# Supplementary material for: Gene expression variability in long-term survivors of childhood cancer and cancer-free controls in response to ionizing irradiation
Source: Mol Med. 2023 Mar 30;29:41. doi: 10.1186/s10020-023-00629-2 (PMC10061869; doi:10.1186/s10020-023-00629-2)
Supplement: Supplementary file 1 — Additional file 1. Results of the differential gene expression analysis and the bimodal indices. a: Results of the differential expression analysis comparing fibroblasts of long-term survivors of childhood cancer without (N1) and with at least one second primary neoplasm (N2 +) to cancer-free controls (N0). Data were adjusted for age and sex, p-values for false discovery at a rate of 0.05 (FDR). b: Bimodal index (BI) values of the bimodal test, using the SIBERG package for R. [file 10020_2023_629_MOESM1_ESM.xlsx]

## Sheet: AF_1a_DEGs
Additional File 1a: Results of the differential expression analysis comparing fibroblasts of former childhood cancer patients without (N1) and with at least one second primary neoplasm (N2+) to cancer free controls (N0). Data were adjusted for age and sex, p-values for false discovery at a rate of 0.05 (FDR).
Gene	Genename	log2FC	FDR	Dose	Group compared with cancer-free controls
A2M	alpha-2-macroglobulin	1.87936	1.15646e-17	0 Gray	N1/N2+
A2M	alpha-2-macroglobulin	1.74944	1.14369e-11	0 Gray	N2+
A2M	alpha-2-macroglobulin	2.00928	3.66514e-15	0 Gray	N1
A2M	alpha-2-macroglobulin	1.83149	7.41174e-17	0.05 Gray	N1/N2+
A2M	alpha-2-macroglobulin	1.68471	7.18949e-11	0.05 Gray	N2+
A2M	alpha-2-macroglobulin	1.97827	9.4826e-15	0.05 Gray	N1
A2M	alpha-2-macroglobulin	1.90612	5.15444e-18	2 Gray	N1/N2+
A2M	alpha-2-macroglobulin	1.77542	6.4915e-12	2 Gray	N2+
A2M	alpha-2-macroglobulin	2.03681	1.80697e-15	2 Gray	N1
A4GALT	alpha 1,4-galactosyltransferase (P blood group)	0.201983	0.000725776	0 Gray	N1/N2+
A4GALT	alpha 1,4-galactosyltransferase (P blood group)	0.201102	0.00629019	0 Gray	N2+
A4GALT	alpha 1,4-galactosyltransferase (P blood group)	0.202864	0.00475707	0 Gray	N1
A4GALT	alpha 1,4-galactosyltransferase (P blood group)	0.223224	0.000156899	0.05 Gray	N1/N2+
A4GALT	alpha 1,4-galactosyltransferase (P blood group)	0.21997	0.00239777	0.05 Gray	N2+
A4GALT	alpha 1,4-galactosyltransferase (P blood group)	0.226478	0.00133677	0.05 Gray	N1
A4GALT	alpha 1,4-galactosyltransferase (P blood group)	0.155943	0.0117674	2 Gray	N1/N2+
A4GALT	alpha 1,4-galactosyltransferase (P blood group)	0.164596	0.0271134	2 Gray	N1
AADAC	arylacetamide deacetylase	0.818062	0.0254974	2 Gray	N1/N2+
AADAC	arylacetamide deacetylase	0.928535	0.0384567	2 Gray	N2+
AADACL2	arylacetamide deacetylase like 2	1.51757	3.06846e-05	0 Gray	N1/N2+
AADACL2	arylacetamide deacetylase like 2	1.59946	0.000253565	0 Gray	N2+
AADACL2	arylacetamide deacetylase like 2	1.43569	0.000990654	0 Gray	N1
AADACL2	arylacetamide deacetylase like 2	1.30289	0.000449288	0.05 Gray	N1/N2+
AADACL2	arylacetamide deacetylase like 2	1.47628	0.0008638	0.05 Gray	N2+
AADACL2	arylacetamide deacetylase like 2	1.1295	0.0133292	0.05 Gray	N1
AADACL2	arylacetamide deacetylase like 2	1.4344	9.97039e-05	2 Gray	N1/N2+
AADACL2	arylacetamide deacetylase like 2	1.61812	0.000230017	2 Gray	N2+
AADACL2	arylacetamide deacetylase like 2	1.25068	0.00527659	2 Gray	N1
AADAT	aminoadipate aminotransferase	0.132245	0.0312955	0 Gray	N1/N2+
AADAT	aminoadipate aminotransferase	0.17831	0.0121995	0 Gray	N1
AADAT	aminoadipate aminotransferase	0.182512	0.0102517	0.05 Gray	N1
AADAT	aminoadipate aminotransferase	0.132739	0.0308156	2 Gray	N1/N2+
AADAT	aminoadipate aminotransferase	0.188723	0.00736717	2 Gray	N1
AAK1	AP2 associated kinase 1	-0.134429	0.00802402	0 Gray	N1/N2+
AAK1	AP2 associated kinase 1	-0.127471	0.0458422	0 Gray	N2+
AAK1	AP2 associated kinase 1	-0.141386	0.0204654	0 Gray	N1
AAMP	angio associated migratory cell protein	0.0748848	0.0184157	2 Gray	N1/N2+
AAMP	angio associated migratory cell protein	0.0846559	0.0249924	2 Gray	N1
AAR2	AAR2 splicing factor	0.145916	0.000159468	0 Gray	N1/N2+
AAR2	AAR2 splicing factor	0.131351	0.00641351	0 Gray	N2+
AAR2	AAR2 splicing factor	0.160481	0.000434283	0 Gray	N1
AAR2	AAR2 splicing factor	0.133953	0.000621665	0.05 Gray	N1/N2+
AAR2	AAR2 splicing factor	0.120403	0.0138984	0.05 Gray	N2+
AAR2	AAR2 splicing factor	0.147503	0.00142789	0.05 Gray	N1
AAR2	AAR2 splicing factor	0.138603	0.000384322	2 Gray	N1/N2+
AAR2	AAR2 splicing factor	0.116846	0.0182362	2 Gray	N2+
AAR2	AAR2 splicing factor	0.160359	0.000451314	2 Gray	N1
AARD	alanine and arginine rich domain containing protein	-1.571	1.78309e-06	0 Gray	N1/N2+
AARD	alanine and arginine rich domain containing protein	-1.38798	0.000644981	0 Gray	N2+
AARD	alanine and arginine rich domain containing protein	-1.75403	6.13872e-06	0 Gray	N1
AARD	alanine and arginine rich domain containing protein	-1.41589	2.12403e-05	0.05 Gray	N1/N2+
AARD	alanine and arginine rich domain containing protein	-1.10827	0.00868378	0.05 Gray	N2+
AARD	alanine and arginine rich domain containing protein	-1.7235	1.03144e-05	0.05 Gray	N1
AARD	alanine and arginine rich domain containing protein	-1.56796	2.30408e-06	2 Gray	N1/N2+
AARD	alanine and arginine rich domain containing protein	-1.33893	0.00121073	2 Gray	N2+
AARD	alanine and arginine rich domain containing protein	-1.79698	4.33666e-06	2 Gray	N1
AASDHPPT	aminoadipate-semialdehyde dehydrogenase-phosphopantetheinyl transferase	0.0830544	0.0440935	0 Gray	N1
AATF	apoptosis antagonizing transcription factor	0.0832589	0.0408117	0.05 Gray	N1/N2+
ABAT	4-aminobutyrate aminotransferase	-0.25013	0.00051065	0 Gray	N1/N2+
ABAT	4-aminobutyrate aminotransferase	-0.220549	0.0151045	0 Gray	N2+
ABAT	4-aminobutyrate aminotransferase	-0.279711	0.00101996	0 Gray	N1
ABAT	4-aminobutyrate aminotransferase	-0.289505	4.30606e-05	0.05 Gray	N1/N2+
ABAT	4-aminobutyrate aminotransferase	-0.256106	0.00375814	0.05 Gray	N2+
ABAT	4-aminobutyrate aminotransferase	-0.322905	0.000110038	0.05 Gray	N1
ABAT	4-aminobutyrate aminotransferase	-0.220443	0.00261596	2 Gray	N1/N2+
ABAT	4-aminobutyrate aminotransferase	-0.260878	0.00249839	2 Gray	N1
ABCA1	ATP binding cassette subfamily A member 1	-0.25581	0.0170844	0 Gray	N1/N2+
ABCA1	ATP binding cassette subfamily A member 1	-0.299151	0.0188463	0 Gray	N1
ABCA1	ATP binding cassette subfamily A member 1	-0.235753	0.0304987	0.05 Gray	N1/N2+
ABCA1	ATP binding cassette subfamily A member 1	-0.252454	0.0190914	2 Gray	N1/N2+
ABCA1	ATP binding cassette subfamily A member 1	-0.270333	0.0366825	2 Gray	N1
ABCA13	ATP binding cassette subfamily A member 13	-0.827141	0.03742	0 Gray	N1/N2+
ABCA13	ATP binding cassette subfamily A member 13	-0.95573	0.0441435	0 Gray	N1
ABCA13	ATP binding cassette subfamily A member 13	-0.944275	0.0157859	0.05 Gray	N1/N2+
ABCA13	ATP binding cassette subfamily A member 13	-0.944638	0.0490886	0.05 Gray	N1
ABCA6	ATP binding cassette subfamily A member 6	0.279899	0.00018504	0 Gray	N1/N2+
ABCA6	ATP binding cassette subfamily A member 6	0.262813	0.00459548	0 Gray	N2+
ABCA6	ATP binding cassette subfamily A member 6	0.296986	0.000843183	0 Gray	N1
ABCA6	ATP binding cassette subfamily A member 6	0.302397	4.59259e-05	0.05 Gray	N1/N2+
ABCA6	ATP binding cassette subfamily A member 6	0.283077	0.00199224	0.05 Gray	N2+
ABCA6	ATP binding cassette subfamily A member 6	0.321717	0.000247593	0.05 Gray	N1
ABCA6	ATP binding cassette subfamily A member 6	0.302045	4.93419e-05	2 Gray	N1/N2+
ABCA6	ATP binding cassette subfamily A member 6	0.292281	0.00144318	2 Gray	N2+
ABCA6	ATP binding cassette subfamily A member 6	0.311809	0.000423429	2 Gray	N1
ABCA7	ATP binding cassette subfamily A member 7	0.264384	0.0470775	0 Gray	N2+
ABCA7	ATP binding cassette subfamily A member 7	0.283415	0.0314322	0.05 Gray	N2+
ABCA8	ATP binding cassette subfamily A member 8	0.354019	0.0221868	0 Gray	N2+
ABCA8	ATP binding cassette subfamily A member 8	0.341365	0.0281016	0.05 Gray	N2+
ABCA8	ATP binding cassette subfamily A member 8	0.284245	0.027268	2 Gray	N1/N2+
ABCA8	ATP binding cassette subfamily A member 8	0.405799	0.00748267	2 Gray	N2+
ABCA9	ATP binding cassette subfamily A member 9	-0.199967	0.0402705	0 Gray	N2+
ABCB9	ATP binding cassette subfamily B member 9	0.316949	0.000477993	0 Gray	N1/N2+
ABCB9	ATP binding cassette subfamily B member 9	0.31583	0.00450995	0 Gray	N2+
ABCB9	ATP binding cassette subfamily B member 9	0.318069	0.00350997	0 Gray	N1
ABCB9	ATP binding cassette subfamily B member 9	0.342716	0.000134788	0.05 Gray	N1/N2+
ABCB9	ATP binding cassette subfamily B member 9	0.31485	0.00472454	0.05 Gray	N2+
ABCB9	ATP binding cassette subfamily B member 9	0.370582	0.000486576	0.05 Gray	N1
ABCB9	ATP binding cassette subfamily B member 9	0.266102	0.00360755	2 Gray	N1/N2+
ABCB9	ATP binding cassette subfamily B member 9	0.244665	0.0345185	2 Gray	N2+
ABCB9	ATP binding cassette subfamily B member 9	0.287539	0.00850893	2 Gray	N1
ABCC10	ATP binding cassette subfamily C member 10	-0.173894	0.000513335	0 Gray	N1/N2+
ABCC10	ATP binding cassette subfamily C member 10	-0.181323	0.00295711	0 Gray	N2+
ABCC10	ATP binding cassette subfamily C member 10	-0.166465	0.00608882	0 Gray	N1
ABCC10	ATP binding cassette subfamily C member 10	-0.126948	0.0153356	0.05 Gray	N1/N2+
ABCC10	ATP binding cassette subfamily C member 10	-0.14206	0.0234572	0.05 Gray	N1
ABCC10	ATP binding cassette subfamily C member 10	-0.168449	0.000825462	2 Gray	N1/N2+
ABCC10	ATP binding cassette subfamily C member 10	-0.17392	0.0050832	2 Gray	N2+
ABCC10	ATP binding cassette subfamily C member 10	-0.162978	0.00753674	2 Gray	N1
ABCC3	ATP binding cassette subfamily C member 3	-0.264471	0.0311349	0 Gray	N1/N2+
ABCC3	ATP binding cassette subfamily C member 3	-0.306109	0.0413713	0 Gray	N2+
ABCC4	ATP binding cassette subfamily C member 4	-0.336865	2.71124e-10	0 Gray	N1/N2+
ABCC4	ATP binding cassette subfamily C member 4	-0.344633	5.32279e-08	0 Gray	N2+
ABCC4	ATP binding cassette subfamily C member 4	-0.329098	1.6567e-07	0 Gray	N1
ABCC4	ATP binding cassette subfamily C member 4	-0.321245	1.96535e-09	0.05 Gray	N1/N2+
ABCC4	ATP binding cassette subfamily C member 4	-0.335073	1.37453e-07	0.05 Gray	N2+
ABCC4	ATP binding cassette subfamily C member 4	-0.307417	1.23912e-06	0.05 Gray	N1
ABCC4	ATP binding cassette subfamily C member 4	-0.316737	3.67979e-09	2 Gray	N1/N2+
ABCC4	ATP binding cassette subfamily C member 4	-0.324681	3.80308e-07	2 Gray	N2+
ABCC4	ATP binding cassette subfamily C member 4	-0.308793	1.15767e-06	2 Gray	N1
ABCC6	ATP binding cassette subfamily C member 6	0.399636	0.0299374	0 Gray	N1/N2+
ABCC9	ATP binding cassette subfamily C member 9	0.355013	0.00149726	0 Gray	N1/N2+
ABCC9	ATP binding cassette subfamily C member 9	0.288846	0.0442396	0 Gray	N2+
ABCC9	ATP binding cassette subfamily C member 9	0.421181	0.0012815	0 Gray	N1
ABCC9	ATP binding cassette subfamily C member 9	0.389694	0.00042335	0.05 Gray	N1/N2+
ABCC9	ATP binding cassette subfamily C member 9	0.291892	0.0418499	0.05 Gray	N2+
ABCC9	ATP binding cassette subfamily C member 9	0.487495	0.000140739	0.05 Gray	N1
ABCC9	ATP binding cassette subfamily C member 9	0.356698	0.00141656	2 Gray	N1/N2+
ABCC9	ATP binding cassette subfamily C member 9	0.29605	0.0394239	2 Gray	N2+
ABCC9	ATP binding cassette subfamily C member 9	0.417346	0.00149242	2 Gray	N1
ABCD3	ATP binding cassette subfamily D member 3	-0.105742	0.0076916	0 Gray	N1/N2+
ABCD3	ATP binding cassette subfamily D member 3	-0.112692	0.021376	0 Gray	N2+
ABCD3	ATP binding cassette subfamily D member 3	-0.0987912	0.0425393	0 Gray	N1
ABCD3	ATP binding cassette subfamily D member 3	-0.11793	0.00260458	0.05 Gray	N1/N2+
ABCD3	ATP binding cassette subfamily D member 3	-0.132481	0.0051855	0.05 Gray	N2+
ABCD3	ATP binding cassette subfamily D member 3	-0.103379	0.0335185	0.05 Gray	N1
ABCD3	ATP binding cassette subfamily D member 3	-0.11654	0.00292557	2 Gray	N1/N2+
ABCD3	ATP binding cassette subfamily D member 3	-0.127524	0.00793385	2 Gray	N2+
ABCD3	ATP binding cassette subfamily D member 3	-0.105556	0.0284153	2 Gray	N1
ABCE1	ATP binding cassette subfamily E member 1	0.0801031	0.0141783	0 Gray	N1/N2+
ABCE1	ATP binding cassette subfamily E member 1	0.105959	0.00513099	0 Gray	N1
ABCE1	ATP binding cassette subfamily E member 1	0.0696673	0.0374215	0.05 Gray	N1/N2+
ABCE1	ATP binding cassette subfamily E member 1	0.0903615	0.0209224	0.05 Gray	N1
ABCE1	ATP binding cassette subfamily E member 1	0.0839325	0.00974499	2 Gray	N1/N2+
ABCE1	ATP binding cassette subfamily E member 1	0.102748	0.00705419	2 Gray	N1
ABCF1	ATP binding cassette subfamily F member 1	0.134989	9.65185e-05	0 Gray	N1/N2+
ABCF1	ATP binding cassette subfamily F member 1	0.133586	0.00162699	0 Gray	N2+
ABCF1	ATP binding cassette subfamily F member 1	0.136392	0.000979796	0 Gray	N1
ABCF1	ATP binding cassette subfamily F member 1	0.123061	0.000446157	0.05 Gray	N1/N2+
ABCF1	ATP binding cassette subfamily F member 1	0.112744	0.00974973	0.05 Gray	N2+
ABCF1	ATP binding cassette subfamily F member 1	0.133377	0.00132001	0.05 Gray	N1
ABCF1	ATP binding cassette subfamily F member 1	0.1271	0.000277884	2 Gray	N1/N2+
ABCF1	ATP binding cassette subfamily F member 1	0.125861	0.00356104	2 Gray	N2+
ABCF1	ATP binding cassette subfamily F member 1	0.12834	0.00214113	2 Gray	N1
ABCF2	ATP binding cassette subfamily F member 2	0.0682425	0.0411341	0 Gray	N1/N2+
ABCF2	ATP binding cassette subfamily F member 2	0.0859445	0.00775103	2 Gray	N1/N2+
ABCF2	ATP binding cassette subfamily F member 2	0.0898336	0.024896	2 Gray	N2+
ABCF2	ATP binding cassette subfamily F member 2	0.0820554	0.0376775	2 Gray	N1
ABCF3	ATP binding cassette subfamily F member 3	0.111784	0.000248228	0 Gray	N1/N2+
ABCF3	ATP binding cassette subfamily F member 3	0.10385	0.00616321	0 Gray	N2+
ABCF3	ATP binding cassette subfamily F member 3	0.119718	0.000953006	0 Gray	N1
ABCF3	ATP binding cassette subfamily F member 3	0.102212	0.000955991	0.05 Gray	N1/N2+
ABCF3	ATP binding cassette subfamily F member 3	0.086753	0.027006	0.05 Gray	N2+
ABCF3	ATP binding cassette subfamily F member 3	0.117671	0.00120395	0.05 Gray	N1
ABCF3	ATP binding cassette subfamily F member 3	0.0958313	0.00209343	2 Gray	N1/N2+
ABCF3	ATP binding cassette subfamily F member 3	0.0821764	0.0394696	2 Gray	N2+
ABCF3	ATP binding cassette subfamily F member 3	0.109486	0.00292385	2 Gray	N1
ABCG1	ATP binding cassette subfamily G member 1	-0.923996	0.0149728	0 Gray	N1/N2+
ABCG1	ATP binding cassette subfamily G member 1	-0.971031	0.0347271	0 Gray	N1
ABHD14A	abhydrolase domain containing 14A	0.179101	0.00685047	0 Gray	N1/N2+
ABHD14A	abhydrolase domain containing 14A	0.213582	0.00735929	0 Gray	N2+
ABHD14A	abhydrolase domain containing 14A	0.164229	0.0146439	0.05 Gray	N1/N2+
ABHD14A	abhydrolase domain containing 14A	0.205702	0.0103683	0.05 Gray	N2+
ABHD14A	abhydrolase domain containing 14A	0.147172	0.0311883	2 Gray	N1/N2+
ABHD14A	abhydrolase domain containing 14A	0.184498	0.024896	2 Gray	N2+
ABHD15	abhydrolase domain containing 15	0.129519	0.00151783	0 Gray	N1/N2+
ABHD15	abhydrolase domain containing 15	0.138538	0.00538244	0 Gray	N2+
ABHD15	abhydrolase domain containing 15	0.1205	0.015776	0 Gray	N1
ABHD15	abhydrolase domain containing 15	0.098491	0.0205347	0.05 Gray	N1/N2+
ABHD15	abhydrolase domain containing 15	0.113392	0.0251205	0.05 Gray	N1
ABHD15	abhydrolase domain containing 15	0.119399	0.00389794	2 Gray	N1/N2+
ABHD15	abhydrolase domain containing 15	0.125195	0.0139726	2 Gray	N2+
ABHD15	abhydrolase domain containing 15	0.113603	0.0242963	2 Gray	N1
ABHD18	abhydrolase domain containing 18	-0.211379	0.0223703	0.05 Gray	N1/N2+
ABHD2	abhydrolase domain containing 2	-0.236272	0.000329717	0 Gray	N1/N2+
ABHD2	abhydrolase domain containing 2	-0.24553	0.00219689	0 Gray	N2+
ABHD2	abhydrolase domain containing 2	-0.227014	0.00430701	0 Gray	N1
ABHD2	abhydrolase domain containing 2	-0.208852	0.00181945	0.05 Gray	N1/N2+
ABHD2	abhydrolase domain containing 2	-0.225922	0.00548048	0.05 Gray	N2+
ABHD2	abhydrolase domain containing 2	-0.191783	0.0197896	0.05 Gray	N1
ABHD2	abhydrolase domain containing 2	-0.222276	0.000818595	2 Gray	N1/N2+
ABHD2	abhydrolase domain containing 2	-0.219128	0.00778346	2 Gray	N2+
ABHD2	abhydrolase domain containing 2	-0.225423	0.00468831	2 Gray	N1
ABI1	abl interactor 1	-0.0967087	0.00174466	0 Gray	N1/N2+
ABI1	abl interactor 1	-0.111456	0.00269587	0 Gray	N2+
ABI1	abl interactor 1	-0.0819614	0.0325325	0 Gray	N1
ABI1	abl interactor 1	-0.0907758	0.00361059	0.05 Gray	N1/N2+
ABI1	abl interactor 1	-0.0980512	0.00990322	0.05 Gray	N2+
ABI1	abl interactor 1	-0.0835005	0.0298641	0.05 Gray	N1
ABI1	abl interactor 1	-0.102686	0.000831	2 Gray	N1/N2+
ABI1	abl interactor 1	-0.106285	0.00495055	2 Gray	N2+
ABI1	abl interactor 1	-0.0990876	0.00772662	2 Gray	N1
ABI3	ABI family member 3	-0.803318	0.0332729	0 Gray	N1/N2+
ABI3	ABI family member 3	-0.980065	0.0281738	0 Gray	N1
ABI3	ABI family member 3	-0.903534	0.0142634	2 Gray	N1/N2+
ABI3	ABI family member 3	-0.960316	0.0308359	2 Gray	N1
ABITRAM	actin binding transcription modulator	0.0925669	0.0364256	0 Gray	N1/N2+
ABITRAM	actin binding transcription modulator	0.110066	0.0354413	0 Gray	N1
ABITRAM	actin binding transcription modulator	0.0955572	0.0304987	0.05 Gray	N1/N2+
ABL1	ABL proto-oncogene 1, non-receptor tyrosine kinase	0.141818	0.000283211	0 Gray	N1/N2+
ABL1	ABL proto-oncogene 1, non-receptor tyrosine kinase	0.10442	0.0401315	0 Gray	N2+
ABL1	ABL proto-oncogene 1, non-receptor tyrosine kinase	0.179217	7.42105e-05	0 Gray	N1
ABL1	ABL proto-oncogene 1, non-receptor tyrosine kinase	0.136604	0.000510121	0.05 Gray	N1/N2+
ABL1	ABL proto-oncogene 1, non-receptor tyrosine kinase	0.116872	0.0183453	0.05 Gray	N2+
ABL1	ABL proto-oncogene 1, non-receptor tyrosine kinase	0.156335	0.000708351	0.05 Gray	N1
ABL1	ABL proto-oncogene 1, non-receptor tyrosine kinase	0.123047	0.00196045	2 Gray	N1/N2+
ABL1	ABL proto-oncogene 1, non-receptor tyrosine kinase	0.101639	0.0474075	2 Gray	N2+
ABL1	ABL proto-oncogene 1, non-receptor tyrosine kinase	0.144455	0.00199052	2 Gray	N1
ABL2	ABL proto-oncogene 2, non-receptor tyrosine kinase	-0.153303	0.0247221	0 Gray	N1/N2+
ABL2	ABL proto-oncogene 2, non-receptor tyrosine kinase	-0.153159	0.0251237	2 Gray	N1/N2+
ABL2	ABL proto-oncogene 2, non-receptor tyrosine kinase	-0.165001	0.0445546	2 Gray	N1
ABLIM3	actin binding LIM protein family member 3	0.289874	2.92974e-06	0 Gray	N1/N2+
ABLIM3	actin binding LIM protein family member 3	0.275259	0.000274343	0 Gray	N2+
ABLIM3	actin binding LIM protein family member 3	0.304489	3.19194e-05	0 Gray	N1
ABLIM3	actin binding LIM protein family member 3	0.304217	8.50496e-07	0.05 Gray	N1/N2+
ABLIM3	actin binding LIM protein family member 3	0.302169	4.97153e-05	0.05 Gray	N2+
ABLIM3	actin binding LIM protein family member 3	0.306265	2.95697e-05	0.05 Gray	N1
ABLIM3	actin binding LIM protein family member 3	0.292927	2.44056e-06	2 Gray	N1/N2+
ABLIM3	actin binding LIM protein family member 3	0.274314	0.000319223	2 Gray	N2+
ABLIM3	actin binding LIM protein family member 3	0.31154	2.06269e-05	2 Gray	N1
ABRAXAS1	abraxas 1, BRCA1 A complex subunit	0.114134	0.0449257	2 Gray	N1/N2+
ABRAXAS1	abraxas 1, BRCA1 A complex subunit	0.139203	0.0374292	2 Gray	N1
ABTB1	ankyrin repeat and BTB domain containing 1	-0.202724	0.00047851	0 Gray	N1/N2+
ABTB1	ankyrin repeat and BTB domain containing 1	-0.169886	0.0215208	0 Gray	N2+
ABTB1	ankyrin repeat and BTB domain containing 1	-0.235561	0.00055008	0 Gray	N1
ABTB1	ankyrin repeat and BTB domain containing 1	-0.195907	0.000820713	0.05 Gray	N1/N2+
ABTB1	ankyrin repeat and BTB domain containing 1	-0.161667	0.0302341	0.05 Gray	N2+
ABTB1	ankyrin repeat and BTB domain containing 1	-0.230147	0.000797323	0.05 Gray	N1
ABTB1	ankyrin repeat and BTB domain containing 1	-0.217722	0.000170096	2 Gray	N1/N2+
ABTB1	ankyrin repeat and BTB domain containing 1	-0.194756	0.00735045	2 Gray	N2+
ABTB1	ankyrin repeat and BTB domain containing 1	-0.240688	0.000425632	2 Gray	N1
ABTB2	ankyrin repeat and BTB domain containing 2	-0.514527	2.88216e-13	0 Gray	N1/N2+
ABTB2	ankyrin repeat and BTB domain containing 2	-0.532004	1.63425e-10	0 Gray	N2+
ABTB2	ankyrin repeat and BTB domain containing 2	-0.497051	1.76929e-09	0 Gray	N1
ABTB2	ankyrin repeat and BTB domain containing 2	-0.465751	4.26582e-11	0.05 Gray	N1/N2+
ABTB2	ankyrin repeat and BTB domain containing 2	-0.482297	9.00117e-09	0.05 Gray	N2+
ABTB2	ankyrin repeat and BTB domain containing 2	-0.449204	6.87025e-08	0.05 Gray	N1
ABTB2	ankyrin repeat and BTB domain containing 2	-0.379592	9.55034e-08	2 Gray	N1/N2+
ABTB2	ankyrin repeat and BTB domain containing 2	-0.394152	3.58478e-06	2 Gray	N2+
ABTB2	ankyrin repeat and BTB domain containing 2	-0.365033	1.60133e-05	2 Gray	N1
ACAA2	acetyl-CoA acyltransferase 2	0.0973798	0.0176963	0 Gray	N1/N2+
ACAA2	acetyl-CoA acyltransferase 2	0.103924	0.0412236	0 Gray	N2+
ACAA2	acetyl-CoA acyltransferase 2	0.096451	0.0194749	0.05 Gray	N1/N2+
ACAA2	acetyl-CoA acyltransferase 2	0.107546	0.00803092	2 Gray	N1/N2+
ACAA2	acetyl-CoA acyltransferase 2	0.105917	0.0378656	2 Gray	N2+
ACAA2	acetyl-CoA acyltransferase 2	0.109175	0.0261586	2 Gray	N1
ACADL	acyl-CoA dehydrogenase long chain	-0.803142	0.0254974	2 Gray	N1/N2+
ACADL	acyl-CoA dehydrogenase long chain	-1.03023	0.0145351	2 Gray	N1
ACADM	acyl-CoA dehydrogenase medium chain	-0.176544	0.000535073	0 Gray	N1/N2+
ACADM	acyl-CoA dehydrogenase medium chain	-0.176554	0.00483446	0 Gray	N2+
ACADM	acyl-CoA dehydrogenase medium chain	-0.176534	0.00399333	0 Gray	N1
ACADM	acyl-CoA dehydrogenase medium chain	-0.139668	0.00797484	0.05 Gray	N1/N2+
ACADM	acyl-CoA dehydrogenase medium chain	-0.138447	0.0352718	0.05 Gray	N2+
ACADM	acyl-CoA dehydrogenase medium chain	-0.140888	0.0280593	0.05 Gray	N1
ACADM	acyl-CoA dehydrogenase medium chain	-0.16311	0.00156598	2 Gray	N1/N2+
ACADM	acyl-CoA dehydrogenase medium chain	-0.189723	0.00240751	2 Gray	N2+
ACADM	acyl-CoA dehydrogenase medium chain	-0.136497	0.0330918	2 Gray	N1
ACADS	acyl-CoA dehydrogenase short chain	0.183342	0.0184058	0 Gray	N1/N2+
ACADS	acyl-CoA dehydrogenase short chain	0.192045	0.0466983	0 Gray	N2+
ACADVL	acyl-CoA dehydrogenase very long chain	0.0990723	0.0408494	0 Gray	N1/N2+
ACADVL	acyl-CoA dehydrogenase very long chain	0.0982373	0.0434521	2 Gray	N1/N2+
ACAN	aggrecan	-1.4424	2.64896e-09	0 Gray	N1/N2+
ACAN	aggrecan	-1.23877	2.61097e-05	0 Gray	N2+
ACAN	aggrecan	-1.64603	6.27214e-09	0 Gray	N1
ACAN	aggrecan	-1.46406	1.56643e-09	0.05 Gray	N1/N2+
ACAN	aggrecan	-1.31502	7.09072e-06	0.05 Gray	N2+
ACAN	aggrecan	-1.61311	1.35732e-08	0.05 Gray	N1
ACAN	aggrecan	-1.41201	6.71208e-09	2 Gray	N1/N2+
ACAN	aggrecan	-1.21312	4.51335e-05	2 Gray	N2+
ACAN	aggrecan	-1.61091	1.49096e-08	2 Gray	N1
ACAP3	ArfGAP with coiled-coil, ankyrin repeat and PH domains 3	0.12528	0.0138067	0 Gray	N1/N2+
ACAP3	ArfGAP with coiled-coil, ankyrin repeat and PH domains 3	0.133079	0.0298053	0 Gray	N1
ACAP3	ArfGAP with coiled-coil, ankyrin repeat and PH domains 3	0.103305	0.0499329	0.05 Gray	N1/N2+
ACAT1	acetyl-CoA acetyltransferase 1	0.159254	3.93044e-05	0 Gray	N1/N2+
ACAT1	acetyl-CoA acetyltransferase 1	0.145027	0.00249266	0 Gray	N2+
ACAT1	acetyl-CoA acetyltransferase 1	0.17348	0.000145688	0 Gray	N1
ACAT1	acetyl-CoA acetyltransferase 1	0.145438	0.000205853	0.05 Gray	N1/N2+
ACAT1	acetyl-CoA acetyltransferase 1	0.119502	0.0161385	0.05 Gray	N2+
ACAT1	acetyl-CoA acetyltransferase 1	0.171374	0.0001785	0.05 Gray	N1
ACAT1	acetyl-CoA acetyltransferase 1	0.161473	3.14154e-05	2 Gray	N1/N2+
ACAT1	acetyl-CoA acetyltransferase 1	0.134997	0.00591435	2 Gray	N2+
ACAT1	acetyl-CoA acetyltransferase 1	0.187948	3.35851e-05	2 Gray	N1
ACBD3	acyl-CoA binding domain containing 3	-0.115001	0.000247476	0 Gray	N1/N2+
ACBD3	acyl-CoA binding domain containing 3	-0.120282	0.00162699	0 Gray	N2+
ACBD3	acyl-CoA binding domain containing 3	-0.10972	0.00382787	0 Gray	N1
ACBD3	acyl-CoA binding domain containing 3	-0.115303	0.000239339	0.05 Gray	N1/N2+
ACBD3	acyl-CoA binding domain containing 3	-0.145578	8.03234e-05	0.05 Gray	N2+
ACBD3	acyl-CoA binding domain containing 3	-0.0850279	0.0330489	0.05 Gray	N1
ACBD3	acyl-CoA binding domain containing 3	-0.117867	0.000175762	2 Gray	N1/N2+
ACBD3	acyl-CoA binding domain containing 3	-0.137059	0.000262642	2 Gray	N2+
ACBD3	acyl-CoA binding domain containing 3	-0.0986747	0.0107974	2 Gray	N1
ACBD5	acyl-CoA binding domain containing 5	-0.114955	0.0389882	0 Gray	N1/N2+
ACBD6	acyl-CoA binding domain containing 6	0.121731	0.00607023	0 Gray	N1/N2+
ACBD6	acyl-CoA binding domain containing 6	0.128324	0.0191607	0 Gray	N2+
ACBD6	acyl-CoA binding domain containing 6	0.115138	0.0340028	0 Gray	N1
ACBD6	acyl-CoA binding domain containing 6	0.10341	0.023093	0.05 Gray	N1/N2+
ACBD6	acyl-CoA binding domain containing 6	0.119941	0.0301317	0.05 Gray	N2+
ACBD6	acyl-CoA binding domain containing 6	0.123169	0.00541814	2 Gray	N1/N2+
ACBD6	acyl-CoA binding domain containing 6	0.127525	0.0202021	2 Gray	N2+
ACBD6	acyl-CoA binding domain containing 6	0.118814	0.0278312	2 Gray	N1
ACER3	alkaline ceramidase 3	0.203869	1.08198e-05	0 Gray	N1/N2+
ACER3	alkaline ceramidase 3	0.19405	0.000641968	0 Gray	N2+
ACER3	alkaline ceramidase 3	0.213687	9.76621e-05	0 Gray	N1
ACER3	alkaline ceramidase 3	0.203133	1.22105e-05	0.05 Gray	N1/N2+
ACER3	alkaline ceramidase 3	0.186535	0.00112488	0.05 Gray	N2+
ACER3	alkaline ceramidase 3	0.219731	5.90672e-05	0.05 Gray	N1
ACER3	alkaline ceramidase 3	0.22822	7.05731e-07	2 Gray	N1/N2+
ACER3	alkaline ceramidase 3	0.208644	0.000216166	2 Gray	N2+
ACER3	alkaline ceramidase 3	0.247796	4.46604e-06	2 Gray	N1
ACIN1	apoptotic chromatin condensation inducer 1	-0.121361	0.0293405	0.05 Gray	N1/N2+
ACIN1	apoptotic chromatin condensation inducer 1	-0.160619	0.0150279	0.05 Gray	N2+
ACIN1	apoptotic chromatin condensation inducer 1	-0.113202	0.044637	2 Gray	N1/N2+
ACKR3	atypical chemokine receptor 3	-0.350057	0.000636886	0 Gray	N1/N2+
ACKR3	atypical chemokine receptor 3	-0.502825	1.66156e-05	0 Gray	N1
ACKR3	atypical chemokine receptor 3	-0.347551	0.000721484	0.05 Gray	N1/N2+
ACKR3	atypical chemokine receptor 3	-0.498299	2.1241e-05	0.05 Gray	N1
ACKR3	atypical chemokine receptor 3	-0.3459	0.000769595	2 Gray	N1/N2+
ACKR3	atypical chemokine receptor 3	-0.506226	1.50755e-05	2 Gray	N1
ACKR4	atypical chemokine receptor 4	0.674358	1.48657e-07	0 Gray	N1/N2+
ACKR4	atypical chemokine receptor 4	0.533896	0.000860948	0 Gray	N2+
ACKR4	atypical chemokine receptor 4	0.814819	4.46393e-08	0 Gray	N1
ACKR4	atypical chemokine receptor 4	0.653974	3.76412e-07	0.05 Gray	N1/N2+
ACKR4	atypical chemokine receptor 4	0.516106	0.00137703	0.05 Gray	N2+
ACKR4	atypical chemokine receptor 4	0.791841	1.173e-07	0.05 Gray	N1
ACKR4	atypical chemokine receptor 4	0.697988	5.51468e-08	2 Gray	N1/N2+
ACKR4	atypical chemokine receptor 4	0.54445	0.00070157	2 Gray	N2+
ACKR4	atypical chemokine receptor 4	0.851527	1.05431e-08	2 Gray	N1
ACLY	ATP citrate lyase	-0.155794	0.000873965	0 Gray	N1/N2+
ACLY	ATP citrate lyase	-0.183453	0.00104732	0 Gray	N2+
ACLY	ATP citrate lyase	-0.128135	0.0277239	0 Gray	N1
ACLY	ATP citrate lyase	-0.135243	0.00462034	0.05 Gray	N1/N2+
ACLY	ATP citrate lyase	-0.176683	0.00170221	0.05 Gray	N2+
ACLY	ATP citrate lyase	-0.145277	0.00210631	2 Gray	N1/N2+
ACLY	ATP citrate lyase	-0.166707	0.00366854	2 Gray	N2+
ACLY	ATP citrate lyase	-0.123847	0.0344316	2 Gray	N1
ACO1	aconitase 1	0.074043	0.0282003	0 Gray	N1/N2+
ACO1	aconitase 1	0.0805543	0.0158281	0.05 Gray	N1/N2+
ACO1	aconitase 1	0.0861697	0.0324608	0.05 Gray	N1
ACO1	aconitase 1	0.084437	0.0107526	2 Gray	N1/N2+
ACO1	aconitase 1	0.0923648	0.0194857	2 Gray	N1
ACOT11	acyl-CoA thioesterase 11	0.462171	0.000703519	0 Gray	N1/N2+
ACOT11	acyl-CoA thioesterase 11	0.45881	0.00614515	0 Gray	N2+
ACOT11	acyl-CoA thioesterase 11	0.465531	0.00445156	0 Gray	N1
ACOT11	acyl-CoA thioesterase 11	0.46354	0.000715515	0.05 Gray	N1/N2+
ACOT11	acyl-CoA thioesterase 11	0.445624	0.00833929	0.05 Gray	N2+
ACOT11	acyl-CoA thioesterase 11	0.481456	0.00322315	0.05 Gray	N1
ACOT11	acyl-CoA thioesterase 11	0.437937	0.0014844	2 Gray	N1/N2+
ACOT11	acyl-CoA thioesterase 11	0.442503	0.00929668	2 Gray	N2+
ACOT11	acyl-CoA thioesterase 11	0.433371	0.00919795	2 Gray	N1
ACOT4	acyl-CoA thioesterase 4	-0.413027	0.0240375	0 Gray	N1/N2+
ACOT4	acyl-CoA thioesterase 4	-0.4522	0.0401091	0 Gray	N1
ACOT4	acyl-CoA thioesterase 4	-0.532409	0.0025727	0.05 Gray	N1/N2+
ACOT4	acyl-CoA thioesterase 4	-0.477123	0.0325188	0.05 Gray	N2+
ACOT4	acyl-CoA thioesterase 4	-0.587696	0.00536698	0.05 Gray	N1
ACOT4	acyl-CoA thioesterase 4	-0.441958	0.0147257	2 Gray	N1/N2+
ACOT4	acyl-CoA thioesterase 4	-0.517858	0.0161877	2 Gray	N1
ACOT7	acyl-CoA thioesterase 7	-0.141137	0.039017	0 Gray	N1/N2+
ACOT7	acyl-CoA thioesterase 7	-0.164411	0.0431519	0 Gray	N1
ACOT7	acyl-CoA thioesterase 7	-0.148199	0.029346	2 Gray	N1/N2+
ACOT7	acyl-CoA thioesterase 7	-0.16927	0.0363301	2 Gray	N1
ACOT9	acyl-CoA thioesterase 9	-0.0915882	0.0109095	0.05 Gray	N1/N2+
ACOT9	acyl-CoA thioesterase 9	-0.104941	0.0161817	0.05 Gray	N2+
ACOX1	acyl-CoA oxidase 1	-0.174682	0.000161167	0 Gray	N1/N2+
ACOX1	acyl-CoA oxidase 1	-0.152936	0.00840519	0 Gray	N2+
ACOX1	acyl-CoA oxidase 1	-0.196427	0.000311019	0 Gray	N1
ACOX1	acyl-CoA oxidase 1	-0.152651	0.00120928	0.05 Gray	N1/N2+
ACOX1	acyl-CoA oxidase 1	-0.155582	0.00717933	0.05 Gray	N2+
ACOX1	acyl-CoA oxidase 1	-0.14972	0.00884731	0.05 Gray	N1
ACOX1	acyl-CoA oxidase 1	-0.155772	0.000935801	2 Gray	N1/N2+
ACOX1	acyl-CoA oxidase 1	-0.164779	0.00429774	2 Gray	N2+
ACOX1	acyl-CoA oxidase 1	-0.146764	0.0103154	2 Gray	N1
ACSL1	acyl-CoA synthetase long chain family member 1	-0.100618	0.00470094	0 Gray	N1/N2+
ACSL1	acyl-CoA synthetase long chain family member 1	-0.0891768	0.0490775	0 Gray	N2+
ACSL1	acyl-CoA synthetase long chain family member 1	-0.11206	0.00817051	0 Gray	N1
ACSL1	acyl-CoA synthetase long chain family member 1	-0.0925618	0.0102826	0.05 Gray	N1/N2+
ACSL1	acyl-CoA synthetase long chain family member 1	-0.101274	0.0216679	0.05 Gray	N2+
ACSL1	acyl-CoA synthetase long chain family member 1	-0.08106	0.0276891	2 Gray	N1/N2+
ACSL3	acyl-CoA synthetase long chain family member 3	-0.148392	0.0340614	0 Gray	N2+
ACSL3	acyl-CoA synthetase long chain family member 3	-0.121268	0.0363128	0.05 Gray	N1/N2+
ACSL3	acyl-CoA synthetase long chain family member 3	-0.168779	0.0131791	0.05 Gray	N2+
ACSL3	acyl-CoA synthetase long chain family member 3	-0.150768	0.0312278	2 Gray	N2+
ACSL4	acyl-CoA synthetase long chain family member 4	0.135556	0.0481452	0 Gray	N1
ACSL4	acyl-CoA synthetase long chain family member 4	0.145998	0.0320562	0.05 Gray	N1
ACSL5	acyl-CoA synthetase long chain family member 5	0.441884	0.000891352	0 Gray	N1/N2+
ACSL5	acyl-CoA synthetase long chain family member 5	0.480633	0.00275167	0 Gray	N2+
ACSL5	acyl-CoA synthetase long chain family member 5	0.403135	0.0131994	0 Gray	N1
ACSL5	acyl-CoA synthetase long chain family member 5	0.400443	0.00302225	0.05 Gray	N1/N2+
ACSL5	acyl-CoA synthetase long chain family member 5	0.446849	0.00615204	0.05 Gray	N2+
ACSL5	acyl-CoA synthetase long chain family member 5	0.354038	0.0344731	0.05 Gray	N1
ACSL5	acyl-CoA synthetase long chain family member 5	0.490845	0.000200747	2 Gray	N1/N2+
ACSL5	acyl-CoA synthetase long chain family member 5	0.524158	0.00103046	2 Gray	N2+
ACSL5	acyl-CoA synthetase long chain family member 5	0.457532	0.0041368	2 Gray	N1
ACSS1	acyl-CoA synthetase short chain family member 1	0.283429	0.000102989	0 Gray	N1/N2+
ACSS1	acyl-CoA synthetase short chain family member 1	0.255942	0.00479981	0 Gray	N2+
ACSS1	acyl-CoA synthetase short chain family member 1	0.310917	0.000301397	0 Gray	N1
ACSS1	acyl-CoA synthetase short chain family member 1	0.254648	0.000602984	0.05 Gray	N1/N2+
ACSS1	acyl-CoA synthetase short chain family member 1	0.217322	0.0205154	0.05 Gray	N2+
ACSS1	acyl-CoA synthetase short chain family member 1	0.291974	0.000799301	0.05 Gray	N1
ACSS1	acyl-CoA synthetase short chain family member 1	0.340583	2.39607e-06	2 Gray	N1/N2+
ACSS1	acyl-CoA synthetase short chain family member 1	0.316359	0.000354815	2 Gray	N2+
ACSS1	acyl-CoA synthetase short chain family member 1	0.364806	1.72075e-05	2 Gray	N1
ACSS3	acyl-CoA synthetase short chain family member 3	-0.171259	0.0429068	2 Gray	N1
ACTB	actin beta	-0.121618	0.00885614	0 Gray	N1/N2+
ACTB	actin beta	-0.143203	0.00899631	0 Gray	N1
ACTB	actin beta	-0.12808	0.00555408	0.05 Gray	N1/N2+
ACTB	actin beta	-0.146766	0.00737131	0.05 Gray	N1
ACTB	actin beta	-0.134891	0.00322259	2 Gray	N1/N2+
ACTB	actin beta	-0.119611	0.0405093	2 Gray	N2+
ACTB	actin beta	-0.15017	0.00578569	2 Gray	N1
ACTC1	actin alpha cardiac muscle 1	-0.948672	0.0141355	0 Gray	N1
ACTC1	actin alpha cardiac muscle 1	-0.685582	0.038659	0.05 Gray	N1/N2+
ACTC1	actin alpha cardiac muscle 1	-0.80691	0.0426552	0.05 Gray	N1
ACTC1	actin alpha cardiac muscle 1	-0.882328	0.023806	2 Gray	N1
ACTL8	actin like 8	1.02545	0.00305658	0 Gray	N1/N2+
ACTL8	actin like 8	1.2402	0.0026337	0 Gray	N2+
ACTL8	actin like 8	1.33334	7.31404e-05	0.05 Gray	N1/N2+
ACTL8	actin like 8	1.57675	7.03385e-05	0.05 Gray	N2+
ACTL8	actin like 8	1.08994	0.00884698	0.05 Gray	N1
ACTL8	actin like 8	0.91673	0.00932983	2 Gray	N1/N2+
ACTL8	actin like 8	1.04792	0.0143559	2 Gray	N2+
ACTN1	actinin alpha 1	-0.230628	1.62456e-08	0 Gray	N1/N2+
ACTN1	actinin alpha 1	-0.213784	1.47064e-05	0 Gray	N2+
ACTN1	actinin alpha 1	-0.247472	2.30697e-07	0 Gray	N1
ACTN1	actinin alpha 1	-0.218437	1.01699e-07	0.05 Gray	N1/N2+
ACTN1	actinin alpha 1	-0.187989	0.000188014	0.05 Gray	N2+
ACTN1	actinin alpha 1	-0.248885	2.03806e-07	0.05 Gray	N1
ACTN1	actinin alpha 1	-0.220492	8.14211e-08	2 Gray	N1/N2+
ACTN1	actinin alpha 1	-0.189212	0.000184462	2 Gray	N2+
ACTN1	actinin alpha 1	-0.251772	1.48323e-07	2 Gray	N1
ACTN4	actinin alpha 4	-0.135362	0.00685047	0 Gray	N1/N2+
ACTN4	actinin alpha 4	-0.173135	0.00292099	0 Gray	N1
ACTN4	actinin alpha 4	-0.137184	0.00613424	0.05 Gray	N1/N2+
ACTN4	actinin alpha 4	-0.176059	0.00244286	0.05 Gray	N1
ACTN4	actinin alpha 4	-0.134899	0.00705976	2 Gray	N1/N2+
ACTN4	actinin alpha 4	-0.184241	0.00140592	2 Gray	N1
ACTR10	actin related protein 10	0.0690011	0.0443305	2 Gray	N1
ACTR2	actin related protein 2	-0.130094	1.3281e-05	0 Gray	N1/N2+
ACTR2	actin related protein 2	-0.13441	0.000198874	0 Gray	N2+
ACTR2	actin related protein 2	-0.125779	0.00043729	0 Gray	N1
ACTR2	actin related protein 2	-0.113583	0.000184275	0.05 Gray	N1/N2+
ACTR2	actin related protein 2	-0.118588	0.00130352	0.05 Gray	N2+
ACTR2	actin related protein 2	-0.108578	0.00306495	0.05 Gray	N1
ACTR2	actin related protein 2	-0.0938027	0.00255464	2 Gray	N1/N2+
ACTR2	actin related protein 2	-0.0948421	0.013688	2 Gray	N2+
ACTR2	actin related protein 2	-0.0927633	0.0137459	2 Gray	N1
ACTR8	actin related protein 8	0.0865175	0.0183101	0 Gray	N1/N2+
ACTR8	actin related protein 8	0.095417	0.029871	0 Gray	N1
ACVRL1	activin A receptor like type 1	0.454908	2.34583e-16	0 Gray	N1/N2+
ACVRL1	activin A receptor like type 1	0.42409	8.22412e-11	0 Gray	N2+
ACVRL1	activin A receptor like type 1	0.485725	4.95099e-14	0 Gray	N1
ACVRL1	activin A receptor like type 1	0.412559	1.02127e-13	0.05 Gray	N1/N2+
ACVRL1	activin A receptor like type 1	0.385179	4.62782e-09	0.05 Gray	N2+
ACVRL1	activin A receptor like type 1	0.439939	1.07516e-11	0.05 Gray	N1
ACVRL1	activin A receptor like type 1	0.415871	6.67945e-14	2 Gray	N1/N2+
ACVRL1	activin A receptor like type 1	0.376984	1.07823e-08	2 Gray	N2+
ACVRL1	activin A receptor like type 1	0.454758	2.15422e-12	2 Gray	N1
ADA	adenosine deaminase	0.29335	0.00188092	0 Gray	N1/N2+
ADA	adenosine deaminase	0.339965	0.00269768	0 Gray	N2+
ADA	adenosine deaminase	0.246734	0.0353167	0 Gray	N1
ADA	adenosine deaminase	0.321417	0.000573609	0.05 Gray	N1/N2+
ADA	adenosine deaminase	0.363182	0.00119958	0.05 Gray	N2+
ADA	adenosine deaminase	0.279652	0.0153072	0.05 Gray	N1
ADA	adenosine deaminase	0.30122	0.00135466	2 Gray	N1/N2+
ADA	adenosine deaminase	0.344914	0.00248424	2 Gray	N2+
ADA	adenosine deaminase	0.257527	0.0267554	2 Gray	N1
ADAM10	ADAM metallopeptidase domain 10	0.375143	6.50755e-12	0 Gray	N1/N2+
ADAM10	ADAM metallopeptidase domain 10	0.340999	1.68572e-07	0 Gray	N2+
ADAM10	ADAM metallopeptidase domain 10	0.409287	1.49577e-10	0 Gray	N1
ADAM10	ADAM metallopeptidase domain 10	0.381415	2.99068e-12	0.05 Gray	N1/N2+
ADAM10	ADAM metallopeptidase domain 10	0.32907	4.78864e-07	0.05 Gray	N2+
ADAM10	ADAM metallopeptidase domain 10	0.43376	1.06773e-11	0.05 Gray	N1
ADAM10	ADAM metallopeptidase domain 10	0.373824	8.53903e-12	2 Gray	N1/N2+
ADAM10	ADAM metallopeptidase domain 10	0.333255	3.61626e-07	2 Gray	N2+
ADAM10	ADAM metallopeptidase domain 10	0.414394	8.88397e-11	2 Gray	N1
ADAM12	ADAM metallopeptidase domain 12	-0.322003	0.000109776	0 Gray	N1/N2+
ADAM12	ADAM metallopeptidase domain 12	-0.3273	0.0012584	0 Gray	N2+
ADAM12	ADAM metallopeptidase domain 12	-0.316705	0.00152115	0 Gray	N1
ADAM12	ADAM metallopeptidase domain 12	-0.303145	0.000300956	0.05 Gray	N1/N2+
ADAM12	ADAM metallopeptidase domain 12	-0.310877	0.00236886	0.05 Gray	N2+
ADAM12	ADAM metallopeptidase domain 12	-0.295413	0.00345886	0.05 Gray	N1
ADAM12	ADAM metallopeptidase domain 12	-0.287977	0.000666177	2 Gray	N1/N2+
ADAM12	ADAM metallopeptidase domain 12	-0.282775	0.00696521	2 Gray	N2+
ADAM12	ADAM metallopeptidase domain 12	-0.293178	0.00376084	2 Gray	N1
ADAM19	ADAM metallopeptidase domain 19	-0.391724	0.000302444	0 Gray	N1/N2+
ADAM19	ADAM metallopeptidase domain 19	-0.369051	0.0061026	0 Gray	N2+
ADAM19	ADAM metallopeptidase domain 19	-0.414397	0.00134052	0 Gray	N1
ADAM19	ADAM metallopeptidase domain 19	-0.364478	0.000902144	0.05 Gray	N1/N2+
ADAM19	ADAM metallopeptidase domain 19	-0.357256	0.00835205	0.05 Gray	N2+
ADAM19	ADAM metallopeptidase domain 19	-0.371699	0.00483531	0.05 Gray	N1
ADAM19	ADAM metallopeptidase domain 19	-0.365579	0.0008652	2 Gray	N1/N2+
ADAM19	ADAM metallopeptidase domain 19	-0.344553	0.011855	2 Gray	N2+
ADAM19	ADAM metallopeptidase domain 19	-0.386605	0.00317274	2 Gray	N1
ADAM22	ADAM metallopeptidase domain 22	0.376266	0.0181387	0 Gray	N1/N2+
ADAM22	ADAM metallopeptidase domain 22	0.379802	0.0497886	0 Gray	N1
ADAM22	ADAM metallopeptidase domain 22	0.388995	0.0144854	2 Gray	N1/N2+
ADAM22	ADAM metallopeptidase domain 22	0.447638	0.0174151	2 Gray	N1
ADAM28	ADAM metallopeptidase domain 28	0.912933	0.0242144	0.05 Gray	N1/N2+
ADAM33	ADAM metallopeptidase domain 33	0.177	0.0488144	2 Gray	N1
ADAMTS10	ADAM metallopeptidase with thrombospondin type 1 motif 10	-0.396133	4.41889e-10	0 Gray	N1/N2+
ADAMTS10	ADAM metallopeptidase with thrombospondin type 1 motif 10	-0.410378	5.32813e-08	0 Gray	N2+
ADAMTS10	ADAM metallopeptidase with thrombospondin type 1 motif 10	-0.381887	3.63291e-07	0 Gray	N1
ADAMTS10	ADAM metallopeptidase with thrombospondin type 1 motif 10	-0.381701	2.11143e-09	0.05 Gray	N1/N2+
ADAMTS10	ADAM metallopeptidase with thrombospondin type 1 motif 10	-0.397402	1.59622e-07	0.05 Gray	N2+
ADAMTS10	ADAM metallopeptidase with thrombospondin type 1 motif 10	-0.366	1.25527e-06	0.05 Gray	N1
ADAMTS10	ADAM metallopeptidase with thrombospondin type 1 motif 10	-0.406103	1.8186e-10	2 Gray	N1/N2+
ADAMTS10	ADAM metallopeptidase with thrombospondin type 1 motif 10	-0.416649	3.88799e-08	2 Gray	N2+
ADAMTS10	ADAM metallopeptidase with thrombospondin type 1 motif 10	-0.395556	1.44872e-07	2 Gray	N1
ADAMTS14	ADAM metallopeptidase with thrombospondin type 1 motif 14	0.273888	0.023849	0 Gray	N1/N2+
ADAMTS14	ADAM metallopeptidase with thrombospondin type 1 motif 14	0.34	0.0166216	0 Gray	N1
ADAMTS14	ADAM metallopeptidase with thrombospondin type 1 motif 14	0.295499	0.0434837	0.05 Gray	N1
ADAMTS14	ADAM metallopeptidase with thrombospondin type 1 motif 14	0.297726	0.0406383	2 Gray	N1
ADAMTS15	ADAM metallopeptidase with thrombospondin type 1 motif 15	0.933189	4.07721e-16	0 Gray	N1/N2+
ADAMTS15	ADAM metallopeptidase with thrombospondin type 1 motif 15	0.902145	2.30421e-11	0 Gray	N2+
ADAMTS15	ADAM metallopeptidase with thrombospondin type 1 motif 15	0.964232	4.74173e-13	0 Gray	N1
ADAMTS15	ADAM metallopeptidase with thrombospondin type 1 motif 15	0.934606	4.22666e-16	0.05 Gray	N1/N2+
ADAMTS15	ADAM metallopeptidase with thrombospondin type 1 motif 15	0.877894	8.80867e-11	0.05 Gray	N2+
ADAMTS15	ADAM metallopeptidase with thrombospondin type 1 motif 15	0.991318	1.12815e-13	0.05 Gray	N1
ADAMTS15	ADAM metallopeptidase with thrombospondin type 1 motif 15	0.959582	9.16778e-17	2 Gray	N1/N2+
ADAMTS15	ADAM metallopeptidase with thrombospondin type 1 motif 15	0.923243	9.42735e-12	2 Gray	N2+
ADAMTS15	ADAM metallopeptidase with thrombospondin type 1 motif 15	0.995922	1.04545e-13	2 Gray	N1
ADAMTS16	ADAM metallopeptidase with thrombospondin type 1 motif 16	-0.859625	0.01246	0 Gray	N1/N2+
ADAMTS16	ADAM metallopeptidase with thrombospondin type 1 motif 16	-1.00245	0.0144787	0 Gray	N1
ADAMTS16	ADAM metallopeptidase with thrombospondin type 1 motif 16	-0.83768	0.0156904	0.05 Gray	N1/N2+
ADAMTS16	ADAM metallopeptidase with thrombospondin type 1 motif 16	-0.937413	0.024298	0.05 Gray	N1
ADAMTS16	ADAM metallopeptidase with thrombospondin type 1 motif 16	-0.958616	0.0047571	2 Gray	N1/N2+
ADAMTS16	ADAM metallopeptidase with thrombospondin type 1 motif 16	-0.928588	0.0300687	2 Gray	N2+
ADAMTS16	ADAM metallopeptidase with thrombospondin type 1 motif 16	-0.988645	0.0161196	2 Gray	N1
ADAMTS17	ADAM metallopeptidase with thrombospondin type 1 motif 17	-0.836504	0.0197215	0 Gray	N1/N2+
ADAMTS17	ADAM metallopeptidase with thrombospondin type 1 motif 17	-0.98718	0.020774	0 Gray	N1
ADAMTS17	ADAM metallopeptidase with thrombospondin type 1 motif 17	-1.00937	0.00393351	0.05 Gray	N1/N2+
ADAMTS17	ADAM metallopeptidase with thrombospondin type 1 motif 17	-1.16569	0.00511345	0.05 Gray	N1
ADAMTS17	ADAM metallopeptidase with thrombospondin type 1 motif 17	-0.842534	0.0189811	2 Gray	N1/N2+
ADAMTS17	ADAM metallopeptidase with thrombospondin type 1 motif 17	-1.10813	0.0101872	2 Gray	N2+
ADAMTS4	ADAM metallopeptidase with thrombospondin type 1 motif 4	-0.5891	2.55037e-12	0 Gray	N1/N2+
ADAMTS4	ADAM metallopeptidase with thrombospondin type 1 motif 4	-0.56034	2.06075e-08	0 Gray	N2+
ADAMTS4	ADAM metallopeptidase with thrombospondin type 1 motif 4	-0.61786	3.88834e-10	0 Gray	N1
ADAMTS4	ADAM metallopeptidase with thrombospondin type 1 motif 4	-0.601719	9.96324e-13	0.05 Gray	N1/N2+
ADAMTS4	ADAM metallopeptidase with thrombospondin type 1 motif 4	-0.580536	7.00808e-09	0.05 Gray	N2+
ADAMTS4	ADAM metallopeptidase with thrombospondin type 1 motif 4	-0.622901	2.90368e-10	0.05 Gray	N1
ADAMTS4	ADAM metallopeptidase with thrombospondin type 1 motif 4	-0.613261	3.32841e-13	2 Gray	N1/N2+
ADAMTS4	ADAM metallopeptidase with thrombospondin type 1 motif 4	-0.577556	8.02643e-09	2 Gray	N2+
ADAMTS4	ADAM metallopeptidase with thrombospondin type 1 motif 4	-0.648965	4.87566e-11	2 Gray	N1
ADAMTS5	ADAM metallopeptidase with thrombospondin type 1 motif 5	0.527037	3.27497e-12	0 Gray	N1/N2+
ADAMTS5	ADAM metallopeptidase with thrombospondin type 1 motif 5	0.54509	1.05449e-09	0 Gray	N2+
ADAMTS5	ADAM metallopeptidase with thrombospondin type 1 motif 5	0.508983	9.82283e-09	0 Gray	N1
ADAMTS5	ADAM metallopeptidase with thrombospondin type 1 motif 5	0.580751	1.68175e-14	0.05 Gray	N1/N2+
ADAMTS5	ADAM metallopeptidase with thrombospondin type 1 motif 5	0.599726	1.83229e-11	0.05 Gray	N2+
ADAMTS5	ADAM metallopeptidase with thrombospondin type 1 motif 5	0.561775	2.1159e-10	0.05 Gray	N1
ADAMTS5	ADAM metallopeptidase with thrombospondin type 1 motif 5	0.560451	1.3456e-13	2 Gray	N1/N2+
ADAMTS5	ADAM metallopeptidase with thrombospondin type 1 motif 5	0.57885	9.89633e-11	2 Gray	N2+
ADAMTS5	ADAM metallopeptidase with thrombospondin type 1 motif 5	0.542052	9.65874e-10	2 Gray	N1
ADAMTS6	ADAM metallopeptidase with thrombospondin type 1 motif 6	-0.255826	0.0421871	2 Gray	N2+
ADAMTS7	ADAM metallopeptidase with thrombospondin type 1 motif 7	-0.496925	7.94264e-12	0 Gray	N1/N2+
ADAMTS7	ADAM metallopeptidase with thrombospondin type 1 motif 7	-0.453462	1.68572e-07	0 Gray	N2+
ADAMTS7	ADAM metallopeptidase with thrombospondin type 1 motif 7	-0.540389	2.12764e-10	0 Gray	N1
ADAMTS7	ADAM metallopeptidase with thrombospondin type 1 motif 7	-0.512607	1.88708e-12	0.05 Gray	N1/N2+
ADAMTS7	ADAM metallopeptidase with thrombospondin type 1 motif 7	-0.468077	6.56943e-08	0.05 Gray	N2+
ADAMTS7	ADAM metallopeptidase with thrombospondin type 1 motif 7	-0.557137	5.68292e-11	0.05 Gray	N1
ADAMTS7	ADAM metallopeptidase with thrombospondin type 1 motif 7	-0.503631	4.68944e-12	2 Gray	N1/N2+
ADAMTS7	ADAM metallopeptidase with thrombospondin type 1 motif 7	-0.456186	1.57365e-07	2 Gray	N2+
ADAMTS7	ADAM metallopeptidase with thrombospondin type 1 motif 7	-0.551075	9.34007e-11	2 Gray	N1
ADAMTS7P1	ADAMTS7 pseudogene 1	-0.594425	0.0471525	0.05 Gray	N1/N2+
ADAMTS8	ADAM metallopeptidase with thrombospondin type 1 motif 8	1.49499	4.0615e-14	0 Gray	N1/N2+
ADAMTS8	ADAM metallopeptidase with thrombospondin type 1 motif 8	1.25321	9.24688e-08	0 Gray	N2+
ADAMTS8	ADAM metallopeptidase with thrombospondin type 1 motif 8	1.73676	3.41895e-14	0 Gray	N1
ADAMTS8	ADAM metallopeptidase with thrombospondin type 1 motif 8	1.40759	1.11031e-12	0.05 Gray	N1/N2+
ADAMTS8	ADAM metallopeptidase with thrombospondin type 1 motif 8	1.16974	7.60658e-07	0.05 Gray	N2+
ADAMTS8	ADAM metallopeptidase with thrombospondin type 1 motif 8	1.64543	7.58461e-13	0.05 Gray	N1
ADAMTS8	ADAM metallopeptidase with thrombospondin type 1 motif 8	1.46561	1.22735e-13	2 Gray	N1/N2+
ADAMTS8	ADAM metallopeptidase with thrombospondin type 1 motif 8	1.25017	1.09659e-07	2 Gray	N2+
ADAMTS8	ADAM metallopeptidase with thrombospondin type 1 motif 8	1.68105	2.50964e-13	2 Gray	N1
ADAMTSL4	ADAMTS like 4	0.36254	1.0465e-05	0 Gray	N1/N2+
ADAMTSL4	ADAMTS like 4	0.350661	0.000497719	0 Gray	N2+
ADAMTSL4	ADAMTS like 4	0.374418	0.00012407	0 Gray	N1
ADAMTSL4	ADAMTS like 4	0.389635	1.8544e-06	0.05 Gray	N1/N2+
ADAMTSL4	ADAMTS like 4	0.37579	0.000152553	0.05 Gray	N2+
ADAMTSL4	ADAMTS like 4	0.40348	3.04499e-05	0.05 Gray	N1
ADAMTSL4	ADAMTS like 4	0.34866	2.58496e-05	2 Gray	N1/N2+
ADAMTSL4	ADAMTS like 4	0.346043	0.000641361	2 Gray	N2+
ADAMTSL4	ADAMTS like 4	0.351277	0.000373368	2 Gray	N1
ADAP1	ArfGAP with dual PH domains 1	-0.626928	0.0352307	2 Gray	N1
ADCK2	aarF domain containing kinase 2	0.156072	0.0321839	0.05 Gray	N2+
ADCY1	adenylate cyclase 1	0.485746	0.00403749	0 Gray	N1/N2+
ADCY1	adenylate cyclase 1	0.441649	0.0387655	0 Gray	N2+
ADCY1	adenylate cyclase 1	0.529844	0.00844963	0 Gray	N1
ADCY1	adenylate cyclase 1	0.522647	0.00186237	0.05 Gray	N1/N2+
ADCY1	adenylate cyclase 1	0.508337	0.014398	0.05 Gray	N2+
ADCY1	adenylate cyclase 1	0.536956	0.00776831	0.05 Gray	N1
ADCY1	adenylate cyclase 1	0.582472	0.000443629	2 Gray	N1/N2+
ADCY1	adenylate cyclase 1	0.556504	0.00687032	2 Gray	N2+
ADCY1	adenylate cyclase 1	0.60844	0.00199052	2 Gray	N1
ADCY4	adenylate cyclase 4	-0.304373	0.0263224	0 Gray	N1/N2+
ADCY4	adenylate cyclase 4	-0.335672	0.0412302	0 Gray	N1
ADCY4	adenylate cyclase 4	-0.312379	0.0224634	0.05 Gray	N1/N2+
ADCY4	adenylate cyclase 4	-0.34452	0.0370016	0.05 Gray	N1
ADCY4	adenylate cyclase 4	-0.368151	0.00564815	2 Gray	N1/N2+
ADCY4	adenylate cyclase 4	-0.339171	0.0454925	2 Gray	N2+
ADCY4	adenylate cyclase 4	-0.39713	0.0129497	2 Gray	N1
ADCY5	adenylate cyclase 5	-0.464886	0.0160572	0 Gray	N1/N2+
ADCY5	adenylate cyclase 5	-0.501288	0.0314384	0 Gray	N1
ADCY5	adenylate cyclase 5	-0.489199	0.0110376	0.05 Gray	N1/N2+
ADCY5	adenylate cyclase 5	-0.515777	0.0272362	0.05 Gray	N1
ADCY7	adenylate cyclase 7	-0.470751	6.5456e-08	0 Gray	N1/N2+
ADCY7	adenylate cyclase 7	-0.515978	5.73516e-07	0 Gray	N2+
ADCY7	adenylate cyclase 7	-0.425525	4.62074e-05	0 Gray	N1
ADCY7	adenylate cyclase 7	-0.486817	2.23963e-08	0.05 Gray	N1/N2+
ADCY7	adenylate cyclase 7	-0.538069	1.87053e-07	0.05 Gray	N2+
ADCY7	adenylate cyclase 7	-0.435564	3.03619e-05	0.05 Gray	N1
ADCY7	adenylate cyclase 7	-0.490984	1.89465e-08	2 Gray	N1/N2+
ADCY7	adenylate cyclase 7	-0.512529	8.4567e-07	2 Gray	N2+
ADCY7	adenylate cyclase 7	-0.469438	6.0213e-06	2 Gray	N1
ADCY8	adenylate cyclase 8	0.593453	0.0487563	2 Gray	N1/N2+
ADCY8	adenylate cyclase 8	0.781873	0.0242951	2 Gray	N1
ADD1	adducin 1	0.0928278	0.00025173	0 Gray	N1/N2+
ADD1	adducin 1	0.0907221	0.00364475	0 Gray	N2+
ADD1	adducin 1	0.0949336	0.00173772	0 Gray	N1
ADD1	adducin 1	0.092588	0.000265124	0.05 Gray	N1/N2+
ADD1	adducin 1	0.0828691	0.00891477	0.05 Gray	N2+
ADD1	adducin 1	0.102307	0.000647815	0.05 Gray	N1
ADD1	adducin 1	0.0938723	0.000221322	2 Gray	N1/N2+
ADD1	adducin 1	0.0858615	0.00689873	2 Gray	N2+
ADD1	adducin 1	0.101883	0.000693548	2 Gray	N1
ADD2	adducin 2	0.815648	0.00026013	0 Gray	N1/N2+
ADD2	adducin 2	0.84682	0.0017482	0 Gray	N2+
ADD2	adducin 2	0.784477	0.00351092	0 Gray	N1
ADD2	adducin 2	0.83039	0.000198957	0.05 Gray	N1/N2+
ADD2	adducin 2	0.861108	0.00145473	0.05 Gray	N2+
ADD2	adducin 2	0.799672	0.00288452	0.05 Gray	N1
ADD2	adducin 2	0.79876	0.000372311	2 Gray	N1/N2+
ADD2	adducin 2	0.815381	0.00301073	2 Gray	N2+
ADD2	adducin 2	0.782139	0.00362323	2 Gray	N1
ADD3	adducin 3	0.226655	5.56329e-08	0 Gray	N1/N2+
ADD3	adducin 3	0.213949	2.21207e-05	0 Gray	N2+
ADD3	adducin 3	0.239361	1.05352e-06	0 Gray	N1
ADD3	adducin 3	0.234223	1.83238e-08	0.05 Gray	N1/N2+
ADD3	adducin 3	0.223822	7.96481e-06	0.05 Gray	N2+
ADD3	adducin 3	0.244625	5.83245e-07	0.05 Gray	N1
ADD3	adducin 3	0.234196	1.9967e-08	2 Gray	N1/N2+
ADD3	adducin 3	0.23545	2.40971e-06	2 Gray	N2+
ADD3	adducin 3	0.232943	2.32044e-06	2 Gray	N1
ADGRA3	adhesion G protein-coupled receptor A3	-0.107143	0.0344709	0.05 Gray	N1/N2+
ADGRA3	adhesion G protein-coupled receptor A3	-0.110727	0.0279271	2 Gray	N1/N2+
ADGRB1	adhesion G protein-coupled receptor B1	0.951021	0.0142073	0 Gray	N1
ADGRB1	adhesion G protein-coupled receptor B1	0.880204	0.0255083	0.05 Gray	N1
ADGRB2	adhesion G protein-coupled receptor B2	0.150493	0.0244914	0 Gray	N1/N2+
ADGRB2	adhesion G protein-coupled receptor B2	0.157827	0.0177243	0.05 Gray	N1/N2+
ADGRB2	adhesion G protein-coupled receptor B2	0.174438	0.032415	0.05 Gray	N2+
ADGRB2	adhesion G protein-coupled receptor B2	0.14049	0.0382756	2 Gray	N1/N2+
ADGRD1	adhesion G protein-coupled receptor D1	-0.40943	0.000212029	0 Gray	N1/N2+
ADGRD1	adhesion G protein-coupled receptor D1	-0.401517	0.00310095	0 Gray	N2+
ADGRD1	adhesion G protein-coupled receptor D1	-0.417343	0.00161153	0 Gray	N1
ADGRD1	adhesion G protein-coupled receptor D1	-0.411968	0.000196626	0.05 Gray	N1/N2+
ADGRD1	adhesion G protein-coupled receptor D1	-0.425351	0.00159933	0.05 Gray	N2+
ADGRD1	adhesion G protein-coupled receptor D1	-0.398585	0.00284343	0.05 Gray	N1
ADGRD1	adhesion G protein-coupled receptor D1	-0.439629	6.39133e-05	2 Gray	N1/N2+
ADGRD1	adhesion G protein-coupled receptor D1	-0.45266	0.00073394	2 Gray	N2+
ADGRD1	adhesion G protein-coupled receptor D1	-0.426599	0.00124332	2 Gray	N1
ADGRG1	adhesion G protein-coupled receptor G1	-0.436528	0.0370787	0 Gray	N1/N2+
ADGRG1	adhesion G protein-coupled receptor G1	-0.56972	0.00468978	0.05 Gray	N1/N2+
ADGRG1	adhesion G protein-coupled receptor G1	-0.611566	0.0134748	0.05 Gray	N2+
ADGRG1	adhesion G protein-coupled receptor G1	-0.527874	0.034108	0.05 Gray	N1
ADGRG1	adhesion G protein-coupled receptor G1	-0.549268	0.00669986	2 Gray	N1/N2+
ADGRG1	adhesion G protein-coupled receptor G1	-0.657338	0.00771234	2 Gray	N2+
ADGRG6	adhesion G protein-coupled receptor G6	-1.60412	3.76619e-09	0 Gray	N1/N2+
ADGRG6	adhesion G protein-coupled receptor G6	-1.55915	1.6788e-06	0 Gray	N2+
ADGRG6	adhesion G protein-coupled receptor G6	-1.6491	3.35189e-07	0 Gray	N1
ADGRG6	adhesion G protein-coupled receptor G6	-1.62793	2.3897e-09	0.05 Gray	N1/N2+
ADGRG6	adhesion G protein-coupled receptor G6	-1.66389	3.38334e-07	0.05 Gray	N2+
ADGRG6	adhesion G protein-coupled receptor G6	-1.59196	9.47883e-07	0.05 Gray	N1
ADGRG6	adhesion G protein-coupled receptor G6	-1.54722	1.65262e-08	2 Gray	N1/N2+
ADGRG6	adhesion G protein-coupled receptor G6	-1.49868	5.73995e-06	2 Gray	N2+
ADGRG6	adhesion G protein-coupled receptor G6	-1.59576	9.68081e-07	2 Gray	N1
ADH1A	alcohol dehydrogenase 1A (class I), alpha polypeptide	1.4178	2.45676e-06	0 Gray	N1/N2+
ADH1A	alcohol dehydrogenase 1A (class I), alpha polypeptide	1.33873	0.000250274	0 Gray	N2+
ADH1A	alcohol dehydrogenase 1A (class I), alpha polypeptide	1.49686	2.19577e-05	0 Gray	N1
ADH1A	alcohol dehydrogenase 1A (class I), alpha polypeptide	1.7702	2.90647e-09	0.05 Gray	N1/N2+
ADH1A	alcohol dehydrogenase 1A (class I), alpha polypeptide	1.78643	4.18416e-07	0.05 Gray	N2+
ADH1A	alcohol dehydrogenase 1A (class I), alpha polypeptide	1.75397	5.16477e-07	0.05 Gray	N1
ADH1A	alcohol dehydrogenase 1A (class I), alpha polypeptide	1.44789	1.81195e-06	2 Gray	N1/N2+
ADH1A	alcohol dehydrogenase 1A (class I), alpha polypeptide	1.40524	0.000128074	2 Gray	N2+
ADH1A	alcohol dehydrogenase 1A (class I), alpha polypeptide	1.49054	2.90507e-05	2 Gray	N1
ADH1B	alcohol dehydrogenase 1B (class I), beta polypeptide	2.15783	4.76963e-25	0 Gray	N1/N2+
ADH1B	alcohol dehydrogenase 1B (class I), beta polypeptide	2.03834	3.09398e-17	0 Gray	N2+
ADH1B	alcohol dehydrogenase 1B (class I), beta polypeptide	2.27731	2.95811e-21	0 Gray	N1
ADH1B	alcohol dehydrogenase 1B (class I), beta polypeptide	2.19816	7.21041e-26	0.05 Gray	N1/N2+
ADH1B	alcohol dehydrogenase 1B (class I), beta polypeptide	2.08944	4.34438e-18	0.05 Gray	N2+
ADH1B	alcohol dehydrogenase 1B (class I), beta polypeptide	2.30688	1.04262e-21	0.05 Gray	N1
ADH1B	alcohol dehydrogenase 1B (class I), beta polypeptide	2.16994	3.6484e-25	2 Gray	N1/N2+
ADH1B	alcohol dehydrogenase 1B (class I), beta polypeptide	2.06758	1.2813e-17	2 Gray	N2+
ADH1B	alcohol dehydrogenase 1B (class I), beta polypeptide	2.2723	5.18602e-21	2 Gray	N1
ADH1C	alcohol dehydrogenase 1C (class I), gamma polypeptide	0.840349	0.0421519	0.05 Gray	N1
ADH1C	alcohol dehydrogenase 1C (class I), gamma polypeptide	0.837008	0.0415015	2 Gray	N1
ADH5	alcohol dehydrogenase 5 (class III), chi polypeptide	0.157962	6.69434e-10	0 Gray	N1/N2+
ADH5	alcohol dehydrogenase 5 (class III), chi polypeptide	0.151449	7.22752e-07	0 Gray	N2+
ADH5	alcohol dehydrogenase 5 (class III), chi polypeptide	0.164475	4.24121e-08	0 Gray	N1
ADH5	alcohol dehydrogenase 5 (class III), chi polypeptide	0.148429	7.61659e-09	0.05 Gray	N1/N2+
ADH5	alcohol dehydrogenase 5 (class III), chi polypeptide	0.1406	5.30469e-06	0.05 Gray	N2+
ADH5	alcohol dehydrogenase 5 (class III), chi polypeptide	0.156258	2.26604e-07	0.05 Gray	N1
ADH5	alcohol dehydrogenase 5 (class III), chi polypeptide	0.143388	2.78589e-08	2 Gray	N1/N2+
ADH5	alcohol dehydrogenase 5 (class III), chi polypeptide	0.134501	1.61706e-05	2 Gray	N2+
ADH5	alcohol dehydrogenase 5 (class III), chi polypeptide	0.152275	5.02198e-07	2 Gray	N1
ADH7	alcohol dehydrogenase 7 (class IV), mu or sigma polypeptide	0.795504	0.0336304	0 Gray	N1/N2+
ADH7	alcohol dehydrogenase 7 (class IV), mu or sigma polypeptide	0.914614	0.0451103	0 Gray	N2+
ADH7	alcohol dehydrogenase 7 (class IV), mu or sigma polypeptide	1.10184	0.00210408	0.05 Gray	N1/N2+
ADH7	alcohol dehydrogenase 7 (class IV), mu or sigma polypeptide	1.21978	0.0047627	0.05 Gray	N2+
ADH7	alcohol dehydrogenase 7 (class IV), mu or sigma polypeptide	0.983898	0.0256594	0.05 Gray	N1
ADH7	alcohol dehydrogenase 7 (class IV), mu or sigma polypeptide	0.879717	0.017251	2 Gray	N1/N2+
ADH7	alcohol dehydrogenase 7 (class IV), mu or sigma polypeptide	0.918438	0.0457159	2 Gray	N2+
ADI1	acireductone dioxygenase 1	0.101248	0.0330653	0 Gray	N2+
ADI1	acireductone dioxygenase 1	0.0903279	0.0198191	2 Gray	N1/N2+
ADI1	acireductone dioxygenase 1	0.126578	0.00576406	2 Gray	N2+
ADIPOR1	adiponectin receptor 1	-0.147336	2.38214e-05	0 Gray	N1/N2+
ADIPOR1	adiponectin receptor 1	-0.103362	0.0227855	0 Gray	N2+
ADIPOR1	adiponectin receptor 1	-0.19131	1.99154e-06	0 Gray	N1
ADIPOR1	adiponectin receptor 1	-0.125562	0.000421375	0.05 Gray	N1/N2+
ADIPOR1	adiponectin receptor 1	-0.166006	5.05411e-05	0.05 Gray	N1
ADIPOR1	adiponectin receptor 1	-0.11574	0.00130354	2 Gray	N1/N2+
ADIPOR1	adiponectin receptor 1	-0.148736	0.000357438	2 Gray	N1
ADK	adenosine kinase	0.133485	0.00184867	0 Gray	N1/N2+
ADK	adenosine kinase	0.140862	0.00720092	0 Gray	N2+
ADK	adenosine kinase	0.126109	0.0158614	0 Gray	N1
ADK	adenosine kinase	0.122091	0.00494389	0.05 Gray	N1/N2+
ADK	adenosine kinase	0.137582	0.00890351	0.05 Gray	N2+
ADK	adenosine kinase	0.1066	0.0492515	0.05 Gray	N1
ADK	adenosine kinase	0.0943745	0.036561	2 Gray	N1/N2+
ADM2	adrenomedullin 2	-0.546395	0.000601131	0 Gray	N1/N2+
ADM2	adrenomedullin 2	-0.612108	0.00144285	0 Gray	N2+
ADM2	adrenomedullin 2	-0.480682	0.0144744	0 Gray	N1
ADM2	adrenomedullin 2	-0.548787	0.000626685	0.05 Gray	N1/N2+
ADM2	adrenomedullin 2	-0.536314	0.00669637	0.05 Gray	N2+
ADM2	adrenomedullin 2	-0.56126	0.00364815	0.05 Gray	N1
ADM2	adrenomedullin 2	-0.572134	0.000342149	2 Gray	N1/N2+
ADM2	adrenomedullin 2	-0.568464	0.00395046	2 Gray	N2+
ADM2	adrenomedullin 2	-0.575804	0.00271544	2 Gray	N1
ADO	2-aminoethanethiol dioxygenase	-0.0949001	0.0440455	0 Gray	N2+
ADORA1	adenosine A1 receptor	0.338024	0.0244537	0 Gray	N1/N2+
ADORA1	adenosine A1 receptor	0.373151	0.037556	0 Gray	N1
ADORA1	adenosine A1 receptor	0.391794	0.00782395	0.05 Gray	N1/N2+
ADORA1	adenosine A1 receptor	0.438698	0.012486	0.05 Gray	N1
ADORA2B	adenosine A2b receptor	0.16103	0.0368718	0 Gray	N1/N2+
ADORA2B	adenosine A2b receptor	0.220128	0.0135721	0 Gray	N1
ADORA2B	adenosine A2b receptor	0.229877	0.00174927	0.05 Gray	N1/N2+
ADORA2B	adenosine A2b receptor	0.202692	0.0287602	0.05 Gray	N2+
ADORA2B	adenosine A2b receptor	0.257061	0.00306495	0.05 Gray	N1
ADORA2B	adenosine A2b receptor	0.187728	0.0119954	2 Gray	N1/N2+
ADORA2B	adenosine A2b receptor	0.210802	0.0176938	2 Gray	N1
ADPRH	ADP-ribosylarginine hydrolase	-0.373633	0.000111286	0 Gray	N1/N2+
ADPRH	ADP-ribosylarginine hydrolase	-0.319868	0.00850175	0 Gray	N2+
ADPRH	ADP-ribosylarginine hydrolase	-0.427397	0.000175713	0 Gray	N1
ADPRH	ADP-ribosylarginine hydrolase	-0.391448	4.65031e-05	0.05 Gray	N1/N2+
ADPRH	ADP-ribosylarginine hydrolase	-0.363379	0.00226809	0.05 Gray	N2+
ADPRH	ADP-ribosylarginine hydrolase	-0.419516	0.000233624	0.05 Gray	N1
ADPRH	ADP-ribosylarginine hydrolase	-0.299056	0.00254563	2 Gray	N1/N2+
ADPRH	ADP-ribosylarginine hydrolase	-0.366956	0.00160751	2 Gray	N1
ADPRHL1	ADP-ribosylhydrolase like 1	-0.33159	0.00143129	0 Gray	N1/N2+
ADPRHL1	ADP-ribosylhydrolase like 1	-0.422322	0.00048151	0 Gray	N1
ADPRHL1	ADP-ribosylhydrolase like 1	-0.401279	7.62976e-05	0.05 Gray	N1/N2+
ADPRHL1	ADP-ribosylhydrolase like 1	-0.286907	0.0293491	0.05 Gray	N2+
ADPRHL1	ADP-ribosylhydrolase like 1	-0.515651	1.21655e-05	0.05 Gray	N1
ADPRHL1	ADP-ribosylhydrolase like 1	-0.423551	2.83154e-05	2 Gray	N1/N2+
ADPRHL1	ADP-ribosylhydrolase like 1	-0.348293	0.00660958	2 Gray	N2+
ADPRHL1	ADP-ribosylhydrolase like 1	-0.498808	2.57993e-05	2 Gray	N1
ADRA1D	adrenoceptor alpha 1D	0.475558	0.0452083	0 Gray	N1
ADRA1D	adrenoceptor alpha 1D	0.491142	0.0351139	2 Gray	N1
ADRA2C	adrenoceptor alpha 2C	-0.890753	3.34045e-05	0 Gray	N1/N2+
ADRA2C	adrenoceptor alpha 2C	-0.842293	0.00145563	0 Gray	N2+
ADRA2C	adrenoceptor alpha 2C	-0.939213	0.000252094	0 Gray	N1
ADRA2C	adrenoceptor alpha 2C	-0.912662	2.07163e-05	0.05 Gray	N1/N2+
ADRA2C	adrenoceptor alpha 2C	-0.828338	0.00179717	0.05 Gray	N2+
ADRA2C	adrenoceptor alpha 2C	-0.996987	9.09424e-05	0.05 Gray	N1
ADRA2C	adrenoceptor alpha 2C	-0.814782	0.000169859	2 Gray	N1/N2+
ADRA2C	adrenoceptor alpha 2C	-0.655059	0.0176372	2 Gray	N2+
ADRA2C	adrenoceptor alpha 2C	-0.974505	0.000129115	2 Gray	N1
ADSL	adenylosuccinate lyase	0.125634	0.000660378	0 Gray	N1/N2+
ADSL	adenylosuccinate lyase	0.124864	0.00598443	0 Gray	N2+
ADSL	adenylosuccinate lyase	0.126404	0.00433791	0 Gray	N1
ADSL	adenylosuccinate lyase	0.117744	0.00157445	0.05 Gray	N1/N2+
ADSL	adenylosuccinate lyase	0.119652	0.00887478	0.05 Gray	N2+
ADSL	adenylosuccinate lyase	0.115836	0.0103761	0.05 Gray	N1
ADSL	adenylosuccinate lyase	0.137704	0.000168339	2 Gray	N1/N2+
ADSL	adenylosuccinate lyase	0.133259	0.00327437	2 Gray	N2+
ADSL	adenylosuccinate lyase	0.142148	0.00109972	2 Gray	N1
ADTRP	androgen dependent TFPI regulating protein	-0.324838	0.0377375	0 Gray	N1/N2+
ADTRP	androgen dependent TFPI regulating protein	-0.446796	0.0161927	0 Gray	N2+
ADTRP	androgen dependent TFPI regulating protein	-0.312593	0.0487161	2 Gray	N1/N2+
ADTRP	androgen dependent TFPI regulating protein	-0.427195	0.0236064	2 Gray	N2+
AEBP1	AE binding protein 1	-0.265261	5.55024e-06	0 Gray	N1/N2+
AEBP1	AE binding protein 1	-0.250948	0.000450833	0 Gray	N2+
AEBP1	AE binding protein 1	-0.279574	4.98034e-05	0 Gray	N1
AEBP1	AE binding protein 1	-0.251715	1.81981e-05	0.05 Gray	N1/N2+
AEBP1	AE binding protein 1	-0.231018	0.00143396	0.05 Gray	N2+
AEBP1	AE binding protein 1	-0.272412	8.27704e-05	0.05 Gray	N1
AEBP1	AE binding protein 1	-0.265113	5.94486e-06	2 Gray	N1/N2+
AEBP1	AE binding protein 1	-0.246061	0.000641361	2 Gray	N2+
AEBP1	AE binding protein 1	-0.284164	3.73927e-05	2 Gray	N1
AFAP1	actin filament associated protein 1	0.171384	0.0118727	0 Gray	N1/N2+
AFAP1	actin filament associated protein 1	0.184045	0.0287038	0 Gray	N2+
AFAP1	actin filament associated protein 1	0.165383	0.0158505	0.05 Gray	N1/N2+
AFAP1	actin filament associated protein 1	0.196596	0.0173004	0.05 Gray	N2+
AFAP1	actin filament associated protein 1	0.15213	0.0281837	2 Gray	N1/N2+
AFAP1	actin filament associated protein 1	0.184186	0.0286731	2 Gray	N2+
AFAP1L1	actin filament associated protein 1 like 1	0.291342	0.0141202	0 Gray	N1/N2+
AFAP1L1	actin filament associated protein 1 like 1	0.328639	0.0235769	0 Gray	N2+
AFAP1L1	actin filament associated protein 1 like 1	0.324745	0.00560488	0.05 Gray	N1/N2+
AFAP1L1	actin filament associated protein 1 like 1	0.363001	0.0106753	0.05 Gray	N2+
AFAP1L1	actin filament associated protein 1 like 1	0.286489	0.0496989	0.05 Gray	N1
AFAP1L1	actin filament associated protein 1 like 1	0.276828	0.0208077	2 Gray	N1/N2+
AFAP1L1	actin filament associated protein 1 like 1	0.303434	0.0402287	2 Gray	N2+
AFDN	afadin, adherens junction formation factor	-0.18788	0.00105323	0 Gray	N1/N2+
AFDN	afadin, adherens junction formation factor	-0.166325	0.0216946	0 Gray	N2+
AFDN	afadin, adherens junction formation factor	-0.209435	0.00203308	0 Gray	N1
AFDN	afadin, adherens junction formation factor	-0.188682	0.00102357	0.05 Gray	N1/N2+
AFDN	afadin, adherens junction formation factor	-0.176068	0.0138648	0.05 Gray	N2+
AFDN	afadin, adherens junction formation factor	-0.201297	0.0032627	0.05 Gray	N1
AFDN	afadin, adherens junction formation factor	-0.209722	0.000222983	2 Gray	N1/N2+
AFDN	afadin, adherens junction formation factor	-0.19461	0.0060839	2 Gray	N2+
AFDN	afadin, adherens junction formation factor	-0.224835	0.000839757	2 Gray	N1
AFF2	AF4/FMR2 family member 2	-0.339026	0.0192194	0 Gray	N1/N2+
AFF2	AF4/FMR2 family member 2	-0.397799	0.0207531	0 Gray	N1
AFF2	AF4/FMR2 family member 2	-0.304261	0.0398355	0.05 Gray	N1/N2+
AFF2	AF4/FMR2 family member 2	-0.384716	0.0272066	0.05 Gray	N1
AFF2	AF4/FMR2 family member 2	-0.356857	0.0134709	2 Gray	N1/N2+
AFF2	AF4/FMR2 family member 2	-0.44247	0.009177	2 Gray	N1
AFF4	AF4/FMR2 family member 4	-0.137585	0.0365792	0 Gray	N1/N2+
AFF4	AF4/FMR2 family member 4	-0.135274	0.0408751	2 Gray	N1/N2+
AGA	aspartylglucosaminidase	-0.145871	0.0131336	0 Gray	N1/N2+
AGA	aspartylglucosaminidase	-0.158237	0.0293056	0 Gray	N2+
AGA	aspartylglucosaminidase	-0.129645	0.03099	0.05 Gray	N1/N2+
AGA	aspartylglucosaminidase	-0.147678	0.0450764	0.05 Gray	N2+
AGFG1	ArfGAP with FG repeats 1	0.113161	0.00458146	0 Gray	N1/N2+
AGFG1	ArfGAP with FG repeats 1	0.139847	0.00272537	0 Gray	N1
AGFG1	ArfGAP with FG repeats 1	0.101815	0.0121295	0.05 Gray	N1/N2+
AGFG1	ArfGAP with FG repeats 1	0.122358	0.0106465	0.05 Gray	N1
AGFG1	ArfGAP with FG repeats 1	0.0910712	0.0273557	2 Gray	N1/N2+
AGFG1	ArfGAP with FG repeats 1	0.111541	0.0212872	2 Gray	N1
AGFG2	ArfGAP with FG repeats 2	0.221653	0.00380852	0 Gray	N1/N2+
AGFG2	ArfGAP with FG repeats 2	0.277596	0.00229589	0 Gray	N2+
AGFG2	ArfGAP with FG repeats 2	0.268153	0.000345204	0.05 Gray	N1/N2+
AGFG2	ArfGAP with FG repeats 2	0.291626	0.00127877	0.05 Gray	N2+
AGFG2	ArfGAP with FG repeats 2	0.24468	0.00753923	0.05 Gray	N1
AGFG2	ArfGAP with FG repeats 2	0.218897	0.00460263	2 Gray	N1/N2+
AGFG2	ArfGAP with FG repeats 2	0.273922	0.00314885	2 Gray	N2+
AGL	amylo-alpha-1, 6-glucosidase, 4-alpha-glucanotransferase	-0.256776	2.66e-06	0 Gray	N1/N2+
AGL	amylo-alpha-1, 6-glucosidase, 4-alpha-glucanotransferase	-0.250966	0.000157583	0 Gray	N2+
AGL	amylo-alpha-1, 6-glucosidase, 4-alpha-glucanotransferase	-0.262586	5.16866e-05	0 Gray	N1
AGL	amylo-alpha-1, 6-glucosidase, 4-alpha-glucanotransferase	-0.242328	1.09842e-05	0.05 Gray	N1/N2+
AGL	amylo-alpha-1, 6-glucosidase, 4-alpha-glucanotransferase	-0.2427	0.000286199	0.05 Gray	N2+
AGL	amylo-alpha-1, 6-glucosidase, 4-alpha-glucanotransferase	-0.241955	0.000227272	0.05 Gray	N1
AGL	amylo-alpha-1, 6-glucosidase, 4-alpha-glucanotransferase	-0.260738	1.99759e-06	2 Gray	N1/N2+
AGL	amylo-alpha-1, 6-glucosidase, 4-alpha-glucanotransferase	-0.26435	6.59174e-05	2 Gray	N2+
AGL	amylo-alpha-1, 6-glucosidase, 4-alpha-glucanotransferase	-0.257126	8.18053e-05	2 Gray	N1
AGO1	argonaute RISC component 1	-0.0878478	0.0145483	0 Gray	N1/N2+
AGO1	argonaute RISC component 1	-0.0898658	0.039329	0 Gray	N1
AGO1	argonaute RISC component 1	-0.084838	0.0193156	0.05 Gray	N1/N2+
AGO1	argonaute RISC component 1	-0.0774792	0.0350782	2 Gray	N1/N2+
AGO1	argonaute RISC component 1	-0.0947811	0.0282289	2 Gray	N1
AGO3	argonaute RISC catalytic component 3	-0.173963	0.0274268	0 Gray	N1/N2+
AGO4	argonaute RISC component 4	-0.207721	0.0132542	0 Gray	N1/N2+
AGO4	argonaute RISC component 4	-0.222877	0.0317386	0 Gray	N2+
AGO4	argonaute RISC component 4	-0.185592	0.0306274	2 Gray	N1/N2+
AGPAT3	1-acylglycerol-3-phosphate O-acyltransferase 3	-0.0667785	0.0277504	0 Gray	N1/N2+
AGPAT3	1-acylglycerol-3-phosphate O-acyltransferase 3	-0.0632512	0.0392503	0.05 Gray	N1/N2+
AGPAT3	1-acylglycerol-3-phosphate O-acyltransferase 3	-0.0672976	0.0266627	2 Gray	N1/N2+
AGPAT3	1-acylglycerol-3-phosphate O-acyltransferase 3	-0.0795508	0.0264985	2 Gray	N1
AGPS	alkylglycerone phosphate synthase	-0.0978608	0.03043	0 Gray	N1/N2+
AGPS	alkylglycerone phosphate synthase	-0.107618	0.0468742	0 Gray	N1
AGPS	alkylglycerone phosphate synthase	-0.0909143	0.0475435	0.05 Gray	N1/N2+
AGRN	agrin	-0.238688	0.000554948	0 Gray	N1/N2+
AGRN	agrin	-0.224341	0.00897275	0 Gray	N2+
AGRN	agrin	-0.253035	0.00209484	0 Gray	N1
AGRN	agrin	-0.226316	0.0011549	0.05 Gray	N1/N2+
AGRN	agrin	-0.228131	0.00766959	0.05 Gray	N2+
AGRN	agrin	-0.224501	0.00766347	0.05 Gray	N1
AGRN	agrin	-0.236343	0.000666566	2 Gray	N1/N2+
AGRN	agrin	-0.227089	0.00842344	2 Gray	N2+
AGRN	agrin	-0.245598	0.00300232	2 Gray	N1
AGTR1	angiotensin II receptor type 1	0.370329	0.000675435	0 Gray	N1/N2+
AGTR1	angiotensin II receptor type 1	0.416715	0.00146203	0 Gray	N2+
AGTR1	angiotensin II receptor type 1	0.323942	0.0157416	0 Gray	N1
AGTR1	angiotensin II receptor type 1	0.384344	0.000405885	0.05 Gray	N1/N2+
AGTR1	angiotensin II receptor type 1	0.432929	0.00090517	0.05 Gray	N2+
AGTR1	angiotensin II receptor type 1	0.335759	0.0122093	0.05 Gray	N1
AGTR1	angiotensin II receptor type 1	0.3508	0.00147156	2 Gray	N1/N2+
AGTR1	angiotensin II receptor type 1	0.432232	0.00101447	2 Gray	N2+
AHCY	adenosylhomocysteinase	0.171494	0.00167295	0 Gray	N1/N2+
AHCY	adenosylhomocysteinase	0.196123	0.00283572	0 Gray	N2+
AHCY	adenosylhomocysteinase	0.146865	0.0298053	0 Gray	N1
AHCY	adenosylhomocysteinase	0.178935	0.000999063	0.05 Gray	N1/N2+
AHCY	adenosylhomocysteinase	0.217893	0.000744352	0.05 Gray	N2+
AHCY	adenosylhomocysteinase	0.139977	0.0413199	0.05 Gray	N1
AHCY	adenosylhomocysteinase	0.182526	0.000771501	2 Gray	N1/N2+
AHCY	adenosylhomocysteinase	0.207346	0.00158264	2 Gray	N2+
AHCY	adenosylhomocysteinase	0.157705	0.0181398	2 Gray	N1
AHDC1	AT-hook DNA binding motif containing 1	0.145571	0.0126885	0 Gray	N1/N2+
AHDC1	AT-hook DNA binding motif containing 1	0.153844	0.0335472	0 Gray	N2+
AIF1L	allograft inflammatory factor 1 like	0.596137	0.0278722	0 Gray	N2+
AIF1L	allograft inflammatory factor 1 like	0.666417	0.0120626	0.05 Gray	N2+
AIF1L	allograft inflammatory factor 1 like	0.627708	0.0193009	2 Gray	N2+
AIG1	androgen induced 1	-0.16771	0.0102599	0 Gray	N1
AIG1	androgen induced 1	-0.152518	0.0222559	0.05 Gray	N1
AIM2	absent in melanoma 2	-0.655683	0.049394	0 Gray	N1/N2+
AIMP1	aminoacyl tRNA synthetase complex interacting multifunctional protein 1	-0.0756588	0.0474025	0 Gray	N1/N2+
AIMP1	aminoacyl tRNA synthetase complex interacting multifunctional protein 1	-0.0921442	0.0405238	0 Gray	N1
AIMP1	aminoacyl tRNA synthetase complex interacting multifunctional protein 1	-0.0838167	0.0258502	0.05 Gray	N1/N2+
AIP	aryl hydrocarbon receptor interacting protein	0.128267	0.00684755	0 Gray	N1/N2+
AIP	aryl hydrocarbon receptor interacting protein	0.141841	0.0145386	0 Gray	N2+
AIP	aryl hydrocarbon receptor interacting protein	0.125591	0.00834138	0.05 Gray	N1/N2+
AIP	aryl hydrocarbon receptor interacting protein	0.141841	0.0142548	0.05 Gray	N2+
AIP	aryl hydrocarbon receptor interacting protein	0.13323	0.00475446	2 Gray	N1/N2+
AIP	aryl hydrocarbon receptor interacting protein	0.133538	0.023226	2 Gray	N2+
AIP	aryl hydrocarbon receptor interacting protein	0.132922	0.0200008	2 Gray	N1
AJAP1	adherens junctions associated protein 1	1.00761	0.0190654	0 Gray	N2+
AJAP1	adherens junctions associated protein 1	0.993472	0.0205585	0.05 Gray	N2+
AJAP1	adherens junctions associated protein 1	1.00235	0.01917	2 Gray	N2+
AJUBA	ajuba LIM protein	-0.274687	0.00056881	0 Gray	N1/N2+
AJUBA	ajuba LIM protein	-0.251133	0.0117869	0 Gray	N2+
AJUBA	ajuba LIM protein	-0.29824	0.00162818	0 Gray	N1
AJUBA	ajuba LIM protein	-0.318437	4.90927e-05	0.05 Gray	N1/N2+
AJUBA	ajuba LIM protein	-0.295423	0.00232922	0.05 Gray	N2+
AJUBA	ajuba LIM protein	-0.341451	0.000233633	0.05 Gray	N1
AJUBA	ajuba LIM protein	-0.318209	5.16576e-05	2 Gray	N1/N2+
AJUBA	ajuba LIM protein	-0.288325	0.00336717	2 Gray	N2+
AJUBA	ajuba LIM protein	-0.348094	0.000176862	2 Gray	N1
AK1	adenylate kinase 1	0.326168	9.86421e-09	0 Gray	N1/N2+
AK1	adenylate kinase 1	0.31937	2.6682e-06	0 Gray	N2+
AK1	adenylate kinase 1	0.332967	6.63061e-07	0 Gray	N1
AK1	adenylate kinase 1	0.311377	5.05419e-08	0.05 Gray	N1/N2+
AK1	adenylate kinase 1	0.324019	1.88033e-06	0.05 Gray	N2+
AK1	adenylate kinase 1	0.298735	1.06749e-05	0.05 Gray	N1
AK1	adenylate kinase 1	0.282236	9.5165e-07	2 Gray	N1/N2+
AK1	adenylate kinase 1	0.274824	8.20098e-05	2 Gray	N2+
AK1	adenylate kinase 1	0.289649	2.04031e-05	2 Gray	N1
AK4	adenylate kinase 4	-0.265376	0.00623821	0 Gray	N1/N2+
AK4	adenylate kinase 4	-0.245269	0.0455795	0 Gray	N2+
AK4	adenylate kinase 4	-0.285483	0.0142455	0 Gray	N1
AK4	adenylate kinase 4	-0.235235	0.0174098	0.05 Gray	N1/N2+
AK4	adenylate kinase 4	-0.237573	0.0493983	0.05 Gray	N1
AK5	adenylate kinase 5	0.158712	0.0473066	2 Gray	N1/N2+
AKAP12	A-kinase anchoring protein 12	0.26728	4.64074e-05	0 Gray	N1/N2+
AKAP12	A-kinase anchoring protein 12	0.240105	0.00320261	0 Gray	N2+
AKAP12	A-kinase anchoring protein 12	0.294455	0.000138933	0 Gray	N1
AKAP12	A-kinase anchoring protein 12	0.276824	2.28433e-05	0.05 Gray	N1/N2+
AKAP12	A-kinase anchoring protein 12	0.237801	0.00360187	0.05 Gray	N2+
AKAP12	A-kinase anchoring protein 12	0.315847	3.76448e-05	0.05 Gray	N1
AKAP12	A-kinase anchoring protein 12	0.251166	0.000152113	2 Gray	N1/N2+
AKAP12	A-kinase anchoring protein 12	0.236378	0.00408821	2 Gray	N2+
AKAP12	A-kinase anchoring protein 12	0.265953	0.000712573	2 Gray	N1
AKAP13	A-kinase anchoring protein 13	-0.168009	0.00729212	0 Gray	N1/N2+
AKAP13	A-kinase anchoring protein 13	-0.159552	0.0429564	0 Gray	N2+
AKAP13	A-kinase anchoring protein 13	-0.176467	0.0192338	0 Gray	N1
AKAP17A	A-kinase anchoring protein 17A	-0.14027	0.0255588	0.05 Gray	N1/N2+
AKAP17A	A-kinase anchoring protein 17A	-0.158154	0.0399844	0.05 Gray	N2+
AKAP17A	A-kinase anchoring protein 17A	-0.175019	0.00402936	2 Gray	N1/N2+
AKAP17A	A-kinase anchoring protein 17A	-0.211375	0.00402429	2 Gray	N2+
AKAP2	A-kinase anchoring protein 2	0.277843	0.0381499	0 Gray	N1
AKAP9	A-kinase anchoring protein 9	-0.20966	0.0321765	0 Gray	N1/N2+
AKIRIN2	akirin 2	-0.0980294	0.00750265	0 Gray	N1/N2+
AKIRIN2	akirin 2	-0.118386	0.00723284	0 Gray	N2+
AKIRIN2	akirin 2	-0.0965283	0.00868625	0.05 Gray	N1/N2+
AKIRIN2	akirin 2	-0.10305	0.0202852	0.05 Gray	N1
AKIRIN2	akirin 2	-0.114426	0.0014844	2 Gray	N1/N2+
AKIRIN2	akirin 2	-0.117633	0.00815008	2 Gray	N2+
AKIRIN2	akirin 2	-0.111219	0.0108667	2 Gray	N1
AKNA	AT-hook transcription factor	-0.149723	0.0344174	0 Gray	N1/N2+
AKNA	AT-hook transcription factor	-0.154175	0.0295754	2 Gray	N1/N2+
AKNA	AT-hook transcription factor	-0.194359	0.0189842	2 Gray	N1
AKNAD1	AKNA domain containing 1	0.751345	0.0337667	0 Gray	N1/N2+
AKR1B1	aldo-keto reductase family 1 member B	0.223619	4.70245e-06	0 Gray	N1/N2+
AKR1B1	aldo-keto reductase family 1 member B	0.252244	1.37688e-05	0 Gray	N2+
AKR1B1	aldo-keto reductase family 1 member B	0.194995	0.00101378	0 Gray	N1
AKR1B1	aldo-keto reductase family 1 member B	0.242276	5.82551e-07	0.05 Gray	N1/N2+
AKR1B1	aldo-keto reductase family 1 member B	0.287877	4.54806e-07	0.05 Gray	N2+
AKR1B1	aldo-keto reductase family 1 member B	0.196675	0.000909654	0.05 Gray	N1
AKR1B1	aldo-keto reductase family 1 member B	0.238053	1.0218e-06	2 Gray	N1/N2+
AKR1B1	aldo-keto reductase family 1 member B	0.267294	3.75107e-06	2 Gray	N2+
AKR1B1	aldo-keto reductase family 1 member B	0.208811	0.000384554	2 Gray	N1
AKR1C1	aldo-keto reductase family 1 member C1	0.761072	2.02823e-10	0 Gray	N1/N2+
AKR1C1	aldo-keto reductase family 1 member C1	0.767406	6.78797e-08	0 Gray	N2+
AKR1C1	aldo-keto reductase family 1 member C1	0.754739	8.13636e-08	0 Gray	N1
AKR1C1	aldo-keto reductase family 1 member C1	0.766847	1.51317e-10	0.05 Gray	N1/N2+
AKR1C1	aldo-keto reductase family 1 member C1	0.79146	2.56483e-08	0.05 Gray	N2+
AKR1C1	aldo-keto reductase family 1 member C1	0.742234	1.44632e-07	0.05 Gray	N1
AKR1C1	aldo-keto reductase family 1 member C1	0.766385	1.65415e-10	2 Gray	N1/N2+
AKR1C1	aldo-keto reductase family 1 member C1	0.777563	4.97607e-08	2 Gray	N2+
AKR1C1	aldo-keto reductase family 1 member C1	0.755207	8.95869e-08	2 Gray	N1
AKR1C2	aldo-keto reductase family 1 member C2	0.539561	4.29775e-06	0 Gray	N1/N2+
AKR1C2	aldo-keto reductase family 1 member C2	0.462232	0.00154179	0 Gray	N2+
AKR1C2	aldo-keto reductase family 1 member C2	0.616889	6.71621e-06	0 Gray	N1
AKR1C2	aldo-keto reductase family 1 member C2	0.540476	4.18656e-06	0.05 Gray	N1/N2+
AKR1C2	aldo-keto reductase family 1 member C2	0.477866	0.000997163	0.05 Gray	N2+
AKR1C2	aldo-keto reductase family 1 member C2	0.603086	1.16777e-05	0.05 Gray	N1
AKR1C2	aldo-keto reductase family 1 member C2	0.538581	4.82447e-06	2 Gray	N1/N2+
AKR1C2	aldo-keto reductase family 1 member C2	0.47474	0.00116867	2 Gray	N2+
AKR1C2	aldo-keto reductase family 1 member C2	0.602423	1.25546e-05	2 Gray	N1
AKR1C3	aldo-keto reductase family 1 member C3	0.377161	4.26709e-05	0 Gray	N1/N2+
AKR1C3	aldo-keto reductase family 1 member C3	0.39712	0.000360418	0 Gray	N2+
AKR1C3	aldo-keto reductase family 1 member C3	0.357202	0.00128073	0 Gray	N1
AKR1C3	aldo-keto reductase family 1 member C3	0.425551	2.99751e-06	0.05 Gray	N1/N2+
AKR1C3	aldo-keto reductase family 1 member C3	0.422824	0.000123435	0.05 Gray	N2+
AKR1C3	aldo-keto reductase family 1 member C3	0.428277	7.38695e-05	0.05 Gray	N1
AKR1C3	aldo-keto reductase family 1 member C3	0.376863	4.65221e-05	2 Gray	N1/N2+
AKR1C3	aldo-keto reductase family 1 member C3	0.369169	0.0011541	2 Gray	N2+
AKR1C3	aldo-keto reductase family 1 member C3	0.384556	0.000473691	2 Gray	N1
AKR7A2	aldo-keto reductase family 7 member A2	0.143496	0.00351583	0 Gray	N1/N2+
AKR7A2	aldo-keto reductase family 7 member A2	0.141067	0.0215574	0 Gray	N2+
AKR7A2	aldo-keto reductase family 7 member A2	0.145925	0.0141548	0 Gray	N1
AKR7A2	aldo-keto reductase family 7 member A2	0.126106	0.0119919	0.05 Gray	N1/N2+
AKR7A2	aldo-keto reductase family 7 member A2	0.134054	0.0299748	0.05 Gray	N2+
AKR7A2	aldo-keto reductase family 7 member A2	0.140109	0.00454771	2 Gray	N1/N2+
AKR7A2	aldo-keto reductase family 7 member A2	0.139471	0.0236064	2 Gray	N2+
AKR7A2	aldo-keto reductase family 7 member A2	0.140747	0.0184246	2 Gray	N1
AKT2	AKT serine/threonine kinase 2	0.196197	4.33644e-10	0 Gray	N1/N2+
AKT2	AKT serine/threonine kinase 2	0.185834	7.56265e-07	0 Gray	N2+
AKT2	AKT serine/threonine kinase 2	0.20656	2.1049e-08	0 Gray	N1
AKT2	AKT serine/threonine kinase 2	0.184437	5.16277e-09	0.05 Gray	N1/N2+
AKT2	AKT serine/threonine kinase 2	0.179765	1.91005e-06	0.05 Gray	N2+
AKT2	AKT serine/threonine kinase 2	0.189109	3.53035e-07	0.05 Gray	N1
AKT2	AKT serine/threonine kinase 2	0.168359	1.24277e-07	2 Gray	N1/N2+
AKT2	AKT serine/threonine kinase 2	0.165207	1.65815e-05	2 Gray	N2+
AKT2	AKT serine/threonine kinase 2	0.171511	5.03695e-06	2 Gray	N1
AKT3	AKT serine/threonine kinase 3	-0.105026	0.014029	0 Gray	N1/N2+
AKT3	AKT serine/threonine kinase 3	-0.10878	0.040819	0 Gray	N2+
AKT3	AKT serine/threonine kinase 3	-0.110067	0.00958897	2 Gray	N1/N2+
AKT3	AKT serine/threonine kinase 3	-0.12928	0.0100874	2 Gray	N1
ALCAM	activated leukocyte cell adhesion molecule	-0.333027	1.23176e-06	0 Gray	N1/N2+
ALCAM	activated leukocyte cell adhesion molecule	-0.302454	0.000326058	0 Gray	N2+
ALCAM	activated leukocyte cell adhesion molecule	-0.363601	6.20122e-06	0 Gray	N1
ALCAM	activated leukocyte cell adhesion molecule	-0.332143	1.31438e-06	0.05 Gray	N1/N2+
ALCAM	activated leukocyte cell adhesion molecule	-0.316617	0.000146438	0.05 Gray	N2+
ALCAM	activated leukocyte cell adhesion molecule	-0.347669	1.79864e-05	0.05 Gray	N1
ALCAM	activated leukocyte cell adhesion molecule	-0.320198	3.60404e-06	2 Gray	N1/N2+
ALCAM	activated leukocyte cell adhesion molecule	-0.291883	0.000615077	2 Gray	N2+
ALCAM	activated leukocyte cell adhesion molecule	-0.348512	1.74906e-05	2 Gray	N1
ALDH16A1	aldehyde dehydrogenase 16 family member A1	0.233589	8.78457e-05	0 Gray	N1/N2+
ALDH16A1	aldehyde dehydrogenase 16 family member A1	0.256704	0.000334145	0 Gray	N2+
ALDH16A1	aldehyde dehydrogenase 16 family member A1	0.210474	0.00369132	0 Gray	N1
ALDH16A1	aldehyde dehydrogenase 16 family member A1	0.243063	4.15721e-05	0.05 Gray	N1/N2+
ALDH16A1	aldehyde dehydrogenase 16 family member A1	0.243072	0.000783235	0.05 Gray	N2+
ALDH16A1	aldehyde dehydrogenase 16 family member A1	0.243055	0.000615599	0.05 Gray	N1
ALDH16A1	aldehyde dehydrogenase 16 family member A1	0.1971	0.00123344	2 Gray	N1/N2+
ALDH16A1	aldehyde dehydrogenase 16 family member A1	0.189882	0.012318	2 Gray	N2+
ALDH16A1	aldehyde dehydrogenase 16 family member A1	0.204318	0.0051547	2 Gray	N1
ALDH1A1	aldehyde dehydrogenase 1 family member A1	-1.92033	8.43469e-21	0 Gray	N1/N2+
ALDH1A1	aldehyde dehydrogenase 1 family member A1	-1.82453	2.99713e-14	0 Gray	N2+
ALDH1A1	aldehyde dehydrogenase 1 family member A1	-2.01612	4.86081e-17	0 Gray	N1
ALDH1A1	aldehyde dehydrogenase 1 family member A1	-1.83677	3.91344e-19	0.05 Gray	N1/N2+
ALDH1A1	aldehyde dehydrogenase 1 family member A1	-1.73075	7.58723e-13	0.05 Gray	N2+
ALDH1A1	aldehyde dehydrogenase 1 family member A1	-1.9428	6.45106e-16	0.05 Gray	N1
ALDH1A1	aldehyde dehydrogenase 1 family member A1	-1.84284	3.07681e-19	2 Gray	N1/N2+
ALDH1A1	aldehyde dehydrogenase 1 family member A1	-1.77682	2.09541e-13	2 Gray	N2+
ALDH1A1	aldehyde dehydrogenase 1 family member A1	-1.90886	1.96214e-15	2 Gray	N1
ALDH1A2	aldehyde dehydrogenase 1 family member A2	0.77009	2.59978e-06	0 Gray	N1/N2+
ALDH1A2	aldehyde dehydrogenase 1 family member A2	0.728749	0.000254185	0 Gray	N2+
ALDH1A2	aldehyde dehydrogenase 1 family member A2	0.811432	2.48377e-05	0 Gray	N1
ALDH1A2	aldehyde dehydrogenase 1 family member A2	0.872378	8.21097e-08	0.05 Gray	N1/N2+
ALDH1A2	aldehyde dehydrogenase 1 family member A2	0.833331	2.07966e-05	0.05 Gray	N2+
ALDH1A2	aldehyde dehydrogenase 1 family member A2	0.911424	1.71573e-06	0.05 Gray	N1
ALDH1A2	aldehyde dehydrogenase 1 family member A2	0.850372	2.046e-07	2 Gray	N1/N2+
ALDH1A2	aldehyde dehydrogenase 1 family member A2	0.791037	6.67356e-05	2 Gray	N2+
ALDH1A2	aldehyde dehydrogenase 1 family member A2	0.909707	1.96637e-06	2 Gray	N1
ALDH1A3	aldehyde dehydrogenase 1 family member A3	-0.462309	4.99708e-06	0 Gray	N1/N2+
ALDH1A3	aldehyde dehydrogenase 1 family member A3	-0.404773	0.0012681	0 Gray	N2+
ALDH1A3	aldehyde dehydrogenase 1 family member A3	-0.519844	1.19717e-05	0 Gray	N1
ALDH1A3	aldehyde dehydrogenase 1 family member A3	-0.431713	2.37565e-05	0.05 Gray	N1/N2+
ALDH1A3	aldehyde dehydrogenase 1 family member A3	-0.378552	0.00291979	0.05 Gray	N2+
ALDH1A3	aldehyde dehydrogenase 1 family member A3	-0.484875	5.33054e-05	0.05 Gray	N1
ALDH1A3	aldehyde dehydrogenase 1 family member A3	-0.440005	1.67385e-05	2 Gray	N1/N2+
ALDH1A3	aldehyde dehydrogenase 1 family member A3	-0.385191	0.00260683	2 Gray	N2+
ALDH1A3	aldehyde dehydrogenase 1 family member A3	-0.49482	3.70469e-05	2 Gray	N1
ALDH1B1	aldehyde dehydrogenase 1 family member B1	-0.170173	0.00557177	0 Gray	N1/N2+
ALDH1B1	aldehyde dehydrogenase 1 family member B1	-0.166989	0.0296234	0 Gray	N2+
ALDH1B1	aldehyde dehydrogenase 1 family member B1	-0.173356	0.0195247	0 Gray	N1
ALDH1B1	aldehyde dehydrogenase 1 family member B1	-0.193227	0.00140138	0.05 Gray	N1/N2+
ALDH1B1	aldehyde dehydrogenase 1 family member B1	-0.214981	0.00327812	0.05 Gray	N2+
ALDH1B1	aldehyde dehydrogenase 1 family member B1	-0.171472	0.0218128	0.05 Gray	N1
ALDH1B1	aldehyde dehydrogenase 1 family member B1	-0.203397	0.00072904	2 Gray	N1/N2+
ALDH1B1	aldehyde dehydrogenase 1 family member B1	-0.222412	0.00242632	2 Gray	N2+
ALDH1B1	aldehyde dehydrogenase 1 family member B1	-0.184383	0.0121271	2 Gray	N1
ALDH1L2	aldehyde dehydrogenase 1 family member L2	-0.245803	0.00138479	0 Gray	N1/N2+
ALDH1L2	aldehyde dehydrogenase 1 family member L2	-0.227781	0.0180275	0 Gray	N2+
ALDH1L2	aldehyde dehydrogenase 1 family member L2	-0.263824	0.00388855	0 Gray	N1
ALDH1L2	aldehyde dehydrogenase 1 family member L2	-0.247988	0.00123664	0.05 Gray	N1/N2+
ALDH1L2	aldehyde dehydrogenase 1 family member L2	-0.247789	0.00864701	0.05 Gray	N2+
ALDH1L2	aldehyde dehydrogenase 1 family member L2	-0.248187	0.00741217	0.05 Gray	N1
ALDH1L2	aldehyde dehydrogenase 1 family member L2	-0.224132	0.00392065	2 Gray	N1/N2+
ALDH1L2	aldehyde dehydrogenase 1 family member L2	-0.257123	0.0051547	2 Gray	N1
ALDH2	aldehyde dehydrogenase 2 family member	0.362568	3.03335e-07	0 Gray	N1/N2+
ALDH2	aldehyde dehydrogenase 2 family member	0.428668	2.51173e-07	0 Gray	N2+
ALDH2	aldehyde dehydrogenase 2 family member	0.296467	0.00058339	0 Gray	N1
ALDH2	aldehyde dehydrogenase 2 family member	0.380041	7.20504e-08	0.05 Gray	N1/N2+
ALDH2	aldehyde dehydrogenase 2 family member	0.454092	4.39263e-08	0.05 Gray	N2+
ALDH2	aldehyde dehydrogenase 2 family member	0.305989	0.000366042	0.05 Gray	N1
ALDH2	aldehyde dehydrogenase 2 family member	0.362164	3.39069e-07	2 Gray	N1/N2+
ALDH2	aldehyde dehydrogenase 2 family member	0.422662	4.31086e-07	2 Gray	N2+
ALDH2	aldehyde dehydrogenase 2 family member	0.301666	0.000463666	2 Gray	N1
ALDH3A1	aldehyde dehydrogenase 3 family member A1	0.86779	0.00684755	0 Gray	N1/N2+
ALDH3A1	aldehyde dehydrogenase 3 family member A1	0.94106	0.0165171	0 Gray	N2+
ALDH3A1	aldehyde dehydrogenase 3 family member A1	0.794521	0.0434429	0 Gray	N1
ALDH3A1	aldehyde dehydrogenase 3 family member A1	1.00209	0.00149563	0.05 Gray	N1/N2+
ALDH3A1	aldehyde dehydrogenase 3 family member A1	1.07353	0.00498084	0.05 Gray	N2+
ALDH3A1	aldehyde dehydrogenase 3 family member A1	0.930645	0.015649	0.05 Gray	N1
ALDH3A1	aldehyde dehydrogenase 3 family member A1	0.788754	0.0148756	2 Gray	N1/N2+
ALDH3A1	aldehyde dehydrogenase 3 family member A1	0.822428	0.0408524	2 Gray	N2+
ALDH3A2	aldehyde dehydrogenase 3 family member A2	0.36986	2.39452e-06	0 Gray	N1/N2+
ALDH3A2	aldehyde dehydrogenase 3 family member A2	0.340437	0.000404699	0 Gray	N2+
ALDH3A2	aldehyde dehydrogenase 3 family member A2	0.399282	1.48402e-05	0 Gray	N1
ALDH3A2	aldehyde dehydrogenase 3 family member A2	0.371662	2.11435e-06	0.05 Gray	N1/N2+
ALDH3A2	aldehyde dehydrogenase 3 family member A2	0.338601	0.000433527	0.05 Gray	N2+
ALDH3A2	aldehyde dehydrogenase 3 family member A2	0.404723	1.13046e-05	0.05 Gray	N1
ALDH3A2	aldehyde dehydrogenase 3 family member A2	0.344054	1.41144e-05	2 Gray	N1/N2+
ALDH3A2	aldehyde dehydrogenase 3 family member A2	0.299392	0.00254403	2 Gray	N2+
ALDH3A2	aldehyde dehydrogenase 3 family member A2	0.388715	2.834e-05	2 Gray	N1
ALDH5A1	aldehyde dehydrogenase 5 family member A1	-0.665898	7.31683e-06	0 Gray	N1/N2+
ALDH5A1	aldehyde dehydrogenase 5 family member A1	-0.759151	1.72347e-05	0 Gray	N2+
ALDH5A1	aldehyde dehydrogenase 5 family member A1	-0.572646	0.00164372	0 Gray	N1
ALDH5A1	aldehyde dehydrogenase 5 family member A1	-0.610684	4.64041e-05	0.05 Gray	N1/N2+
ALDH5A1	aldehyde dehydrogenase 5 family member A1	-0.68089	0.000154533	0.05 Gray	N2+
ALDH5A1	aldehyde dehydrogenase 5 family member A1	-0.540479	0.00327853	0.05 Gray	N1
ALDH5A1	aldehyde dehydrogenase 5 family member A1	-0.594852	7.92177e-05	2 Gray	N1/N2+
ALDH5A1	aldehyde dehydrogenase 5 family member A1	-0.654609	0.000327074	2 Gray	N2+
ALDH5A1	aldehyde dehydrogenase 5 family member A1	-0.535094	0.00363428	2 Gray	N1
ALDH7A1	aldehyde dehydrogenase 7 family member A1	-0.112688	0.00317841	0 Gray	N1/N2+
ALDH7A1	aldehyde dehydrogenase 7 family member A1	-0.131796	0.00343281	0 Gray	N1
ALDH7A1	aldehyde dehydrogenase 7 family member A1	-0.117398	0.0020752	0.05 Gray	N1/N2+
ALDH7A1	aldehyde dehydrogenase 7 family member A1	-0.0994846	0.0407136	0.05 Gray	N2+
ALDH7A1	aldehyde dehydrogenase 7 family member A1	-0.135311	0.00259307	0.05 Gray	N1
ALDH7A1	aldehyde dehydrogenase 7 family member A1	-0.101523	0.00889083	2 Gray	N1/N2+
ALDH7A1	aldehyde dehydrogenase 7 family member A1	-0.117593	0.0105713	2 Gray	N1
ALDH9A1	aldehyde dehydrogenase 9 family member A1	0.186415	2.45466e-10	0 Gray	N1/N2+
ALDH9A1	aldehyde dehydrogenase 9 family member A1	0.167655	2.13614e-06	0 Gray	N2+
ALDH9A1	aldehyde dehydrogenase 9 family member A1	0.205176	2.46039e-09	0 Gray	N1
ALDH9A1	aldehyde dehydrogenase 9 family member A1	0.188324	1.6216e-10	0.05 Gray	N1/N2+
ALDH9A1	aldehyde dehydrogenase 9 family member A1	0.16943	1.64528e-06	0.05 Gray	N2+
ALDH9A1	aldehyde dehydrogenase 9 family member A1	0.207218	1.79263e-09	0.05 Gray	N1
ALDH9A1	aldehyde dehydrogenase 9 family member A1	0.186713	2.47975e-10	2 Gray	N1/N2+
ALDH9A1	aldehyde dehydrogenase 9 family member A1	0.17331	9.64938e-07	2 Gray	N2+
ALDH9A1	aldehyde dehydrogenase 9 family member A1	0.200115	6.7896e-09	2 Gray	N1
ALDOC	aldolase, fructose-bisphosphate C	-0.155842	0.0416171	0 Gray	N1/N2+
ALDOC	aldolase, fructose-bisphosphate C	-0.167491	0.0270588	2 Gray	N1/N2+
ALG12	ALG12 alpha-1,6-mannosyltransferase	0.126305	0.0224705	0 Gray	N1/N2+
ALG12	ALG12 alpha-1,6-mannosyltransferase	0.138612	0.0364864	0 Gray	N1
ALG12	ALG12 alpha-1,6-mannosyltransferase	0.143393	0.00841281	0.05 Gray	N1/N2+
ALG12	ALG12 alpha-1,6-mannosyltransferase	0.140154	0.0397675	0.05 Gray	N2+
ALG12	ALG12 alpha-1,6-mannosyltransferase	0.146632	0.026484	0.05 Gray	N1
ALG2	ALG2 alpha-1,3/1,6-mannosyltransferase	0.120466	0.000526187	0 Gray	N1/N2+
ALG2	ALG2 alpha-1,3/1,6-mannosyltransferase	0.101543	0.0215868	0 Gray	N2+
ALG2	ALG2 alpha-1,3/1,6-mannosyltransferase	0.139388	0.000624647	0 Gray	N1
ALG2	ALG2 alpha-1,3/1,6-mannosyltransferase	0.100147	0.00495586	0.05 Gray	N1/N2+
ALG2	ALG2 alpha-1,3/1,6-mannosyltransferase	0.127186	0.00214484	0.05 Gray	N1
ALG2	ALG2 alpha-1,3/1,6-mannosyltransferase	0.123155	0.000397192	2 Gray	N1/N2+
ALG2	ALG2 alpha-1,3/1,6-mannosyltransferase	0.101085	0.0224813	2 Gray	N2+
ALG2	ALG2 alpha-1,3/1,6-mannosyltransferase	0.145226	0.000350043	2 Gray	N1
ALG3	ALG3 alpha-1,3- mannosyltransferase	0.092132	0.0438823	0 Gray	N1/N2+
ALG3	ALG3 alpha-1,3- mannosyltransferase	0.0967001	0.0335041	0.05 Gray	N1/N2+
ALG3	ALG3 alpha-1,3- mannosyltransferase	0.102323	0.0231912	2 Gray	N1/N2+
ALG6	ALG6 alpha-1,3-glucosyltransferase	0.183391	0.000600633	0 Gray	N1/N2+
ALG6	ALG6 alpha-1,3-glucosyltransferase	0.153637	0.0239895	0 Gray	N2+
ALG6	ALG6 alpha-1,3-glucosyltransferase	0.213145	0.000661505	0 Gray	N1
ALG6	ALG6 alpha-1,3-glucosyltransferase	0.202034	0.000132832	0.05 Gray	N1/N2+
ALG6	ALG6 alpha-1,3-glucosyltransferase	0.204869	0.00151209	0.05 Gray	N2+
ALG6	ALG6 alpha-1,3-glucosyltransferase	0.1992	0.00170261	0.05 Gray	N1
ALG6	ALG6 alpha-1,3-glucosyltransferase	0.172842	0.00138198	2 Gray	N1/N2+
ALG6	ALG6 alpha-1,3-glucosyltransferase	0.174235	0.00918259	2 Gray	N2+
ALG6	ALG6 alpha-1,3-glucosyltransferase	0.171448	0.00861152	2 Gray	N1
ALG8	ALG8 alpha-1,3-glucosyltransferase	0.099529	0.0229489	2 Gray	N1/N2+
ALG8	ALG8 alpha-1,3-glucosyltransferase	0.122326	0.0205643	2 Gray	N2+
ALKBH2	alkB homolog 2, alpha-ketoglutarate dependent dioxygenase	0.120652	0.0384325	0.05 Gray	N1/N2+
ALPK3	alpha kinase 3	-0.639671	0.02997	2 Gray	N1/N2+
ALPL	alkaline phosphatase, biomineralization associated	0.528288	0.0316442	0 Gray	N1/N2+
ALPL	alkaline phosphatase, biomineralization associated	0.700561	0.0139766	0 Gray	N1
ALPL	alkaline phosphatase, biomineralization associated	0.519676	0.0353536	0.05 Gray	N1/N2+
ALPL	alkaline phosphatase, biomineralization associated	0.640002	0.0276773	0.05 Gray	N1
ALPL	alkaline phosphatase, biomineralization associated	0.560391	0.0216043	2 Gray	N1/N2+
ALPL	alkaline phosphatase, biomineralization associated	0.669398	0.0195321	2 Gray	N1
ALX1	ALX homeobox 1	0.812459	0.00188592	0 Gray	N1/N2+
ALX1	ALX homeobox 1	0.85904	0.00694392	0 Gray	N2+
ALX1	ALX homeobox 1	0.765878	0.0159719	0 Gray	N1
ALX1	ALX homeobox 1	0.810488	0.00192555	0.05 Gray	N1/N2+
ALX1	ALX homeobox 1	0.804981	0.0123988	0.05 Gray	N2+
ALX1	ALX homeobox 1	0.815995	0.00953642	0.05 Gray	N1
ALX1	ALX homeobox 1	0.842451	0.00125445	2 Gray	N1/N2+
ALX1	ALX homeobox 1	0.847956	0.00836955	2 Gray	N2+
ALX1	ALX homeobox 1	0.836945	0.00769041	2 Gray	N1
ALX3	ALX homeobox 3	-0.701133	0.0364973	2 Gray	N1/N2+
ALX4	ALX homeobox 4	1.48021	9.66927e-05	0 Gray	N1/N2+
ALX4	ALX homeobox 4	1.78001	6.17182e-05	0 Gray	N2+
ALX4	ALX homeobox 4	1.1804	0.0122232	0 Gray	N1
ALX4	ALX homeobox 4	1.41983	0.000189716	0.05 Gray	N1/N2+
ALX4	ALX homeobox 4	1.7465	8.30046e-05	0.05 Gray	N2+
ALX4	ALX homeobox 4	1.09316	0.0220773	0.05 Gray	N1
ALX4	ALX homeobox 4	1.36507	0.000331713	2 Gray	N1/N2+
ALX4	ALX homeobox 4	1.55577	0.00059527	2 Gray	N2+
ALX4	ALX homeobox 4	1.17437	0.0116668	2 Gray	N1
AMACR	alpha-methylacyl-CoA racemase	-0.215091	0.03816	0 Gray	N1/N2+
AMACR	alpha-methylacyl-CoA racemase	-0.208402	0.0463638	0.05 Gray	N1/N2+
AMACR	alpha-methylacyl-CoA racemase	-0.255737	0.0437849	0.05 Gray	N2+
AMACR	alpha-methylacyl-CoA racemase	-0.218292	0.0343843	2 Gray	N1/N2+
AMD1	adenosylmethionine decarboxylase 1	0.113652	0.0387307	0 Gray	N1/N2+
AMD1	adenosylmethionine decarboxylase 1	0.141427	0.0284635	0 Gray	N1
AMD1	adenosylmethionine decarboxylase 1	0.132474	0.0437494	0.05 Gray	N1
AMER1	APC membrane recruitment protein 1	0.340147	6.6693e-06	0 Gray	N1/N2+
AMER1	APC membrane recruitment protein 1	0.287321	0.00229589	0 Gray	N2+
AMER1	APC membrane recruitment protein 1	0.392974	8.14208e-06	0 Gray	N1
AMER1	APC membrane recruitment protein 1	0.321041	2.53594e-05	0.05 Gray	N1/N2+
AMER1	APC membrane recruitment protein 1	0.261751	0.00645013	0.05 Gray	N2+
AMER1	APC membrane recruitment protein 1	0.380331	1.86197e-05	0.05 Gray	N1
AMER1	APC membrane recruitment protein 1	0.240252	0.00237562	2 Gray	N1/N2+
AMER1	APC membrane recruitment protein 1	0.289769	0.00175481	2 Gray	N1
AMIGO2	adhesion molecule with Ig like domain 2	-1.39	1.73905e-23	0 Gray	N1/N2+
AMIGO2	adhesion molecule with Ig like domain 2	-1.39265	8.85982e-18	0 Gray	N2+
AMIGO2	adhesion molecule with Ig like domain 2	-1.38734	9.80313e-18	0 Gray	N1
AMIGO2	adhesion molecule with Ig like domain 2	-1.37929	6.05576e-23	0.05 Gray	N1/N2+
AMIGO2	adhesion molecule with Ig like domain 2	-1.4027	7.82647e-18	0.05 Gray	N2+
AMIGO2	adhesion molecule with Ig like domain 2	-1.35587	7.08593e-17	0.05 Gray	N1
AMIGO2	adhesion molecule with Ig like domain 2	-1.30234	8.77486e-21	2 Gray	N1/N2+
AMIGO2	adhesion molecule with Ig like domain 2	-1.29725	2.03982e-15	2 Gray	N2+
AMIGO2	adhesion molecule with Ig like domain 2	-1.30744	7.5105e-16	2 Gray	N1
AMMECR1	Alport syndrome, mental retardation, midface hypoplasia and elliptocytosis chromosomal region gene 1	0.128231	0.0420729	2 Gray	N1
AMOT	angiomotin	0.290166	0.00161577	0 Gray	N1/N2+
AMOT	angiomotin	0.248604	0.0339446	0 Gray	N2+
AMOT	angiomotin	0.331728	0.00223545	0 Gray	N1
AMOT	angiomotin	0.309318	0.000733197	0.05 Gray	N1/N2+
AMOT	angiomotin	0.272268	0.0180203	0.05 Gray	N2+
AMOT	angiomotin	0.346368	0.00133652	0.05 Gray	N1
AMOT	angiomotin	0.246189	0.0091847	2 Gray	N1/N2+
AMOT	angiomotin	0.26831	0.0175079	2 Gray	N1
AMOTL1	angiomotin like 1	0.150256	0.0294164	0 Gray	N1
AMOTL1	angiomotin like 1	0.15166	0.0284124	0.05 Gray	N1
AMOTL2	angiomotin like 2	-0.316031	0.000325732	0 Gray	N1/N2+
AMOTL2	angiomotin like 2	-0.288094	0.00866383	0 Gray	N2+
AMOTL2	angiomotin like 2	-0.343968	0.000967135	0 Gray	N1
AMOTL2	angiomotin like 2	-0.273276	0.00233857	0.05 Gray	N1/N2+
AMOTL2	angiomotin like 2	-0.238045	0.0365363	0.05 Gray	N2+
AMOTL2	angiomotin like 2	-0.308507	0.00365919	0.05 Gray	N1
AMOTL2	angiomotin like 2	-0.302073	0.000672302	2 Gray	N1/N2+
AMOTL2	angiomotin like 2	-0.255485	0.0235256	2 Gray	N2+
AMOTL2	angiomotin like 2	-0.348661	0.000817792	2 Gray	N1
AMPD3	adenosine monophosphate deaminase 3	0.382776	0.000189274	0 Gray	N1/N2+
AMPD3	adenosine monophosphate deaminase 3	0.389466	0.00184548	0 Gray	N2+
AMPD3	adenosine monophosphate deaminase 3	0.376086	0.00228459	0 Gray	N1
AMPD3	adenosine monophosphate deaminase 3	0.337878	0.00118971	0.05 Gray	N1/N2+
AMPD3	adenosine monophosphate deaminase 3	0.353138	0.00551404	0.05 Gray	N2+
AMPD3	adenosine monophosphate deaminase 3	0.322618	0.0109874	0.05 Gray	N1
AMPD3	adenosine monophosphate deaminase 3	0.323699	0.00205431	2 Gray	N1/N2+
AMPD3	adenosine monophosphate deaminase 3	0.32767	0.0116088	2 Gray	N2+
AMPD3	adenosine monophosphate deaminase 3	0.319728	0.0118471	2 Gray	N1
AMZ1	archaelysin family metallopeptidase 1	-0.383873	0.0393732	2 Gray	N1/N2+
AMZ1	archaelysin family metallopeptidase 1	-0.467545	0.0339201	2 Gray	N1
ANAPC13	anaphase promoting complex subunit 13	0.105099	0.0366054	0 Gray	N2+
ANAPC13	anaphase promoting complex subunit 13	0.103062	0.0412565	0.05 Gray	N2+
ANAPC7	anaphase promoting complex subunit 7	0.0937135	0.0129004	2 Gray	N1/N2+
ANAPC7	anaphase promoting complex subunit 7	0.0980981	0.0365061	2 Gray	N2+
ANGPT1	angiopoietin 1	-0.618403	6.19337e-06	0 Gray	N1/N2+
ANGPT1	angiopoietin 1	-0.507554	0.00305992	0 Gray	N2+
ANGPT1	angiopoietin 1	-0.729253	5.16638e-06	0 Gray	N1
ANGPT1	angiopoietin 1	-0.609578	9.16251e-06	0.05 Gray	N1/N2+
ANGPT1	angiopoietin 1	-0.478972	0.0058113	0.05 Gray	N2+
ANGPT1	angiopoietin 1	-0.740184	3.84228e-06	0.05 Gray	N1
ANGPT1	angiopoietin 1	-0.566069	4.62122e-05	2 Gray	N1/N2+
ANGPT1	angiopoietin 1	-0.43446	0.0143931	2 Gray	N2+
ANGPT1	angiopoietin 1	-0.697678	1.63494e-05	2 Gray	N1
ANGPTL2	angiopoietin like 2	0.287048	2.87036e-05	0 Gray	N1/N2+
ANGPTL2	angiopoietin like 2	0.279005	0.000909193	0 Gray	N2+
ANGPTL2	angiopoietin like 2	0.29509	0.000299593	0 Gray	N1
ANGPTL2	angiopoietin like 2	0.286194	3.07659e-05	0.05 Gray	N1/N2+
ANGPTL2	angiopoietin like 2	0.277095	0.00099214	0.05 Gray	N2+
ANGPTL2	angiopoietin like 2	0.295294	0.000295054	0.05 Gray	N1
ANGPTL2	angiopoietin like 2	0.262923	0.000158654	2 Gray	N1/N2+
ANGPTL2	angiopoietin like 2	0.255444	0.00301073	2 Gray	N2+
ANGPTL2	angiopoietin like 2	0.270402	0.00110062	2 Gray	N1
ANGPTL5	angiopoietin like 5	0.770608	0.0436415	2 Gray	N2+
ANK1	ankyrin 1	0.345264	0.0307877	0 Gray	N1/N2+
ANK1	ankyrin 1	0.449979	0.0154262	0 Gray	N1
ANK1	ankyrin 1	0.339278	0.034521	0.05 Gray	N1/N2+
ANK1	ankyrin 1	0.390008	0.0417144	0.05 Gray	N1
ANK1	ankyrin 1	0.322724	0.044871	2 Gray	N1/N2+
ANK1	ankyrin 1	0.384664	0.0426215	2 Gray	N1
ANK2	ankyrin 2	0.518002	4.17808e-12	0 Gray	N1/N2+
ANK2	ankyrin 2	0.473008	1.07693e-07	0 Gray	N2+
ANK2	ankyrin 2	0.562996	1.18254e-10	0 Gray	N1
ANK2	ankyrin 2	0.499984	2.36455e-11	0.05 Gray	N1/N2+
ANK2	ankyrin 2	0.442765	7.84139e-07	0.05 Gray	N2+
ANK2	ankyrin 2	0.557203	1.81467e-10	0.05 Gray	N1
ANK2	ankyrin 2	0.510161	9.67656e-12	2 Gray	N1/N2+
ANK2	ankyrin 2	0.458253	3.10901e-07	2 Gray	N2+
ANK2	ankyrin 2	0.562069	1.261e-10	2 Gray	N1
ANKDD1A	ankyrin repeat and death domain containing 1A	0.259765	0.00166787	0 Gray	N1/N2+
ANKDD1A	ankyrin repeat and death domain containing 1A	0.316073	0.00130006	0 Gray	N2+
ANKDD1A	ankyrin repeat and death domain containing 1A	0.220516	0.00903069	0.05 Gray	N1/N2+
ANKDD1A	ankyrin repeat and death domain containing 1A	0.287608	0.00403789	0.05 Gray	N2+
ANKDD1A	ankyrin repeat and death domain containing 1A	0.230733	0.00587914	2 Gray	N1/N2+
ANKDD1A	ankyrin repeat and death domain containing 1A	0.271995	0.00746295	2 Gray	N2+
ANKFN1	ankyrin repeat and fibronectin type III domain containing 1	0.861875	0.0022434	0 Gray	N1/N2+
ANKFN1	ankyrin repeat and fibronectin type III domain containing 1	0.869155	0.0124184	0 Gray	N2+
ANKFN1	ankyrin repeat and fibronectin type III domain containing 1	0.854594	0.0120765	0 Gray	N1
ANKFN1	ankyrin repeat and fibronectin type III domain containing 1	0.770103	0.00734214	0.05 Gray	N1/N2+
ANKFN1	ankyrin repeat and fibronectin type III domain containing 1	0.789114	0.0260765	0.05 Gray	N2+
ANKFN1	ankyrin repeat and fibronectin type III domain containing 1	0.751093	0.0323606	0.05 Gray	N1
ANKFN1	ankyrin repeat and fibronectin type III domain containing 1	0.853418	0.00267559	2 Gray	N1/N2+
ANKFN1	ankyrin repeat and fibronectin type III domain containing 1	0.899616	0.00998669	2 Gray	N2+
ANKFN1	ankyrin repeat and fibronectin type III domain containing 1	0.807221	0.0194562	2 Gray	N1
ANKH	ANKH inorganic pyrophosphate transport regulator	-0.362043	4.32767e-10	0 Gray	N1/N2+
ANKH	ANKH inorganic pyrophosphate transport regulator	-0.330837	1.98432e-06	0 Gray	N2+
ANKH	ANKH inorganic pyrophosphate transport regulator	-0.393249	6.68312e-09	0 Gray	N1
ANKH	ANKH inorganic pyrophosphate transport regulator	-0.348699	2.01713e-09	0.05 Gray	N1/N2+
ANKH	ANKH inorganic pyrophosphate transport regulator	-0.312767	8.44659e-06	0.05 Gray	N2+
ANKH	ANKH inorganic pyrophosphate transport regulator	-0.38463	1.51915e-08	0.05 Gray	N1
ANKH	ANKH inorganic pyrophosphate transport regulator	-0.343402	3.91359e-09	2 Gray	N1/N2+
ANKH	ANKH inorganic pyrophosphate transport regulator	-0.30528	1.59065e-05	2 Gray	N2+
ANKH	ANKH inorganic pyrophosphate transport regulator	-0.381523	2.08863e-08	2 Gray	N1
ANKIB1	ankyrin repeat and IBR domain containing 1	-0.134666	0.00457092	0 Gray	N1/N2+
ANKIB1	ankyrin repeat and IBR domain containing 1	-0.130265	0.0285732	0 Gray	N2+
ANKIB1	ankyrin repeat and IBR domain containing 1	-0.139067	0.0152035	0 Gray	N1
ANKIB1	ankyrin repeat and IBR domain containing 1	-0.133911	0.00491803	0.05 Gray	N1/N2+
ANKIB1	ankyrin repeat and IBR domain containing 1	-0.128288	0.0311506	0.05 Gray	N2+
ANKIB1	ankyrin repeat and IBR domain containing 1	-0.139533	0.015195	0.05 Gray	N1
ANKIB1	ankyrin repeat and IBR domain containing 1	-0.129689	0.00661042	2 Gray	N1/N2+
ANKIB1	ankyrin repeat and IBR domain containing 1	-0.120941	0.0460675	2 Gray	N2+
ANKIB1	ankyrin repeat and IBR domain containing 1	-0.138437	0.0156133	2 Gray	N1
ANKLE2	ankyrin repeat and LEM domain containing 2	-0.132843	0.000142659	0 Gray	N1/N2+
ANKLE2	ankyrin repeat and LEM domain containing 2	-0.128203	0.00283625	0 Gray	N2+
ANKLE2	ankyrin repeat and LEM domain containing 2	-0.137482	0.000960008	0 Gray	N1
ANKLE2	ankyrin repeat and LEM domain containing 2	-0.13856	6.71017e-05	0.05 Gray	N1/N2+
ANKLE2	ankyrin repeat and LEM domain containing 2	-0.128539	0.00280063	0.05 Gray	N2+
ANKLE2	ankyrin repeat and LEM domain containing 2	-0.14858	0.000300951	0.05 Gray	N1
ANKLE2	ankyrin repeat and LEM domain containing 2	-0.167303	9.94547e-07	2 Gray	N1/N2+
ANKLE2	ankyrin repeat and LEM domain containing 2	-0.156764	0.000174761	2 Gray	N2+
ANKLE2	ankyrin repeat and LEM domain containing 2	-0.177841	9.88496e-06	2 Gray	N1
ANKMY2	ankyrin repeat and MYND domain containing 2	0.123603	0.0110095	0 Gray	N1/N2+
ANKMY2	ankyrin repeat and MYND domain containing 2	0.141531	0.0170282	0 Gray	N2+
ANKRD1	ankyrin repeat domain 1	-1.07192	0.00814112	0 Gray	N1/N2+
ANKRD1	ankyrin repeat domain 1	-1.33166	0.00541785	0 Gray	N1
ANKRD1	ankyrin repeat domain 1	-1.13195	0.00491344	0.05 Gray	N1/N2+
ANKRD1	ankyrin repeat domain 1	-1.35374	0.00455546	0.05 Gray	N1
ANKRD1	ankyrin repeat domain 1	-0.949466	0.0220815	2 Gray	N1/N2+
ANKRD1	ankyrin repeat domain 1	-1.23299	0.0114583	2 Gray	N1
ANKRD13A	ankyrin repeat domain 13A	-0.0968242	0.0135627	0 Gray	N1/N2+
ANKRD13A	ankyrin repeat domain 13A	-0.120649	0.00864983	0 Gray	N1
ANKRD13A	ankyrin repeat domain 13A	-0.100094	0.0104589	0.05 Gray	N1/N2+
ANKRD13A	ankyrin repeat domain 13A	-0.12222	0.00788453	0.05 Gray	N1
ANKRD13A	ankyrin repeat domain 13A	-0.10328	0.0285503	2 Gray	N1
ANKRD18B	ankyrin repeat domain 18B	0.890476	0.0141783	0 Gray	N1/N2+
ANKRD18B	ankyrin repeat domain 18B	0.970446	0.0294512	0 Gray	N2+
ANKRD18B	ankyrin repeat domain 18B	0.877679	0.0164509	0.05 Gray	N1/N2+
ANKRD18B	ankyrin repeat domain 18B	1.07582	0.0137646	0.05 Gray	N2+
ANKRD18B	ankyrin repeat domain 18B	0.746758	0.045784	2 Gray	N1/N2+
ANKRD18B	ankyrin repeat domain 18B	0.932558	0.0382068	2 Gray	N2+
ANKRD2	ankyrin repeat domain 2	-0.803984	0.018812	0 Gray	N1
ANKRD2	ankyrin repeat domain 2	-0.760596	0.028673	0.05 Gray	N1
ANKRD29	ankyrin repeat domain 29	-0.290997	0.0090184	0 Gray	N1/N2+
ANKRD29	ankyrin repeat domain 29	-0.392741	0.00233718	0 Gray	N1
ANKRD29	ankyrin repeat domain 29	-0.265178	0.0193737	0.05 Gray	N1/N2+
ANKRD29	ankyrin repeat domain 29	-0.341568	0.0101387	0.05 Gray	N1
ANKRD29	ankyrin repeat domain 29	-0.286482	0.0103386	2 Gray	N1/N2+
ANKRD29	ankyrin repeat domain 29	-0.371987	0.00431895	2 Gray	N1
ANKRD30B	ankyrin repeat domain 30B	-0.765991	0.0304987	0.05 Gray	N1/N2+
ANKRD33B	ankyrin repeat domain 33B	0.242113	0.0153001	0 Gray	N1/N2+
ANKRD33B	ankyrin repeat domain 33B	0.245339	0.0429827	0 Gray	N1
ANKRD33B	ankyrin repeat domain 33B	0.276648	0.00482973	0.05 Gray	N1/N2+
ANKRD33B	ankyrin repeat domain 33B	0.258969	0.0357333	0.05 Gray	N2+
ANKRD33B	ankyrin repeat domain 33B	0.294328	0.0125506	0.05 Gray	N1
ANKRD33B	ankyrin repeat domain 33B	0.246238	0.0131445	2 Gray	N1/N2+
ANKRD33B	ankyrin repeat domain 33B	0.254508	0.0337175	2 Gray	N1
ANKRD35	ankyrin repeat domain 35	0.204387	0.00622611	0 Gray	N1/N2+
ANKRD35	ankyrin repeat domain 35	0.220679	0.0161403	0 Gray	N2+
ANKRD35	ankyrin repeat domain 35	0.188095	0.0406674	0 Gray	N1
ANKRD35	ankyrin repeat domain 35	0.158189	0.0422065	2 Gray	N1/N2+
ANKRD37	ankyrin repeat domain 37	-0.332763	0.00820379	0 Gray	N1/N2+
ANKRD37	ankyrin repeat domain 37	-0.312652	0.0492249	0 Gray	N2+
ANKRD37	ankyrin repeat domain 37	-0.352875	0.0201484	0 Gray	N1
ANKRD37	ankyrin repeat domain 37	-0.260455	0.0475435	0.05 Gray	N1/N2+
ANKRD44	ankyrin repeat domain 44	-0.591393	7.49325e-06	0 Gray	N1/N2+
ANKRD44	ankyrin repeat domain 44	-0.574731	0.000362825	0 Gray	N2+
ANKRD44	ankyrin repeat domain 44	-0.608056	0.000112815	0 Gray	N1
ANKRD44	ankyrin repeat domain 44	-0.583544	1.09521e-05	0.05 Gray	N1/N2+
ANKRD44	ankyrin repeat domain 44	-0.542884	0.000884775	0.05 Gray	N2+
ANKRD44	ankyrin repeat domain 44	-0.624204	7.38638e-05	0.05 Gray	N1
ANKRD44	ankyrin repeat domain 44	-0.543322	5.07097e-05	2 Gray	N1/N2+
ANKRD44	ankyrin repeat domain 44	-0.465429	0.00591435	2 Gray	N2+
ANKRD44	ankyrin repeat domain 44	-0.621215	8.59141e-05	2 Gray	N1
ANKRD50	ankyrin repeat domain 50	-0.237942	1.39752e-05	0 Gray	N1/N2+
ANKRD50	ankyrin repeat domain 50	-0.230657	0.000583615	0 Gray	N2+
ANKRD50	ankyrin repeat domain 50	-0.245227	0.000162816	0 Gray	N1
ANKRD50	ankyrin repeat domain 50	-0.237439	1.4976e-05	0.05 Gray	N1/N2+
ANKRD50	ankyrin repeat domain 50	-0.235519	0.000418489	0.05 Gray	N2+
ANKRD50	ankyrin repeat domain 50	-0.239359	0.000244501	0.05 Gray	N1
ANKRD50	ankyrin repeat domain 50	-0.253953	3.3755e-06	2 Gray	N1/N2+
ANKRD50	ankyrin repeat domain 50	-0.232463	0.000557808	2 Gray	N2+
ANKRD50	ankyrin repeat domain 50	-0.275444	1.82134e-05	2 Gray	N1
ANKRD53	ankyrin repeat domain 53	0.412792	0.0020063	0.05 Gray	N1/N2+
ANKRD53	ankyrin repeat domain 53	0.406226	0.0137621	0.05 Gray	N2+
ANKRD53	ankyrin repeat domain 53	0.419359	0.0092254	0.05 Gray	N1
ANKRD54	ankyrin repeat domain 54	0.114032	0.0417813	0 Gray	N1
ANKRD6	ankyrin repeat domain 6	-0.775542	5.22125e-10	0 Gray	N1/N2+
ANKRD6	ankyrin repeat domain 6	-0.802277	6.5246e-08	0 Gray	N2+
ANKRD6	ankyrin repeat domain 6	-0.748808	4.3558e-07	0 Gray	N1
ANKRD6	ankyrin repeat domain 6	-0.749664	2.277e-09	0.05 Gray	N1/N2+
ANKRD6	ankyrin repeat domain 6	-0.749502	5.75669e-07	0.05 Gray	N2+
ANKRD6	ankyrin repeat domain 6	-0.749825	4.56003e-07	0.05 Gray	N1
ANKRD6	ankyrin repeat domain 6	-0.836763	2.2725e-11	2 Gray	N1/N2+
ANKRD6	ankyrin repeat domain 6	-0.809668	5.76957e-08	2 Gray	N2+
ANKRD6	ankyrin repeat domain 6	-0.863858	4.62659e-09	2 Gray	N1
ANKRD9	ankyrin repeat domain 9	-0.195083	0.00300131	0 Gray	N1/N2+
ANKRD9	ankyrin repeat domain 9	-0.233032	0.00256834	0 Gray	N1
ANKRD9	ankyrin repeat domain 9	-0.197436	0.00269571	0.05 Gray	N1/N2+
ANKRD9	ankyrin repeat domain 9	-0.248258	0.00118208	0.05 Gray	N1
ANKRD9	ankyrin repeat domain 9	-0.191206	0.00375413	2 Gray	N1/N2+
ANKRD9	ankyrin repeat domain 9	-0.247754	0.00122172	2 Gray	N1
ANKS6	ankyrin repeat and sterile alpha motif domain containing 6	-0.0846227	0.0451323	0 Gray	N1/N2+
ANKS6	ankyrin repeat and sterile alpha motif domain containing 6	-0.0972588	0.0189732	0.05 Gray	N1/N2+
ANKS6	ankyrin repeat and sterile alpha motif domain containing 6	-0.10633	0.0331186	0.05 Gray	N1
ANKS6	ankyrin repeat and sterile alpha motif domain containing 6	-0.116065	0.00405775	2 Gray	N1/N2+
ANKS6	ankyrin repeat and sterile alpha motif domain containing 6	-0.103076	0.0458264	2 Gray	N2+
ANKS6	ankyrin repeat and sterile alpha motif domain containing 6	-0.129054	0.00728816	2 Gray	N1
ANO1	anoctamin 1	-1.29105	0.000295018	0 Gray	N1/N2+
ANO1	anoctamin 1	-1.27141	0.00385541	0 Gray	N2+
ANO1	anoctamin 1	-1.3107	0.00228144	0 Gray	N1
ANO1	anoctamin 1	-1.49552	1.98177e-05	0.05 Gray	N1/N2+
ANO1	anoctamin 1	-1.2873	0.00329087	0.05 Gray	N2+
ANO1	anoctamin 1	-1.70373	3.9233e-05	0.05 Gray	N1
ANO1	anoctamin 1	-1.78417	2.55883e-07	2 Gray	N1/N2+
ANO1	anoctamin 1	-1.77086	2.36021e-05	2 Gray	N2+
ANO1	anoctamin 1	-1.79747	1.29452e-05	2 Gray	N1
ANOS1	anosmin 1	-1.48409	1.10661e-05	0 Gray	N1/N2+
ANOS1	anosmin 1	-1.41138	0.000686887	0 Gray	N2+
ANOS1	anosmin 1	-1.55681	0.00010895	0 Gray	N1
ANOS1	anosmin 1	-1.32559	0.000108196	0.05 Gray	N1/N2+
ANOS1	anosmin 1	-1.38018	0.000960072	0.05 Gray	N2+
ANOS1	anosmin 1	-1.271	0.00220505	0.05 Gray	N1
ANOS1	anosmin 1	-1.20592	0.000514282	2 Gray	N1/N2+
ANOS1	anosmin 1	-1.10893	0.0107707	2 Gray	N2+
ANOS1	anosmin 1	-1.30291	0.00163989	2 Gray	N1
ANP32B	acidic nuclear phosphoprotein 32 family member B	0.0896892	0.0342401	0.05 Gray	N1/N2+
ANP32B	acidic nuclear phosphoprotein 32 family member B	0.102772	0.042479	0.05 Gray	N1
ANP32B	acidic nuclear phosphoprotein 32 family member B	0.11024	0.00714668	2 Gray	N1/N2+
ANP32B	acidic nuclear phosphoprotein 32 family member B	0.135901	0.00470117	2 Gray	N1
ANP32E	acidic nuclear phosphoprotein 32 family member E	-0.156982	0.0213365	0 Gray	N1/N2+
ANP32E	acidic nuclear phosphoprotein 32 family member E	-0.168972	0.0393952	0 Gray	N1
ANP32E	acidic nuclear phosphoprotein 32 family member E	-0.165614	0.0146358	0.05 Gray	N1/N2+
ANP32E	acidic nuclear phosphoprotein 32 family member E	-0.175357	0.0324772	0.05 Gray	N1
ANP32E	acidic nuclear phosphoprotein 32 family member E	-0.189139	0.00443269	2 Gray	N1/N2+
ANP32E	acidic nuclear phosphoprotein 32 family member E	-0.187323	0.0240477	2 Gray	N2+
ANP32E	acidic nuclear phosphoprotein 32 family member E	-0.190954	0.0174351	2 Gray	N1
ANTXR1	ANTXR cell adhesion molecule 1	-0.284029	7.19996e-09	0 Gray	N1/N2+
ANTXR1	ANTXR cell adhesion molecule 1	-0.282577	1.36673e-06	0 Gray	N2+
ANTXR1	ANTXR cell adhesion molecule 1	-0.28548	7.6492e-07	0 Gray	N1
ANTXR1	ANTXR cell adhesion molecule 1	-0.268884	4.85768e-08	0.05 Gray	N1/N2+
ANTXR1	ANTXR cell adhesion molecule 1	-0.269562	4.73154e-06	0.05 Gray	N2+
ANTXR1	ANTXR cell adhesion molecule 1	-0.268205	4.0518e-06	0.05 Gray	N1
ANTXR1	ANTXR cell adhesion molecule 1	-0.256632	2.23716e-07	2 Gray	N1/N2+
ANTXR1	ANTXR cell adhesion molecule 1	-0.246392	3.9981e-05	2 Gray	N2+
ANTXR1	ANTXR cell adhesion molecule 1	-0.266872	4.79536e-06	2 Gray	N1
ANXA11	annexin A11	0.102264	0.010792	0 Gray	N1/N2+
ANXA11	annexin A11	0.110973	0.0248538	0 Gray	N2+
ANXA11	annexin A11	0.0972802	0.0163013	0.05 Gray	N1/N2+
ANXA11	annexin A11	0.109183	0.0271576	0.05 Gray	N2+
ANXA11	annexin A11	0.0895659	0.0287701	2 Gray	N1/N2+
ANXA11	annexin A11	0.0995857	0.0491954	2 Gray	N2+
ANXA2	annexin A2	-0.19225	2.48338e-06	0 Gray	N1/N2+
ANXA2	annexin A2	-0.180951	0.000285056	0 Gray	N2+
ANXA2	annexin A2	-0.20355	2.30323e-05	0 Gray	N1
ANXA2	annexin A2	-0.200017	8.76894e-07	0.05 Gray	N1/N2+
ANXA2	annexin A2	-0.200768	4.10138e-05	0.05 Gray	N2+
ANXA2	annexin A2	-0.199267	3.69084e-05	0.05 Gray	N1
ANXA2	annexin A2	-0.170485	3.88203e-05	2 Gray	N1/N2+
ANXA2	annexin A2	-0.166239	0.00108574	2 Gray	N2+
ANXA2	annexin A2	-0.174732	0.000385812	2 Gray	N1
ANXA4	annexin A4	0.156825	0.000233681	0 Gray	N1/N2+
ANXA4	annexin A4	0.152933	0.00352677	0 Gray	N2+
ANXA4	annexin A4	0.160717	0.00160611	0 Gray	N1
ANXA4	annexin A4	0.150986	0.000429869	0.05 Gray	N1/N2+
ANXA4	annexin A4	0.147463	0.00523905	0.05 Gray	N2+
ANXA4	annexin A4	0.154509	0.00261506	0.05 Gray	N1
ANXA4	annexin A4	0.157749	0.000224346	2 Gray	N1/N2+
ANXA4	annexin A4	0.149142	0.00502572	2 Gray	N2+
ANXA4	annexin A4	0.166355	0.00104653	2 Gray	N1
ANXA5	annexin A5	0.0728551	0.0283062	2 Gray	N1/N2+
AOC3	amine oxidase copper containing 3	-0.939094	0.0177614	0 Gray	N1
AOC3	amine oxidase copper containing 3	-0.718225	0.0332142	0.05 Gray	N1/N2+
AOC3	amine oxidase copper containing 3	-0.70759	0.0369314	2 Gray	N1/N2+
AOPEP	aminopeptidase O (putative)	-0.474818	2.81768e-10	0 Gray	N1/N2+
AOPEP	aminopeptidase O (putative)	-0.451986	4.93535e-07	0 Gray	N2+
AOPEP	aminopeptidase O (putative)	-0.497649	1.78654e-08	0 Gray	N1
AOPEP	aminopeptidase O (putative)	-0.496472	4.35552e-11	0.05 Gray	N1/N2+
AOPEP	aminopeptidase O (putative)	-0.471518	1.53389e-07	0.05 Gray	N2+
AOPEP	aminopeptidase O (putative)	-0.521427	3.64667e-09	0.05 Gray	N1
AOPEP	aminopeptidase O (putative)	-0.475729	2.9839e-10	2 Gray	N1/N2+
AOPEP	aminopeptidase O (putative)	-0.44337	9.84901e-07	2 Gray	N2+
AOPEP	aminopeptidase O (putative)	-0.508088	9.39549e-09	2 Gray	N1
AOX1	aldehyde oxidase 1	0.401929	2.16954e-05	0 Gray	N1/N2+
AOX1	aldehyde oxidase 1	0.341406	0.00396483	0 Gray	N2+
AOX1	aldehyde oxidase 1	0.462452	3.00529e-05	0 Gray	N1
AOX1	aldehyde oxidase 1	0.425712	6.17831e-06	0.05 Gray	N1/N2+
AOX1	aldehyde oxidase 1	0.360879	0.00210878	0.05 Gray	N2+
AOX1	aldehyde oxidase 1	0.490546	8.32724e-06	0.05 Gray	N1
AOX1	aldehyde oxidase 1	0.403302	2.14295e-05	2 Gray	N1/N2+
AOX1	aldehyde oxidase 1	0.350476	0.00325144	2 Gray	N2+
AOX1	aldehyde oxidase 1	0.456128	4.10763e-05	2 Gray	N1
AP1G1	adaptor related protein complex 1 subunit gamma 1	-0.0890408	0.0480762	2 Gray	N1/N2+
AP2A1	adaptor related protein complex 2 subunit alpha 1	0.095857	0.0337818	0 Gray	N1/N2+
AP2A1	adaptor related protein complex 2 subunit alpha 1	0.127551	0.0178614	0 Gray	N2+
AP2A1	adaptor related protein complex 2 subunit alpha 1	0.0957044	0.0344514	0.05 Gray	N1/N2+
AP2A1	adaptor related protein complex 2 subunit alpha 1	0.133498	0.0121386	0.05 Gray	N2+
AP2A1	adaptor related protein complex 2 subunit alpha 1	0.115284	0.036316	2 Gray	N2+
AP2A2	adaptor related protein complex 2 subunit alpha 2	0.0705582	0.0305363	0 Gray	N1/N2+
AP2A2	adaptor related protein complex 2 subunit alpha 2	0.0733592	0.0236987	0.05 Gray	N1/N2+
AP2A2	adaptor related protein complex 2 subunit alpha 2	0.0858416	0.0291936	0.05 Gray	N2+
AP2A2	adaptor related protein complex 2 subunit alpha 2	0.0697367	0.0331398	2 Gray	N1/N2+
AP2B1	adaptor related protein complex 2 subunit beta 1	0.0837658	0.0224394	0 Gray	N1/N2+
AP2B1	adaptor related protein complex 2 subunit beta 1	0.0945923	0.0304944	0 Gray	N1
AP2B1	adaptor related protein complex 2 subunit beta 1	0.081022	0.0282637	0.05 Gray	N1/N2+
AP2B1	adaptor related protein complex 2 subunit beta 1	0.09365	0.0335398	0.05 Gray	N1
AP2B1	adaptor related protein complex 2 subunit beta 1	0.0930032	0.0100243	2 Gray	N1/N2+
AP2B1	adaptor related protein complex 2 subunit beta 1	0.0934736	0.0390529	2 Gray	N2+
AP2B1	adaptor related protein complex 2 subunit beta 1	0.0925328	0.0348126	2 Gray	N1
AP2M1	adaptor related protein complex 2 subunit mu 1	-0.0993186	0.00559904	0 Gray	N1/N2+
AP2M1	adaptor related protein complex 2 subunit mu 1	-0.121374	0.00381249	0 Gray	N1
AP2M1	adaptor related protein complex 2 subunit mu 1	-0.114379	0.00116842	0.05 Gray	N1/N2+
AP2M1	adaptor related protein complex 2 subunit mu 1	-0.097858	0.0283045	0.05 Gray	N2+
AP2M1	adaptor related protein complex 2 subunit mu 1	-0.1309	0.00158779	0.05 Gray	N1
AP2M1	adaptor related protein complex 2 subunit mu 1	-0.0941672	0.00910647	2 Gray	N1/N2+
AP2M1	adaptor related protein complex 2 subunit mu 1	-0.112721	0.00808633	2 Gray	N1
AP3B1	adaptor related protein complex 3 subunit beta 1	-0.0570895	0.0299051	0.05 Gray	N1/N2+
AP3M2	adaptor related protein complex 3 subunit mu 2	-0.138456	0.0343136	0 Gray	N1/N2+
AP3M2	adaptor related protein complex 3 subunit mu 2	-0.145197	0.0259989	0.05 Gray	N1/N2+
AP3M2	adaptor related protein complex 3 subunit mu 2	-0.168426	0.0342413	0.05 Gray	N2+
AP3M2	adaptor related protein complex 3 subunit mu 2	-0.172027	0.00690389	2 Gray	N1/N2+
AP3M2	adaptor related protein complex 3 subunit mu 2	-0.217309	0.00455261	2 Gray	N2+
AP3S1	adaptor related protein complex 3 subunit sigma 1	0.201123	9.52751e-09	0 Gray	N1/N2+
AP3S1	adaptor related protein complex 3 subunit sigma 1	0.17338	5.12797e-05	0 Gray	N2+
AP3S1	adaptor related protein complex 3 subunit sigma 1	0.228865	2.1998e-08	0 Gray	N1
AP3S1	adaptor related protein complex 3 subunit sigma 1	0.218338	4.07501e-10	0.05 Gray	N1/N2+
AP3S1	adaptor related protein complex 3 subunit sigma 1	0.194554	3.68523e-06	0.05 Gray	N2+
AP3S1	adaptor related protein complex 3 subunit sigma 1	0.242122	3.0873e-09	0.05 Gray	N1
AP3S1	adaptor related protein complex 3 subunit sigma 1	0.214219	9.28719e-10	2 Gray	N1/N2+
AP3S1	adaptor related protein complex 3 subunit sigma 1	0.185885	1.22089e-05	2 Gray	N2+
AP3S1	adaptor related protein complex 3 subunit sigma 1	0.242553	2.90143e-09	2 Gray	N1
AP4E1	adaptor related protein complex 4 subunit epsilon 1	-0.255002	0.00131227	0 Gray	N1/N2+
AP4E1	adaptor related protein complex 4 subunit epsilon 1	-0.250095	0.01092	0 Gray	N2+
AP4E1	adaptor related protein complex 4 subunit epsilon 1	-0.259908	0.00645541	0 Gray	N1
AP4E1	adaptor related protein complex 4 subunit epsilon 1	-0.227468	0.00478947	0.05 Gray	N1/N2+
AP4E1	adaptor related protein complex 4 subunit epsilon 1	-0.240808	0.0150205	0.05 Gray	N2+
AP4E1	adaptor related protein complex 4 subunit epsilon 1	-0.214127	0.0310278	0.05 Gray	N1
AP4E1	adaptor related protein complex 4 subunit epsilon 1	-0.193811	0.0184862	2 Gray	N1/N2+
AP4E1	adaptor related protein complex 4 subunit epsilon 1	-0.198054	0.0471973	2 Gray	N1
AP5S1	adaptor related protein complex 5 subunit sigma 1	0.108648	0.0131518	0.05 Gray	N1/N2+
AP5S1	adaptor related protein complex 5 subunit sigma 1	0.116131	0.0279626	0.05 Gray	N1
AP5S1	adaptor related protein complex 5 subunit sigma 1	0.132769	0.00183529	2 Gray	N1/N2+
AP5S1	adaptor related protein complex 5 subunit sigma 1	0.135527	0.0101872	2 Gray	N2+
AP5S1	adaptor related protein complex 5 subunit sigma 1	0.130011	0.0117938	2 Gray	N1
APBB1IP	amyloid beta precursor protein binding family B member 1 interacting protein	-0.193626	0.0182085	0 Gray	N1/N2+
APBB1IP	amyloid beta precursor protein binding family B member 1 interacting protein	-0.240369	0.0150202	0 Gray	N2+
APBB1IP	amyloid beta precursor protein binding family B member 1 interacting protein	-0.200514	0.0142214	2 Gray	N1/N2+
APBB1IP	amyloid beta precursor protein binding family B member 1 interacting protein	-0.260536	0.0078	2 Gray	N2+
APBB2	amyloid beta precursor protein binding family B member 2	-0.266041	5.28887e-07	0 Gray	N1/N2+
APBB2	amyloid beta precursor protein binding family B member 2	-0.212534	0.00134963	0 Gray	N2+
APBB2	amyloid beta precursor protein binding family B member 2	-0.319548	2.12697e-07	0 Gray	N1
APBB2	amyloid beta precursor protein binding family B member 2	-0.254495	1.76039e-06	0.05 Gray	N1/N2+
APBB2	amyloid beta precursor protein binding family B member 2	-0.199138	0.00299094	0.05 Gray	N2+
APBB2	amyloid beta precursor protein binding family B member 2	-0.309853	5.41628e-07	0.05 Gray	N1
APBB2	amyloid beta precursor protein binding family B member 2	-0.267098	5.03735e-07	2 Gray	N1/N2+
APBB2	amyloid beta precursor protein binding family B member 2	-0.224284	0.000695557	2 Gray	N2+
APBB2	amyloid beta precursor protein binding family B member 2	-0.309912	5.80409e-07	2 Gray	N1
APCDD1	APC down-regulated 1	0.77217	2.87036e-05	0 Gray	N1/N2+
APCDD1	APC down-regulated 1	0.786563	0.000449158	0 Gray	N2+
APCDD1	APC down-regulated 1	0.757776	0.000593458	0 Gray	N1
APCDD1	APC down-regulated 1	0.773074	2.89567e-05	0.05 Gray	N1/N2+
APCDD1	APC down-regulated 1	0.803157	0.000323674	0.05 Gray	N2+
APCDD1	APC down-regulated 1	0.742991	0.000803314	0.05 Gray	N1
APCDD1	APC down-regulated 1	0.758417	4.62122e-05	2 Gray	N1/N2+
APCDD1	APC down-regulated 1	0.7696	0.000694908	2 Gray	N2+
APCDD1	APC down-regulated 1	0.747233	0.000780314	2 Gray	N1
APCDD1L-DT	APCDD1L divergent transcript	-0.541697	0.0143122	0 Gray	N1/N2+
APCDD1L-DT	APCDD1L divergent transcript	-0.590337	0.0309314	0 Gray	N2+
APCDD1L-DT	APCDD1L divergent transcript	-0.493407	0.028413	0.05 Gray	N1/N2+
APELA	apelin receptor early endogenous ligand	-1.53458	2.28047e-06	0 Gray	N1/N2+
APELA	apelin receptor early endogenous ligand	-1.51565	0.000121573	0 Gray	N2+
APELA	apelin receptor early endogenous ligand	-1.55351	6.20065e-05	0 Gray	N1
APELA	apelin receptor early endogenous ligand	-1.47586	7.27817e-06	0.05 Gray	N1/N2+
APELA	apelin receptor early endogenous ligand	-1.32565	0.00112976	0.05 Gray	N2+
APELA	apelin receptor early endogenous ligand	-1.62607	3.14095e-05	0.05 Gray	N1
APELA	apelin receptor early endogenous ligand	-1.551	2.25053e-06	2 Gray	N1/N2+
APELA	apelin receptor early endogenous ligand	-1.61307	4.80132e-05	2 Gray	N2+
APELA	apelin receptor early endogenous ligand	-1.48893	0.000154918	2 Gray	N1
APEX1	apurinic/apyrimidinic endodeoxyribonuclease 1	0.100669	0.000924236	0 Gray	N1/N2+
APEX1	apurinic/apyrimidinic endodeoxyribonuclease 1	0.0854893	0.0271806	0 Gray	N2+
APEX1	apurinic/apyrimidinic endodeoxyribonuclease 1	0.115848	0.00117969	0 Gray	N1
APEX1	apurinic/apyrimidinic endodeoxyribonuclease 1	0.0876127	0.00467886	0.05 Gray	N1/N2+
APEX1	apurinic/apyrimidinic endodeoxyribonuclease 1	0.0989713	0.00719409	0.05 Gray	N1
APEX1	apurinic/apyrimidinic endodeoxyribonuclease 1	0.0943855	0.00207256	2 Gray	N1/N2+
APEX1	apurinic/apyrimidinic endodeoxyribonuclease 1	0.121046	0.000666383	2 Gray	N1
APEX2	apurinic/apyrimidinic endodeoxyribonuclease 2	0.0885983	0.045385	0 Gray	N1/N2+
APEX2	apurinic/apyrimidinic endodeoxyribonuclease 2	0.1138	0.0278383	0 Gray	N1
APH1A	aph-1 homolog A, gamma-secretase subunit	0.106533	0.000642022	0 Gray	N1/N2+
APH1A	aph-1 homolog A, gamma-secretase subunit	0.0861176	0.0314002	0 Gray	N2+
APH1A	aph-1 homolog A, gamma-secretase subunit	0.126949	0.000497154	0 Gray	N1
APH1A	aph-1 homolog A, gamma-secretase subunit	0.105412	0.000755637	0.05 Gray	N1/N2+
APH1A	aph-1 homolog A, gamma-secretase subunit	0.0890557	0.0246453	0.05 Gray	N2+
APH1A	aph-1 homolog A, gamma-secretase subunit	0.121769	0.000914515	0.05 Gray	N1
APH1A	aph-1 homolog A, gamma-secretase subunit	0.12471	4.78775e-05	2 Gray	N1/N2+
APH1A	aph-1 homolog A, gamma-secretase subunit	0.102946	0.00806021	2 Gray	N2+
APH1A	aph-1 homolog A, gamma-secretase subunit	0.146474	4.2881e-05	2 Gray	N1
APH1B	aph-1 homolog B, gamma-secretase subunit	0.137239	0.0107048	0 Gray	N1/N2+
APH1B	aph-1 homolog B, gamma-secretase subunit	0.1518	0.0181851	0 Gray	N1
APH1B	aph-1 homolog B, gamma-secretase subunit	0.11513	0.0378189	0.05 Gray	N1/N2+
APH1B	aph-1 homolog B, gamma-secretase subunit	0.124312	0.0230815	2 Gray	N1/N2+
APH1B	aph-1 homolog B, gamma-secretase subunit	0.133632	0.0420461	2 Gray	N1
APLN	apelin	0.663568	4.1593e-12	0 Gray	N1/N2+
APLN	apelin	0.695174	6.95448e-10	0 Gray	N2+
APLN	apelin	0.631962	1.78654e-08	0 Gray	N1
APLN	apelin	0.710228	1.29277e-13	0.05 Gray	N1/N2+
APLN	apelin	0.729548	1.02236e-10	0.05 Gray	N2+
APLN	apelin	0.690909	6.73104e-10	0.05 Gray	N1
APLN	apelin	0.736791	1.53058e-14	2 Gray	N1/N2+
APLN	apelin	0.793251	2.00586e-12	2 Gray	N2+
APLN	apelin	0.680331	1.24466e-09	2 Gray	N1
APLP1	amyloid beta precursor like protein 1	-0.231514	0.0179039	2 Gray	N1/N2+
APLP1	amyloid beta precursor like protein 1	-0.290877	0.0112284	2 Gray	N1
APOC1	apolipoprotein C1	0.856232	0.000499967	0 Gray	N1/N2+
APOC1	apolipoprotein C1	0.943339	0.00142168	0 Gray	N2+
APOC1	apolipoprotein C1	0.769126	0.010482	0 Gray	N1
APOC1	apolipoprotein C1	1.03518	1.793e-05	0.05 Gray	N1/N2+
APOC1	apolipoprotein C1	0.998652	0.000695078	0.05 Gray	N2+
APOC1	apolipoprotein C1	1.07171	0.00016745	0.05 Gray	N1
APOC1	apolipoprotein C1	0.991466	4.25751e-05	2 Gray	N1/N2+
APOC1	apolipoprotein C1	0.94922	0.00143753	2 Gray	N2+
APOC1	apolipoprotein C1	1.03371	0.000304438	2 Gray	N1
APOD	apolipoprotein D	0.890773	3.80091e-12	0 Gray	N1/N2+
APOD	apolipoprotein D	0.793758	2.12909e-07	0 Gray	N2+
APOD	apolipoprotein D	0.987788	4.31173e-11	0 Gray	N1
APOD	apolipoprotein D	0.863336	1.76683e-11	0.05 Gray	N1/N2+
APOD	apolipoprotein D	0.762519	7.16464e-07	0.05 Gray	N2+
APOD	apolipoprotein D	0.964152	1.29467e-10	0.05 Gray	N1
APOD	apolipoprotein D	0.868862	1.42481e-11	2 Gray	N1/N2+
APOD	apolipoprotein D	0.772464	5.36952e-07	2 Gray	N2+
APOD	apolipoprotein D	0.965261	1.261e-10	2 Gray	N1
APOE	apolipoprotein E	1.29637	1.90214e-13	0 Gray	N1/N2+
APOE	apolipoprotein E	1.19497	8.77221e-09	0 Gray	N2+
APOE	apolipoprotein E	1.39778	7.24414e-12	0 Gray	N1
APOE	apolipoprotein E	1.33647	4.15856e-14	0.05 Gray	N1/N2+
APOE	apolipoprotein E	1.23221	3.38156e-09	0.05 Gray	N2+
APOE	apolipoprotein E	1.44073	1.77833e-12	0.05 Gray	N1
APOE	apolipoprotein E	1.31878	7.5533e-14	2 Gray	N1/N2+
APOE	apolipoprotein E	1.22145	4.30507e-09	2 Gray	N2+
APOE	apolipoprotein E	1.41612	3.85871e-12	2 Gray	N1
APOL1	apolipoprotein L1	0.294724	0.00287225	0 Gray	N1/N2+
APOL1	apolipoprotein L1	0.33174	0.00561763	0 Gray	N2+
APOL1	apolipoprotein L1	0.257708	0.0350364	0 Gray	N1
APOL1	apolipoprotein L1	0.294566	0.00293943	0.05 Gray	N1/N2+
APOL1	apolipoprotein L1	0.332404	0.00551404	0.05 Gray	N2+
APOL1	apolipoprotein L1	0.256728	0.0373207	0.05 Gray	N1
APOL1	apolipoprotein L1	0.300651	0.00232437	2 Gray	N1/N2+
APOL1	apolipoprotein L1	0.343769	0.00415018	2 Gray	N2+
APOL1	apolipoprotein L1	0.257533	0.0352797	2 Gray	N1
APOL2	apolipoprotein L2	0.123424	0.0337688	0 Gray	N2+
APOL3	apolipoprotein L3	0.326115	5.37137e-05	0 Gray	N1/N2+
APOL3	apolipoprotein L3	0.303205	0.00235636	0 Gray	N2+
APOL3	apolipoprotein L3	0.349025	0.000257256	0 Gray	N1
APOL3	apolipoprotein L3	0.310266	0.00013267	0.05 Gray	N1/N2+
APOL3	apolipoprotein L3	0.286184	0.00453351	0.05 Gray	N2+
APOL3	apolipoprotein L3	0.334349	0.000507205	0.05 Gray	N1
APOL3	apolipoprotein L3	0.303194	0.000207894	2 Gray	N1/N2+
APOL3	apolipoprotein L3	0.260283	0.0114656	2 Gray	N2+
APOL3	apolipoprotein L3	0.346104	0.000304438	2 Gray	N1
APOL4	apolipoprotein L4	0.951924	5.34079e-07	0 Gray	N1/N2+
APOL4	apolipoprotein L4	1.01919	5.71541e-06	0 Gray	N2+
APOL4	apolipoprotein L4	0.88466	9.16024e-05	0 Gray	N1
APOL4	apolipoprotein L4	0.939855	8.38299e-07	0.05 Gray	N1/N2+
APOL4	apolipoprotein L4	0.956136	2.74371e-05	0.05 Gray	N2+
APOL4	apolipoprotein L4	0.923573	4.31163e-05	0.05 Gray	N1
APOL4	apolipoprotein L4	0.907694	2.43484e-06	2 Gray	N1/N2+
APOL4	apolipoprotein L4	0.887913	0.000137647	2 Gray	N2+
APOL4	apolipoprotein L4	0.927474	4.2881e-05	2 Gray	N1
APOL6	apolipoprotein L6	0.11578	0.0272165	0.05 Gray	N1/N2+
APOL6	apolipoprotein L6	0.133114	0.0334392	0.05 Gray	N1
APOL6	apolipoprotein L6	0.107554	0.0427363	2 Gray	N1/N2+
APOM	apolipoprotein M	0.422126	0.000639186	0 Gray	N1/N2+
APOM	apolipoprotein M	0.480717	0.00116186	0 Gray	N2+
APOM	apolipoprotein M	0.363535	0.0171867	0 Gray	N1
APOM	apolipoprotein M	0.275645	0.0353615	2 Gray	N1/N2+
APP	amyloid beta precursor protein	0.115126	0.0375158	0 Gray	N1
APP	amyloid beta precursor protein	0.135378	0.0123326	0.05 Gray	N1
APP	amyloid beta precursor protein	0.120077	0.0289769	2 Gray	N1
APRT	adenine phosphoribosyltransferase	0.0991178	0.0377375	0 Gray	N1/N2+
APRT	adenine phosphoribosyltransferase	0.0950679	0.0486654	0.05 Gray	N1/N2+
APRT	adenine phosphoribosyltransferase	0.101254	0.0336055	2 Gray	N1/N2+
AQP1	aquaporin 1 (Colton blood group)	-0.785363	1.83169e-05	0 Gray	N1/N2+
AQP1	aquaporin 1 (Colton blood group)	-0.712435	0.00170038	0 Gray	N2+
AQP1	aquaporin 1 (Colton blood group)	-0.85829	7.30513e-05	0 Gray	N1
AQP1	aquaporin 1 (Colton blood group)	-0.796195	1.42534e-05	0.05 Gray	N1/N2+
AQP1	aquaporin 1 (Colton blood group)	-0.71054	0.00177778	0.05 Gray	N2+
AQP1	aquaporin 1 (Colton blood group)	-0.88185	4.47382e-05	0.05 Gray	N1
AQP1	aquaporin 1 (Colton blood group)	-0.736673	7.12385e-05	2 Gray	N1/N2+
AQP1	aquaporin 1 (Colton blood group)	-0.683721	0.00311044	2 Gray	N2+
AQP1	aquaporin 1 (Colton blood group)	-0.789624	0.000327822	2 Gray	N1
AQP11	aquaporin 11	0.255635	0.039969	0.05 Gray	N1/N2+
AQP3	aquaporin 3 (Gill blood group)	0.773656	1.53899e-09	0 Gray	N1/N2+
AQP3	aquaporin 3 (Gill blood group)	0.799139	1.27309e-07	0 Gray	N2+
AQP3	aquaporin 3 (Gill blood group)	0.748172	6.88492e-07	0 Gray	N1
AQP3	aquaporin 3 (Gill blood group)	0.738353	8.91215e-09	0.05 Gray	N1/N2+
AQP3	aquaporin 3 (Gill blood group)	0.76677	4.6291e-07	0.05 Gray	N2+
AQP3	aquaporin 3 (Gill blood group)	0.709937	2.82925e-06	0.05 Gray	N1
AQP3	aquaporin 3 (Gill blood group)	0.702633	4.61351e-08	2 Gray	N1/N2+
AQP3	aquaporin 3 (Gill blood group)	0.717535	2.7487e-06	2 Gray	N2+
AQP3	aquaporin 3 (Gill blood group)	0.687731	5.8339e-06	2 Gray	N1
AQP7	aquaporin 7	2.24927	5.20279e-14	0 Gray	N1/N2+
AQP7	aquaporin 7	2.29119	4.87843e-11	0 Gray	N2+
AQP7	aquaporin 7	2.20735	1.70547e-10	0 Gray	N1
AQP7	aquaporin 7	2.07401	3.7044e-12	0.05 Gray	N1/N2+
AQP7	aquaporin 7	2.2155	2.28796e-10	0.05 Gray	N2+
AQP7	aquaporin 7	1.93252	2.79542e-08	0.05 Gray	N1
AQP7	aquaporin 7	2.37648	2.34659e-15	2 Gray	N1/N2+
AQP7	aquaporin 7	2.41723	4.91312e-12	2 Gray	N2+
AQP7	aquaporin 7	2.33574	1.48791e-11	2 Gray	N1
AQP9	aquaporin 9	0.832813	0.0073451	0 Gray	N1/N2+
AQP9	aquaporin 9	0.834749	0.0306858	0 Gray	N2+
AQP9	aquaporin 9	0.830877	0.0271507	0 Gray	N1
AQP9	aquaporin 9	0.834637	0.00735248	0.05 Gray	N1/N2+
AQP9	aquaporin 9	0.921707	0.01487	0.05 Gray	N2+
AQP9	aquaporin 9	0.789182	0.0122167	2 Gray	N1/N2+
AQP9	aquaporin 9	0.810122	0.0327182	2 Gray	N1
AR	androgen receptor	0.401155	3.75928e-05	0 Gray	N1/N2+
AR	androgen receptor	0.302825	0.0154662	0 Gray	N2+
AR	androgen receptor	0.499484	9.16304e-06	0 Gray	N1
AR	androgen receptor	0.430853	8.38599e-06	0.05 Gray	N1/N2+
AR	androgen receptor	0.318232	0.0100405	0.05 Gray	N2+
AR	androgen receptor	0.543474	1.15091e-06	0.05 Gray	N1
AR	androgen receptor	0.436962	6.50088e-06	2 Gray	N1/N2+
AR	androgen receptor	0.343802	0.0052231	2 Gray	N2+
AR	androgen receptor	0.530122	2.4089e-06	2 Gray	N1
ARAP3	ArfGAP with RhoGAP domain, ankyrin repeat and PH domain 3	0.453947	9.70926e-13	0 Gray	N1/N2+
ARAP3	ArfGAP with RhoGAP domain, ankyrin repeat and PH domain 3	0.458228	1.03407e-09	0 Gray	N2+
ARAP3	ArfGAP with RhoGAP domain, ankyrin repeat and PH domain 3	0.449667	1.50458e-09	0 Gray	N1
ARAP3	ArfGAP with RhoGAP domain, ankyrin repeat and PH domain 3	0.515253	7.07211e-16	0.05 Gray	N1/N2+
ARAP3	ArfGAP with RhoGAP domain, ankyrin repeat and PH domain 3	0.507323	1.46151e-11	0.05 Gray	N2+
ARAP3	ArfGAP with RhoGAP domain, ankyrin repeat and PH domain 3	0.523183	1.77833e-12	0.05 Gray	N1
ARAP3	ArfGAP with RhoGAP domain, ankyrin repeat and PH domain 3	0.487419	2.01895e-14	2 Gray	N1/N2+
ARAP3	ArfGAP with RhoGAP domain, ankyrin repeat and PH domain 3	0.481756	1.56768e-10	2 Gray	N2+
ARAP3	ArfGAP with RhoGAP domain, ankyrin repeat and PH domain 3	0.493082	3.25977e-11	2 Gray	N1
ARC	activity regulated cytoskeleton associated protein	-0.704379	0.00904953	0 Gray	N1/N2+
ARC	activity regulated cytoskeleton associated protein	-0.753442	0.0205216	0 Gray	N1
ARC	activity regulated cytoskeleton associated protein	-0.64959	0.0180066	0.05 Gray	N1/N2+
ARC	activity regulated cytoskeleton associated protein	-0.710087	0.0323411	0.05 Gray	N1
ARC	activity regulated cytoskeleton associated protein	-0.804847	0.00238216	2 Gray	N1/N2+
ARC	activity regulated cytoskeleton associated protein	-0.71698	0.0338514	2 Gray	N2+
ARC	activity regulated cytoskeleton associated protein	-0.892715	0.00479375	2 Gray	N1
ARCN1	archain 1	-0.0596518	0.045009	0 Gray	N1/N2+
ARCN1	archain 1	-0.0785666	0.00599787	0.05 Gray	N1/N2+
ARCN1	archain 1	-0.0757159	0.0342133	0.05 Gray	N2+
ARCN1	archain 1	-0.0814172	0.0185132	0.05 Gray	N1
ARCN1	archain 1	-0.0651287	0.0266274	2 Gray	N1/N2+
ARCN1	archain 1	-0.0782366	0.0236964	2 Gray	N1
ARF4	ADP ribosylation factor 4	-0.0709869	0.0378162	0 Gray	N1/N2+
ARF4	ADP ribosylation factor 4	-0.0825136	0.041919	0 Gray	N1
ARF5	ADP ribosylation factor 5	0.12655	0.000492212	0 Gray	N1/N2+
ARF5	ADP ribosylation factor 5	0.126047	0.00475566	0 Gray	N2+
ARF5	ADP ribosylation factor 5	0.127054	0.00357951	0 Gray	N1
ARF5	ADP ribosylation factor 5	0.119641	0.00109204	0.05 Gray	N1/N2+
ARF5	ADP ribosylation factor 5	0.11133	0.0147216	0.05 Gray	N2+
ARF5	ADP ribosylation factor 5	0.127951	0.00333127	0.05 Gray	N1
ARF5	ADP ribosylation factor 5	0.103521	0.00547201	2 Gray	N1/N2+
ARF5	ADP ribosylation factor 5	0.0980421	0.0374949	2 Gray	N2+
ARF5	ADP ribosylation factor 5	0.108999	0.0149589	2 Gray	N1
ARF6	ADP ribosylation factor 6	-0.179261	1.99948e-07	0 Gray	N1/N2+
ARF6	ADP ribosylation factor 6	-0.1908	3.26701e-06	0 Gray	N2+
ARF6	ADP ribosylation factor 6	-0.167722	4.60377e-05	0 Gray	N1
ARF6	ADP ribosylation factor 6	-0.185395	7.00362e-08	0.05 Gray	N1/N2+
ARF6	ADP ribosylation factor 6	-0.200107	9.2167e-07	0.05 Gray	N2+
ARF6	ADP ribosylation factor 6	-0.170683	3.29523e-05	0.05 Gray	N1
ARF6	ADP ribosylation factor 6	-0.202062	3.68731e-09	2 Gray	N1/N2+
ARF6	ADP ribosylation factor 6	-0.205962	4.40723e-07	2 Gray	N2+
ARF6	ADP ribosylation factor 6	-0.198163	9.83877e-07	2 Gray	N1
ARFGAP1	ADP ribosylation factor GTPase activating protein 1	-0.0857289	0.040055	0 Gray	N1/N2+
ARFGAP1	ADP ribosylation factor GTPase activating protein 1	-0.0970489	0.0180428	0.05 Gray	N1/N2+
ARFGAP1	ADP ribosylation factor GTPase activating protein 1	-0.0897468	0.0307966	2 Gray	N1/N2+
ARFGAP2	ADP ribosylation factor GTPase activating protein 2	0.121572	0.00134295	0 Gray	N1/N2+
ARFGAP2	ADP ribosylation factor GTPase activating protein 2	0.0994828	0.040819	0 Gray	N2+
ARFGAP2	ADP ribosylation factor GTPase activating protein 2	0.143661	0.00120437	0 Gray	N1
ARFGAP2	ADP ribosylation factor GTPase activating protein 2	0.0953391	0.015103	0.05 Gray	N1/N2+
ARFGAP2	ADP ribosylation factor GTPase activating protein 2	0.112544	0.0155376	0.05 Gray	N1
ARFGAP2	ADP ribosylation factor GTPase activating protein 2	0.10351	0.00746677	2 Gray	N1/N2+
ARFGAP2	ADP ribosylation factor GTPase activating protein 2	0.138433	0.00197573	2 Gray	N1
ARFGAP3	ADP ribosylation factor GTPase activating protein 3	-0.0964294	0.026583	0.05 Gray	N1/N2+
ARFGAP3	ADP ribosylation factor GTPase activating protein 3	-0.0922996	0.0350562	2 Gray	N1/N2+
ARFGEF1	ADP ribosylation factor guanine nucleotide exchange factor 1	-0.0962468	0.0386861	0.05 Gray	N1/N2+
ARFGEF1	ADP ribosylation factor guanine nucleotide exchange factor 1	-0.108914	0.0170107	2 Gray	N1/N2+
ARFGEF3	ARFGEF family member 3	-1.00894	0.00103165	0 Gray	N1/N2+
ARFGEF3	ARFGEF family member 3	-1.02661	0.00666288	0 Gray	N2+
ARFGEF3	ARFGEF family member 3	-0.991274	0.00797716	0 Gray	N1
ARFGEF3	ARFGEF family member 3	-1.09818	0.000301556	0.05 Gray	N1/N2+
ARFGEF3	ARFGEF family member 3	-1.03856	0.00581974	0.05 Gray	N2+
ARFGEF3	ARFGEF family member 3	-1.15781	0.00147676	0.05 Gray	N1
ARFGEF3	ARFGEF family member 3	-0.983999	0.00129405	2 Gray	N1/N2+
ARFGEF3	ARFGEF family member 3	-0.953588	0.0123238	2 Gray	N2+
ARFGEF3	ARFGEF family member 3	-1.01441	0.00594175	2 Gray	N1
ARHGAP1	Rho GTPase activating protein 1	-0.136646	0.000277729	0 Gray	N1/N2+
ARHGAP1	Rho GTPase activating protein 1	-0.130112	0.0051837	0 Gray	N2+
ARHGAP1	Rho GTPase activating protein 1	-0.143181	0.00137605	0 Gray	N1
ARHGAP1	Rho GTPase activating protein 1	-0.130912	0.000548561	0.05 Gray	N1/N2+
ARHGAP1	Rho GTPase activating protein 1	-0.124958	0.00765131	0.05 Gray	N2+
ARHGAP1	Rho GTPase activating protein 1	-0.136867	0.00244423	0.05 Gray	N1
ARHGAP1	Rho GTPase activating protein 1	-0.160544	1.45987e-05	2 Gray	N1/N2+
ARHGAP1	Rho GTPase activating protein 1	-0.153979	0.00070304	2 Gray	N2+
ARHGAP1	Rho GTPase activating protein 1	-0.167108	0.000137348	2 Gray	N1
ARHGAP10	Rho GTPase activating protein 10	0.207058	1.80977e-05	0 Gray	N1/N2+
ARHGAP10	Rho GTPase activating protein 10	0.17775	0.00317016	0 Gray	N2+
ARHGAP10	Rho GTPase activating protein 10	0.236366	2.93902e-05	0 Gray	N1
ARHGAP10	Rho GTPase activating protein 10	0.219153	5.14067e-06	0.05 Gray	N1/N2+
ARHGAP10	Rho GTPase activating protein 10	0.192833	0.00119958	0.05 Gray	N2+
ARHGAP10	Rho GTPase activating protein 10	0.245473	1.31804e-05	0.05 Gray	N1
ARHGAP10	Rho GTPase activating protein 10	0.185235	0.0001628	2 Gray	N1/N2+
ARHGAP10	Rho GTPase activating protein 10	0.156973	0.0112603	2 Gray	N2+
ARHGAP10	Rho GTPase activating protein 10	0.213498	0.000203609	2 Gray	N1
ARHGAP18	Rho GTPase activating protein 18	-0.233023	0.000203976	0 Gray	N1/N2+
ARHGAP18	Rho GTPase activating protein 18	-0.241883	0.00154616	0 Gray	N2+
ARHGAP18	Rho GTPase activating protein 18	-0.224163	0.00310562	0 Gray	N1
ARHGAP18	Rho GTPase activating protein 18	-0.262047	2.39442e-05	0.05 Gray	N1/N2+
ARHGAP18	Rho GTPase activating protein 18	-0.286988	0.000112814	0.05 Gray	N2+
ARHGAP18	Rho GTPase activating protein 18	-0.237107	0.00162496	0.05 Gray	N1
ARHGAP18	Rho GTPase activating protein 18	-0.262501	2.54945e-05	2 Gray	N1/N2+
ARHGAP18	Rho GTPase activating protein 18	-0.26894	0.000392391	2 Gray	N2+
ARHGAP18	Rho GTPase activating protein 18	-0.256063	0.000603797	2 Gray	N1
ARHGAP22	Rho GTPase activating protein 22	-0.18274	0.00266463	0 Gray	N1/N2+
ARHGAP22	Rho GTPase activating protein 22	-0.199635	0.00708818	0 Gray	N2+
ARHGAP22	Rho GTPase activating protein 22	-0.165845	0.0267042	0 Gray	N1
ARHGAP22	Rho GTPase activating protein 22	-0.135871	0.0326819	0.05 Gray	N1/N2+
ARHGAP22	Rho GTPase activating protein 22	-0.154546	0.047458	0.05 Gray	N2+
ARHGAP23	Rho GTPase activating protein 23	0.157167	0.00148127	0 Gray	N1/N2+
ARHGAP23	Rho GTPase activating protein 23	0.142395	0.0222685	0 Gray	N2+
ARHGAP23	Rho GTPase activating protein 23	0.171938	0.00339317	0 Gray	N1
ARHGAP23	Rho GTPase activating protein 23	0.145375	0.00361814	0.05 Gray	N1/N2+
ARHGAP23	Rho GTPase activating protein 23	0.137282	0.0280647	0.05 Gray	N2+
ARHGAP23	Rho GTPase activating protein 23	0.153468	0.0105971	0.05 Gray	N1
ARHGAP23	Rho GTPase activating protein 23	0.11591	0.0247024	2 Gray	N1/N2+
ARHGAP24	Rho GTPase activating protein 24	0.357426	4.47781e-09	0 Gray	N1/N2+
ARHGAP24	Rho GTPase activating protein 24	0.352141	1.2762e-06	0 Gray	N2+
ARHGAP24	Rho GTPase activating protein 24	0.362712	4.21207e-07	0 Gray	N1
ARHGAP24	Rho GTPase activating protein 24	0.39472	7.71054e-11	0.05 Gray	N1/N2+
ARHGAP24	Rho GTPase activating protein 24	0.399412	2.95724e-08	0.05 Gray	N2+
ARHGAP24	Rho GTPase activating protein 24	0.390028	4.61696e-08	0.05 Gray	N1
ARHGAP24	Rho GTPase activating protein 24	0.408512	1.75467e-11	2 Gray	N1/N2+
ARHGAP24	Rho GTPase activating protein 24	0.411515	1.13522e-08	2 Gray	N2+
ARHGAP24	Rho GTPase activating protein 24	0.405508	1.25459e-08	2 Gray	N1
ARHGAP26	Rho GTPase activating protein 26	0.141541	0.0378286	0.05 Gray	N1/N2+
ARHGAP26	Rho GTPase activating protein 26	0.189395	0.0168227	0.05 Gray	N1
ARHGAP26	Rho GTPase activating protein 26	0.139305	0.0418809	2 Gray	N1/N2+
ARHGAP26	Rho GTPase activating protein 26	0.170254	0.0341282	2 Gray	N1
ARHGAP27	Rho GTPase activating protein 27	-0.634393	0.00132432	0 Gray	N1/N2+
ARHGAP27	Rho GTPase activating protein 27	-0.57758	0.0202699	0 Gray	N2+
ARHGAP27	Rho GTPase activating protein 27	-0.691207	0.00338534	0 Gray	N1
ARHGAP27	Rho GTPase activating protein 27	-0.649918	0.00099966	0.05 Gray	N1/N2+
ARHGAP27	Rho GTPase activating protein 27	-0.693286	0.00404388	0.05 Gray	N2+
ARHGAP27	Rho GTPase activating protein 27	-0.606549	0.0122366	0.05 Gray	N1
ARHGAP27	Rho GTPase activating protein 27	-0.724087	0.000190661	2 Gray	N1/N2+
ARHGAP27	Rho GTPase activating protein 27	-0.804051	0.000624657	2 Gray	N2+
ARHGAP27	Rho GTPase activating protein 27	-0.644123	0.00666418	2 Gray	N1
ARHGAP29	Rho GTPase activating protein 29	-0.303843	2.6235e-05	0 Gray	N1/N2+
ARHGAP29	Rho GTPase activating protein 29	-0.372599	1.19583e-05	0 Gray	N2+
ARHGAP29	Rho GTPase activating protein 29	-0.235087	0.00904891	0 Gray	N1
ARHGAP29	Rho GTPase activating protein 29	-0.334079	3.10498e-06	0.05 Gray	N1/N2+
ARHGAP29	Rho GTPase activating protein 29	-0.404499	1.51396e-06	0.05 Gray	N2+
ARHGAP29	Rho GTPase activating protein 29	-0.26366	0.00285715	0.05 Gray	N1
ARHGAP29	Rho GTPase activating protein 29	-0.374659	1.32995e-07	2 Gray	N1/N2+
ARHGAP29	Rho GTPase activating protein 29	-0.440412	1.38647e-07	2 Gray	N2+
ARHGAP29	Rho GTPase activating protein 29	-0.308906	0.000338862	2 Gray	N1
ARHGAP31	Rho GTPase activating protein 31	-0.158528	0.0299546	0 Gray	N1/N2+
ARHGAP31	Rho GTPase activating protein 31	-0.174554	0.04605	0 Gray	N1
ARHGAP31	Rho GTPase activating protein 31	-0.182752	0.0106566	0.05 Gray	N1/N2+
ARHGAP31	Rho GTPase activating protein 31	-0.209206	0.0141316	0.05 Gray	N1
ARHGAP31	Rho GTPase activating protein 31	-0.173979	0.0158586	2 Gray	N1/N2+
ARHGAP31	Rho GTPase activating protein 31	-0.204864	0.0161877	2 Gray	N1
ARHGAP32	Rho GTPase activating protein 32	-0.160039	0.00463349	0 Gray	N1/N2+
ARHGAP32	Rho GTPase activating protein 32	-0.191329	0.00485387	0 Gray	N2+
ARHGAP32	Rho GTPase activating protein 32	-0.121919	0.0390251	2 Gray	N1/N2+
ARHGAP44	Rho GTPase activating protein 44	0.349964	0.00290618	0 Gray	N1/N2+
ARHGAP44	Rho GTPase activating protein 44	0.322572	0.0292853	0 Gray	N2+
ARHGAP44	Rho GTPase activating protein 44	0.377356	0.00716314	0 Gray	N1
ARHGAP44	Rho GTPase activating protein 44	0.252066	0.0420477	0.05 Gray	N1/N2+
ARHGAP44	Rho GTPase activating protein 44	0.285292	0.0189187	2 Gray	N1/N2+
ARHGAP45	Rho GTPase activating protein 45	0.182672	0.0219168	0.05 Gray	N1/N2+
ARHGAP45	Rho GTPase activating protein 45	0.202514	0.0381239	0.05 Gray	N2+
ARHGAP45	Rho GTPase activating protein 45	0.194754	0.0133826	2 Gray	N1/N2+
ARHGAP45	Rho GTPase activating protein 45	0.218086	0.0238307	2 Gray	N2+
ARHGAP5	Rho GTPase activating protein 5	-0.135359	0.00391495	0 Gray	N1/N2+
ARHGAP5	Rho GTPase activating protein 5	-0.123792	0.0370135	0 Gray	N2+
ARHGAP5	Rho GTPase activating protein 5	-0.146927	0.00878528	0 Gray	N1
ARHGAP5	Rho GTPase activating protein 5	-0.141027	0.0025727	0.05 Gray	N1/N2+
ARHGAP5	Rho GTPase activating protein 5	-0.133795	0.0216957	0.05 Gray	N2+
ARHGAP5	Rho GTPase activating protein 5	-0.148259	0.00829802	0.05 Gray	N1
ARHGAP5	Rho GTPase activating protein 5	-0.13326	0.00464503	2 Gray	N1/N2+
ARHGAP5	Rho GTPase activating protein 5	-0.130015	0.0276896	2 Gray	N2+
ARHGAP5	Rho GTPase activating protein 5	-0.136505	0.0162316	2 Gray	N1
ARHGEF1	Rho guanine nucleotide exchange factor 1	-0.129269	0.00031817	0 Gray	N1/N2+
ARHGEF1	Rho guanine nucleotide exchange factor 1	-0.123306	0.00556218	0 Gray	N2+
ARHGEF1	Rho guanine nucleotide exchange factor 1	-0.135232	0.00159663	0 Gray	N1
ARHGEF1	Rho guanine nucleotide exchange factor 1	-0.136945	0.000124196	0.05 Gray	N1/N2+
ARHGEF1	Rho guanine nucleotide exchange factor 1	-0.137769	0.00158952	0.05 Gray	N2+
ARHGEF1	Rho guanine nucleotide exchange factor 1	-0.136122	0.00146689	0.05 Gray	N1
ARHGEF1	Rho guanine nucleotide exchange factor 1	-0.132333	0.000231777	2 Gray	N1/N2+
ARHGEF1	Rho guanine nucleotide exchange factor 1	-0.141127	0.00124762	2 Gray	N2+
ARHGEF1	Rho guanine nucleotide exchange factor 1	-0.123538	0.00456221	2 Gray	N1
ARHGEF17	Rho guanine nucleotide exchange factor 17	-0.154747	0.0224224	2 Gray	N1
ARHGEF19	Rho guanine nucleotide exchange factor 19	-0.273382	0.0175792	0 Gray	N1/N2+
ARHGEF19	Rho guanine nucleotide exchange factor 19	-0.394135	0.00347574	0 Gray	N2+
ARHGEF19	Rho guanine nucleotide exchange factor 19	-0.337081	0.00269392	0.05 Gray	N1/N2+
ARHGEF19	Rho guanine nucleotide exchange factor 19	-0.46518	0.00041401	0.05 Gray	N2+
ARHGEF19	Rho guanine nucleotide exchange factor 19	-0.299716	0.008333	2 Gray	N1/N2+
ARHGEF19	Rho guanine nucleotide exchange factor 19	-0.442019	0.000898426	2 Gray	N2+
ARHGEF2	Rho/Rac guanine nucleotide exchange factor 2	-0.165442	0.00217545	0 Gray	N1/N2+
ARHGEF2	Rho/Rac guanine nucleotide exchange factor 2	-0.166302	0.0127291	0 Gray	N2+
ARHGEF2	Rho/Rac guanine nucleotide exchange factor 2	-0.164582	0.0117192	0 Gray	N1
ARHGEF2	Rho/Rac guanine nucleotide exchange factor 2	-0.145248	0.00819946	0.05 Gray	N1/N2+
ARHGEF2	Rho/Rac guanine nucleotide exchange factor 2	-0.159987	0.015195	0.05 Gray	N1
ARHGEF2	Rho/Rac guanine nucleotide exchange factor 2	-0.153618	0.00479519	2 Gray	N1/N2+
ARHGEF2	Rho/Rac guanine nucleotide exchange factor 2	-0.171063	0.00842356	2 Gray	N1
ARHGEF25	Rho guanine nucleotide exchange factor 25	-0.317086	4.14446e-06	0 Gray	N1/N2+
ARHGEF25	Rho guanine nucleotide exchange factor 25	-0.258791	0.00271096	0 Gray	N2+
ARHGEF25	Rho guanine nucleotide exchange factor 25	-0.37538	3.07613e-06	0 Gray	N1
ARHGEF25	Rho guanine nucleotide exchange factor 25	-0.347203	3.82533e-07	0.05 Gray	N1/N2+
ARHGEF25	Rho guanine nucleotide exchange factor 25	-0.305335	0.000286105	0.05 Gray	N2+
ARHGEF25	Rho guanine nucleotide exchange factor 25	-0.389071	1.2487e-06	0.05 Gray	N1
ARHGEF25	Rho guanine nucleotide exchange factor 25	-0.310332	7.66882e-06	2 Gray	N1/N2+
ARHGEF25	Rho guanine nucleotide exchange factor 25	-0.25812	0.00316711	2 Gray	N2+
ARHGEF25	Rho guanine nucleotide exchange factor 25	-0.362544	7.92115e-06	2 Gray	N1
ARHGEF26	Rho guanine nucleotide exchange factor 26	-0.348273	0.00569328	0 Gray	N1/N2+
ARHGEF26	Rho guanine nucleotide exchange factor 26	-0.428302	0.00382787	0 Gray	N1
ARHGEF26	Rho guanine nucleotide exchange factor 26	-0.319791	0.0121207	0.05 Gray	N1/N2+
ARHGEF26	Rho guanine nucleotide exchange factor 26	-0.337313	0.0324582	0.05 Gray	N2+
ARHGEF26	Rho guanine nucleotide exchange factor 26	-0.348213	0.00556768	2 Gray	N1/N2+
ARHGEF26	Rho guanine nucleotide exchange factor 26	-0.440052	0.00280776	2 Gray	N1
ARHGEF3	Rho guanine nucleotide exchange factor 3	0.226954	0.00147545	0 Gray	N1/N2+
ARHGEF3	Rho guanine nucleotide exchange factor 3	0.187405	0.040427	0 Gray	N2+
ARHGEF3	Rho guanine nucleotide exchange factor 3	0.266503	0.00145563	0 Gray	N1
ARHGEF3	Rho guanine nucleotide exchange factor 3	0.264755	0.000154893	0.05 Gray	N1/N2+
ARHGEF3	Rho guanine nucleotide exchange factor 3	0.248058	0.00420051	0.05 Gray	N2+
ARHGEF3	Rho guanine nucleotide exchange factor 3	0.281452	0.000700425	0.05 Gray	N1
ARHGEF3	Rho guanine nucleotide exchange factor 3	0.16716	0.0247406	2 Gray	N1/N2+
ARHGEF3	Rho guanine nucleotide exchange factor 3	0.186825	0.0352039	2 Gray	N1
ARHGEF37	Rho guanine nucleotide exchange factor 37	-0.383064	0.0327338	0 Gray	N1/N2+
ARHGEF37	Rho guanine nucleotide exchange factor 37	-0.489803	0.0200474	0 Gray	N1
ARHGEF37	Rho guanine nucleotide exchange factor 37	-0.418526	0.0187045	0.05 Gray	N1/N2+
ARHGEF37	Rho guanine nucleotide exchange factor 37	-0.492902	0.0202569	0.05 Gray	N1
ARHGEF37	Rho guanine nucleotide exchange factor 37	-0.532135	0.00197723	2 Gray	N1/N2+
ARHGEF37	Rho guanine nucleotide exchange factor 37	-0.459906	0.0367032	2 Gray	N2+
ARHGEF37	Rho guanine nucleotide exchange factor 37	-0.604364	0.00308372	2 Gray	N1
ARHGEF4	Rho guanine nucleotide exchange factor 4	-0.204997	0.00279408	0 Gray	N1/N2+
ARHGEF4	Rho guanine nucleotide exchange factor 4	-0.265252	0.00108793	0 Gray	N2+
ARHGEF4	Rho guanine nucleotide exchange factor 4	-0.168943	0.0167901	0.05 Gray	N1/N2+
ARHGEF4	Rho guanine nucleotide exchange factor 4	-0.211262	0.0126335	0.05 Gray	N2+
ARHGEF4	Rho guanine nucleotide exchange factor 4	-0.205845	0.0157045	2 Gray	N2+
ARHGEF40	Rho guanine nucleotide exchange factor 40	0.0874658	0.049889	0.05 Gray	N1
ARHGEF5	Rho guanine nucleotide exchange factor 5	-0.299173	0.0147605	0 Gray	N1/N2+
ARHGEF5	Rho guanine nucleotide exchange factor 5	-0.325287	0.0278484	0 Gray	N1
ARHGEF5	Rho guanine nucleotide exchange factor 5	-0.286372	0.0209526	0.05 Gray	N1/N2+
ARHGEF5	Rho guanine nucleotide exchange factor 5	-0.319229	0.0326696	0.05 Gray	N1
ARHGEF5	Rho guanine nucleotide exchange factor 5	-0.32152	0.0082968	2 Gray	N1/N2+
ARHGEF5	Rho guanine nucleotide exchange factor 5	-0.345953	0.0181435	2 Gray	N1
ARHGEF6	Rac/Cdc42 guanine nucleotide exchange factor 6	0.17851	7.08037e-05	0 Gray	N1/N2+
ARHGEF6	Rac/Cdc42 guanine nucleotide exchange factor 6	0.180487	0.000978549	0 Gray	N2+
ARHGEF6	Rac/Cdc42 guanine nucleotide exchange factor 6	0.176534	0.00103642	0 Gray	N1
ARHGEF6	Rac/Cdc42 guanine nucleotide exchange factor 6	0.162116	0.000370126	0.05 Gray	N1/N2+
ARHGEF6	Rac/Cdc42 guanine nucleotide exchange factor 6	0.177291	0.00125935	0.05 Gray	N2+
ARHGEF6	Rac/Cdc42 guanine nucleotide exchange factor 6	0.14694	0.00837835	0.05 Gray	N1
ARHGEF6	Rac/Cdc42 guanine nucleotide exchange factor 6	0.145434	0.00164502	2 Gray	N1/N2+
ARHGEF6	Rac/Cdc42 guanine nucleotide exchange factor 6	0.160509	0.00441704	2 Gray	N2+
ARHGEF6	Rac/Cdc42 guanine nucleotide exchange factor 6	0.130358	0.0214593	2 Gray	N1
ARID4A	AT-rich interaction domain 4A	-0.160991	0.00659683	2 Gray	N1/N2+
ARID4A	AT-rich interaction domain 4A	-0.179121	0.0134794	2 Gray	N2+
ARID5A	AT-rich interaction domain 5A	0.346261	5.79598e-09	0 Gray	N1/N2+
ARID5A	AT-rich interaction domain 5A	0.364636	2.23069e-07	0 Gray	N2+
ARID5A	AT-rich interaction domain 5A	0.327886	3.33922e-06	0 Gray	N1
ARID5A	AT-rich interaction domain 5A	0.295064	1.00038e-06	0.05 Gray	N1/N2+
ARID5A	AT-rich interaction domain 5A	0.311166	1.6158e-05	0.05 Gray	N2+
ARID5A	AT-rich interaction domain 5A	0.278961	0.000110616	0.05 Gray	N1
ARID5A	AT-rich interaction domain 5A	0.268456	1.15671e-05	2 Gray	N1/N2+
ARID5A	AT-rich interaction domain 5A	0.288063	8.87652e-05	2 Gray	N2+
ARID5A	AT-rich interaction domain 5A	0.248849	0.000733041	2 Gray	N1
ARL1	ADP ribosylation factor like GTPase 1	0.0540895	0.0448891	0 Gray	N1/N2+
ARL1	ADP ribosylation factor like GTPase 1	0.0735799	0.00432164	2 Gray	N1/N2+
ARL1	ADP ribosylation factor like GTPase 1	0.0701162	0.0308522	2 Gray	N2+
ARL1	ADP ribosylation factor like GTPase 1	0.0770436	0.0129012	2 Gray	N1
ARL15	ADP ribosylation factor like GTPase 15	-0.183742	0.00544843	0.05 Gray	N1/N2+
ARL15	ADP ribosylation factor like GTPase 15	-0.180752	0.0281943	0.05 Gray	N2+
ARL15	ADP ribosylation factor like GTPase 15	-0.186731	0.0201062	0.05 Gray	N1
ARL15	ADP ribosylation factor like GTPase 15	-0.141843	0.0385132	2 Gray	N1/N2+
ARL2	ADP ribosylation factor like GTPase 2	0.118293	0.0444211	0 Gray	N1/N2+
ARL4A	ADP ribosylation factor like GTPase 4A	-0.42712	0.000144664	0 Gray	N1/N2+
ARL4A	ADP ribosylation factor like GTPase 4A	-0.340279	0.0178944	0 Gray	N2+
ARL4A	ADP ribosylation factor like GTPase 4A	-0.513961	9.42079e-05	0 Gray	N1
[truncated: 27,290 more rows]

## Sheet: AF_1b_Bimodal_Index
Additional File 1b: Bimodal index (BI) values of the bimodal test, using the SIBERG package for R.
Gene	BI after 0 Gray	BI after 0.05 Gray	BI after 2 Gray
A1BG	0.134382	0.577556	0.839478
A1BG-AS1	0.138758	0.902913	0.669003
A2M	0.808837	0.906633	0.912294
A2M-AS1	0.451579	0.851933	0.670292
A4GALT	0.601929	0.761323	0.671415
AAAS	0.1536	0.689551	0.487981
AACS	0.157748	0.809351	0.580231
AADAC	0.606873	0.587067	0.626213
AADACL2	1.05183	1.01984	1.07586
AADAT	0.145308	0.812532	0.542726
AAGAB	0.142823	0.618935	0.659297
AAK1	0.176355	1.07411	0.645276
AAMDC	0.128616	0.531663	0.263542
AAMP	0.141258	0.722685	0.68839
AAR2	0.134944	0.608466	0.649269
AARD	0.774883	0.750764	0.644487
AARS	0.145309	0.398402	0.312151
AARS2	0.139776	0.611283	0.412507
AARSD1	0.225739	0.967076	0.533844
AASDH	0.16246	0.937785	0.54737
AASDHPPT	0.139067	0.900379	0.670728
AASS	0.162739	1.07573	0.824317
AATBC	0.849103	1.16753	0.821815
AATF	0.14521	0.488422	0.282656
ABALON	0.136622	0.814267	0.288175
ABAT	0.159248	0.78022	0.526064
ABCA1	0.174069	0.78667	0.850367
ABCA10	0.433077	0.986282	0.652395
ABCA11P	0.195654	1.08815	0.705658
ABCA12	0.149659	0.881951	0.873688
ABCA13	0.728547	0.803521	0.799702
ABCA2	0.157496	0.669126	0.448101
ABCA3	0.198096	0.703795	0.307482
ABCA4	0.596482	0.570504	0.555137
ABCA5	0.158869	1.13417	0.785911
ABCA6	0.162008	0.249457	0.229201
ABCA7	0.441061	0.590885	0.401146
ABCA8	0.224061	0.522242	0.513159
ABCA9	0.131846	0.561691	0.707039
ABCB10	0.162192	0.976936	0.624663
ABCB4	0.461833	0.979796	1.0842
ABCB5	0.76305	0.811857	0.656075
ABCB6	0.119604	0.669547	0.379347
ABCB7	0.147732	0.895441	0.52817
ABCB8	0.150252	0.729571	0.431246
ABCB9	0.143175	0.489526	0.4061
ABCC1	0.141	0.972419	0.562778
ABCC10	0.145985	0.7773	0.545026
ABCC2	0.176068	0.897143	0.281694
ABCC3	0.190307	0.541936	0.706278
ABCC4	0.166478	0.994298	0.678766
ABCC5	0.15626	0.901131	0.5932
ABCC6	0.1276	0.663497	0.378091
ABCC9	0.245313	0.601752	0.784247
ABCD1	0.142641	0.870798	0.401162
ABCD3	0.161207	0.973212	0.539726
ABCD4	0.140952	0.687963	0.603483
ABCE1	0.147241	0.703754	0.664016
ABCF1	0.14807	0.515931	0.37287
ABCF2	0.135371	0.585863	0.415967
ABCF3	0.14134	0.600478	0.490128
ABCG1	0.631857	0.634684	0.587642
ABCG2	0.14708	0.743963	0.705823
ABHD10	0.145414	0.815705	0.49229
ABHD11	0.150164	0.413391	0.337946
ABHD12	0.142664	0.487441	0.313464
ABHD12B	0.157852	0.451514	0.29661
ABHD13	0.128996	0.700163	0.624015
ABHD14A	0.139949	0.371352	0.288678
ABHD14B	0.142075	0.259798	0.29552
ABHD15	0.145849	0.597072	0.5735
ABHD16A	0.122901	0.515092	0.583228
ABHD17A	0.1359	0.46402	0.516565
ABHD17B	0.144017	0.926577	0.577923
ABHD17C	0.138982	0.750918	0.51555
ABHD18	0.153421	0.92506	0.662609
ABHD2	0.183605	0.909781	0.66004
ABHD3	0.171442	0.702248	0.351082
ABHD4	0.142323	0.313694	0.315939
ABHD5	0.137135	0.77723	0.535836
ABHD6	0.132995	0.488292	0.316188
ABHD8	0.131332	0.90397	0.556365
ABI1	0.151844	0.976989	0.731556
ABI2	0.144017	0.892643	0.707274
ABI3	0.532726	0.620797	0.679191
ABI3BP	0.26223	0.997799	0.86656
ABITRAM	0.134399	0.562832	0.593696
ABL1	0.167832	0.986021	0.734581
ABL2	0.193485	0.898056	0.674625
ABLIM1	0.438639	0.689059	0.411194
ABLIM3	0.209632	0.824536	0.396898
ABR	0.176044	0.705229	0.352745
ABRACL	0.161091	0.57349	0.450876
ABRAXAS1	0.172945	0.72087	0.533348
ABRAXAS2	0.144343	0.733853	0.640525
ABT1	0.135524	0.791177	0.649034
ABTB1	0.140656	0.912607	0.590296
ABTB2	0.174845	0.985213	0.764811
ACAA1	0.130097	0.73213	0.487636
ACAA2	0.144042	0.710699	0.612491
ACACA	0.166981	0.933193	0.679193
ACACB	0.207549	0.97705	0.872795
ACAD10	0.168633	0.878672	0.526711
ACAD8	0.140618	0.784706	0.338457
ACAD9	0.148225	0.776195	0.377032
ACADL	0.482148	0.648182	0.670597
ACADM	0.153957	0.893658	0.650758
ACADS	0.199066	0.422893	0.645681
ACADSB	0.145193	0.837061	0.589251
ACADVL	0.169814	0.866907	0.413108
ACAN	0.682081	0.754434	0.741623
ACAP1	0.161856	0.837588	0.340949
ACAP2	0.153608	1.06699	0.743552
ACAP3	0.188493	0.945417	0.732163
ACAT1	0.173821	0.688419	0.644916
ACAT2	0.251236	0.405707	0.255096
ACBD3	0.141978	0.855669	0.657913
ACBD4	0.162233	0.77765	0.622554
ACBD5	0.148941	0.997051	0.657225
ACBD6	0.14166	0.464444	0.316243
ACBD7	0.514051	1.11966	0.971107
ACCS	0.378964	0.74117	0.399754
ACD	0.155319	0.69363	0.494324
ACE	0.626423	0.78348	0.758072
ACER2	0.150627	0.918351	0.593434
ACER3	0.147108	0.519063	0.560098
ACIN1	0.164436	0.993579	0.740228
ACKR2	0.675426	0.581775	0.597312
ACKR3	0.190631	0.649318	0.819065
ACKR4	0.692388	0.914045	0.811135
ACLY	0.157162	0.896698	0.578199
ACO1	0.142195	0.937514	0.608554
ACO2	0.136555	0.622581	0.494734
ACOT1	0.153667	0.3232	0.235569
ACOT11	0.438076	0.610245	0.667679
ACOT13	0.145186	0.502957	0.334532
ACOT2	0.123725	0.43122	0.278903
ACOT4	0.181847	0.821418	0.682041
ACOT7	0.269764	0.946118	0.432139
ACOT8	0.152083	0.904334	0.641822
ACOT9	0.165361	0.923	0.554168
ACOX1	0.155176	0.99826	0.879408
ACOX2	0.147343	0.645395	0.522583
ACOX3	0.146154	0.660182	0.523126
ACOXL	0.166529	0.631575	0.515546
ACOXL-AS1	1.05322	0.588388	0.180163
ACP1	0.134527	0.756995	0.712311
ACP2	0.138881	0.502003	0.268009
ACP5	0.836522	0.755565	0.69449
ACP6	0.188025	1.04482	0.908442
ACPP	0.722032	0.589371	0.56408
ACRBP	0.416517	0.637422	0.366015
ACSF2	0.156539	0.558972	0.209234
ACSF3	0.150264	0.866683	0.612173
ACSL1	0.131117	0.598749	0.493845
ACSL3	0.17313	0.893007	0.415036
ACSL4	0.196268	0.944839	0.737097
ACSL5	0.167658	0.27208	0.351358
ACSM3	0.172885	0.507736	0.359192
ACSS1	0.17028	0.645668	0.738258
ACSS2	0.329684	0.686774	0.35766
ACSS3	0.158596	0.856033	0.296882
ACTA2	0.45415	0.796903	0.566387
ACTA2-AS1	0.111581	0.740599	0.486873
ACTB	0.15282	0.633084	0.331886
ACTC1	1.15998	1.28881	1.29382
ACTG1	0.143369	0.682713	0.37928
ACTG2	1.32407	1.37393	1.36712
ACTL10	0.14032	0.609493	0.242652
ACTL6A	0.140545	0.709481	0.548787
ACTL8	0.785977	0.809898	0.649455
ACTN1	0.137555	0.597374	0.308518
ACTN4	0.171574	0.869644	0.494064
ACTR10	0.13799	0.592486	0.543194
ACTR1A	0.145516	0.667065	0.392471
ACTR1B	0.143158	0.63724	0.375594
ACTR2	0.14267	0.879288	0.665087
ACTR3	0.150709	0.413206	0.556084
ACTR3B	0.143457	0.899324	0.639936
ACTR3C	0.738707	0.646682	0.721254
ACTR5	0.14441	0.947798	0.324463
ACTR6	0.14249	0.734344	0.504501
ACTR8	0.166223	0.931599	0.558817
ACTRT3	0.121743	0.453248	0.466681
ACVR1	0.13532	0.892522	0.662421
ACVR1B	0.138701	0.757274	0.697943
ACVR1C	0.408634	0.772761	0.531554
ACVR2A	0.163005	0.275474	0.495212
ACVR2B	0.170078	1.05215	0.908488
ACVR2B-AS1	0.151453	0.767936	0.305486
ACVRL1	0.194093	0.317329	0.476091
ACY1	0.1704	0.556387	0.535316
ACYP1	0.181038	0.90242	0.366715
ACYP2	0.157169	0.574749	0.324436
ADA	0.251897	0.486218	0.677002
ADA2	0.764912	0.965557	0.800105
ADAL	0.155371	0.848338	0.342944
ADAM10	0.184337	0.994712	0.571422
ADAM11	0.237557	0.504793	0.229582
ADAM12	0.293671	1.005	0.899176
ADAM15	0.164823	0.566712	0.28863
ADAM17	0.140221	0.963903	0.826148
ADAM19	0.175763	0.804211	0.707452
ADAM21	0.146361	1.01399	0.660673
ADAM22	0.252807	0.932176	0.460315
ADAM23	0.231734	0.365997	0.520084
ADAM28	0.79406	0.779009	0.996859
ADAM32	0.146012	0.590009	0.657274
ADAM33	0.219558	0.451532	0.632346
ADAM8	0.947191	0.941291	0.858157
ADAM9	0.172126	0.857134	0.563826
ADAMTS1	0.475284	0.982549	0.714532
ADAMTS10	0.16333	0.905266	0.521961
ADAMTS12	0.153666	0.671431	0.446722
ADAMTS13	0.157957	0.737474	0.78119
ADAMTS14	0.722484	0.894413	0.516021
ADAMTS15	0.329261	0.844585	0.773553
ADAMTS16	0.468592	0.52601	0.472007
ADAMTS17	0.573117	0.586767	0.690951
ADAMTS2	0.159484	0.941902	0.636034
ADAMTS3	0.208531	0.882181	0.396085
ADAMTS4	0.182914	0.96827	0.535048
ADAMTS5	0.16069	0.694209	0.687472
ADAMTS6	0.150772	0.671245	0.424749
ADAMTS7	0.196873	0.547868	0.27949
ADAMTS7P1	0.144469	0.734112	0.767033
ADAMTS8	1.06735	1.18732	1.0545
ADAMTS9	0.213571	0.92634	0.543123
ADAMTS9-AS2	0.158074	1.19587	0.731462
ADAMTSL1	0.224486	1.12117	0.889853
ADAMTSL2	0.738058	0.735132	0.796014
ADAMTSL3	0.161502	0.68208	0.4759
ADAMTSL4	0.777089	0.881622	0.862375
ADAMTSL5	0.196969	1.06046	0.52398
ADAP1	0.130466	0.80707	0.690787
ADAR	0.146035	0.862784	0.595733
ADARB1	0.140706	1.03102	0.878323
ADAT1	0.167932	0.7209	0.389685
ADAT2	0.16175	0.941628	0.779541
ADAT3	0.15193	0.438135	0.71263
ADCK1	0.132339	0.658096	0.326122
ADCK2	0.148362	1.06696	0.588385
ADCK5	0.152776	0.486392	0.27141
ADCY1	1.16281	0.812337	0.885025
ADCY10P1	0.144304	0.831181	0.347688
ADCY2	0.467302	1.08228	0.912465
ADCY3	0.155402	0.657878	0.665447
ADCY4	0.243002	0.639798	0.422614
ADCY5	0.187539	0.369862	0.654351
ADCY6	0.15241	0.666468	0.66352
ADCY7	0.208015	0.999601	1.05474
ADCY8	1.00361	1.02279	0.899562
ADCY9	0.165701	0.94054	0.700425
ADCYAP1R1	0.815654	0.533549	0.492388
ADD1	0.156684	0.742934	0.47267
ADD2	0.967591	1.19995	0.973496
ADD3	0.178423	0.723668	0.566039
ADGRA2	0.174789	0.933392	0.863706
ADGRA3	0.141853	0.963364	0.766429
ADGRB1	0.749952	1.12847	0.953585
ADGRB2	0.172118	1.04471	0.725056
ADGRD1	0.587789	0.822919	1.05637
ADGRE1	0.936222	0.883799	0.949424
ADGRE2	1.07531	1.14539	0.581718
ADGRE5	0.192839	0.886095	0.575939
ADGRF3	0.158889	0.972001	0.510207
ADGRF5	0.453386	0.513	0.523731
ADGRG1	0.873603	1.07764	0.955026
ADGRG2	0.156023	0.862546	0.578183
ADGRG6	0.819327	0.959327	0.757353
ADGRG7	0.24513	0.244799	0.241045
ADGRL1	0.141634	0.462442	0.59477
ADGRL2	0.17966	1.01999	0.932221
ADGRL3	0.353522	0.335861	0.34356
ADGRL4	0.227021	0.991016	0.703489
ADH1A	0.923155	1.3249	0.773339
ADH1B	0.887167	0.817927	0.89935
ADH1C	0.660657	0.652924	0.565964
ADH5	0.14145	0.79863	0.646638
ADH6	0.143789	0.851318	0.582482
ADH7	0.939636	1.09695	0.885019
ADHFE1	0.179609	0.83308	0.59079
ADI1	0.146419	0.630042	0.440588
ADIPOR1	0.134516	0.698917	0.588755
ADIPOR2	0.144557	0.779511	0.563538
ADK	0.170981	0.74698	0.3633
ADM	0.152611	0.845665	0.837884
ADM2	0.402229	1.1986	0.960119
ADNP	0.146863	0.92495	0.630532
ADNP-AS1	0.168673	0.962597	0.634503
ADNP2	0.1478	0.729551	0.406738
ADO	0.132018	0.710157	0.617116
ADORA1	0.177847	0.62955	0.615726
ADORA2B	0.188425	0.75212	0.843785
ADPGK	0.141945	0.843685	0.730026
ADPRH	0.147127	0.616253	0.333388
ADPRHL1	0.164561	0.648126	0.226624
ADPRHL2	0.145581	0.667214	0.559613
ADPRM	0.133935	0.44084	0.245283
ADRA1B	0.458563	0.706182	0.238794
ADRA1D	0.275261	0.792172	0.56136
ADRA2A	0.629196	0.303841	0.241215
ADRA2B	0.274093	0.18654	0.203129
ADRA2C	0.45898	0.99435	0.801057
ADRB2	0.676218	0.93733	0.810421
ADRM1	0.141779	0.462393	0.357988
ADSL	0.138743	0.620616	0.376544
ADSS	0.146352	0.915315	0.618088
ADSSL1	0.16743	0.638599	0.281272
ADTRP	0.236067	0.865443	0.680374
AEBP1	0.170667	0.558948	0.306707
AEBP2	0.148355	0.947988	0.673421
AEN	0.134839	0.792563	0.589014
AFAP1	0.145756	0.742195	0.408847
AFAP1L1	0.410495	0.888445	0.289353
AFAP1L2	0.52134	0.604463	0.464632
AFDN	0.163361	0.914109	0.57852
AFF1	0.154422	0.961105	0.567676
AFF2	0.244081	0.723706	0.878098
AFF3	0.299079	0.901897	0.937403
AFF4	0.163094	1.0223	0.644162
AFG1L	0.183779	0.873932	0.636665
AFG3L1P	0.179409	0.684249	0.743833
AFG3L2	0.152595	0.701675	0.520654
AFMID	0.145852	0.745586	0.902666
AFP	0.118802	0.969506	0.392097
AFTPH	0.141093	0.912838	0.655354
AGA	0.183021	0.779319	0.763987
AGAP1	0.154958	0.884906	0.738198
AGAP2	0.126874	0.815981	0.630716
AGAP2-AS1	0.147351	0.543189	0.352608
AGAP3	0.144951	0.456119	0.576401
AGAP6	0.188105	0.688334	0.493113
AGAP9	0.207347	0.764526	0.602478
AGBL2	0.209772	0.766392	0.243227
AGBL3	0.151781	0.817478	0.701105
AGBL5	0.149502	0.833134	0.46889
AGER	0.1964	0.693503	0.509972
AGFG1	0.146421	0.93713	0.697342
AGFG2	0.167003	0.691373	0.262582
AGGF1	0.142487	0.851452	0.635033
AGK	0.139264	0.719445	0.436491
AGL	0.153956	1.13851	0.711038
AGMAT	0.444036	0.930104	0.580578
AGO1	0.16479	1.09021	0.73818
AGO2	0.168669	1.07115	0.673765
AGO3	0.159192	1.03224	0.84003
AGO4	0.173297	0.795498	0.565906
AGPAT1	0.136339	0.771416	0.621207
AGPAT2	0.144603	0.926352	0.66689
AGPAT3	0.145492	0.816293	0.488517
AGPAT4	0.155547	0.789348	0.722188
AGPAT4-IT1	0.151033	0.795913	0.261352
AGPAT5	0.176075	0.760011	0.400683
AGPS	0.148502	0.851165	0.589736
AGRN	0.204142	1.06766	0.85772
AGT	1.38253	1.50682	1.46878
AGTPBP1	0.163051	0.821159	0.507327
AGTR1	0.202439	0.667503	0.836299
AGTRAP	0.136477	0.439038	0.706392
AHCTF1	0.15358	0.93634	0.682775
AHCY	0.143186	0.274281	0.258939
AHCYL1	0.136482	0.851859	0.584028
AHCYL2	0.152668	0.988615	0.547029
AHDC1	0.177423	1.17874	0.73244
AHI1	0.146631	0.824278	0.597962
AHNAK	0.183112	0.966407	0.867004
AHNAK2	0.229354	0.494406	0.377233
AHR	0.343732	0.984322	0.543766
AHSA1	0.137807	0.735022	0.723695
AHSA2P	0.209148	0.587732	0.348688
AIDA	0.143909	0.745656	0.545932
AIF1L	0.567613	0.676735	0.524235
AIFM1	0.132471	0.63862	0.484219
AIFM2	0.147386	0.454882	0.417996
AIFM3	0.154248	0.471978	0.328472
AIG1	0.141128	0.507302	0.562878
AIM2	0.746084	0.739713	0.734485
AIMP1	0.139404	0.784945	0.590649
AIMP2	0.138672	0.493182	0.40632
AIP	0.148319	0.518653	0.467885
AJAP1	1.10065	1.03809	1.0599
AJM1	0.175859	1.1869	0.745503
AJUBA	0.149698	0.82804	0.408306
AK1	0.18133	1.03595	0.986257
AK2	0.135862	0.563443	0.52659
AK3	0.141229	0.696653	0.805589
AK4	0.144118	1.0465	0.840752
AK5	0.238818	0.786917	0.824557
AK6	0.138216	0.600842	0.701543
AK7	0.211211	0.940868	0.951814
AK8	0.141668	0.440128	0.237041
AK9	0.174202	0.859307	0.583494
AKAP1	0.160599	0.783696	0.51541
AKAP10	0.150724	0.765439	0.518877
AKAP11	0.166807	1.17517	0.692586
AKAP12	0.254016	0.986768	0.846074
AKAP13	0.18145	0.995692	0.66182
AKAP17A	0.15192	0.92594	0.401813
AKAP2	0.138188	0.599878	0.700814
AKAP3	0.1529	0.780315	0.364346
AKAP5	0.179877	1.00402	0.694508
AKAP6	0.429943	0.736132	0.666812
AKAP7	0.154395	0.915412	0.373318
AKAP8	0.15761	0.875934	0.643385
AKAP8L	0.152578	0.737817	0.690703
AKAP9	0.192525	1.07287	0.742536
AKIP1	0.150956	0.878267	0.501298
AKIRIN1	0.126899	0.791871	0.567758
AKIRIN2	0.131756	0.88694	0.596169
AKNA	0.152166	0.396786	0.349867
AKNAD1	0.142158	0.804108	0.206136
AKR1A1	0.14128	0.441277	0.270559
AKR1B1	0.128525	0.453945	0.655611
AKR1B10	0.134881	0.608263	0.507348
AKR1C1	0.675526	0.769961	0.82943
AKR1C2	0.655728	0.506099	0.30966
AKR1C3	0.257813	0.604074	0.762221
AKR1E2	0.185363	0.750363	0.554155
AKR7A2	0.159384	0.535805	0.518002
AKT1	0.14086	0.604367	0.322838
AKT1S1	0.143302	0.527665	0.433194
AKT2	0.153267	0.802659	0.598262
AKT3	0.145699	0.939976	0.621027
AKTIP	0.142833	0.64687	0.562071
ALAD	0.168384	0.759666	0.439279
ALAS1	0.133324	0.593263	0.511277
ALCAM	0.186984	0.916705	0.370441
ALDH16A1	0.188689	0.402683	0.303898
ALDH18A1	0.136633	0.552098	0.522627
ALDH1A1	0.732512	0.849765	0.972772
ALDH1A2	0.35298	0.574577	0.61385
ALDH1A3	0.174701	0.809685	0.607365
ALDH1B1	0.158238	0.715114	0.421956
ALDH1L2	0.215978	0.917993	0.697298
ALDH2	0.149186	0.543135	0.559836
ALDH3A1	1.04724	1.36361	1.38478
ALDH3A2	0.272564	0.789174	0.701701
ALDH3B1	0.1921	0.524983	0.390011
ALDH4A1	0.179247	0.524803	0.308951
ALDH5A1	0.172957	0.473044	0.652302
ALDH6A1	0.144847	0.904288	0.688189
ALDH7A1	0.169379	0.769054	0.368633
ALDH9A1	0.136539	0.599873	0.614044
ALDOA	0.133506	0.562491	0.561081
ALDOC	0.13515	0.688339	0.370796
ALG1	0.139404	0.427527	0.269295
ALG10	0.171203	0.643903	0.728236
ALG10B	0.169904	1.0718	0.584717
ALG11	0.156481	0.754866	0.630163
ALG12	0.135738	0.803089	0.586788
ALG13	0.146574	0.716468	0.44436
ALG14	0.135729	0.836189	0.638495
ALG2	0.127085	0.657406	0.630695
ALG3	0.12627	0.413455	0.339051
ALG5	0.125453	0.543777	0.325904
ALG6	0.130281	0.616618	0.648061
ALG8	0.129345	0.431087	0.34202
ALG9	0.146667	1.06917	0.522968
ALK	0.709678	0.731924	0.837333
ALKBH1	0.160184	0.70199	0.482838
ALKBH2	0.145281	0.584157	0.387544
ALKBH3	0.14629	0.626089	0.336896
ALKBH3-AS1	0.121466	0.754233	0.446171
ALKBH4	0.144644	0.481608	0.312185
ALKBH5	0.155022	1.09918	0.584516
ALKBH6	0.227057	0.691192	0.454125
ALKBH7	0.136174	0.316782	0.224383
ALKBH8	0.151041	0.778141	0.718997
ALMS1	0.181911	1.02751	0.506066
ALOX12	0.135857	0.837827	0.321115
ALOX12-AS1	0.141054	0.607709	0.617848
ALPK1	0.151635	0.876865	0.646493
ALPK2	0.162632	0.492351	0.770485
ALPK3	0.164337	1.05822	0.535444
ALPL	0.504516	0.865289	0.796533
ALS2	0.145262	0.946785	0.567141
ALS2CL	0.390523	0.701425	0.500603
ALX1	0.755354	1.0341	0.9171
ALX3	0.498635	0.449035	0.513608
ALX4	1.30123	1.31319	1.34662
ALYREF	0.15707	0.688612	0.339624
AMACR	0.150583	0.607879	0.335324
AMBP	0.129562	0.843197	0.481566
AMBRA1	0.150812	0.914072	0.581526
AMD1	0.173429	0.821198	0.522498
AMDHD2	0.194132	0.561757	0.394434
AMER1	0.177368	0.769395	0.490941
AMFR	0.132118	0.640906	0.613703
AMIGO1	0.2246	0.771009	0.299487
AMIGO2	0.616363	0.988329	0.82924
AMMECR1	0.17203	0.8284	0.531888
AMMECR1L	0.133	0.867439	0.621973
AMN1	0.144268	0.799932	0.357637
AMOT	0.553252	1.02152	1.05919
AMOTL1	0.192174	0.908534	0.68254
AMOTL2	0.510318	0.784395	0.507857
AMPD2	0.141263	0.973996	0.651645
AMPD3	0.142113	0.479607	0.480728
AMPH	0.206831	0.75251	0.688565
AMT	0.486027	0.800428	0.35621
AMY2B	0.157172	0.577098	0.253752
AMZ1	0.416058	0.953907	0.938699
AMZ2	0.149847	0.906694	0.614057
AMZ2P1	0.133936	0.804304	0.696253
ANAPC1	0.159971	0.834831	0.694929
ANAPC10	0.131135	0.683492	0.612329
ANAPC11	0.148037	0.651376	0.569032
ANAPC13	0.132254	0.564483	0.470091
ANAPC15	0.163586	0.810589	0.392544
ANAPC16	0.136625	0.592201	0.617608
ANAPC2	0.14225	0.742837	0.528811
ANAPC4	0.153751	0.75075	0.449482
ANAPC5	0.143011	0.657227	0.342285
ANAPC7	0.132621	0.520655	0.373845
ANG	0.132052	0.696445	0.535878
ANGEL1	0.133029	0.934107	0.631967
ANGEL2	0.152972	0.982987	0.629828
ANGPT1	0.439963	0.98258	1.11611
ANGPT2	0.644137	0.787825	1.0171
ANGPT4	0.371688	0.333908	0.429403
ANGPTL1	0.139111	0.509756	0.771891
ANGPTL2	0.245698	0.622312	0.676939
ANGPTL4	0.156333	0.878328	0.869521
ANGPTL5	0.599709	0.620987	0.317272
ANGPTL7	0.285274	0.330767	0.321737
ANK1	0.833592	0.600037	0.591617
ANK2	0.52348	0.956285	0.939824
ANK3	0.649646	0.922818	0.785224
ANKAR	0.142193	0.991172	0.531361
ANKDD1A	0.160069	0.722164	0.637944
ANKEF1	0.763839	0.982079	0.797567
ANKFN1	0.903432	0.950147	0.779056
ANKFY1	0.151752	0.918327	0.672854
ANKH	0.415791	0.798567	0.537623
ANKHD1	0.161635	0.78946	0.763716
ANKHD1-EIF4EBP3	0.124911	0.844143	0.72618
ANKIB1	0.151262	0.908205	0.641018
ANKLE1	0.204066	0.76518	0.324814
ANKLE2	0.139652	0.803202	0.610318
ANKMY1	0.155515	0.706692	0.637976
ANKMY2	0.171898	0.908784	0.381003
ANKRA2	0.160591	0.601187	0.329132
ANKRD1	1.05751	1.15552	1.07313
ANKRD10	0.18055	0.888939	0.935344
ANKRD11	0.14702	0.977502	0.685121
ANKRD12	0.175198	1.01443	0.640629
ANKRD13A	0.147632	0.694179	0.569454
ANKRD13B	0.148953	0.550617	0.58948
ANKRD13C	0.142974	0.904716	0.684931
ANKRD13D	0.157028	0.890775	0.674115
ANKRD16	0.152322	0.612899	0.415407
ANKRD17	0.147489	1.05334	0.674076
ANKRD18B	0.818731	0.765987	1.01401
ANKRD2	0.837753	1.12145	0.789605
ANKRD24	0.131857	0.627298	0.351236
ANKRD26	0.176463	0.952798	0.590314
ANKRD27	0.15168	0.703588	0.541186
ANKRD28	0.162975	1.02553	0.766875
ANKRD29	0.629659	0.82294	0.686671
ANKRD30B	0.480858	0.510795	0.461078
ANKRD33	0.952096	0.816315	0.860519
ANKRD33B	0.324758	0.725827	0.592695
ANKRD34A	0.211797	0.76228	0.698514
ANKRD35	0.171282	0.587505	0.673826
ANKRD36	0.223997	0.760275	0.389563
ANKRD36B	0.162132	0.970455	0.458553
ANKRD36C	0.451746	0.8145	0.384463
ANKRD37	0.201763	1.176	0.602679
ANKRD39	0.146281	0.789902	0.256659
ANKRD40	0.144592	0.902541	0.645796
ANKRD42	0.13671	0.85533	0.676543
ANKRD44	0.481093	1.02685	0.804725
ANKRD46	0.122348	0.725898	0.611109
ANKRD49	0.136775	0.757655	0.700229
ANKRD50	0.151893	0.948868	0.604712
ANKRD52	0.161514	0.939254	0.589881
ANKRD53	0.199114	0.950715	0.550938
ANKRD54	0.143736	0.793814	0.760941
ANKRD6	0.195976	0.867657	0.630154
ANKRD65	0.197794	0.312594	0.298894
ANKRD7	0.161868	0.621702	0.631953
ANKRD9	0.265587	0.701192	0.311271
ANKS1A	0.161281	0.948307	0.85351
ANKS1B	0.216284	0.800487	0.332543
ANKS3	0.13848	0.748358	0.352074
ANKS6	0.156696	0.758947	0.396456
ANKZF1	0.157117	0.677863	0.633999
ANLN	0.884823	0.926502	0.808037
ANO1	0.791773	0.905127	0.774945
ANO10	0.140971	0.641388	0.304759
ANO2	0.6578	0.903556	0.626572
ANO3	0.863963	0.996374	0.928855
ANO4	0.711947	0.58506	0.625299
ANO6	0.145793	0.890282	0.636132
ANO7	0.211107	0.632446	0.907001
ANO8	0.174029	0.569438	0.37312
ANOS1	0.504135	0.598771	0.586117
ANP32A	0.144555	0.79152	0.478892
ANP32B	0.146691	0.640784	0.535584
ANP32E	0.181823	0.893899	0.580575
ANPEP	0.261828	0.774696	0.633859
ANTXR1	0.149996	0.759059	0.272878
ANTXR2	0.142809	0.891244	0.508278
ANXA1	0.1616	0.598361	0.566096
ANXA10	0.59223	0.606741	0.521279
ANXA11	0.181097	0.893854	0.5751
ANXA2	0.166257	0.9302	0.521087
ANXA2R	0.146753	0.963469	0.223834
ANXA3	0.17313	0.715165	0.798327
ANXA4	0.185821	0.679263	0.661409
ANXA5	0.146061	0.683818	0.560668
ANXA6	0.140901	0.379138	0.308858
ANXA7	0.158332	0.775828	0.673571
ANXA8L1	0.807022	0.967733	0.728834
ANXA9	0.158143	0.77087	0.323297
AOC2	0.118037	0.867688	0.484607
AOC3	0.636519	0.755284	0.743338
AOPEP	0.44187	0.766697	0.318001
AOX1	0.211917	0.478442	0.301857
AP1AR	0.138224	0.714737	0.661202
AP1B1	0.151226	0.706504	0.307879
AP1G1	0.155327	1.04788	0.634079
AP1G2	0.169561	0.974876	0.542432
AP1M1	0.147196	0.632916	0.491705
AP1S1	0.145101	0.809877	0.632801
AP1S2	0.170718	0.954115	0.646985
AP1S3	0.502326	0.485589	0.694732
AP2A1	0.156766	0.68371	0.41401
AP2A2	0.135006	0.779579	0.590258
AP2B1	0.153509	0.694624	0.42129
AP2M1	0.144243	0.761065	0.427068
AP2S1	0.137748	0.679903	0.628347
AP3B1	0.15041	0.773536	0.548597
AP3B2	0.195416	0.816824	0.26018
AP3D1	0.145376	0.855654	0.381178
AP3M1	0.145845	0.791122	0.50591
AP3M2	0.14795	0.687283	0.547175
AP3S1	0.162281	0.740302	0.683382
AP3S2	0.14148	0.614172	0.458079
AP4B1	0.154126	0.862428	0.78017
AP4E1	0.155673	0.931459	0.645201
AP4M1	0.160217	1.01817	0.628037
AP4S1	0.136966	0.840798	0.540255
AP5B1	0.138244	0.749914	0.394401
AP5M1	0.134824	0.940512	0.63358
AP5S1	0.15865	0.662048	0.308318
AP5Z1	0.148906	0.749041	0.501686
APAF1	0.208588	1.05243	0.712837
APBA1	0.175416	0.80252	0.698324
APBA2	0.425597	1.20603	0.908254
APBA3	0.145767	0.871231	0.487846
APBB1	0.148838	0.854949	0.429488
APBB1IP	0.160842	0.342282	0.68611
APBB2	0.216829	0.999098	0.656629
APBB3	0.167626	0.759744	0.323331
APC	0.152584	0.940858	0.604606
APC2	0.147387	0.443575	0.351597
APCDD1	0.871706	0.643741	0.614624
APCDD1L	0.650938	0.868545	1.00831
APCDD1L-DT	0.445345	0.486151	0.340596
APEH	0.15117	0.689733	0.362643
APELA	1.12755	0.959243	0.975034
APEX1	0.141549	0.704047	0.558604
APEX2	0.143611	0.565395	0.346813
APH1A	0.143098	0.457935	0.5724
APH1B	0.17431	0.87006	0.495324
API5	0.148788	0.723143	0.577477
APIP	0.149478	0.670547	0.564488
APLF	0.156368	0.652585	0.476988
APLN	0.241453	0.332246	0.670966
APLNR	0.616392	0.750661	0.702267
APLP1	0.174849	0.771465	0.537753
APLP2	0.582242	0.858196	0.626837
APMAP	0.143197	0.782152	0.620739
APOBEC3B	0.989285	1.04189	0.890164
APOBEC3C	0.163688	0.899237	0.773014
APOBEC3D	0.183026	1.06556	0.351157
APOBEC3F	0.152384	1.04638	0.600768
APOBEC3G	0.180793	0.746354	0.407842
APOC1	0.395279	0.721419	0.701676
APOD	0.590944	0.584137	0.532276
APOE	1.11632	0.819719	0.976591
APOL1	0.218392	0.365919	0.652303
APOL2	0.131228	0.834267	0.588081
APOL3	0.236681	0.531767	0.80117
APOL4	0.752809	0.711163	0.814887
APOL6	0.152251	0.721813	0.660018
APOLD1	0.441647	0.880684	0.679797
APOM	0.128505	0.598804	0.594221
APOO	0.146298	0.561682	0.448687
APOOL	0.153469	0.989925	0.56752
APP	0.190401	0.797863	0.791357
APPBP2	0.147559	0.997999	0.625542
APPL1	0.155138	0.946189	0.721049
APPL2	0.157715	0.762292	0.581851
APRT	0.151189	0.423017	0.467658
APTR	0.138907	0.906041	0.739872
APTX	0.139774	0.768929	0.635139
AQP1	0.646955	0.892987	0.984214
AQP11	0.148891	0.504589	0.428751
AQP3	0.303507	0.911077	0.616251
AQP5	0.821297	0.797931	0.757166
AQP7	0.957923	1.22676	0.67948
AQP9	0.803839	1.08728	1.00881
AQR	0.14538	0.780245	0.608594
AR	0.17432	0.760238	0.741894
ARAF	0.140388	0.585829	0.328002
ARAP1	0.151875	0.942276	0.725319
ARAP3	0.154894	0.806965	0.638718
ARC	0.861918	0.77622	0.555635
ARCN1	0.145285	0.7656	0.614747
AREL1	0.147705	0.735343	0.54812
ARF1	0.141552	0.768676	0.561613
ARF3	0.135237	0.7333	0.593444
ARF4	0.12635	0.666373	0.617796
ARF5	0.143256	0.544751	0.595282
ARF6	0.137263	0.702296	0.666359
ARFGAP1	0.154494	0.829107	0.505837
ARFGAP2	0.154381	0.559159	0.557939
ARFGAP3	0.158852	0.921452	0.559688
ARFGEF1	0.165641	0.963501	0.644782
ARFGEF2	0.173813	1.0116	0.664954
ARFGEF3	0.485974	0.987221	0.470513
ARFIP1	0.132358	0.832022	0.616594
ARFIP2	0.136206	0.701025	0.534427
ARFRP1	0.150121	0.748522	0.601523
ARG2	0.116776	0.777723	0.330053
ARGLU1	0.154795	0.892518	0.731681
ARHGAP1	0.155821	0.807731	0.36317
ARHGAP10	0.168362	0.793684	0.583865
ARHGAP11A	0.608785	0.921621	0.717946
ARHGAP12	0.160109	0.841173	0.802041
ARHGAP17	0.163552	0.819437	0.52491
ARHGAP18	0.189475	0.810967	0.369921
ARHGAP19	0.191428	0.752657	0.439478
ARHGAP20	0.236354	0.791697	0.615385
ARHGAP21	0.17564	0.803473	0.656684
ARHGAP22	0.176472	0.707561	0.409493
ARHGAP23	0.18244	1.01405	0.7642
ARHGAP24	0.176053	0.692264	0.671384
ARHGAP26	0.164142	0.923978	0.842671
ARHGAP27	0.389559	0.915378	0.674657
ARHGAP27P1-BPTFP1-KPNA2P3	0.696138	0.758243	0.967954
ARHGAP28	0.171379	0.536969	0.527117
ARHGAP29	0.185197	0.763056	0.341262
ARHGAP31	0.172672	0.549104	0.516176
ARHGAP32	0.155416	1.01815	0.777236
ARHGAP33	0.259598	0.82503	0.715428
ARHGAP35	0.153777	0.969105	0.64237
ARHGAP39	0.153496	0.829386	0.831992
ARHGAP4	0.182863	0.512319	0.242244
ARHGAP42	0.16574	0.627891	0.5592
ARHGAP44	0.175382	0.462098	0.476755
ARHGAP45	0.164679	0.400502	0.243111
ARHGAP5	0.148462	0.996784	0.616322
ARHGAP6	0.372883	0.563894	0.478233
ARHGDIA	0.159174	0.527573	0.269218
ARHGDIB	0.241767	0.804118	0.612222
ARHGEF1	0.149473	0.858244	0.521248
ARHGEF10	0.158751	0.85045	0.589166
ARHGEF10L	0.158469	0.745771	0.601426
ARHGEF11	0.152705	0.951991	0.740252
ARHGEF12	0.156477	1.06933	0.672642
ARHGEF17	0.160285	0.730918	0.533662
ARHGEF18	0.151404	0.817722	0.7512
ARHGEF19	0.243766	1.09295	0.809054
ARHGEF2	0.167822	0.90525	0.407994
ARHGEF25	0.153746	0.707907	0.404396
ARHGEF26	0.159024	0.884382	0.336503
ARHGEF28	0.429096	0.804454	0.579273
ARHGEF3	0.187654	0.742932	0.605023
ARHGEF33	0.16841	0.90736	0.753029
ARHGEF35	0.546326	0.781962	0.455088
ARHGEF37	0.17827	0.632283	0.243388
ARHGEF39	0.772543	0.934889	0.632316
ARHGEF4	0.144981	0.658799	0.328974
ARHGEF40	0.153439	0.87212	0.612466
ARHGEF5	0.164203	1.00729	0.297888
ARHGEF6	0.148595	0.584747	0.374933
ARHGEF7	0.143804	0.85328	0.53721
ARHGEF9	0.139921	0.937109	0.506194
ARID1A	0.164259	1.03669	0.756511
ARID1B	0.142552	0.983108	0.800088
ARID2	0.162423	1.10242	0.813592
ARID3A	0.15723	0.894966	0.709245
ARID3B	0.177386	0.632928	0.6303
ARID3C	0.139002	0.954719	0.249893
ARID4A	0.160853	1.09881	0.692535
ARID4B	0.150708	1.11965	0.730254
ARID5A	0.318919	0.751565	0.42128
ARID5B	0.144117	1.11762	0.719536
ARIH1	0.144671	0.902622	0.634411
ARIH2	0.144561	0.821368	0.586207
ARIH2OS	0.130894	0.604604	0.358512
ARL1	0.137191	0.791921	0.662912
ARL10	0.175198	0.966974	0.60201
ARL13B	0.148301	0.860647	0.479419
ARL14EP	0.130594	0.8811	0.590817
ARL15	0.128339	0.855562	0.675599
ARL16	0.141452	0.635098	0.490399
ARL17A	0.801674	0.831207	0.871894
ARL2	0.181631	0.522417	0.564246
ARL2BP	0.130122	0.671408	0.530472
ARL3	0.154291	0.757254	0.506143
ARL4A	0.169009	0.562577	0.354122
ARL4C	0.140256	0.51622	0.327153
ARL4D	0.144865	0.484036	0.517125
ARL5A	0.147127	0.776383	0.70616
ARL5B	0.142114	1.08483	0.649579
ARL6	0.127571	0.908403	0.716652
ARL6IP1	0.150296	0.674378	0.489391
ARL6IP5	0.153906	0.523029	0.504851
ARL6IP6	0.166384	0.676053	0.507308
ARL8A	0.137403	0.728891	0.485577
ARL8B	0.142647	0.780538	0.560498
ARL9	0.152751	1.11283	0.266162
ARLNC1	0.122724	0.836724	0.624605
ARMC1	0.137541	0.717952	0.524045
ARMC10	0.135489	0.535952	0.387385
ARMC12	0.149457	0.736789	0.200535
ARMC2	0.143751	0.734664	0.673372
ARMC4	0.530312	0.662399	0.601847
ARMC5	0.144006	0.644351	0.323016
ARMC6	0.150555	0.492417	0.29984
ARMC7	0.142842	0.773382	0.600866
ARMC8	0.137645	0.811674	0.662836
ARMC9	0.167831	1.04716	0.422021
ARMCX1	0.148511	0.854275	0.659803
ARMCX2	0.135649	0.748553	0.484016
ARMCX3	0.135974	0.822598	0.722064
ARMCX4	0.169813	1.14069	0.852059
ARMCX5	0.135035	0.785181	0.523218
ARMCX6	0.142905	0.496578	0.549526
ARMH1	0.148256	0.785963	0.710652
ARMH3	0.139764	0.722793	0.566641
ARMH4	0.187369	0.930752	0.62936
ARMT1	0.141288	0.772545	0.64478
ARNT	0.145651	0.847856	0.666712
ARNT2	0.138911	0.820343	0.358916
ARNTL	0.135767	0.878152	0.57251
ARNTL2	0.414179	0.936331	0.499825
ARPC1A	0.159927	0.596409	0.392214
ARPC1B	0.187144	0.823552	0.358226
ARPC2	0.146631	0.671873	0.538074
ARPC3	0.137136	0.756457	0.56585
ARPC4	0.147047	0.823932	0.609216
ARPC5	0.142782	0.729081	0.348028
ARPC5L	0.142906	0.666246	0.613922
ARPIN	0.168871	0.76063	0.617416
ARPP19	0.155365	0.903302	0.579232
ARRB1	0.190925	0.629362	0.453844
ARRB2	0.158062	0.536533	0.292425
ARRDC1	0.153076	0.807905	0.687236
ARRDC1-AS1	0.150968	0.827636	0.80653
ARRDC2	0.175534	0.940655	0.851619
ARRDC3	0.147571	1.04679	0.849999
ARRDC4	0.17412	0.587335	0.295445
ARSA	0.150514	0.606964	0.309208
ARSB	0.143676	0.893983	0.714043
ARSD	0.144001	1.01325	0.274611
ARSE	0.706953	0.639731	0.655084
ARSG	0.148315	0.84736	0.687011
ARSI	0.434931	0.907151	0.825506
ARSJ	0.136566	0.735805	0.644751
ARSK	0.136687	0.853144	0.51983
ART5	0.207396	0.731817	0.59742
ARV1	0.137516	0.769199	0.499926
ARVCF	0.210536	0.825926	0.418104
ASAH1	0.144018	0.499246	0.589775
ASAH2	0.132107	0.867713	0.338348
ASAH2B	0.147182	0.681534	0.6538
ASAP1	0.170758	1.01827	0.647348
ASAP2	0.187514	0.945657	0.791186
ASAP3	0.14814	0.367547	0.520009
ASB1	0.154769	0.824457	0.597506
ASB13	0.149129	0.300047	0.295106
ASB14	0.127093	0.788068	0.272455
ASB16	0.173732	0.985932	0.692177
ASB16-AS1	0.174666	0.953045	0.530833
ASB2	0.344813	0.748675	0.741859
ASB3	0.154391	0.649332	0.596345
ASB5	0.396737	0.453577	0.480325
ASB6	0.149059	0.775458	0.609902
ASB7	0.144985	0.825647	0.58147
ASB8	0.142139	0.824716	0.497009
ASB9	0.473942	1.16696	0.511743
ASCC1	0.14331	0.916428	0.600805
ASCC2	0.13914	0.55173	0.502747
ASCC3	0.153502	0.916068	0.674948
ASF1A	0.140871	0.786738	0.568658
ASF1B	0.630722	0.815077	0.716722
ASH1L	0.174165	1.09071	0.78919
ASH1L-AS1	0.176649	0.850095	0.194301
ASH2L	0.146733	0.716394	0.379146
ASIC1	0.194086	0.350103	0.23979
ASIC3	0.168811	0.552828	0.614162
ASIP	0.131853	0.408819	0.173646
ASL	0.197556	0.869796	0.682881
ASMTL	0.150842	0.679272	0.373566
ASNA1	0.145183	0.446479	0.501269
ASNS	0.249347	0.773782	0.762199
ASNSD1	0.135076	0.678494	0.59287
ASNSP1	0.686331	0.632211	0.659458
ASPA	0.144648	0.318383	0.678654
ASPH	0.161761	0.82869	0.675442
ASPHD1	0.168916	0.997642	0.774539
ASPHD2	0.164439	1.06229	0.317981
ASPM	0.880818	0.995184	0.844537
ASPN	0.372264	0.875509	0.824735
ASPRV1	0.15878	0.739271	0.237043
ASPSCR1	0.142343	0.506776	0.248608
ASS1	0.145401	0.623364	0.770415
ASTE1	0.138704	0.644763	0.611048
ASTN1	0.95415	1.15166	0.936001
ASTN2	0.140854	0.63204	0.636003
ASXL1	0.159279	0.911543	0.624523
ASXL2	0.177517	1.07257	0.718155
ATAD1	0.126832	0.649827	0.694713
ATAD2	0.560709	0.715597	0.649511
ATAD2B	0.200469	1.08601	0.703223
ATAD3A	0.158578	0.548668	0.2701
ATAD3B	0.219817	0.995458	0.803079
ATAD5	0.546486	0.731146	0.590215
ATAT1	0.146568	0.757299	0.659214
ATE1	0.14166	0.92331	0.562921
ATE1-AS1	0.209806	1.12796	0.607128
ATF1	0.145695	0.855443	0.708739
ATF2	0.142336	0.973479	0.730285
ATF3	0.132178	0.332647	0.585208
ATF4	0.152227	0.701767	0.360663
ATF5	0.139603	0.567288	0.67229
ATF6	0.139959	0.76034	0.432086
ATF6B	0.142184	0.811524	0.584127
ATF7	0.139875	0.892011	0.629977
ATF7IP	0.148676	0.878087	0.672958
ATF7IP2	0.197703	1.20992	0.545673
ATG10	0.146789	0.913472	0.663891
ATG101	0.15426	0.571773	0.325049
ATG12	0.145315	0.908321	0.629018
ATG13	0.142493	0.792524	0.385231
ATG14	0.153015	1.08627	0.583382
ATG16L1	0.149811	0.772003	0.561373
ATG16L2	0.172928	0.759554	0.508244
ATG2A	0.151655	0.859402	0.372626
ATG2B	0.164368	1.1074	0.730805
ATG3	0.142544	0.760259	0.58532
ATG4A	0.138841	0.648556	0.660643
ATG4B	0.142684	0.927139	0.701112
ATG4C	0.135324	0.737415	0.581251
ATG4D	0.144489	0.79132	0.618365
ATG5	0.136427	0.719645	0.572167
ATG7	0.146305	0.708303	0.508403
ATG9A	0.137009	0.495354	0.364512
ATIC	0.143176	0.305681	0.597096
ATL1	0.167985	0.67501	0.35589
ATL2	0.147678	0.790365	0.620197
ATL3	0.143016	0.917793	0.741041
ATM	0.183234	1.05102	0.703401
ATMIN	0.140139	0.765015	0.659809
ATN1	0.141805	0.935159	0.634127
ATOH8	0.16171	0.316466	0.230194
ATOX1	0.143659	0.731343	0.772669
ATP10A	0.22679	0.931674	0.656988
ATP10D	0.139159	0.945529	0.59657
ATP11A	0.176471	0.973612	0.875272
ATP11B	0.152937	0.973481	0.712484
ATP11C	0.153677	0.957428	0.606363
ATP13A1	0.136592	0.522206	0.293307
ATP13A2	0.174655	0.683595	0.343502
ATP13A3	0.17286	0.626795	0.580777
ATP1A1	0.145132	0.517178	0.367541
ATP1A1-AS1	0.142668	0.649746	0.832785
ATP1A3	0.430719	0.869868	0.548414
ATP1B1	0.397807	1.07393	0.906138
ATP1B3	0.154066	0.735561	0.735666
ATP23	0.294569	0.792555	0.897319
ATP2A1	0.987011	0.949355	0.760724
ATP2A1-AS1	0.182637	0.765972	0.733997
ATP2A2	0.148462	0.721427	0.552487
ATP2A3	0.281728	0.5788	0.663281
ATP2B1	0.178459	0.994189	0.706834
ATP2B1-AS1	0.152561	0.922992	0.431072
ATP2B4	0.196647	0.730662	0.460018
ATP2C1	0.138673	0.704933	0.546464
ATP5F1A	0.148929	0.854912	0.614758
ATP5F1B	0.147705	0.742856	0.618167
ATP5F1C	0.142126	0.687698	0.51427
ATP5F1D	0.141213	0.405087	0.593114
ATP5F1E	0.131871	0.430382	0.480224
ATP5IF1	0.150238	0.752113	0.545859
ATP5MC1	0.150811	0.786515	0.761968
ATP5MC2	0.138692	0.445357	0.576495
ATP5MC3	0.150833	0.74285	0.681761
ATP5MD	0.145968	0.722377	0.59554
ATP5ME	0.143131	0.515733	0.577175
ATP5MF	0.146709	0.831355	0.594906
ATP5MG	0.139628	0.477443	0.579169
ATP5MPL	0.133011	0.666986	0.612915
ATP5PB	0.141233	0.717416	0.530759
ATP5PD	0.150132	0.477652	0.541319
ATP5PF	0.13036	0.640163	0.554271
ATP5PO	0.132288	0.445945	0.28993
ATP6	0.210925	0.611545	0.261842
ATP6AP1	0.128445	0.442835	0.587401
ATP6AP1L	0.164966	1.02114	0.74763
ATP6AP2	0.138062	0.836821	0.697347
ATP6V0A1	0.141515	0.443636	0.36186
ATP6V0A2	0.14362	0.866599	0.542441
ATP6V0B	0.133833	0.756145	0.651371
ATP6V0D1	0.149331	0.329607	0.262633
ATP6V0E1	0.127166	0.408393	0.532092
ATP6V0E2	0.21106	0.654453	0.300402
ATP6V0E2-AS1	0.187793	0.534482	0.357273
ATP6V1A	0.141774	0.851311	0.792637
ATP6V1B1	0.170729	0.702047	0.260575
ATP6V1B2	0.138341	0.549565	0.504764
ATP6V1C1	0.147491	0.719345	0.572425
ATP6V1C2	0.120108	0.997948	0.626977
ATP6V1D	0.134854	0.668282	0.651474
ATP6V1E1	0.125051	0.441346	0.577589
ATP6V1E2	0.159917	0.766577	0.342704
ATP6V1F	0.140515	0.391786	0.476484
ATP6V1FNB	0.148067	0.327392	0.223301
ATP6V1G1	0.131296	0.541078	0.609941
ATP6V1G2	0.19373	0.877147	1.06773
ATP6V1G3	0.863536	0.970019	0.871734
ATP6V1H	0.131335	0.707672	0.453701
ATP7A	0.14401	1.0317	0.691901
ATP7B	0.152949	0.855068	0.66045
ATP8	0.216923	0.712006	0.32041
ATP8A1	0.198732	0.864261	0.436397
ATP8A2	0.150452	0.778715	0.488111
ATP8B1	0.179165	0.948158	0.650345
ATP8B2	0.191885	0.88326	0.678588
ATP8B3	0.352827	1.15255	1.0039
ATP8B4	0.160643	0.783505	0.427683
ATP9A	0.17368	0.986322	0.509991
ATP9B	0.139833	0.352689	0.310867
ATPAF1	0.142457	0.74955	0.482103
ATPAF2	0.140992	0.935847	0.550448
ATPSCKMT	0.136731	0.630241	0.533355
ATR	0.158441	0.937474	0.404688
ATRAID	0.138706	0.467028	0.546298
ATRN	0.16631	1.0031	0.800011
ATRX	0.150802	1.11684	0.647188
ATXN1	0.170573	1.13818	0.773115
ATXN10	0.137715	0.79071	0.572358
ATXN1L	0.148379	0.84852	0.710755
ATXN2	0.152367	0.949073	0.621033
ATXN2L	0.147414	0.945961	0.661655
ATXN3	0.160602	1.07581	0.731613
ATXN7	0.146375	1.03102	0.695954
ATXN7L1	0.168373	0.770196	0.729077
ATXN7L2	0.159897	0.812089	0.635263
ATXN7L3	0.143842	0.789697	0.469624
ATXN7L3B	0.132095	0.678502	0.565099
AUH	0.165976	0.937963	0.728069
AUNIP	0.444454	0.714645	0.598132
AUP1	0.13583	0.489952	0.383918
AURKA	0.874997	0.960541	0.847344
AURKAIP1	0.145662	0.708265	0.527574
AURKB	0.944762	1.19769	0.857239
AURKC	0.481721	0.904436	0.67531
AUTS2	0.1619	0.88476	0.761007
AVEN	0.153571	0.531883	0.4484
AVIL	0.150003	0.810527	0.68938
AVL9	0.159249	0.802581	0.540907
AVPI1	0.204184	0.505275	0.258377
AXIN1	0.153259	0.857571	0.595536
AXIN2	0.257695	0.629777	0.715295
AXL	0.194905	0.764552	0.576021
AZI2	0.134668	0.709353	0.597239
AZIN1	0.142258	0.96143	0.706627
AZIN2	0.189549	0.753209	0.298748
B2M	0.189455	0.786556	0.729889
B3GALNT1	0.178376	0.797	0.67808
B3GALNT2	0.171397	1.15497	0.992059
B3GALT2	0.540214	1.03237	1.11919
B3GALT4	0.189864	0.399249	0.231084
B3GALT5	0.358987	1.20844	0.926731
B3GALT5-AS1	0.871028	0.846226	0.915457
B3GALT6	0.124864	0.561535	0.675994
B3GAT3	0.133474	0.526196	0.680525
B3GLCT	0.192172	0.948969	0.552538
B3GNT2	0.141848	0.604555	0.485659
B3GNT5	0.224775	0.775611	0.666719
B3GNT7	0.557654	0.565525	0.222621
B3GNT8	0.167229	0.942849	0.307764
B3GNT9	0.126373	0.532722	0.479088
B3GNTL1	0.179867	0.747457	0.424881
B4GALNT1	0.426169	0.507048	0.334913
B4GALNT3	0.638883	0.758831	0.921151
B4GALNT4	0.997133	1.14902	0.879678
B4GALT1	0.185656	0.904866	0.539005
B4GALT1-AS1	0.148855	0.560285	0.303709
B4GALT2	0.141013	0.549743	0.36356
B4GALT3	0.142446	0.745402	0.426745
B4GALT4	0.132658	0.782939	0.615645
B4GALT5	0.191154	0.849756	0.601655
B4GALT6	0.172742	0.820795	0.647422
B4GALT7	0.131316	0.754327	0.582887
B4GAT1	0.156197	1.03804	0.697524
B9D1	0.157029	0.839703	0.893331
B9D2	0.149308	0.688135	0.314648
BAALC	0.227377	0.514336	0.636731
BAALC-AS1	0.221924	0.782445	0.389173
BABAM1	0.14612	0.518475	0.717272
BABAM2	0.144085	0.501744	0.26988
BACE1	0.149673	0.824156	0.626733
BACE2	0.168797	0.626424	0.344927
BACH1	0.149098	1.00709	0.661758
BACH2	0.21429	0.731326	0.612096
BAD	0.135957	0.655723	0.510065
BAG1	0.150989	0.511193	0.584977
BAG2	0.17968	0.92001	0.550783
BAG3	0.146152	0.817206	0.625202
BAG4	0.161365	1.05629	0.763279
BAG5	0.147776	0.783871	0.508032
BAG6	0.153784	0.822376	0.375644
BAHCC1	0.168929	1.03377	0.604122
BAHD1	0.162193	1.06743	0.538783
BAIAP2	0.183178	0.942759	0.730501
BAIAP2-DT	0.147992	0.801969	0.543152
BAIAP2L1	0.458141	0.922417	0.64622
BAIAP2L2	0.199423	0.662717	0.345376
BAK1	0.14582	0.552682	0.516744
BAMBI	0.181349	0.825222	0.742991
BANF1	0.144362	0.635182	0.563332
BANK1	0.212875	0.62659	0.575376
BANP	0.143344	0.810565	0.336321
BAP1	0.142156	0.633212	0.442184
BARD1	0.374804	0.906002	0.745705
BASP1	0.167817	0.670963	0.480428
BASP1-AS1	0.183945	0.786554	0.731981
BATF2	0.246612	0.886845	0.330848
BATF3	0.279579	1.06549	0.794478
BAX	0.161123	0.715626	0.754862
BAZ1A	0.159513	0.943381	0.69131
BAZ1B	0.154644	0.888991	0.601567
BAZ2A	0.179901	1.01291	0.801254
BAZ2B	0.176868	1.04238	0.558763
BBC3	0.141369	0.690966	0.818184
BBIP1	0.139818	0.737956	0.636454
BBOF1	0.167209	0.740613	0.707869
BBOX1-AS1	0.497864	1.05232	0.738512
BBS1	0.129706	0.681855	0.433534
BBS10	0.146221	0.85765	0.536986
BBS12	0.131632	0.823242	0.630014
BBS2	0.136817	0.928104	0.769612
BBS4	0.150579	0.683541	0.495677
BBS5	0.133695	0.905638	0.715748
BBS7	0.159685	0.707598	0.600581
BBS9	0.14669	0.602289	0.348834
BBX	0.162486	1.07182	0.676688
BCAM	0.200588	0.901099	0.517902
BCAP29	0.150014	0.685975	0.629645
BCAP31	0.123772	0.440616	0.499189
BCAR1	0.149069	0.896521	0.54254
BCAR3	0.138933	0.724226	0.398517
BCAS1	1.05791	1.02001	0.908514
BCAS2	0.13763	0.851863	0.498075
BCAS3	0.14205	0.589029	0.30238
BCAS4	0.166384	0.864856	0.483538
BCAT1	0.177137	0.65842	0.649101
BCAT2	0.152175	0.626565	0.499831
BCCIP	0.144202	0.757131	0.545477
BCDIN3D	0.128801	0.959387	0.538645
BCDIN3D-AS1	0.163301	1.05943	0.976149
BCHE	0.502543	0.774905	0.918265
BCKDHA	0.120022	0.521209	0.559627
BCKDHB	0.150199	0.902474	0.657367
BCKDK	0.139224	0.776939	0.522278
BCL10	0.147445	0.917759	0.678139
BCL11A	0.625662	0.840178	0.656702
BCL11B	0.610133	0.560521	0.3992
BCL2	0.196804	0.647729	0.483551
BCL2A1	0.237947	0.868146	0.37318
BCL2L1	0.15817	0.626693	0.456762
BCL2L11	0.171386	0.745916	0.574423
BCL2L12	0.157538	0.729184	0.309226
BCL2L13	0.136255	0.959217	0.59843
BCL2L2	0.149403	0.809587	0.645002
BCL2L2-PABPN1	0.165392	0.34056	0.22697
BCL3	0.138423	0.562648	0.621572
BCL6	0.13386	0.466996	0.59621
BCL6B	0.393861	1.06336	0.814198
BCL7A	0.165949	0.821541	0.636551
BCL7B	0.145878	0.759989	0.59093
BCL7C	0.146128	0.635909	0.33585
BCL9	0.151821	1.00954	0.500628
BCL9L	0.192337	0.958859	0.832989
BCLAF1	0.143112	0.770163	0.554588
BCLAF3	0.155701	0.887337	0.727997
BCO2	0.769159	0.778356	0.763583
BCOR	0.165863	0.768297	0.710676
BCORL1	0.183313	0.766006	0.417069
BCR	0.169025	0.697957	0.326682
BCS1L	0.155794	0.808344	0.759425
BDH1	0.186718	0.555319	0.354389
BDH2	0.1417	0.625642	0.501474
BDKRB1	0.948236	0.684531	0.855156
BDKRB2	0.719381	0.845656	0.709778
BDNF	0.164242	0.766986	0.583957
BDNF-AS	0.13357	0.944347	0.490302
BDP1	0.195716	0.969938	0.695127
BEAN1	0.367916	0.872988	1.01461
BECN1	0.14338	0.847813	0.630201
BEGAIN	0.172884	0.86352	0.5568
BEND3	0.156988	0.82518	0.424432
BEND5	0.161074	1.18894	0.416009
BEND6	0.1884	0.745351	0.451442
BEND7	0.130871	0.54114	0.666793
BEST1	0.134453	0.555524	0.609292
BET1	0.133965	0.745858	0.675809
BET1L	0.141475	0.958267	0.784832
BEX1	0.602535	0.647726	0.713205
BEX2	0.129589	0.973942	0.31365
BEX3	0.143486	0.646719	0.538605
BEX4	0.152521	0.427556	0.273726
BFAR	0.136	0.734203	0.657404
BFSP1	0.459339	0.422896	0.257231
BGN	0.221607	0.601258	0.823681
BHLHB9	0.164954	0.84444	0.468839
BHLHE22	0.859075	1.07564	0.415143
BHLHE40	0.428608	0.936614	0.705918
BHLHE40-AS1	0.135896	0.580465	0.847977
BHLHE41	0.17114	0.367346	0.296456
BHMT2	0.176696	0.868486	0.336976
BICC1	0.141547	0.762294	0.42863
BICD1	0.153407	0.943268	0.554205
BICD2	0.148292	0.831577	0.680936
BICRA	0.159003	1.1125	0.720251
BICRAL	0.143311	0.839159	0.73102
BID	0.147389	0.989749	0.593614
BIN1	0.160457	0.682799	0.589092
BIN3	0.155942	0.904317	0.551175
BIRC2	0.14697	0.871098	0.491896
BIRC3	0.190964	0.903241	0.636506
BIRC5	0.918892	1.10102	1.00036
BIRC6	0.17632	1.04764	0.819804
BIRC7	0.683291	0.773164	0.719618
BIVM	0.139599	0.729713	0.528558
BLCAP	0.133882	0.67932	0.622142
BLM	0.914651	0.87693	0.806457
BLMH	0.134039	0.529386	0.493711
BLOC1S1	0.148582	0.601187	0.693295
BLOC1S2	0.135011	0.577553	0.641871
BLOC1S3	0.16026	0.76334	0.719734
BLOC1S4	0.140755	0.872658	0.651056
BLOC1S5	0.143603	0.811194	0.511889
BLOC1S6	0.141497	0.775444	0.591851
BLVRA	0.164439	0.432178	0.634146
BLVRB	0.167931	0.43117	0.600996
BLZF1	0.151121	0.758218	0.349056
BMERB1	0.200467	0.748332	0.593926
BMF	0.183576	0.91991	0.411391
BMI1	0.133813	0.853752	0.651974
BMP1	0.140462	0.758177	0.680895
BMP2	0.416171	0.69602	0.349151
BMP2K	0.165267	0.79443	0.582107
BMP3	0.709102	0.716773	0.776991
BMP4	1.00745	1.09938	1.10207
BMP6	0.43229	1.01622	0.972222
BMP8B	0.751961	0.77065	0.730865
BMPER	0.169964	0.632926	0.598077
BMPR1A	0.140338	0.984208	0.697194
BMPR1B	0.208706	0.704938	0.875515
BMPR2	0.152361	1.05943	0.694936
BMS1	0.136618	0.741836	0.590401
BMS1P1	0.913098	0.93515	1.00698
BMT2	0.126262	0.701893	0.698045
BNC1	0.204431	0.812871	0.641096
BNC2	0.162651	1.02052	0.680129
BNC2-AS1	0.16584	0.738772	0.256434
BNIP1	0.143735	0.910578	0.698827
BNIP2	0.145223	0.950499	0.725781
BNIP3	0.140183	1.11004	0.886216
BNIP3L	0.13185	0.933995	0.629532
BOC	0.165645	0.467863	0.607871
BOD1	0.133735	0.663631	0.420811
BOD1L1	0.149941	0.99543	0.779656
BOK	0.174646	0.405458	0.276068
BOLA1	0.141908	0.683197	0.611335
BOLA3	0.151463	0.699247	0.335848
BOLA3-AS1	0.152748	0.815146	0.365401
BOP1	0.160542	0.648311	0.500527
BORA	0.257233	0.747149	0.376079
BORCS5	0.168417	0.952161	0.510475
BORCS6	0.157558	0.5515	0.22472
BORCS7	0.134892	0.564509	0.693097
BORCS8	0.137695	0.654685	0.300541
BPGM	0.152383	0.611324	0.367541
BPHL	0.160591	0.552185	0.555136
BPI	0.472482	0.687394	0.654814
BPIFB4	0.177573	1.09755	0.940837
BPNT1	0.153283	0.933033	0.545163
BPTF	0.158926	1.08117	0.66766
BRAF	0.162227	1.0867	0.688492
BRAP	0.137784	0.878402	0.561339
BRAT1	0.148743	0.85122	0.572043
BRCA1	0.594254	0.887179	0.719591
BRCA2	0.456184	0.63952	0.648767
BRCC3	0.148026	0.809593	0.620322
BRD1	0.149284	0.9413	0.669316
BRD2	0.152151	1.03155	0.633967
BRD3	0.14652	0.952749	0.72469
BRD3OS	0.143604	0.991193	0.509836
BRD4	0.145625	0.923124	0.621178
BRD7	0.149095	0.828134	0.58389
BRD8	0.162799	0.967052	0.549846
BRD9	0.145484	0.757187	0.537145
BRF1	0.15887	0.954294	0.730318
BRF2	0.139884	0.798312	0.593582
BRI3	0.163454	0.676567	0.737922
BRI3BP	0.150802	0.572872	0.369922
BRICD5	0.220528	1.01382	0.731619
BRINP1	0.219757	0.816857	0.974738
BRINP2	0.855282	0.980795	0.817071
BRIP1	0.690501	0.769596	0.753518
BRIX1	0.137349	0.787537	0.557074
BRK1	0.130682	0.460344	0.607943
BRMS1	0.14863	0.506663	0.317119
BRMS1L	0.143011	0.661001	0.754666
BROX	0.148275	1.06473	0.637353
BRPF1	0.141529	0.862083	0.578443
BRPF3	0.147353	0.95597	0.528979
BRSK1	0.126652	0.900587	0.869824
BRSK2	0.124039	1.08086	0.726658
BRWD1	0.154417	1.15165	0.759547
BRWD3	0.182296	1.17324	0.814371
BSCL2	0.189455	0.829093	0.84145
BSDC1	0.134754	0.886864	0.650071
BSG	0.143991	0.381752	0.321766
BSN	0.239369	0.959247	0.762608
BST1	0.177197	0.517744	0.337978
BST2	0.551513	1.00882	0.690111
BTAF1	0.15643	0.87488	0.642424
BTBD1	0.137196	0.819314	0.604828
BTBD10	0.145854	0.786819	0.576005
BTBD11	0.19372	0.753388	0.773993
BTBD19	0.21451	0.840955	0.671074
BTBD2	0.159088	0.341552	0.282984
BTBD3	0.15185	0.832878	0.474881
BTBD6	0.14426	0.674647	0.489906
BTBD7	0.1555	1.04206	0.682443
BTBD9	0.144852	0.862192	0.47796
BTD	0.140658	0.798622	0.789535
BTF3	0.134476	0.353722	0.520169
BTF3L4	0.129942	0.784062	0.601736
BTG1	0.152741	1.04431	0.848525
BTG2	0.136171	0.358673	0.677762
BTG3	0.149938	0.70527	0.532943
BTG3-AS1	0.150386	0.869621	0.340423
BTN2A1	0.169755	0.867351	0.530016
BTN2A2	0.203888	0.988443	0.943185
BTN2A3P	0.195244	0.922357	0.682016
BTN3A1	0.143929	0.83895	0.727406
BTN3A2	0.17144	0.467636	0.294707
BTN3A3	0.163201	0.58121	0.723562
BTRC	0.146615	0.944306	0.48132
BUB1	0.955131	1.09741	0.873706
BUB1B	0.918037	0.979983	0.753245
BUB3	0.162736	0.71675	0.421394
BUD13	0.161469	0.714498	0.516768
BUD23	0.13269	0.513318	0.571601
BUD31	0.141646	0.664632	0.475483
BVES	0.150775	0.931129	0.54351
BVES-AS1	0.137347	0.677377	0.321818
BYSL	0.135768	0.743666	0.704
BZW1	0.149635	0.757214	0.571909
BZW2	0.16761	0.764117	0.664871
C10orf105	0.554365	0.882032	0.565006
C10orf143	0.155166	0.589595	0.564827
C10orf25	0.153355	1.09725	0.675931
C10orf55	0.240459	0.661052	0.464787
C10orf88	0.142975	0.770218	0.565708
C10orf90	0.167641	0.802051	0.667156
C11orf1	0.12876	0.479236	0.279498
C11orf24	0.144221	0.548503	0.510439
C11orf45	0.265372	0.87561	0.6286
C11orf49	0.140094	0.588045	0.394732
C11orf54	0.164564	0.929195	0.371381
C11orf58	0.14035	0.801048	0.625073
C11orf65	0.146903	0.768822	0.4279
C11orf68	0.145193	0.659651	0.651542
C11orf71	0.151317	0.67207	0.407926
C11orf74	0.153651	0.516247	0.22222
C11orf80	0.225489	0.740236	0.562806
C11orf87	0.477378	0.742261	0.858036
C11orf88	0.749391	0.864489	0.776256
C11orf95	0.186785	1.08483	0.759417
C11orf96	0.265401	0.837248	0.889094
C12orf10	0.146865	0.436056	0.316809
C12orf29	0.129867	0.919962	0.704987
C12orf4	0.148471	0.624996	0.315477
C12orf43	0.132102	0.448029	0.319919
C12orf45	0.137035	0.631257	0.365567
C12orf49	0.152194	0.737196	0.397886
C12orf56	0.684465	0.699269	0.471557
C12orf57	0.13703	0.490174	0.299096
C12orf60	0.147492	0.496929	0.279677
C12orf65	0.15329	0.746926	0.321644
C12orf66	0.14166	0.971853	0.564303
C12orf73	0.138789	1.12316	0.841062
C12orf75	0.18847	0.865271	0.543552
C12orf76	0.139121	0.694569	0.672625
C14orf119	0.133882	0.752575	0.578986
C14orf132	0.25907	0.819109	0.63164
C14orf28	0.140791	0.684491	0.624316
C14orf93	0.157577	0.467293	0.250883
C15orf39	0.180919	0.498911	0.42701
C15orf40	0.141518	0.841048	0.595404
C15orf41	0.161741	0.888658	0.548702
C15orf48	0.888406	0.80244	0.817276
C15orf54	0.528456	0.534525	0.504984
C15orf61	0.136167	0.914515	0.760833
C15orf62	0.144893	0.902167	0.38373
C15orf65	0.121216	0.549299	0.22931
C16orf46	0.124565	0.572625	0.682744
C16orf58	0.140566	0.730544	0.382509
C16orf70	0.139526	0.70835	0.685265
C16orf71	0.122965	0.84305	0.710656
C16orf72	0.138876	0.859452	0.5908
C16orf74	0.19414	0.709268	0.231935
C16orf86	0.148987	0.505953	0.627946
C16orf87	0.151074	0.708504	0.522464
C16orf89	0.954515	0.736788	0.856437
C16orf91	0.135002	0.501181	0.622771
C16orf95	0.175167	0.802118	0.858528
C17orf100	0.133265	0.754133	0.343432
C17orf107	0.207366	0.537851	0.612549
C17orf49	0.160747	0.879477	0.403489
C17orf53	0.274975	0.61013	0.395792
C17orf58	0.18313	0.756974	0.824803
C17orf67	0.133433	0.865591	0.597467
C17orf75	0.140852	1.01129	0.534535
C17orf80	0.148419	0.707487	0.474155
C17orf82	0.129036	0.885969	0.26263
C17orf97	0.22481	0.560364	0.306148
C18orf21	0.13008	0.539085	0.469762
C18orf25	0.153921	0.901112	0.627601
C18orf32	0.127698	0.922106	0.31839
C18orf54	0.243842	0.946299	0.677326
C18orf65	0.117997	1.03733	0.499978
C19orf12	0.135086	0.840033	0.542681
C19orf24	0.152585	0.390454	0.335639
C19orf25	0.140056	0.780139	0.677886
C19orf38	0.115779	1.05442	0.328457
C19orf44	0.150789	0.931567	0.864466
C19orf47	0.144512	0.546989	0.458429
C19orf48	0.164544	0.644147	0.505918
C19orf53	0.130313	0.492253	0.55893
C19orf54	0.155397	1.00015	0.708913
C19orf57	0.424187	0.991382	0.75959
C19orf71	0.173608	0.861017	0.649061
C19orf73	0.125037	0.621426	0.298487
C1D	0.13957	0.662174	0.585272
C1GALT1	0.163048	0.93279	0.703904
C1GALT1C1	0.149088	0.73297	0.482807
C1GALT1C1L	0.136684	1.15387	0.53575
C1orf109	0.161715	0.867539	0.654825
C1orf112	0.23625	0.804751	0.394596
C1orf115	0.400461	0.923515	0.805495
C1orf122	0.13777	0.649487	0.681403
C1orf131	0.140786	0.827164	0.570939
C1orf158	0.670358	0.714836	0.745691
C1orf159	0.159191	0.968348	0.635108
C1orf174	0.14333	0.764582	0.613203
C1orf198	0.158001	0.861518	0.762883
C1orf21	0.168295	0.334278	0.660156
C1orf216	0.138644	0.529429	0.466854
C1orf220	0.451656	0.574357	0.397589
C1orf226	1.04472	0.939912	0.500132
C1orf229	0.134462	0.878356	0.586433
C1orf35	0.146501	0.867858	0.289038
C1orf43	0.142638	0.856396	0.59515
C1orf50	0.13043	0.924701	0.685436
C1orf52	0.135689	0.839019	0.591068
C1orf53	0.157411	0.754729	0.547991
C1orf54	0.147788	0.587656	0.258766
C1orf56	0.152257	0.87285	0.73993
C1orf74	0.150784	0.768374	0.294957
C1QBP	0.14364	0.605546	0.638587
C1QL1	0.255715	0.511072	0.326356
C1QL3	0.510208	0.840391	0.343474
C1QTNF1	0.214537	0.91445	0.720484
C1QTNF12	0.259116	0.835605	0.326905
C1QTNF2	0.584784	0.638438	0.31799
C1QTNF3	0.834363	1.02273	0.920135
C1QTNF5	0.182941	0.570317	0.572746
C1QTNF6	0.166658	0.271537	0.306838
C1QTNF7	0.687263	0.77757	0.663793
C1R	0.221321	0.720863	0.77975
C1RL	0.161246	0.655101	0.722618
C1RL-AS1	0.273702	0.768945	0.554094
C1S	0.608827	0.929222	0.907516
C2	0.217226	0.592451	0.341173
C20orf194	0.159194	0.962735	0.571091
C20orf27	0.195096	0.520607	0.58091
C20orf96	0.155432	0.638541	0.548224
C21orf58	0.385746	1.00904	0.420403
C21orf91	0.132426	0.770114	0.580775
C22orf15	0.194573	0.534816	0.307438
C22orf23	0.144835	0.976343	0.607132
C22orf31	0.87945	0.796803	0.754116
C22orf39	0.125964	0.716094	0.597776
C22orf46	0.145655	0.85699	0.640244
C2CD2	0.144636	0.770182	0.611129
C2CD2L	0.139891	0.63816	0.468894
C2CD3	0.151836	0.908938	0.542921
C2CD5	0.164245	0.885326	0.65196
C2CD6	0.190432	0.917799	0.969306
C2orf16	0.149485	0.95012	0.333711
C2orf42	0.13853	0.710403	0.515416
C2orf49	0.149131	0.815855	0.623704
C2orf68	0.148394	0.868798	0.416289
C2orf69	0.150004	0.870954	0.748851
C2orf74	0.120515	0.319534	0.309499
C2orf76	0.134925	0.625833	0.493215
C2orf88	0.335396	0.527058	0.348753
C2orf92	0.162173	0.698254	0.241723
C3	0.759902	1.04221	0.902092
C3orf14	0.150701	0.676333	0.345613
C3orf18	0.147978	1.00453	0.607116
C3orf33	0.122912	0.510012	0.613404
C3orf38	0.13493	0.637063	0.563163
C3orf52	0.509327	0.949712	0.916499
C3orf62	0.140285	0.917436	0.672318
C3orf67	0.169658	0.636385	0.671258
C3orf70	0.415059	1.061	1.06943
C3orf80	0.944705	0.980287	0.908159
C4A	0.185921	0.51758	0.308312
C4B	0.520565	0.872493	0.627301
C4orf3	0.136866	0.715222	0.559516
C4orf33	0.203427	0.804708	0.418415
C4orf36	0.145179	0.683537	0.626597
C4orf46	0.171845	0.921808	0.370478
C4orf47	0.112218	1.01931	0.399892
C4orf48	0.137344	0.735844	0.310311
C5	0.184386	0.737417	0.357362
C5AR2	0.637033	0.601147	0.578556
C5orf15	0.138825	0.7204	0.709813
C5orf17	0.700022	0.681674	0.779786
C5orf22	0.137168	0.733314	0.648714
C5orf24	0.14734	0.890789	0.638467
C5orf30	0.124919	0.696015	0.308993
C5orf34	0.199198	0.713167	0.600998
C5orf38	0.150287	0.325165	0.664336
C5orf46	0.466402	0.481839	0.541408
C5orf51	0.139416	0.942647	0.687739
C5orf56	0.138376	0.769974	0.504307
C5orf63	0.198654	0.719018	0.341596
C5orf66	0.806727	0.811355	0.838501
C6orf120	0.138971	0.801901	0.585857
C6orf132	0.180443	0.581703	0.615555
C6orf136	0.146795	0.820508	0.699111
C6orf203	0.143559	0.60325	0.50515
C6orf226	0.159758	0.818106	0.695208
C6orf47	0.146812	0.485148	0.586146
C6orf52	0.129487	0.734245	0.508616
C6orf58	0.112218	0.831173	0.96487
C6orf62	0.155762	1.05108	0.678857
C6orf89	0.134149	0.669187	0.566158
C7orf25	0.137001	0.609322	0.442718
C7orf26	0.128473	0.420953	0.576012
C7orf31	0.185067	0.952278	0.651285
C7orf50	0.163834	0.484853	0.382946
C8orf31	0.20423	0.778468	0.410318
C8orf33	0.150779	0.839263	0.607221
C8orf34	0.627032	0.748052	0.801889
C8orf37	0.1453	0.951474	0.564285
C8orf44	0.158729	0.841729	0.361148
C8orf48	0.13807	0.467926	0.313554
C8orf58	0.154662	0.700178	0.686761
C8orf76	0.138167	0.762951	0.343893
C8orf82	0.139162	0.5152	0.349138
C8orf88	0.235107	0.69652	0.378662
C9orf116	0.153526	0.695046	0.542531
C9orf16	0.15074	0.357412	0.344076
C9orf40	0.16607	0.736894	0.330887
C9orf43	0.121705	0.483969	0.70077
C9orf50	0.131389	0.479594	0.450832
C9orf64	0.149042	0.650124	0.556679
C9orf72	0.163975	0.730255	0.495978
C9orf78	0.141299	0.559293	0.520284
C9orf85	0.144731	0.804457	0.610461
CA11	0.153043	0.552712	0.246125
CA12	0.616107	0.681165	0.533564
CA13	0.15699	0.983442	0.6375
CA14	0.142321	0.459431	0.333481
CA5B	0.212528	0.995173	0.779544
CA5BP1	0.147014	0.5239	0.317139
CA9	0.620347	0.683853	0.752309
CAAP1	0.140842	0.76171	0.55137
CAB39	0.15984	0.890616	0.585809
CAB39L	0.173009	0.693973	0.713162
CABCOCO1	0.630193	1.04224	0.658628
CABIN1	0.154479	0.781473	0.395847
CABLES1	0.180187	0.365771	0.226393
CABLES2	0.153321	0.670727	0.421897
CABYR	0.171825	0.853049	0.329708
CACFD1	0.139159	0.607071	0.362982
CACHD1	0.211673	0.618158	0.571436
CACNA1A	0.433927	1.03212	0.559293
CACNA1C	0.153001	0.995638	0.788517
CACNA1G	0.831238	0.955937	0.566542
CACNA1G-AS1	0.167216	0.725524	0.228326
CACNA1H	0.76207	0.913421	0.801119
CACNA2D1	0.184891	1.2153	0.915948
CACNA2D2	0.131028	0.900741	0.321761
CACNA2D3	0.67534	0.689771	0.662015
CACNA2D4	0.167807	0.79517	0.27525
CACNB1	0.155783	0.87183	0.617924
CACNB2	0.163638	0.47036	0.514602
CACNB3	0.161408	0.977665	0.61509
CACNB4	0.155944	0.625684	0.581507
CACNG7	0.41047	0.767311	0.392882
CACNG8	0.792488	0.793861	0.545821
CACTIN	0.150398	0.7991	0.538505
CACTIN-AS1	0.143667	0.824321	0.466912
CACUL1	0.157607	1.13423	0.632487
CACYBP	0.156743	0.581667	0.462315
CAD	0.153175	0.809757	0.544788
CADM1	1.029	0.958757	1.0504
CADM3	0.627287	0.542908	0.48575
CADM4	0.135885	0.398633	0.687912
CADPS	0.21667	0.429897	0.650645
CADPS2	0.298935	0.598709	0.266888
CALB2	0.351443	0.867668	0.719271
CALCOCO1	0.148674	0.816962	0.679013
CALCOCO2	0.14023	0.87287	0.754164
CALCRL	0.58136	0.90465	0.74649
CALD1	0.178999	0.844617	0.536073
CALHM2	0.150784	0.531068	0.567251
CALHM5	0.184357	0.894644	0.357071
CALHM6	0.16151	0.606198	0.631578
CALM1	0.152491	0.679237	0.377807
CALM2	0.146298	0.784598	0.59258
CALM3	0.160205	0.726995	0.579079
CALML4	0.23889	0.815209	0.402284
CALR	0.134686	0.67383	0.430217
CALU	0.147481	0.936606	0.684839
CAMK1	0.157169	0.792885	0.33292
CAMK1D	0.945007	0.682113	0.867209
CAMK1G	0.627743	0.556364	0.741557
CAMK2A	0.449051	0.851314	0.595275
CAMK2B	0.55116	0.934212	0.463714
CAMK2D	0.164669	0.849758	0.672662
CAMK2G	0.159463	0.797404	0.514709
CAMK2N1	0.733361	0.847482	0.734232
CAMK2N2	0.171804	1.22206	0.368625
CAMK4	0.398517	0.71283	0.578394
CAMKK1	0.202931	0.887633	0.64519
CAMKK2	0.160867	0.912115	0.61419
CAMKMT	0.152749	0.584769	0.427847
CAMLG	0.137525	0.42881	0.313189
CAMSAP1	0.155707	0.9889	0.563577
CAMSAP2	0.142775	0.951896	0.618252
CAMTA1	0.129791	0.583651	0.595895
CAMTA2	0.145481	1.01444	0.631584
CAND1	0.143935	0.909719	0.596661
CAND2	0.199874	0.901577	1.0049
CANT1	0.159555	0.701258	0.502124
CANX	0.137401	0.665452	0.536093
CAP1	0.148715	0.600626	0.352347
CAP2	0.181501	0.714303	0.785239
CAPG	0.263991	0.950782	0.437363
CAPN1	0.176503	0.741822	0.557139
CAPN10	0.151116	0.794468	0.553113
CAPN10-DT	0.217911	0.524491	0.41072
CAPN15	0.169714	0.91835	0.803964
CAPN2	0.204104	0.629961	0.297924
CAPN5	0.159799	0.669819	0.490274
CAPN7	0.13941	0.765602	0.558852
CAPNS1	0.162311	0.765828	0.491443
CAPRIN1	0.149766	0.835885	0.558494
CAPRIN2	0.163239	0.863555	0.417284
CAPS	0.209976	0.894286	0.804632
CAPS2	0.168983	0.804726	0.628219
CAPZA1	0.148173	0.896631	0.658274
CAPZA2	0.141579	0.841631	0.638652
CAPZB	0.152693	0.85665	0.501853
CARD10	0.380141	0.948445	1.13702
CARD16	0.490301	0.695072	0.484382
CARD19	0.136412	0.624397	0.383728
CARD6	0.167917	0.373164	0.604566
CARD8	0.170953	0.968906	0.606865
CARD8-AS1	0.173971	0.737587	0.333926
CARD9	0.578471	0.562514	0.509925
CARF	0.169194	0.826938	0.552958
CARHSP1	0.148826	0.574394	0.66054
CARM1	0.168521	0.737128	0.632028
CARMIL1	0.168508	0.690651	0.510322
CARMIL2	0.223288	0.597785	0.380998
CARNMT1	0.178339	0.93593	0.7237
CARNS1	0.149783	0.796851	0.346035
CARS	0.13919	0.726292	0.368901
CARS2	0.151416	0.38747	0.255292
CASC1	0.876785	0.926374	0.855447
CASC2	0.146642	0.769385	0.377732
CASC3	0.150894	0.834731	0.46086
CASC4	0.144226	1.02975	0.66304
CASD1	0.1448	0.853942	0.5783
CASK	0.154372	0.963708	0.762571
CASKIN1	0.136593	0.322296	0.253063
CASKIN2	0.145806	0.901267	0.375294
CASP1	0.179452	0.773383	0.806415
CASP10	0.2126	0.641351	0.55913
CASP17P	0.144381	0.6316	0.374784
CASP2	0.156825	0.831652	0.52637
CASP3	0.15162	0.751065	0.57463
CASP4	0.143465	0.611427	0.294297
CASP6	0.147056	0.978015	0.470443
CASP7	0.142938	0.981444	1.0463
CASP8	0.155958	0.836119	0.720669
CASP8AP2	0.175441	0.815629	0.601944
CASP9	0.156152	0.688174	0.346969
CASQ2	0.339977	0.288581	0.342241
CASS4	0.482432	0.73491	1.07233
CAST	0.166037	0.859054	0.663756
CASTOR1	0.118156	1.19232	0.30639
CASTOR2	0.159064	0.983337	0.57682
CASTOR3	0.13655	0.572099	0.633544
CAT	0.155771	0.698394	0.509138
CATSPER2P1	0.153314	0.770514	0.40347
CATSPERE	0.122945	0.81347	0.365774
CATSPERG	0.13145	0.740582	0.546423
CAV1	0.204912	0.80956	0.558372
CAV2	0.163013	0.88748	0.705345
CAVIN1	0.155182	0.678951	0.391195
CAVIN2	0.457142	1.14884	1.06286
CAVIN3	0.190555	0.931014	0.303834
CAVIN4	0.240238	0.849274	0.60641
CBARP	0.133329	0.781511	0.316572
CBFA2T2	0.164342	0.904333	0.617777
CBFB	0.143806	0.88266	0.681739
CBL	0.177721	0.951209	0.644488
CBLB	0.176779	1.04644	0.589503
CBLL1	0.143517	0.73278	0.682116
CBLN3	0.145521	0.691182	0.554751
CBR1	0.177925	0.575167	0.545947
CBR3	0.191126	0.284369	0.222201
CBR3-AS1	0.145916	0.881535	0.427109
CBR4	0.157111	0.852649	0.466001
CBS	0.417705	0.874959	0.732492
CBSL	1.53532	1.35953	1.57392
CBWD1	0.156073	0.516745	0.274111
CBWD2	0.136335	0.557405	0.621668
CBWD5	0.223167	0.903028	0.294713
CBWD6	0.101218	0.883225	0.231907
CBX1	0.146094	0.749242	0.524633
CBX2	0.188598	0.623423	0.413051
CBX3	0.144905	0.722869	0.629273
CBX3P2	0.128543	0.677826	0.272331
CBX4	0.131532	0.769579	0.478086
CBX5	0.224732	0.930382	0.628415
CBX6	0.168032	0.79782	0.376906
CBX7	0.163644	0.810425	0.597569
CBX8	0.13033	0.78418	0.840803
CBY1	0.131362	0.699418	0.565249
CC2D1A	0.145177	0.714486	0.366173
CC2D1B	0.147174	0.745704	0.381752
CC2D2A	0.251611	0.789073	0.521682
CCAR1	0.1564	0.843562	0.622362
CCAR2	0.15161	0.880507	0.622404
CCBE1	0.793168	0.984885	0.848977
CCDC102A	0.136727	0.865792	0.328416
CCDC102B	0.631118	1.03469	0.8537
CCDC106	0.14487	0.689441	0.460706
CCDC107	0.148291	0.401584	0.457477
CCDC110	0.469787	1.01012	0.666245
CCDC112	0.16599	0.852294	0.54121
CCDC113	0.167444	0.845121	0.616772
CCDC115	0.140893	0.766553	0.574959
CCDC117	0.136053	0.911396	0.759122
CCDC12	0.156763	0.715359	0.542451
CCDC120	0.137852	0.69262	0.830763
CCDC121	0.142049	0.416849	0.332044
CCDC122	0.167823	1.03293	0.353016
CCDC124	0.141261	0.506169	0.359962
CCDC125	0.151235	0.855345	0.806658
CCDC126	0.119968	0.699631	0.559802
CCDC127	0.145447	0.844958	0.620566
CCDC13	0.136187	0.725147	0.674749
CCDC130	0.133856	0.845493	0.750633
CCDC134	0.238612	0.730274	0.620853
CCDC136	0.132672	0.820929	0.716257
CCDC137	0.162325	0.782227	0.523978
CCDC138	0.229359	0.787548	0.607756
CCDC14	0.434419	0.748037	0.354836
CCDC140	0.719661	0.777605	0.794184
CCDC142	0.161114	0.851855	0.775406
CCDC144A	0.83776	0.701237	0.743395
CCDC144B	0.519711	0.730424	1.07531
CCDC146	0.213419	0.706295	0.563165
CCDC148	0.142625	0.781978	0.317808
CCDC149	0.141752	0.642992	0.503973
CCDC15	0.387252	0.875704	0.670732
CCDC150	0.43038	0.885908	0.538225
CCDC151	0.18717	0.960048	0.895343
CCDC152	0.243481	0.764092	0.34342
CCDC153	0.145058	0.686235	0.222054
CCDC157	0.120561	0.412126	0.443078
CCDC158	0.11416	0.42433	0.302304
CCDC159	0.141271	0.705546	0.331373
CCDC163	0.120186	0.871157	0.34327
CCDC167	0.129018	0.52529	0.626097
CCDC169	0.411006	0.523801	0.343724
CCDC170	0.421625	0.758431	0.53951
CCDC171	0.175791	0.764471	0.665424
CCDC173	0.135956	0.528786	0.265825
CCDC174	0.137617	0.962385	0.63556
CCDC18	0.287648	0.796178	0.693066
CCDC180	0.789761	0.853416	0.987767
CCDC181	0.139102	0.577981	0.938162
CCDC183	0.154426	0.736025	0.241755
CCDC183-AS1	0.43403	1.07747	0.531659
CCDC184	0.143055	0.497427	0.259551
CCDC186	0.205698	1.14849	0.68581
CCDC188	0.60221	0.684332	0.647479
CCDC189	0.134463	1.00958	0.349494
CCDC191	0.181724	0.890917	0.68385
CCDC192	0.134377	0.923888	0.538013
CCDC200	0.180245	0.649533	0.534569
CCDC22	0.160064	0.4748	0.278715
CCDC24	0.163409	1.06828	0.454434
CCDC25	0.143392	0.868367	0.49848
CCDC28A	0.139	0.903358	0.706258
CCDC28B	0.147229	0.695544	0.625873
CCDC3	1.26667	1.02169	1.10559
CCDC30	0.163992	0.568234	0.551746
CCDC32	0.155431	0.755394	0.81155
CCDC34	0.214023	0.935235	0.670718
CCDC36	0.395561	0.92345	0.723077
CCDC40	0.151515	0.800595	0.404061
CCDC43	0.141245	0.779261	0.62265
CCDC47	0.150351	0.802423	0.564599
CCDC50	0.141124	0.849586	0.618404
CCDC51	0.153395	0.368229	0.609601
CCDC57	0.168579	0.804125	0.907143
CCDC58	0.141084	0.623419	0.360484
CCDC59	0.133193	0.70045	0.436672
CCDC6	0.153866	1.04597	0.672075
CCDC61	0.161834	0.9594	0.533185
CCDC65	0.150114	0.940834	0.24557
CCDC66	0.141376	0.641565	0.642968
CCDC68	0.184113	0.427641	0.208992
CCDC69	0.220284	0.420234	0.408505
CCDC7	0.200235	0.678103	0.30172
CCDC71	0.135214	0.70295	0.66076
CCDC71L	0.129219	0.715858	0.490482
CCDC74A	0.162617	0.326208	0.29401
CCDC74B	0.146241	0.253811	0.277317
CCDC77	0.176958	0.845279	0.30157
CCDC78	0.512208	0.837707	0.48854
CCDC8	0.208525	0.470029	0.258566
CCDC80	0.153622	0.61101	0.572497
CCDC81	0.114337	0.818731	0.87781
CCDC82	0.142453	0.828417	0.584318
CCDC84	0.156276	0.867947	0.921179
CCDC85A	0.57558	0.854203	0.906424
CCDC85B	0.160972	0.480396	0.350066
CCDC85C	0.171128	0.795925	0.68578
CCDC86	0.183836	0.429942	0.418072
CCDC87	0.141084	0.960414	0.632053
CCDC88A	0.225067	0.984873	0.580577
CCDC88B	0.144929	0.789562	0.313081
CCDC88C	0.159019	0.894999	0.555327
CCDC89	0.178045	0.6038	0.29852
CCDC9	0.153856	0.678919	0.466464
CCDC90B	0.134723	0.664459	0.534169
CCDC91	0.138906	0.73231	0.630835
CCDC92	0.141984	0.870982	0.499787
CCDC93	0.162649	0.88101	0.76347
CCDC96	0.13542	0.686055	0.333876
CCDC97	0.166122	0.570726	0.569719
CCDC9B	0.168949	1.03612	0.767736
CCHCR1	0.181576	0.833206	0.343014
CCIN	0.175693	0.6558	0.305866
CCKAR	0.535761	0.537203	0.589749
CCL11	0.900754	0.952764	0.840189
CCL13	0.405486	0.478172	0.539747
CCL18	0.543864	0.647832	0.637709
CCL2	0.133089	0.728067	0.719057
CCL26	0.199346	0.901798	0.617735
CCL28	0.428947	0.8328	0.615439
CCL7	0.146826	0.505797	0.477063
CCL8	0.130057	0.476987	0.295744
CCM2	0.13974	0.593827	0.513109
CCN1	0.407669	1.11139	0.860214
CCN2	0.208409	0.669237	0.785525
CCN3	0.642787	0.749713	0.658952
CCN4	0.214664	0.74975	0.757124
CCN5	0.602108	0.500489	0.536358
CCNA2	0.897167	1.05072	0.760866
CCNB1	0.906937	1.13112	0.7572
CCNB1IP1	0.141591	0.53328	0.233094
CCNB2	0.893232	1.17944	0.841923
CCNC	0.14098	0.775302	0.670691
CCND1	0.167285	0.77801	0.353613
CCND2	0.162262	0.710249	0.680722
CCND3	0.156858	0.500421	0.503456
CCNDBP1	0.157631	0.820363	0.654934
CCNE1	0.167852	0.590121	0.396278
CCNE2	0.721028	0.743202	0.758124
CCNF	0.336907	0.819851	0.640879
CCNG1	0.157024	0.848339	0.679732
CCNG2	0.138123	0.97784	0.737641
CCNH	0.134945	0.627245	0.532789
CCNI	0.149896	0.493727	0.234829
CCNJ	0.141405	0.689786	0.783034
CCNJL	0.549629	0.898573	0.648272
CCNK	0.149067	0.996788	0.569175
CCNL1	0.155712	0.713245	0.598609
CCNL2	0.193263	0.539923	0.306374
CCNO	0.47258	0.607273	0.51919
CCNQ	0.137032	0.734083	0.345307
CCNT1	0.163398	1.11319	0.695518
CCNT2	0.143386	0.96571	0.702179
CCNY	0.141974	0.752636	0.604658
CCNYL1	0.137623	0.535624	0.294033
CCP110	0.178899	0.99284	0.475075
CCPG1	0.149839	0.693507	0.629732
CCR1	0.616003	0.826779	0.871449
CCR10	0.142046	0.525424	0.319346
CCR7	0.126981	0.751861	0.424283
CCRL2	0.725709	0.879412	0.721376
CCS	0.147496	0.627532	0.582438
CCSAP	0.171636	0.919345	0.653276
CCSER2	0.148445	0.946595	0.631585
CCT2	0.148356	0.721662	0.50266
CCT3	0.139898	0.646539	0.53449
CCT4	0.141667	0.796551	0.560382
CCT5	0.148138	0.680658	0.507199
CCT6A	0.143612	0.658309	0.523771
CCT6B	0.13526	0.762543	0.668206
CCT6P3	0.131991	0.980086	0.299869
CCT7	0.139183	0.591589	0.493985
CCT8	0.140065	0.828218	0.528809
CCZ1	0.154789	0.820745	0.608123
CCZ1B	0.170859	0.724251	0.366245
CD101	0.125279	0.365283	0.177288
CD109	0.852537	0.919267	0.903323
CD14	0.177435	0.391452	0.258073
CD151	0.155794	0.741485	0.520467
CD160	0.13221	0.91797	0.638509
CD163	0.533715	0.703265	0.522147
CD163L1	0.143225	0.993644	0.994596
CD164	0.152743	0.798736	0.737191
CD177	0.950852	0.785711	0.896917
CD1D	0.46372	0.604721	0.613625
CD200	0.486379	0.533071	0.539211
CD200R1	0.480211	0.543978	0.575868
CD226	0.51344	0.816606	0.213245
CD24	0.701809	0.625595	0.679963
CD248	0.207303	0.267461	0.555212
CD27-AS1	0.166136	0.723357	0.647743
CD274	0.132624	0.597544	0.259221
CD276	0.173075	0.395569	0.299478
CD2AP	0.158439	1.01781	0.573289
CD2BP2	0.152705	0.781572	0.572191
CD302	0.181155	0.62364	0.632897
CD320	0.158736	0.775727	0.54468
CD34	0.69225	0.803219	0.337186
CD36	0.733064	0.91303	0.831278
CD37	0.183694	1.06308	0.7698
CD3EAP	0.142407	0.996148	0.382003
CD4	0.135357	0.774518	0.850577
CD40	0.195219	0.285495	0.332281
CD44	0.333549	0.952768	0.631072
CD46	0.167392	0.62061	0.614446
CD47	0.198186	0.966353	0.759454
CD55	0.173016	0.790022	0.633021
CD58	0.169504	0.843841	0.248895
CD59	0.157366	0.761105	0.441893
CD63	0.154764	0.533297	0.335439
CD68	0.242537	0.741695	0.347683
CD7	0.368714	0.545159	0.223574
CD70	0.805255	0.872377	0.948037
CD72	0.211876	0.873991	0.424694
CD74	0.850282	0.931823	0.779029
CD79A	0.12745	0.519633	0.235185
CD79B	0.731562	0.575157	0.692444
CD81	0.176619	0.776272	0.478616
CD81-AS1	0.143117	0.928161	0.612051
CD82	0.186386	1.21407	1.22071
CD83	0.402108	1.20614	1.24696
CD9	0.933856	1.02328	0.914223
CD99	0.16773	0.813123	0.532012
CD99L2	0.152418	0.470766	0.264955
CD99P1	0.251028	1.0902	0.331202
CDA	0.229021	0.99044	0.546884
CDADC1	0.127525	0.529204	0.363313
CDAN1	0.157587	0.8427	0.488875
CDC123	0.144057	0.704554	0.5611
CDC14A	0.171234	1.09212	0.493973
CDC14B	0.207217	0.866102	0.756034
[truncated: 12,758 more rows]
