# Supplementary material for: Gene expression variability in long-term survivors of childhood cancer and cancer-free controls in response to ionizing irradiation
Source: Mol Med. 2023 Mar 30;29:41. doi: 10.1186/s10020-023-00629-2 (PMC10061869; doi:10.1186/s10020-023-00629-2)
Supplement: Supplementary file 2 — Additional file 2. Results of the gene expression variability classification. a Gene classifications in whole data set (WDS) and classifications after cross-validation (cv) in fibroblasts of cancer-free controls (N0), childhood cancer survivors without (N1) and with at least one second primary neoplasm (N2 +) after exposure 0 Gray. 1 = Hypo-Variable, 2 = Non-Variable, 3 = Hyper-Variable. NA = Gene excluded by bimodal test/NA in CV = classification from WDS not verified, set to 2 for further analyses. b Gene classifications in whole data set (WDS) and classifications after cross-validation (cv) in fibroblasts of cancer-free controls (N0), long-term survivors of childhood cancer without (N1) and with at least one second primary neoplasm (N2 +) after exposure to 0.05 Gray. 1 = Hypo-Variable, 2 = Non-Variable, 3 = Hyper-Variable. NA = Gene excluded by bimodal test/NA in CV = classification from WDS not verified, set to 2 for further analyses. c Gene classifications in whole data set (WDS) and classifications after cross-validation (cv) in fibroblasts of cancer-free controls (N0), long-term survivors of childhood cancer without (N1) and with at least one second primary neoplasm (N2 +) after exposure to 2 Gray. 1 = Hypo-Variable, 2 = Non-Variable, 3 = Hyper-Variable. NA = Gene excluded by bimodal test/NA in CV = classification from WDS not verified, set to 2 for further analyses. d Results of the various employed algorithms for the classification of N1 and N2 + using 30 genes that were only classified as hyper-variable in N2 + post-LDIR. Models were trained and tested using only N1 and N2 + data post-LDIR. [file 10020_2023_629_MOESM2_ESM.xlsx]

## Sheet: AF_2a_0Gy
Additional File 2a: Gene classifications in whole data set (WDS) and classifications after cross-validation (cv) in fibroblasts of cancer-free controls (N0), childhood-cancer survivors without (N1) and with at least one second primary neoplasm (N2+) after exposure 0 Gray. 1 = Hypo-Variable, 2= Non-Variable, 3= Hyper-Variable. NA= Gene excluded by bimodal test/NA in CV= classification from WDS not…
Gene	N0 WDS	N0 CV	N1 WDS	N1 CV	N2+ WDS	N2+ CV
A1BG	2	2	2	2	2	2
A1BG.AS1	2	2	2	2	2	2
A2M	3	3	3	3	3	3
A2M.AS1	2	2	2	2	2	2
A4GALT	3	NA	3	3	3	NA
AAAS	2	2	2	2	2	2
AACS	2	2	2	2	2	2
AADAC	2	2	2	2	2	2
AADACL2	2	2	2	2	2	2
AADAT	2	2	2	2	2	2
AAGAB	1	NA	1	1	1	NA
AAK1	2	2	2	2	2	2
AAMDC	2	2	2	2	2	2
AAMP	1	1	1	1	1	1
AAR2	2	2	2	2	2	2
AARD	2	2	2	2	2	2
AARS	1	NA	2	NA	1	NA
AARS2	2	2	2	2	2	2
AARSD1	2	2	2	2	2	2
AASDH	2	2	2	2	2	2
AASDHPPT	2	2	2	2	2	2
AASS	2	2	2	2	2	2
AATBC	2	2	2	2	2	2
AATF	2	2	2	2	2	NA
ABALON	2	2	2	2	2	2
ABAT	2	2	2	2	2	2
ABCA1	3	3	3	3	3	NA
ABCA10	2	2	2	2	2	2
ABCA11P	2	2	2	2	2	2
ABCA12	2	2	2	2	2	2
ABCA13	2	2	2	2	2	2
ABCA2	2	NA	2	NA	2	2
ABCA3	2	2	2	2	2	2
ABCA4	2	2	2	2	2	2
ABCA5	2	2	2	2	2	2
ABCA6	3	3	3	3	3	NA
ABCA7	2	2	2	2	2	2
ABCA8	3	3	3	3	3	3
ABCA9	3	3	3	NA	3	NA
ABCB10	2	2	2	2	2	2
ABCB4	2	2	2	2	2	2
ABCB5	2	2	2	2	2	2
ABCB6	2	2	2	2	2	2
ABCB7	2	2	2	2	2	2
ABCB8	2	2	2	2	2	2
ABCB9	2	2	2	2	2	2
ABCC1	2	NA	2	NA	2	NA
ABCC10	2	2	2	2	2	2
ABCC2	2	2	2	2	2	2
ABCC3	3	3	3	NA	3	NA
ABCC4	2	2	2	2	2	2
ABCC5	2	2	2	2	2	2
ABCC6	2	2	2	2	2	2
ABCC9	3	3	3	3	3	3
ABCD1	2	2	2	2	2	2
ABCD3	2	2	2	2	2	2
ABCD4	2	2	2	2	2	2
ABCE1	2	NA	1	1	2	2
ABCF1	2	NA	1	NA	2	NA
ABCF2	1	NA	1	1	1	1
ABCF3	1	NA	1	NA	1	NA
ABCG1	2	2	2	2	2	2
ABCG2	2	2	2	2	2	2
ABHD10	2	2	2	2	2	2
ABHD11	2	2	2	2	2	2
ABHD12	2	2	2	2	2	2
ABHD12B	2	2	2	2	2	2
ABHD13	2	2	2	2	2	2
ABHD14A	2	2	2	2	2	2
ABHD14B	2	NA	3	NA	3	NA
ABHD15	2	2	2	2	2	2
ABHD16A	2	2	2	2	2	2
ABHD17A	2	2	2	2	2	2
ABHD17B	2	2	2	2	2	2
ABHD17C	2	2	2	2	2	2
ABHD18	2	2	2	2	2	2
ABHD2	2	NA	2	NA	3	NA
ABHD3	2	2	2	2	2	2
ABHD4	2	NA	2	NA	3	NA
ABHD5	2	2	2	2	2	2
ABHD6	2	2	2	2	2	2
ABHD8	2	2	2	2	2	2
ABI1	1	1	1	NA	2	NA
ABI2	2	NA	2	2	2	NA
ABI3	2	2	2	2	2	2
ABI3BP	3	3	3	3	3	3
ABITRAM	2	2	2	2	2	2
ABL1	3	NA	1	NA	1	1
ABL2	2	2	2	NA	2	2
ABLIM1	2	2	2	2	3	NA
ABLIM3	2	NA	2	2	3	NA
ABR	3	3	3	NA	3	NA
ABRACL	2	2	2	2	2	2
ABRAXAS1	2	2	2	2	2	2
ABRAXAS2	2	2	2	2	2	2
ABT1	2	2	2	2	2	2
ABTB1	2	2	2	2	2	2
ABTB2	2	2	2	2	2	2
ACAA1	2	2	2	2	2	2
ACAA2	2	2	2	2	2	2
ACACA	2	NA	2	NA	2	NA
ACACB	2	2	2	2	2	2
ACAD10	2	2	2	2	2	2
ACAD8	2	2	2	2	2	2
ACAD9	2	NA	2	2	2	2
ACADL	2	2	2	2	2	2
ACADM	2	2	2	2	2	2
ACADS	2	2	2	2	2	2
ACADSB	2	2	2	2	2	2
ACADVL	2	NA	3	NA	3	NA
ACAN	3	3	3	3	3	3
ACAP1	2	2	2	2	2	2
ACAP2	2	2	2	NA	3	NA
ACAP3	2	2	2	2	2	2
ACAT1	2	2	2	2	2	2
ACAT2	3	3	3	3	3	NA
ACBD3	1	1	1	1	1	NA
ACBD4	2	2	2	2	2	2
ACBD5	2	2	2	2	2	2
ACBD6	2	2	2	2	2	2
ACBD7	2	2	2	2	2	2
ACCS	2	2	2	2	2	2
ACD	2	2	2	2	2	2
ACE	3	3	3	3	3	3
ACER2	2	2	2	2	2	2
ACER3	2	2	2	2	2	2
ACIN1	2	2	2	2	2	2
ACKR2	2	2	2	2	2	2
ACKR3	3	3	3	3	3	NA
ACKR4	3	3	3	3	3	3
ACLY	2	NA	2	NA	2	NA
ACO1	2	NA	1	NA	1	1
ACO2	2	NA	2	2	2	2
ACOT1	2	2	2	2	2	2
ACOT11	2	2	2	2	2	2
ACOT13	2	2	2	2	2	2
ACOT2	2	2	2	2	2	2
ACOT4	2	2	2	2	2	2
ACOT7	2	2	2	2	2	2
ACOT8	2	2	2	2	2	2
ACOT9	2	2	2	2	2	2
ACOX1	2	2	2	2	2	2
ACOX2	2	2	2	2	2	2
ACOX3	2	2	2	2	2	2
ACOXL	2	2	2	2	2	2
ACOXL.AS1	2	2	2	2	2	2
ACP1	2	2	2	2	2	2
ACP2	2	2	2	2	2	2
ACP5	2	2	2	2	2	2
ACP6	2	2	2	2	2	2
ACPP	2	2	2	2	2	2
ACRBP	2	2	2	2	2	2
ACSF2	2	2	2	2	2	2
ACSF3	2	2	2	2	2	2
ACSL1	2	2	2	2	2	2
ACSL3	3	3	3	3	3	3
ACSL4	3	3	3	3	3	3
ACSL5	2	2	2	2	2	2
ACSM3	2	2	2	2	2	2
ACSS1	2	2	2	2	2	2
ACSS2	3	3	3	3	3	3
ACSS3	2	2	2	2	2	2
ACTA2	3	3	3	3	3	3
ACTA2.AS1	2	2	2	2	2	2
ACTB	1	1	1	1	3	NA
ACTG1	1	1	1	NA	3	NA
ACTL10	2	2	2	2	2	2
ACTL6A	2	2	2	2	2	2
ACTL8	2	2	2	2	2	2
ACTN1	1	NA	1	NA	1	1
ACTN4	3	NA	2	NA	2	NA
ACTR10	1	1	1	1	1	1
ACTR1A	1	1	1	1	1	1
ACTR1B	2	2	2	2	2	2
ACTR2	1	1	1	1	1	1
ACTR3	1	1	2	NA	1	NA
ACTR3B	2	2	2	2	2	2
ACTR3C	2	2	2	2	2	2
ACTR5	2	2	2	2	2	2
ACTR6	2	2	2	2	2	2
ACTR8	2	2	2	2	2	2
ACTRT3	2	2	2	2	2	2
ACVR1	1	1	1	1	1	1
ACVR1B	2	2	2	2	2	2
ACVR1C	2	2	2	2	2	2
ACVR2A	3	3	3	3	3	NA
ACVR2B	2	2	2	2	2	2
ACVR2B.AS1	2	2	2	2	2	2
ACVRL1	3	3	3	NA	3	NA
ACY1	2	2	2	2	2	2
ACYP1	2	2	2	2	2	2
ACYP2	2	2	2	2	2	2
ADA	3	NA	2	NA	3	3
ADA2	2	2	2	NA	3	NA
ADAL	2	2	2	2	2	2
ADAM10	3	NA	3	NA	3	3
ADAM11	2	2	2	2	2	2
ADAM12	3	3	3	3	3	3
ADAM15	2	2	2	NA	2	2
ADAM17	2	2	2	2	2	2
ADAM19	3	3	2	2	2	NA
ADAM21	2	2	2	2	2	2
ADAM22	2	2	2	2	2	2
ADAM23	2	2	2	2	2	NA
ADAM28	2	2	2	2	2	2
ADAM32	2	2	2	2	2	2
ADAM33	3	3	3	NA	3	NA
ADAM8	2	2	2	2	2	2
ADAM9	2	NA	3	NA	3	NA
ADAMTS1	3	3	3	3	3	3
ADAMTS10	2	2	2	2	2	2
ADAMTS12	3	3	3	NA	3	3
ADAMTS13	2	2	2	2	2	2
ADAMTS14	2	2	2	2	2	2
ADAMTS15	3	3	3	3	3	3
ADAMTS16	2	2	2	2	2	2
ADAMTS17	2	2	2	2	2	2
ADAMTS2	3	3	3	3	3	3
ADAMTS3	2	2	2	2	2	2
ADAMTS4	2	2	2	2	2	2
ADAMTS5	3	3	3	3	3	3
ADAMTS6	2	2	2	2	2	2
ADAMTS7	2	2	2	NA	2	NA
ADAMTS7P1	2	2	2	2	2	2
ADAMTS8	3	3	3	3	3	3
ADAMTS9	2	2	2	2	2	2
ADAMTS9.AS2	2	2	2	2	2	2
ADAMTSL1	3	3	3	NA	3	3
ADAMTSL2	2	2	2	2	2	2
ADAMTSL3	2	2	2	2	2	2
ADAMTSL4	3	3	3	3	3	3
ADAMTSL5	2	2	2	2	2	2
ADAP1	2	2	2	2	2	2
ADAR	1	1	1	1	1	1
ADARB1	3	3	3	3	3	3
ADAT1	2	2	2	2	2	2
ADAT2	2	2	2	2	2	2
ADAT3	2	2	2	2	2	2
ADCK1	2	2	2	2	2	2
ADCK2	2	2	2	2	2	2
ADCK5	2	2	2	2	2	2
ADCY10P1	2	2	2	2	2	2
ADCY2	2	2	2	2	2	2
ADCY3	2	2	2	NA	2	NA
ADCY4	2	2	2	2	2	2
ADCY5	2	2	2	2	2	2
ADCY6	2	2	2	2	2	2
ADCY7	3	NA	2	2	2	2
ADCY8	2	2	2	2	2	2
ADCY9	1	NA	1	NA	2	NA
ADCYAP1R1	2	2	2	2	2	2
ADD1	1	1	1	1	1	1
ADD2	2	2	2	2	2	2
ADD3	3	NA	2	NA	3	NA
ADGRA2	1	1	2	NA	3	NA
ADGRA3	2	2	2	2	2	2
ADGRB1	2	2	2	2	2	2
ADGRB2	2	2	2	2	2	2
ADGRD1	3	3	3	3	3	3
ADGRE1	2	2	2	2	2	2
ADGRE2	2	2	2	2	2	2
ADGRE5	2	NA	2	NA	3	3
ADGRF3	2	2	2	2	2	2
ADGRF5	2	2	2	2	2	2
ADGRG1	2	2	2	2	2	2
ADGRG2	2	2	2	2	2	2
ADGRG6	2	2	2	2	2	2
ADGRG7	2	2	2	2	2	2
ADGRL1	2	2	2	2	2	2
ADGRL2	3	3	3	3	3	3
ADGRL3	2	2	2	2	2	2
ADGRL4	2	NA	2	2	3	NA
ADH1A	2	2	2	2	2	2
ADH1B	3	3	3	3	3	3
ADH1C	2	2	2	2	2	2
ADH5	1	1	1	1	1	1
ADH6	2	2	2	2	2	2
ADH7	2	2	2	2	2	2
ADHFE1	2	2	2	2	2	2
ADI1	2	NA	2	2	2	2
ADIPOR1	2	2	2	NA	2	2
ADIPOR2	1	NA	1	NA	2	NA
ADK	2	2	2	2	2	2
ADM	3	3	3	3	3	3
ADM2	3	3	2	2	2	2
ADNP	1	1	1	1	1	1
ADNP.AS1	2	2	2	2	2	2
ADNP2	2	2	2	2	2	2
ADO	2	2	2	2	2	2
ADORA1	2	2	2	2	2	2
ADORA2B	2	2	2	2	2	2
ADPGK	2	NA	2	2	2	2
ADPRH	2	2	2	2	2	2
ADPRHL1	2	2	2	2	2	2
ADPRHL2	2	2	2	2	2	2
ADPRM	2	2	2	2	2	2
ADRA1B	2	2	2	2	2	2
ADRA1D	2	2	2	2	2	2
ADRA2A	3	3	3	3	3	3
ADRA2B	2	2	2	2	2	2
ADRA2C	2	2	2	2	2	2
ADRB2	2	2	2	2	2	2
ADRM1	2	NA	2	2	2	2
ADSL	2	NA	2	2	2	NA
ADSS	2	2	2	2	2	2
ADSSL1	2	2	2	2	2	2
ADTRP	2	2	2	2	2	2
AEBP1	1	NA	3	3	3	NA
AEBP2	2	2	2	2	2	2
AEN	2	2	2	2	2	2
AFAP1	3	3	3	3	2	NA
AFAP1L1	2	2	2	NA	2	2
AFAP1L2	2	2	2	2	2	2
AFDN	2	2	2	2	2	2
AFF1	2	2	2	2	2	2
AFF2	3	3	2	NA	3	NA
AFF3	3	NA	3	3	3	NA
AFF4	1	NA	3	NA	2	NA
AFG1L	2	2	2	2	2	2
AFG3L1P	2	2	2	2	2	2
AFG3L2	2	2	2	2	2	2
AFMID	2	2	2	2	2	2
AFP	2	2	2	2	2	2
AFTPH	2	2	2	2	2	2
AGA	2	2	2	2	2	2
AGAP1	2	2	2	2	2	2
AGAP2	2	2	2	2	2	2
AGAP2.AS1	2	2	2	2	2	2
AGAP3	2	2	2	2	2	NA
AGAP6	2	2	2	2	2	2
AGAP9	2	2	2	2	2	2
AGBL2	2	2	2	2	2	2
AGBL3	2	2	2	2	2	2
AGBL5	2	2	2	2	2	2
AGER	2	2	2	2	2	2
AGFG1	1	1	2	2	1	NA
AGFG2	2	2	2	2	2	2
AGGF1	2	2	2	2	2	2
AGK	2	2	2	2	2	2
AGL	2	2	2	2	2	2
AGMAT	2	2	2	2	2	2
AGO1	2	2	2	NA	2	NA
AGO2	2	NA	2	2	2	NA
AGO3	2	2	2	2	2	2
AGO4	2	2	2	2	2	2
AGPAT1	2	2	2	2	2	2
AGPAT2	2	2	2	2	2	2
AGPAT3	1	1	1	1	1	1
AGPAT4	2	NA	2	2	2	2
AGPAT4.IT1	2	2	2	2	2	2
AGPAT5	2	2	2	2	2	2
AGPS	2	2	2	2	2	2
AGRN	3	NA	3	3	3	3
AGTPBP1	2	2	2	2	2	2
AGTR1	2	2	2	2	2	2
AGTRAP	2	2	2	2	2	2
AHCTF1	2	2	2	2	2	2
AHCY	3	NA	3	NA	3	NA
AHCYL1	1	1	1	1	1	1
AHCYL2	2	2	2	2	2	2
AHDC1	2	2	3	NA	2	2
AHI1	2	2	2	2	2	2
AHNAK	1	1	1	1	1	NA
AHNAK2	3	3	3	3	3	NA
AHR	3	3	3	3	3	3
AHSA1	1	1	1	1	1	NA
AHSA2P	2	2	2	2	2	2
AIDA	2	2	2	2	2	2
AIF1L	2	2	2	2	2	2
AIFM1	2	2	2	2	2	2
AIFM2	2	2	2	2	2	2
AIFM3	2	2	2	2	2	2
AIG1	2	2	2	2	2	2
AIM2	2	2	2	2	2	2
AIMP1	2	2	2	2	2	2
AIMP2	2	2	2	2	2	2
AIP	2	2	2	2	2	2
AJM1	2	2	2	2	2	2
AJUBA	2	NA	2	2	2	2
AK1	2	2	2	2	2	2
AK2	2	2	2	2	2	2
AK3	2	NA	2	2	1	NA
AK4	3	NA	3	NA	3	3
AK5	3	3	3	3	3	3
AK6	2	2	2	2	2	2
AK7	2	2	2	2	2	2
AK8	2	2	2	2	2	2
AK9	2	2	2	2	2	2
AKAP1	2	2	2	2	2	2
AKAP10	2	2	2	2	2	2
AKAP11	2	NA	2	NA	2	NA
AKAP12	3	3	3	3	3	3
AKAP13	2	2	2	NA	3	NA
AKAP17A	2	2	2	2	2	2
AKAP2	2	2	2	2	2	2
AKAP3	2	2	2	2	2	2
AKAP5	2	2	2	2	2	2
AKAP6	2	2	2	2	2	2
AKAP7	2	2	2	2	2	2
AKAP8	2	2	2	2	2	2
AKAP8L	2	2	2	2	2	2
AKAP9	3	NA	3	NA	3	NA
AKIP1	2	2	2	2	2	2
AKIRIN1	2	2	2	2	2	2
AKIRIN2	2	2	2	2	2	2
AKNA	2	2	2	2	2	2
AKNAD1	2	2	2	2	2	2
AKR1A1	2	2	2	NA	2	2
AKR1B1	2	NA	2	2	3	NA
AKR1B10	2	2	2	2	2	2
AKR1C1	3	3	3	3	3	3
AKR1C2	3	3	3	3	3	3
AKR1C3	2	2	2	2	2	2
AKR1E2	2	2	2	2	2	2
AKR7A2	2	2	2	NA	2	2
AKT1	1	1	1	NA	1	1
AKT1S1	2	NA	2	2	2	2
AKT2	1	NA	1	NA	1	NA
AKT3	2	2	2	2	2	2
AKTIP	2	2	2	2	2	2
ALAD	2	2	2	2	2	2
ALAS1	2	2	2	2	2	2
ALCAM	3	NA	3	NA	3	3
ALDH16A1	2	2	2	2	2	2
ALDH18A1	1	NA	1	1	1	1
ALDH1A1	3	3	2	2	2	2
ALDH1A2	2	2	2	2	2	2
ALDH1A3	3	3	3	3	3	3
ALDH1B1	2	NA	2	2	2	2
ALDH1L2	3	3	3	3	3	3
ALDH2	3	NA	3	NA	2	NA
ALDH3A1	2	2	2	2	2	2
ALDH3A2	3	3	3	3	3	3
ALDH3B1	3	NA	2	NA	3	NA
ALDH4A1	2	2	2	2	2	2
ALDH5A1	2	2	2	2	2	2
ALDH6A1	2	2	2	2	2	2
ALDH7A1	2	2	2	2	2	NA
ALDH9A1	1	NA	1	1	1	NA
ALDOA	1	1	3	NA	3	NA
ALDOC	2	2	2	2	2	2
ALG1	2	2	2	2	2	2
ALG10	2	2	2	2	2	2
ALG10B	2	2	2	2	2	2
ALG11	2	2	2	2	2	2
ALG12	2	2	2	2	2	2
ALG13	2	2	2	2	2	2
ALG14	2	2	2	2	2	2
ALG2	2	2	2	NA	2	2
ALG3	2	2	2	2	2	2
ALG5	2	2	2	2	2	2
ALG6	2	2	2	2	2	2
ALG8	2	2	2	2	2	2
ALG9	2	2	2	2	2	2
ALK	2	2	2	2	2	2
ALKBH1	2	2	2	2	2	2
ALKBH2	2	2	2	2	2	2
ALKBH3	2	2	2	2	2	2
ALKBH3.AS1	2	2	2	2	2	2
ALKBH4	2	2	2	2	2	2
ALKBH5	2	2	2	2	2	NA
ALKBH6	2	2	2	2	2	2
ALKBH7	2	2	2	2	2	2
ALKBH8	2	2	2	2	2	2
ALMS1	2	2	2	2	2	2
ALOX12	2	2	2	2	2	2
ALOX12.AS1	2	2	2	2	2	2
ALPK1	2	2	2	2	2	2
ALPK2	3	3	3	NA	3	3
ALPK3	2	2	2	2	2	2
ALPL	2	NA	3	NA	3	NA
ALS2	2	2	2	2	2	2
ALS2CL	2	2	2	2	2	2
ALX1	2	2	2	2	2	2
ALX3	2	2	2	2	2	2
ALYREF	2	2	2	2	2	2
AMACR	2	2	2	2	2	2
AMBP	2	2	2	2	2	2
AMBRA1	2	2	2	2	2	2
AMD1	2	2	2	2	2	2
AMDHD2	2	2	2	2	2	2
AMER1	2	2	2	2	2	2
AMFR	1	NA	1	NA	1	1
AMIGO1	2	2	2	2	2	2
AMIGO2	3	3	2	2	2	2
AMMECR1	2	2	2	2	2	2
AMMECR1L	2	2	2	2	2	2
AMN1	2	2	2	2	2	2
AMOT	3	NA	2	NA	2	2
AMOTL1	2	NA	2	NA	2	NA
AMOTL2	3	3	3	3	3	NA
AMPD2	2	2	2	2	2	2
AMPD3	2	2	2	2	2	2
AMPH	2	2	2	2	2	2
AMT	2	2	2	2	2	2
AMY2B	2	2	2	2	2	2
AMZ1	2	2	2	2	2	2
AMZ2	2	NA	2	2	2	2
AMZ2P1	2	2	2	2	2	2
ANAPC1	2	2	2	2	2	2
ANAPC10	2	2	2	2	2	2
ANAPC11	2	2	2	2	2	2
ANAPC13	2	2	2	2	2	2
ANAPC15	2	2	2	2	2	2
ANAPC16	2	2	2	2	2	2
ANAPC2	2	2	2	2	2	2
ANAPC4	2	2	2	2	2	2
ANAPC5	1	1	1	NA	1	NA
ANAPC7	2	2	2	2	2	2
ANG	2	2	2	2	2	2
ANGEL1	2	2	2	2	2	2
ANGEL2	2	2	2	2	2	2
ANGPT1	3	NA	2	NA	3	NA
ANGPT2	2	2	2	2	2	2
ANGPT4	2	2	2	2	2	2
ANGPTL1	2	2	2	2	2	2
ANGPTL2	3	3	3	3	3	3
ANGPTL4	2	2	2	2	2	2
ANGPTL5	2	2	2	2	2	2
ANGPTL7	2	2	2	2	2	2
ANK1	2	NA	2	2	3	NA
ANK2	3	3	3	3	3	3
ANK3	2	2	2	2	2	2
ANKAR	2	2	2	2	2	2
ANKDD1A	2	2	2	2	2	2
ANKEF1	2	2	2	2	2	2
ANKFN1	2	2	2	2	2	2
ANKFY1	1	NA	2	NA	2	2
ANKH	3	3	3	NA	3	3
ANKHD1	2	2	2	2	2	2
ANKHD1.EIF4EBP3	2	2	2	2	2	2
ANKIB1	2	2	2	2	2	2
ANKLE1	2	2	2	2	2	2
ANKLE2	1	NA	2	NA	1	NA
ANKMY1	2	2	2	2	2	2
ANKMY2	2	2	2	2	2	2
ANKRA2	2	2	2	2	2	2
ANKRD1	2	2	2	2	2	2
ANKRD10	2	2	2	2	2	2
ANKRD11	1	1	1	1	1	1
ANKRD12	2	2	2	NA	2	2
ANKRD13A	2	2	2	NA	2	2
ANKRD13B	2	2	2	2	2	2
ANKRD13C	2	2	2	2	2	2
ANKRD13D	2	2	2	2	2	2
ANKRD16	2	2	2	2	2	2
ANKRD17	1	1	1	NA	1	1
ANKRD18B	2	2	2	2	2	2
ANKRD2	2	2	2	2	2	2
ANKRD24	2	2	2	2	2	2
ANKRD26	2	2	2	2	2	2
ANKRD27	2	2	2	2	2	2
ANKRD28	2	2	3	NA	2	2
ANKRD29	2	2	2	2	2	2
ANKRD30B	2	2	2	2	2	2
ANKRD33	2	2	2	2	2	2
ANKRD33B	3	3	3	NA	3	3
ANKRD34A	2	2	2	2	2	2
ANKRD35	2	2	2	2	2	2
ANKRD36	2	2	2	2	2	2
ANKRD36B	2	2	2	2	2	2
ANKRD36C	2	2	2	2	2	2
ANKRD37	2	2	2	2	2	2
ANKRD39	2	2	2	2	2	2
ANKRD40	2	NA	2	2	2	2
ANKRD42	2	2	2	2	2	2
ANKRD44	2	2	2	2	2	2
ANKRD46	2	2	2	2	2	2
ANKRD49	2	2	2	2	2	2
ANKRD50	2	2	2	2	2	2
ANKRD52	2	NA	2	NA	2	2
ANKRD53	2	2	2	2	2	2
ANKRD54	2	2	2	2	2	2
ANKRD6	2	2	2	2	2	2
ANKRD65	2	2	2	2	2	2
ANKRD7	2	2	2	2	2	2
ANKRD9	2	2	2	2	2	NA
ANKS1A	2	2	2	2	2	2
ANKS1B	2	2	2	2	2	2
ANKS3	2	2	2	2	2	2
ANKS6	2	2	2	2	2	2
ANKZF1	2	2	2	2	2	2
ANLN	3	3	3	3	3	3
ANO1	2	2	2	2	2	2
ANO10	2	2	2	2	2	2
ANO2	2	2	2	2	2	2
ANO3	2	2	2	2	2	2
ANO4	2	2	2	2	2	2
ANO6	1	1	1	1	1	1
ANO7	2	2	2	2	2	2
ANO8	2	2	2	2	2	2
ANOS1	2	2	2	2	2	2
ANP32A	2	NA	1	NA	2	2
ANP32B	1	1	1	1	1	1
ANP32E	2	NA	2	NA	2	NA
ANPEP	2	NA	1	1	3	3
ANTXR1	3	NA	3	NA	3	NA
ANTXR2	1	NA	1	NA	1	NA
ANXA1	1	1	1	1	2	NA
ANXA10	2	2	2	2	2	2
ANXA11	1	NA	1	NA	2	NA
ANXA2	3	NA	1	NA	1	NA
ANXA2R	2	2	2	2	2	2
ANXA3	2	2	2	2	2	2
ANXA4	3	3	3	NA	2	NA
ANXA5	1	1	1	1	1	1
ANXA6	1	1	1	NA	1	1
ANXA7	1	1	1	1	1	1
ANXA8L1	2	2	2	2	2	2
ANXA9	2	2	2	2	2	2
AOC2	2	2	2	2	2	2
AOC3	2	2	2	2	2	2
AOPEP	3	NA	2	NA	2	2
AOX1	3	3	3	3	3	3
AP1AR	2	2	2	2	2	2
AP1B1	2	NA	2	2	2	2
AP1G1	1	1	1	NA	1	1
AP1G2	2	2	2	2	2	2
AP1M1	1	NA	2	NA	2	2
AP1S1	2	2	2	2	2	2
AP1S2	3	NA	3	NA	3	NA
AP1S3	2	2	2	2	2	2
AP2A1	1	NA	2	NA	1	NA
AP2A2	1	1	1	1	1	1
AP2B1	1	1	1	1	1	1
AP2M1	2	NA	1	1	1	NA
AP2S1	2	NA	2	NA	2	2
AP3B1	1	1	1	1	1	1
AP3B2	2	2	2	2	2	2
AP3D1	1	1	1	1	1	1
AP3M1	1	1	1	1	2	NA
AP3M2	2	2	2	2	2	2
AP3S1	2	2	2	NA	2	2
AP3S2	2	2	2	2	2	2
AP4B1	2	2	2	2	2	2
AP4E1	2	2	2	2	2	2
AP4M1	2	2	2	2	2	2
AP4S1	2	2	2	2	2	2
AP5B1	2	2	2	2	2	2
AP5M1	2	2	2	2	2	2
AP5S1	2	2	2	2	2	2
AP5Z1	2	2	2	2	2	2
APAF1	2	2	2	2	2	2
APBA1	2	2	2	2	2	2
APBA2	2	2	2	2	2	2
APBA3	2	2	2	2	2	2
APBB1	2	2	2	2	2	NA
APBB1IP	3	NA	3	NA	3	NA
APBB2	2	NA	2	2	2	2
APBB3	2	2	2	2	2	2
APC	2	2	2	2	2	2
APC2	2	2	2	2	2	2
APCDD1	3	3	3	3	3	3
APCDD1L	3	3	2	NA	3	NA
APCDD1L.DT	2	2	2	2	2	2
APEH	1	NA	2	2	2	2
APEX1	1	NA	1	1	1	1
APEX2	2	2	2	2	2	2
APH1A	1	1	1	NA	1	1
APH1B	2	2	2	2	2	2
API5	1	1	1	1	1	1
APIP	2	2	2	2	2	2
APLF	2	2	2	2	2	2
APLN	2	2	2	2	2	2
APLNR	2	2	2	2	2	2
APLP1	2	2	2	2	2	2
APLP2	3	3	3	3	3	3
APMAP	1	1	1	1	1	1
APOBEC3B	2	2	2	2	2	2
APOBEC3C	2	2	2	2	2	2
APOBEC3D	2	2	2	2	2	2
APOBEC3F	2	2	2	2	2	2
APOBEC3G	2	2	2	2	2	2
APOC1	2	2	2	2	2	2
APOD	3	3	3	3	3	3
APOL1	3	NA	3	3	3	3
APOL2	2	2	2	2	2	2
APOL3	2	NA	3	3	2	NA
APOL4	2	2	2	2	2	2
APOL6	2	2	2	2	2	2
APOLD1	2	2	2	2	2	2
APOM	2	2	2	2	2	2
APOO	2	2	2	2	2	2
APOOL	2	2	2	2	2	2
APP	1	NA	3	NA	3	NA
APPBP2	2	NA	2	2	2	2
APPL1	2	NA	1	NA	2	2
APPL2	2	NA	1	NA	2	NA
APRT	2	2	2	2	2	NA
APTR	2	2	2	2	2	2
APTX	2	2	2	2	2	2
AQP1	3	3	3	3	3	3
AQP11	2	2	2	2	2	2
AQP3	2	2	2	2	2	2
AQP5	2	2	2	2	2	2
AQP7	2	2	2	2	2	2
AQP9	2	2	2	2	2	2
AQR	1	NA	1	1	1	NA
AR	3	NA	3	NA	3	NA
ARAF	2	2	2	2	2	2
ARAP1	1	1	1	1	1	1
ARAP3	2	2	2	2	2	2
ARC	2	2	2	2	2	2
ARCN1	1	1	1	1	1	1
AREL1	2	NA	2	2	2	2
ARF1	1	1	1	1	1	1
ARF3	1	1	1	NA	1	1
ARF4	1	1	1	1	1	1
ARF5	1	1	1	NA	2	NA
ARF6	1	1	1	NA	1	NA
ARFGAP1	2	2	2	2	2	NA
ARFGAP2	1	NA	2	2	2	2
ARFGAP3	2	NA	2	2	2	2
ARFGEF1	2	2	2	2	2	2
ARFGEF2	2	2	2	2	2	2
ARFGEF3	2	2	2	2	2	2
ARFIP1	1	NA	1	NA	2	NA
ARFIP2	1	NA	2	2	2	2
ARFRP1	2	2	2	2	2	2
ARG2	2	2	2	2	2	2
ARGLU1	2	2	2	2	2	2
ARHGAP1	1	1	1	NA	1	NA
ARHGAP10	2	2	2	2	2	2
ARHGAP11A	2	NA	2	2	2	2
ARHGAP12	2	2	2	2	2	2
ARHGAP17	1	1	2	2	1	1
ARHGAP18	2	2	2	2	2	2
ARHGAP19	2	2	2	2	2	2
ARHGAP20	2	2	2	2	2	2
ARHGAP21	1	NA	2	NA	2	NA
ARHGAP22	2	2	2	2	2	2
ARHGAP23	3	NA	3	NA	3	3
ARHGAP24	3	NA	3	NA	2	NA
ARHGAP26	2	2	2	2	2	2
ARHGAP27	2	2	2	2	2	2
ARHGAP27P1.BPTFP1.KPNA2P3	2	2	2	2	2	2
ARHGAP28	2	2	2	2	2	2
ARHGAP29	3	NA	3	NA	3	3
ARHGAP31	3	NA	3	3	3	NA
ARHGAP32	2	2	2	2	2	2
ARHGAP33	2	2	2	2	2	2
ARHGAP35	1	1	1	1	1	1
ARHGAP39	2	2	2	2	2	2
ARHGAP4	2	2	2	2	2	2
ARHGAP42	2	2	2	2	2	2
ARHGAP44	2	2	2	2	2	2
ARHGAP45	2	2	2	2	2	2
ARHGAP5	2	NA	2	NA	2	NA
ARHGAP6	3	NA	2	2	2	2
ARHGDIA	1	NA	2	NA	2	NA
ARHGDIB	2	2	2	2	2	2
ARHGEF1	2	NA	2	2	2	NA
ARHGEF10	2	2	1	NA	2	2
ARHGEF10L	2	2	2	2	2	2
ARHGEF11	2	2	2	2	2	2
ARHGEF12	1	1	1	1	1	1
ARHGEF17	2	2	2	2	3	NA
ARHGEF18	2	2	2	2	2	2
ARHGEF19	2	2	2	2	2	2
ARHGEF2	2	NA	2	2	2	2
ARHGEF25	2	2	2	2	2	2
ARHGEF26	2	2	2	2	2	2
ARHGEF28	2	2	2	2	2	2
ARHGEF3	3	3	3	NA	3	NA
ARHGEF33	2	2	2	2	2	2
ARHGEF35	2	2	2	2	2	2
ARHGEF37	2	2	2	2	2	2
ARHGEF39	2	2	2	2	2	2
ARHGEF4	2	2	2	2	2	2
ARHGEF40	1	1	2	NA	2	NA
ARHGEF5	2	2	2	2	2	2
ARHGEF6	2	2	2	2	2	2
ARHGEF7	2	2	2	2	2	2
ARHGEF9	2	2	2	2	2	2
ARID1A	2	NA	1	NA	2	2
ARID1B	2	2	2	2	2	2
ARID2	2	2	2	2	2	2
ARID3A	2	2	2	2	2	2
ARID3B	2	2	2	2	2	2
ARID3C	2	2	2	2	2	2
ARID4A	2	2	2	2	2	2
ARID4B	2	2	2	2	2	2
ARID5A	2	2	2	2	2	2
ARID5B	3	3	2	NA	3	3
ARIH1	1	1	1	1	1	1
ARIH2	1	1	1	NA	1	NA
ARIH2OS	2	2	2	2	2	2
ARL1	1	1	1	1	1	1
ARL10	2	2	2	2	2	2
ARL13B	2	2	2	2	2	2
ARL14EP	2	2	2	2	2	2
ARL15	2	2	2	2	2	2
ARL16	2	2	2	2	2	2
ARL17A	2	2	2	2	2	2
ARL2	2	2	2	2	2	2
ARL2BP	2	2	2	2	2	2
ARL3	2	2	2	2	2	2
ARL4A	2	2	2	2	2	2
ARL4C	3	3	3	NA	3	NA
ARL4D	2	2	2	2	2	2
ARL5A	2	NA	2	2	2	2
ARL5B	2	2	2	2	2	2
ARL6	2	2	2	2	2	2
ARL6IP1	1	1	2	NA	1	NA
ARL6IP5	3	NA	2	NA	1	NA
ARL6IP6	2	2	2	2	2	2
ARL8A	2	2	2	2	2	2
ARL8B	1	1	1	1	1	1
ARL9	2	2	2	2	2	2
ARLNC1	2	2	2	2	2	2
ARMC1	2	2	2	2	2	2
ARMC10	2	2	2	2	2	2
ARMC12	2	2	2	2	2	2
ARMC2	2	2	2	2	2	2
ARMC4	2	2	2	2	2	2
ARMC5	2	2	2	2	2	2
ARMC6	2	2	2	2	2	2
ARMC7	2	2	2	2	2	2
ARMC8	2	2	2	2	2	2
ARMC9	2	NA	2	2	2	2
ARMCX1	2	2	2	NA	1	NA
ARMCX2	1	1	2	NA	1	NA
ARMCX3	1	1	1	1	1	1
ARMCX4	2	2	2	2	2	2
ARMCX5	2	2	2	2	2	2
ARMCX6	2	2	2	2	2	2
ARMH1	2	2	2	2	2	2
ARMH3	2	2	2	2	2	2
ARMH4	2	2	2	2	2	2
ARMT1	2	2	2	2	2	2
ARNT	1	1	1	1	2	NA
ARNT2	2	NA	2	2	2	2
ARNTL	2	2	2	2	2	2
ARNTL2	2	2	2	2	2	NA
ARPC1A	2	NA	1	NA	2	NA
ARPC1B	2	NA	2	2	3	NA
ARPC2	1	1	1	1	1	1
ARPC3	1	1	1	1	1	1
ARPC4	1	1	1	1	1	NA
ARPC5	2	NA	1	1	1	NA
ARPC5L	2	2	2	2	2	2
ARPIN	2	2	2	2	2	2
ARPP19	2	2	2	2	2	NA
ARRB1	2	2	2	2	2	2
ARRB2	2	2	2	2	2	2
ARRDC1	2	2	2	2	2	2
ARRDC1.AS1	2	2	2	2	2	2
ARRDC2	2	2	2	2	2	2
ARRDC3	3	3	3	3	3	3
ARRDC4	3	3	3	NA	3	3
ARSA	2	NA	2	NA	2	NA
ARSB	3	NA	3	NA	3	NA
ARSD	2	2	2	2	2	2
ARSE	2	2	2	2	2	2
ARSG	2	2	2	2	2	2
ARSI	2	2	2	2	2	2
ARSJ	2	2	2	2	2	2
ARSK	2	2	2	2	2	2
ART5	2	2	2	2	2	2
ARV1	2	2	2	2	2	2
ARVCF	2	2	2	2	2	2
ASAH1	3	3	3	3	3	NA
ASAH2	2	2	2	2	2	2
ASAH2B	2	2	2	2	2	2
ASAP1	1	NA	2	NA	1	NA
ASAP2	2	NA	2	2	2	2
ASAP3	2	2	2	2	3	NA
ASB1	2	2	2	2	2	2
ASB13	2	2	2	2	2	2
ASB14	2	2	2	2	2	2
ASB16	2	2	2	2	2	2
ASB16.AS1	2	2	2	2	2	2
ASB2	2	2	2	2	2	2
ASB3	2	2	2	2	2	2
ASB5	2	2	2	2	2	2
ASB6	2	2	2	2	2	2
ASB7	2	2	2	2	2	2
ASB8	2	2	2	2	2	2
ASB9	2	2	2	2	2	2
ASCC1	2	2	2	2	2	2
ASCC2	1	NA	2	2	2	2
ASCC3	2	2	2	2	2	NA
ASF1A	2	2	2	2	2	2
ASF1B	2	2	2	2	2	2
ASH1L	2	2	3	NA	3	NA
ASH1L.AS1	2	2	2	2	2	2
ASH2L	2	2	2	2	2	2
ASIC1	2	2	2	2	2	2
ASIC3	2	2	2	2	2	2
ASIP	2	2	2	2	2	2
ASL	2	2	2	2	2	2
ASMTL	2	2	2	2	2	2
ASNA1	1	NA	2	NA	1	NA
ASNS	3	3	3	3	3	3
ASNSD1	1	1	1	NA	2	NA
ASNSP1	2	2	2	2	2	2
ASPA	2	2	2	2	2	2
ASPH	1	1	1	NA	1	1
ASPHD1	2	2	2	2	2	2
ASPHD2	2	2	2	2	2	2
ASPM	3	3	2	NA	3	NA
ASPN	3	3	3	NA	3	NA
ASPRV1	2	2	2	2	2	2
ASPSCR1	2	2	2	2	2	2
ASS1	3	3	3	3	3	NA
ASTE1	2	2	2	2	2	2
ASTN1	2	2	2	2	2	2
ASTN2	2	2	2	2	2	2
ASXL1	1	1	1	1	1	NA
ASXL2	2	2	2	2	2	NA
ATAD1	2	NA	2	NA	2	2
ATAD2	2	2	2	2	2	2
ATAD2B	2	2	2	2	2	2
ATAD3A	2	2	2	2	2	2
ATAD3B	2	2	2	2	2	2
ATAD5	2	2	2	2	2	2
ATAT1	2	2	2	2	2	2
ATE1	2	2	2	2	2	2
ATE1.AS1	2	2	2	2	2	2
ATF1	2	2	2	2	2	2
ATF2	2	2	2	2	2	2
ATF3	2	2	2	2	2	2
ATF4	3	3	3	NA	2	NA
ATF5	3	3	3	3	3	3
ATF6	2	2	2	2	2	2
ATF6B	2	NA	1	NA	2	2
ATF7	2	2	2	2	2	2
ATF7IP	1	NA	2	2	2	2
ATF7IP2	2	2	2	2	2	2
ATG10	2	2	2	2	2	2
ATG101	2	2	2	2	2	2
ATG12	2	2	2	NA	2	2
ATG13	1	1	1	1	1	1
ATG14	2	2	2	2	2	2
ATG16L1	2	2	2	2	2	2
ATG16L2	2	2	2	2	2	2
ATG2A	2	2	2	2	2	2
ATG2B	2	2	2	2	2	2
ATG3	2	NA	2	NA	2	2
ATG4A	2	2	2	2	2	2
ATG4B	2	2	2	2	2	2
ATG4C	2	2	2	2	2	2
ATG4D	2	2	2	2	2	2
ATG5	2	2	2	2	2	2
ATG7	2	2	2	2	2	2
ATG9A	2	NA	1	NA	2	NA
ATIC	1	1	1	1	1	1
ATL1	2	2	2	2	2	2
ATL2	2	2	2	2	2	2
ATL3	1	NA	2	NA	1	NA
ATM	2	2	2	NA	2	2
ATMIN	1	1	1	1	1	1
ATN1	1	1	1	1	1	1
ATOH8	2	2	2	2	3	NA
ATOX1	2	2	2	2	2	2
ATP10A	3	3	3	NA	3	NA
ATP10D	2	2	2	2	2	2
ATP11A	2	2	2	2	2	2
ATP11B	2	2	2	2	2	2
ATP11C	2	2	2	2	2	2
ATP13A1	2	2	2	2	2	2
ATP13A2	2	2	2	2	2	2
ATP13A3	2	NA	3	3	3	NA
ATP1A1	1	NA	2	NA	1	1
ATP1A1.AS1	2	2	2	2	2	2
ATP1A3	2	2	2	2	2	2
ATP1B1	2	2	2	2	2	2
ATP1B3	2	NA	2	NA	2	NA
ATP23	2	2	2	2	2	2
ATP2A1	2	2	2	2	2	2
ATP2A1.AS1	2	2	2	2	2	2
ATP2A2	1	1	1	1	1	1
ATP2A3	2	NA	2	2	2	2
ATP2B1	3	3	2	NA	2	NA
ATP2B1.AS1	2	2	2	2	2	2
ATP2B4	3	NA	3	NA	3	3
ATP2C1	1	1	1	1	1	1
ATP5F1A	1	1	1	1	1	1
ATP5F1B	1	1	1	1	1	1
ATP5F1C	1	1	1	1	1	1
ATP5F1D	2	2	2	2	2	NA
ATP5F1E	1	1	1	NA	1	1
ATP5IF1	2	2	2	2	2	2
ATP5MC1	2	2	2	2	2	2
ATP5MC2	2	2	2	2	2	2
ATP5MC3	1	1	1	1	1	NA
ATP5MD	2	2	2	2	2	2
ATP5ME	2	2	2	2	2	2
ATP5MF	2	2	2	2	2	2
ATP5MG	2	NA	2	2	2	2
ATP5MPL	2	2	2	2	2	2
ATP5PB	1	1	1	1	1	1
ATP5PD	1	NA	2	NA	2	NA
ATP5PF	2	2	2	2	2	2
ATP5PO	2	2	2	2	2	2
ATP6	3	3	3	3	3	3
ATP6AP1	1	1	1	1	1	1
ATP6AP1L	2	2	2	2	2	2
ATP6AP2	1	1	1	1	1	1
ATP6V0A1	2	2	2	2	2	2
ATP6V0A2	2	2	2	2	2	2
ATP6V0B	2	2	2	2	2	2
ATP6V0D1	2	NA	2	NA	2	NA
ATP6V0E1	1	1	2	NA	1	NA
ATP6V0E2	2	2	2	2	2	2
ATP6V0E2.AS1	2	2	2	2	2	2
ATP6V1A	2	NA	2	NA	2	2
ATP6V1B1	2	2	2	2	2	2
ATP6V1B2	1	NA	1	NA	2	NA
ATP6V1C1	2	2	2	NA	2	NA
ATP6V1C2	2	2	2	2	2	2
ATP6V1D	2	2	2	2	2	2
ATP6V1E1	1	1	1	NA	1	1
ATP6V1E2	2	2	2	2	2	2
ATP6V1F	2	2	2	2	2	2
ATP6V1FNB	2	2	2	2	2	2
ATP6V1G1	1	NA	1	NA	2	2
ATP6V1G2	2	2	2	2	2	2
ATP6V1G3	2	2	2	2	2	2
ATP6V1H	2	2	2	2	2	2
ATP7A	2	2	2	2	2	2
ATP7B	2	2	2	2	2	2
ATP8	3	3	3	3	3	3
ATP8A1	2	2	2	2	2	2
ATP8A2	2	2	2	2	2	2
ATP8B1	2	NA	2	2	3	NA
ATP8B2	2	NA	3	NA	2	NA
ATP8B3	2	2	2	2	2	2
ATP8B4	2	2	2	2	2	2
ATP9A	1	NA	2	NA	2	NA
ATP9B	2	2	2	2	2	2
ATPAF1	2	2	2	2	2	2
ATPAF2	2	2	2	2	2	2
ATPSCKMT	2	2	2	2	2	2
ATR	2	2	2	2	2	2
ATRAID	1	1	1	NA	1	1
ATRN	2	NA	2	NA	3	NA
ATRX	2	2	2	NA	2	2
ATXN1	2	2	3	NA	2	NA
ATXN10	1	1	1	1	1	1
ATXN1L	2	2	2	2	2	2
ATXN2	2	2	2	2	2	2
ATXN2L	1	1	1	1	1	1
ATXN3	2	2	2	2	2	2
ATXN7	2	2	2	2	2	2
ATXN7L1	2	2	2	2	2	2
ATXN7L2	2	2	2	2	2	2
ATXN7L3	1	1	1	1	1	1
ATXN7L3B	1	1	1	1	1	1
AUH	2	2	2	2	2	2
AUNIP	2	2	2	2	2	2
AUP1	2	2	2	2	2	2
AURKA	2	2	2	2	2	2
AURKAIP1	2	2	2	2	2	2
AURKB	2	2	2	2	2	2
AURKC	2	2	2	2	2	2
AUTS2	2	2	2	2	2	NA
AVEN	2	2	2	2	2	2
AVIL	2	2	2	2	2	2
AVL9	2	2	2	2	2	2
AVPI1	2	NA	2	NA	2	NA
AXIN1	2	2	2	2	2	2
AXIN2	2	2	2	2	2	2
AXL	3	3	3	3	2	NA
AZI2	2	2	2	2	2	2
AZIN1	1	1	1	1	1	1
AZIN2	2	2	2	2	2	2
B2M	3	NA	3	NA	3	NA
B3GALNT1	2	2	2	2	2	2
B3GALNT2	2	2	2	2	2	2
B3GALT2	2	2	2	2	2	2
B3GALT4	2	2	2	2	2	2
B3GALT5	2	2	2	2	2	2
B3GALT5.AS1	2	2	2	2	2	2
B3GALT6	2	2	2	2	2	2
B3GAT3	2	2	2	2	2	2
B3GLCT	2	2	2	2	2	2
B3GNT2	2	2	2	2	2	2
B3GNT5	2	2	2	2	2	2
B3GNT7	2	2	2	2	2	2
B3GNT8	2	2	2	2	2	2
B3GNT9	2	2	2	2	2	2
B3GNTL1	2	2	2	2	2	2
B4GALNT1	2	2	2	2	2	2
B4GALNT3	2	2	2	2	2	2
B4GALNT4	2	2	2	2	2	2
B4GALT1	3	3	3	3	3	3
B4GALT1.AS1	2	2	2	2	2	2
B4GALT2	2	2	1	NA	1	NA
B4GALT3	2	2	2	2	2	2
B4GALT4	2	2	2	2	2	2
B4GALT5	3	3	3	3	3	NA
B4GALT6	2	2	2	2	2	2
B4GALT7	2	2	2	2	2	2
B4GAT1	2	2	2	2	2	2
B9D1	2	2	2	2	2	2
B9D2	2	2	2	2	2	2
BAALC	3	3	3	3	3	3
BAALC.AS1	2	2	2	2	2	2
BABAM1	2	2	2	2	2	2
BABAM2	2	2	2	2	2	2
BACE1	1	1	1	1	1	1
BACE2	3	NA	2	2	2	NA
BACH1	2	2	2	NA	2	2
BACH2	2	2	2	2	2	2
BAD	2	2	2	2	2	2
BAG1	2	2	2	2	2	2
BAG2	2	NA	2	2	2	2
BAG3	2	2	2	2	2	2
BAG4	2	2	2	2	2	2
BAG5	1	1	1	NA	2	2
BAG6	1	1	1	NA	1	1
BAHCC1	2	2	2	2	2	2
BAHD1	2	2	2	2	2	2
BAIAP2	2	2	2	2	2	2
BAIAP2.DT	2	2	2	2	2	2
BAIAP2L1	2	2	2	2	2	2
BAIAP2L2	2	2	2	2	2	2
BAK1	2	2	2	2	2	2
BAMBI	2	2	2	2	2	2
BANF1	2	2	2	2	2	2
BANK1	2	2	2	2	2	2
BANP	2	2	2	2	2	2
BAP1	1	1	1	1	1	1
BARD1	2	2	2	2	2	2
BASP1	3	3	3	NA	3	3
BASP1.AS1	2	2	2	2	2	2
BATF2	2	2	2	2	2	2
BATF3	2	2	2	2	2	2
BAX	2	2	2	2	2	2
BAZ1A	2	2	2	2	2	2
BAZ1B	1	1	1	1	1	1
BAZ2A	2	NA	2	2	2	2
BAZ2B	2	2	2	2	2	2
BBC3	2	2	2	2	2	2
BBIP1	2	2	2	2	2	2
BBOF1	2	2	2	2	2	2
BBOX1.AS1	2	2	2	2	2	2
BBS1	2	2	2	2	2	2
BBS10	2	2	2	2	2	2
BBS12	2	2	2	2	2	2
BBS2	2	2	2	2	2	2
BBS4	2	2	2	2	2	2
BBS5	2	2	2	2	2	2
BBS7	2	2	2	2	2	2
BBS9	2	2	2	2	2	2
BBX	3	3	3	NA	3	NA
BCAM	2	2	2	2	2	2
BCAP29	2	NA	2	NA	2	NA
BCAP31	2	NA	2	NA	2	NA
BCAR1	2	2	2	2	2	2
BCAR3	2	2	2	2	2	2
BCAS1	2	2	3	NA	3	NA
BCAS2	2	2	2	2	2	2
BCAS3	2	2	2	2	2	2
BCAS4	2	2	2	2	2	2
BCAT1	3	NA	3	3	3	3
BCAT2	2	2	2	2	2	2
BCCIP	2	2	2	2	2	2
BCDIN3D	2	2	2	2	2	2
BCDIN3D.AS1	2	2	2	2	2	2
BCHE	2	2	2	2	2	2
BCKDHA	2	2	2	2	2	2
BCKDHB	2	2	2	2	2	2
BCKDK	2	2	2	2	2	2
BCL10	2	2	2	2	2	2
BCL11A	2	2	2	2	2	2
BCL11B	2	2	2	2	2	2
BCL2	2	2	3	NA	2	2
BCL2A1	2	2	2	2	2	2
BCL2L1	2	2	2	2	2	2
BCL2L11	2	2	2	2	2	2
BCL2L12	2	2	2	2	2	2
BCL2L13	1	1	1	NA	1	NA
BCL2L2	2	2	2	2	2	2
BCL2L2.PABPN1	2	2	2	2	2	2
BCL3	2	2	2	2	2	2
BCL6	3	NA	3	NA	3	NA
BCL6B	2	2	2	2	2	2
BCL7A	2	2	2	2	2	2
BCL7B	2	2	2	2	2	2
BCL7C	2	2	2	2	2	2
BCL9	2	2	2	2	2	2
BCL9L	3	NA	2	NA	2	NA
BCLAF1	1	1	1	1	1	1
BCLAF3	2	2	2	2	2	2
BCO2	2	2	2	2	2	2
BCOR	2	NA	2	2	2	2
BCORL1	2	2	2	2	2	2
BCR	2	2	2	2	2	NA
BCS1L	2	2	2	2	2	2
BDH1	2	2	2	2	2	2
BDH2	2	2	2	2	2	2
BDKRB1	2	2	2	NA	2	2
BDKRB2	3	3	3	3	3	3
BDNF	2	2	2	2	2	2
BDNF.AS	2	2	2	2	2	2
BDP1	2	2	2	2	2	2
BEAN1	2	2	2	2	2	2
BECN1	1	NA	2	2	2	2
BEGAIN	2	2	2	2	2	2
BEND3	2	2	2	2	2	2
BEND5	2	2	2	2	2	2
BEND6	2	2	2	2	2	2
BEND7	2	2	2	2	2	2
BEST1	2	2	2	2	2	2
BET1	2	2	2	2	2	2
BET1L	2	2	2	2	1	NA
BEX1	2	2	2	2	2	2
BEX2	2	2	2	2	2	2
BEX3	2	NA	1	NA	1	NA
BEX4	2	2	2	2	2	2
BFAR	1	1	1	1	1	1
BFSP1	2	2	2	2	2	2
BGN	3	3	3	3	3	3
BHLHB9	2	2	2	2	2	2
BHLHE22	2	2	2	2	2	2
BHLHE40	3	3	3	3	3	3
BHLHE40.AS1	2	2	2	2	2	2
BHLHE41	2	2	2	2	2	2
BHMT2	2	2	2	2	2	2
BICC1	1	1	2	NA	2	NA
BICD1	2	2	2	2	2	2
BICD2	1	NA	1	NA	1	NA
BICRA	2	2	2	2	2	2
BICRAL	2	2	2	2	2	2
BID	2	2	2	2	2	2
BIN1	2	2	2	2	2	2
BIN3	2	2	2	2	2	2
BIRC2	2	2	2	2	2	2
BIRC3	2	2	2	2	2	2
BIRC5	3	NA	2	2	3	NA
BIRC6	2	NA	3	3	3	3
BIRC7	2	2	2	2	2	2
BIVM	2	2	2	2	2	2
BLCAP	1	NA	1	NA	1	1
BLM	2	2	2	2	2	2
BLMH	2	2	2	2	2	2
BLOC1S1	2	2	2	2	2	2
BLOC1S2	2	2	2	2	2	2
BLOC1S3	2	2	2	2	2	2
BLOC1S4	2	2	2	2	2	2
BLOC1S5	2	2	2	2	2	2
BLOC1S6	1	1	1	1	1	1
BLVRA	2	2	2	2	2	2
BLVRB	2	2	2	2	2	2
BLZF1	2	2	2	2	2	2
BMERB1	3	3	1	NA	2	NA
BMF	2	2	2	2	2	2
BMI1	2	2	2	2	2	2
BMP1	1	1	1	1	1	1
BMP2	3	NA	2	NA	2	2
BMP2K	2	2	2	2	2	2
BMP3	2	2	2	2	2	2
BMP4	2	2	2	2	2	2
BMP6	2	2	2	2	2	2
BMP8B	2	2	2	2	2	2
BMPER	3	NA	3	3	3	3
BMPR1A	2	2	2	2	2	2
BMPR1B	2	2	2	2	2	2
BMPR2	2	NA	2	NA	2	NA
BMS1	1	1	1	NA	2	2
BMS1P1	2	2	2	2	2	2
BMT2	2	2	2	2	2	2
BNC1	2	2	2	2	2	2
BNC2	3	NA	2	NA	2	NA
BNC2.AS1	2	2	2	2	2	2
BNIP1	2	2	2	2	2	2
BNIP2	1	NA	2	2	2	2
BNIP3	2	2	2	2	2	2
BNIP3L	1	1	1	1	1	1
BOC	2	2	2	2	2	2
BOD1	2	NA	1	NA	1	1
BOD1L1	2	2	2	2	2	2
BOK	2	2	2	2	2	2
BOLA1	2	2	2	2	2	2
BOLA3	2	2	2	2	2	2
BOLA3.AS1	2	2	2	2	2	2
BOP1	2	2	2	2	2	2
BORA	2	2	2	2	2	2
BORCS5	2	2	2	2	2	2
BORCS6	2	2	2	2	2	2
BORCS7	2	2	2	2	2	2
BORCS8	2	2	2	2	2	2
BPGM	2	2	2	2	2	2
BPHL	2	2	2	2	2	2
BPI	2	2	2	2	2	2
BPIFB4	2	2	2	2	2	2
BPNT1	2	2	2	2	2	2
BPTF	2	NA	2	2	2	2
BRAF	2	2	2	2	2	2
BRAP	2	2	2	2	2	2
BRAT1	2	2	2	2	2	2
BRCA1	2	2	2	2	2	2
BRCA2	2	2	2	2	2	2
BRCC3	2	2	2	2	2	2
BRD1	2	2	2	2	2	2
BRD2	1	1	1	NA	1	1
BRD3	2	2	2	NA	2	2
BRD3OS	2	NA	2	2	2	2
BRD4	1	1	1	NA	1	1
BRD7	2	2	2	2	2	2
BRD8	2	2	2	2	2	2
BRD9	2	2	2	2	2	2
BRF1	2	2	2	2	2	2
BRF2	2	2	2	2	2	2
BRI3	2	NA	2	NA	2	2
BRI3BP	2	2	2	2	2	2
BRICD5	2	2	2	2	2	2
BRINP1	3	3	3	3	3	3
BRINP2	2	2	2	2	2	2
BRIP1	2	2	2	2	2	2
BRIX1	2	2	2	2	2	2
BRK1	1	1	1	NA	1	1
BRMS1	2	2	2	2	2	2
BRMS1L	2	2	2	2	2	2
BROX	2	NA	2	2	2	2
BRPF1	2	2	2	2	2	2
BRPF3	2	2	2	2	2	2
BRSK1	2	2	2	2	2	2
BRSK2	2	2	2	2	2	2
BRWD1	2	2	2	2	2	2
BRWD3	2	2	2	2	2	2
BSCL2	2	2	2	2	2	2
BSDC1	2	2	2	2	2	NA
BSG	1	1	1	NA	1	1
BSN	2	2	2	2	2	2
BST1	2	2	2	2	2	2
BST2	2	2	2	2	2	2
BTAF1	2	2	2	2	2	2
BTBD1	1	1	1	1	1	1
BTBD10	2	2	2	2	2	2
BTBD11	2	2	2	2	2	2
BTBD19	2	2	2	2	2	2
BTBD2	3	NA	2	NA	2	NA
BTBD3	2	2	2	2	2	2
BTBD6	2	2	2	2	2	2
BTBD7	2	NA	2	NA	2	2
BTBD9	2	2	2	2	2	2
BTD	2	2	2	2	2	2
BTF3	1	NA	1	1	1	NA
BTF3L4	2	2	2	2	2	2
BTG1	2	2	2	NA	2	NA
BTG2	2	2	2	2	2	2
BTG3	2	2	2	2	2	2
BTG3.AS1	2	2	2	2	2	2
BTN2A1	2	2	2	2	2	2
BTN2A2	2	2	2	2	2	2
BTN2A3P	2	2	2	2	2	2
BTN3A1	2	2	2	2	2	2
BTN3A2	2	2	3	NA	2	NA
BTN3A3	2	2	2	2	2	2
BTRC	2	2	2	2	2	2
BUB1	2	2	2	2	2	2
BUB1B	2	2	2	2	2	2
BUB3	1	1	1	NA	1	1
BUD13	2	2	2	2	2	2
BUD23	2	2	2	2	2	2
BUD31	2	2	2	2	2	2
BVES	2	2	2	2	2	2
BVES.AS1	2	2	2	2	2	2
BYSL	2	2	2	2	2	2
BZW1	1	1	1	1	1	NA
BZW2	2	2	2	2	2	2
C10orf105	2	2	2	2	2	2
C10orf143	2	2	2	2	2	2
C10orf25	2	2	2	2	2	2
C10orf55	2	2	2	2	2	2
C10orf88	2	2	2	2	2	2
C10orf90	2	2	2	2	2	2
C11orf1	2	2	2	2	2	2
C11orf24	2	NA	2	NA	2	NA
C11orf45	2	2	2	2	2	2
C11orf49	2	2	2	2	2	2
C11orf54	2	2	2	2	2	2
C11orf58	1	1	1	1	1	1
C11orf65	2	2	2	2	2	2
C11orf68	2	NA	2	2	2	2
C11orf71	2	2	2	2	2	2
C11orf74	2	2	2	2	2	2
C11orf80	2	2	2	2	2	2
C11orf87	2	2	2	2	2	2
C11orf88	2	2	2	2	2	2
C11orf95	2	2	2	2	2	2
C11orf96	2	2	2	2	2	2
C12orf10	2	2	2	2	2	2
C12orf29	2	2	2	2	2	2
C12orf4	2	2	2	2	2	2
C12orf43	2	2	2	2	2	2
C12orf45	2	2	2	2	2	2
C12orf49	2	2	2	2	2	2
C12orf56	2	2	2	2	2	2
C12orf57	2	2	2	2	2	2
C12orf60	2	2	2	2	2	2
C12orf65	2	2	2	2	2	2
C12orf66	2	2	2	2	2	2
C12orf73	2	2	2	2	2	2
C12orf75	3	NA	2	NA	3	3
C12orf76	2	2	2	2	2	2
C14orf119	2	NA	2	NA	2	NA
C14orf132	3	3	3	NA	3	3
C14orf28	2	2	2	2	2	2
C14orf93	2	2	2	2	2	2
C15orf39	2	2	2	2	2	2
C15orf40	2	2	2	2	2	2
C15orf41	2	2	2	2	2	2
C15orf48	2	2	2	2	2	2
C15orf54	2	2	2	2	2	2
C15orf61	2	2	2	2	2	2
C15orf62	2	2	2	2	2	2
C15orf65	2	2	2	2	2	2
C16orf46	2	2	2	2	2	2
C16orf58	2	2	2	2	2	2
C16orf70	2	2	2	2	2	2
C16orf71	2	2	2	2	2	2
C16orf72	2	NA	1	NA	2	2
C16orf74	2	2	2	2	2	2
C16orf86	2	2	2	2	2	2
C16orf87	2	2	2	2	2	2
C16orf89	2	2	2	2	2	2
C16orf91	2	2	2	2	2	2
C16orf95	2	2	2	2	2	2
C17orf100	2	2	2	2	2	2
C17orf107	2	2	2	2	2	2
C17orf49	2	2	2	2	2	2
C17orf53	2	2	2	2	2	2
C17orf58	2	2	2	2	2	2
C17orf67	2	2	2	2	2	2
C17orf75	2	2	2	2	2	2
C17orf80	2	2	2	2	2	2
C17orf82	2	2	2	2	2	2
C17orf97	2	2	2	2	2	2
C18orf21	2	2	2	2	2	2
C18orf25	2	2	2	2	2	2
C18orf32	2	2	2	2	2	2
C18orf54	2	2	2	2	2	2
C18orf65	2	2	2	2	2	2
C19orf12	2	2	2	2	2	2
C19orf24	2	2	2	2	2	2
C19orf25	2	2	2	2	2	2
C19orf38	2	2	2	2	2	2
C19orf44	2	2	2	2	2	2
C19orf47	2	2	2	2	2	2
C19orf48	2	2	2	2	2	2
C19orf53	2	NA	2	NA	2	2
C19orf54	2	2	2	2	2	2
C19orf57	2	2	2	2	2	2
C19orf71	2	2	2	2	2	2
C19orf73	2	2	2	2	2	2
C1D	2	2	2	2	2	2
C1GALT1	2	NA	2	2	2	NA
C1GALT1C1	2	2	2	2	2	2
C1GALT1C1L	2	2	2	2	2	2
C1orf109	2	2	2	2	2	2
C1orf112	2	2	2	2	2	2
C1orf115	2	2	2	2	2	2
C1orf122	2	2	2	2	2	2
C1orf131	2	2	2	2	2	2
C1orf158	2	2	2	2	2	2
C1orf159	2	2	2	2	2	2
C1orf174	2	2	2	2	2	2
C1orf198	3	3	3	NA	3	3
C1orf21	2	NA	2	2	2	NA
C1orf216	2	2	2	2	2	2
C1orf220	2	2	2	2	2	2
C1orf226	2	2	2	2	2	2
C1orf229	2	2	2	2	2	2
C1orf35	2	2	2	2	2	2
C1orf43	1	1	1	1	1	1
C1orf50	2	2	2	2	2	2
C1orf52	2	2	2	2	2	2
C1orf53	2	2	2	2	2	2
C1orf54	2	2	2	2	2	2
C1orf56	2	2	2	2	2	2
C1orf74	2	2	2	2	2	2
C1QBP	2	NA	2	2	1	NA
C1QL1	2	2	2	2	2	2
C1QL3	2	2	2	2	2	2
C1QTNF1	2	NA	2	2	2	2
C1QTNF12	2	2	2	2	2	2
C1QTNF2	2	2	2	2	2	2
C1QTNF3	2	2	2	2	2	2
C1QTNF5	2	2	2	2	2	2
C1QTNF6	3	3	3	NA	3	3
C1QTNF7	2	2	2	2	2	2
C1R	3	3	3	3	3	NA
C1RL	2	NA	2	2	2	2
C1RL.AS1	2	2	2	2	2	2
C1S	3	3	3	3	3	3
C2	2	2	2	2	2	2
C20orf194	2	2	2	2	2	2
C20orf27	2	2	2	2	2	2
C20orf96	2	2	2	2	2	2
C21orf58	2	2	2	2	2	2
C21orf91	2	2	2	2	2	2
C22orf15	2	2	2	2	2	2
C22orf23	2	2	2	2	2	2
C22orf31	2	2	2	2	2	2
C22orf39	2	2	2	2	2	2
C22orf46	2	2	2	2	2	2
C2CD2	2	2	2	2	2	2
C2CD2L	2	2	2	2	2	2
C2CD3	2	2	2	2	2	2
C2CD5	2	2	2	2	2	2
C2CD6	2	2	2	2	2	2
C2orf16	2	2	2	2	2	2
C2orf42	2	2	2	2	2	2
C2orf49	2	2	2	2	2	2
C2orf68	2	2	2	2	2	2
C2orf69	2	2	2	2	2	2
C2orf74	2	2	2	2	2	2
C2orf76	2	2	2	2	2	2
C2orf88	2	2	2	2	2	2
C2orf92	2	2	2	2	2	2
C3	3	3	3	3	3	3
C3orf14	2	2	2	2	2	2
C3orf18	2	2	2	2	2	2
C3orf33	2	2	2	2	2	2
C3orf38	2	2	2	2	2	2
C3orf52	2	2	2	2	2	2
C3orf62	2	2	2	2	2	2
C3orf67	2	2	2	2	2	2
C3orf70	2	2	2	2	2	2
C3orf80	2	2	2	2	2	2
C4A	2	2	2	2	2	2
C4B	2	2	2	2	2	2
C4orf3	1	1	1	1	1	1
C4orf33	2	2	2	2	2	2
C4orf36	2	2	2	2	2	2
C4orf46	2	2	2	2	2	2
C4orf47	2	2	2	2	2	2
C4orf48	2	2	2	2	2	2
C5	2	2	2	2	2	2
C5AR2	2	2	2	2	2	2
C5orf15	1	NA	2	NA	1	NA
C5orf17	2	2	2	2	2	2
C5orf22	2	2	2	2	2	2
C5orf24	1	NA	2	2	2	2
C5orf30	2	2	2	2	2	2
C5orf34	2	2	2	2	2	2
C5orf38	2	2	2	2	2	2
C5orf46	2	2	2	2	2	2
C5orf51	2	2	2	2	2	2
C5orf56	2	2	2	2	2	2
C5orf63	2	2	2	2	2	2
C5orf66	2	2	2	2	2	2
C6orf120	2	NA	2	NA	1	NA
C6orf132	2	2	2	2	2	2
C6orf136	2	2	2	2	2	2
C6orf203	2	2	2	2	2	2
C6orf226	2	2	2	2	2	2
C6orf47	2	2	2	2	2	2
C6orf52	2	2	2	2	2	2
C6orf58	2	2	2	2	2	2
C6orf62	3	NA	3	3	3	NA
C6orf89	1	NA	1	1	1	1
C7orf25	2	2	2	2	2	2
C7orf26	2	2	2	2	2	2
C7orf31	2	2	2	2	2	2
C7orf50	3	3	2	2	2	2
C8orf31	2	2	2	2	2	2
C8orf33	2	NA	2	2	2	2
C8orf34	2	2	2	2	2	2
C8orf37	2	2	2	2	2	2
C8orf44	2	2	2	2	2	2
C8orf48	2	2	2	2	2	2
C8orf58	2	2	2	2	2	2
C8orf76	2	2	2	2	2	2
C8orf82	2	2	2	2	2	2
C8orf88	2	2	2	2	2	2
C9orf116	2	2	2	2	2	2
C9orf16	2	2	2	2	2	NA
C9orf40	2	2	2	2	2	2
C9orf43	2	2	2	2	2	2
C9orf50	2	2	2	2	2	2
C9orf64	2	2	2	2	2	2
C9orf72	2	2	2	2	2	2
C9orf78	1	1	1	NA	2	NA
C9orf85	2	2	2	2	2	2
CA11	2	2	2	2	2	2
CA12	3	3	3	3	3	3
CA13	2	2	2	2	2	2
CA14	2	2	2	2	2	2
CA5B	2	2	2	2	2	2
CA5BP1	2	2	2	2	2	2
CA9	2	2	2	2	2	2
CAAP1	2	2	2	2	2	2
CAB39	1	1	2	NA	1	1
CAB39L	2	2	2	2	2	2
CABCOCO1	2	2	2	2	2	2
CABIN1	1	NA	2	2	1	NA
CABLES1	2	NA	3	3	2	2
CABLES2	2	2	2	2	2	2
CABYR	2	2	2	2	2	2
CACFD1	2	2	2	2	2	2
CACHD1	2	2	3	NA	3	NA
CACNA1A	2	2	2	2	2	2
CACNA1C	2	2	2	2	2	2
CACNA1G	2	2	3	NA	2	NA
CACNA1G.AS1	2	2	2	2	2	2
CACNA1H	2	2	2	2	2	2
CACNA2D1	2	2	2	NA	2	NA
CACNA2D2	2	2	2	2	2	2
CACNA2D3	2	2	2	2	2	2
CACNA2D4	2	2	2	2	2	2
CACNB1	2	2	2	2	2	2
CACNB2	2	2	2	2	2	2
CACNB3	2	2	2	2	2	2
CACNB4	2	2	2	2	2	2
CACNG7	2	2	2	2	2	2
CACNG8	2	2	2	2	2	2
CACTIN	2	2	2	2	2	2
CACTIN.AS1	2	2	2	2	2	2
CACUL1	2	2	2	2	2	2
CACYBP	2	2	2	2	2	2
CAD	1	1	1	NA	2	NA
CADM1	2	NA	2	2	2	2
CADM3	2	2	2	2	2	2
CADM4	2	2	2	2	2	2
CADPS	2	2	2	2	2	2
CADPS2	2	2	2	2	2	2
CALB2	2	2	2	2	2	2
CALCOCO1	2	NA	2	2	2	2
CALCOCO2	1	1	1	1	1	1
CALCRL	2	2	2	2	2	2
CALD1	3	3	3	NA	3	NA
CALHM2	2	NA	2	NA	2	2
CALHM5	3	NA	2	2	2	2
CALHM6	2	2	2	2	2	2
CALM1	1	1	1	1	1	1
CALM2	1	NA	1	1	1	1
CALM3	1	1	1	1	1	NA
CALML4	2	2	2	2	2	2
CALR	1	1	1	1	1	1
CALU	1	NA	1	NA	1	1
CAMK1	2	2	2	2	2	2
CAMK1D	3	3	3	NA	2	2
CAMK1G	2	2	2	2	2	2
CAMK2A	2	2	2	2	2	2
CAMK2B	2	2	2	2	2	2
CAMK2D	2	NA	2	NA	3	NA
CAMK2G	2	2	2	2	2	2
CAMK2N1	3	3	3	3	3	3
CAMK2N2	2	2	2	2	2	2
CAMK4	2	2	2	2	2	2
CAMKK1	2	2	2	2	2	2
CAMKK2	1	1	1	NA	1	1
CAMKMT	2	2	2	2	2	2
CAMLG	2	NA	2	2	1	NA
CAMSAP1	2	2	2	2	2	2
CAMSAP2	1	1	2	NA	2	NA
CAMTA1	2	2	2	2	2	2
CAMTA2	2	2	2	2	2	2
CAND1	1	1	1	1	1	1
CAND2	2	2	2	2	2	2
CANT1	1	1	1	1	1	1
CANX	1	1	1	1	1	1
CAP1	1	1	1	1	1	1
CAP2	2	NA	2	2	2	2
CAPG	3	3	3	3	3	3
CAPN1	1	NA	2	NA	2	NA
CAPN10	2	2	2	2	2	2
CAPN10.DT	2	2	2	2	2	2
CAPN15	2	2	2	2	2	2
CAPN2	1	1	2	NA	2	NA
CAPN5	2	2	2	2	2	2
CAPN7	2	2	2	2	2	2
CAPNS1	1	1	1	NA	2	NA
CAPRIN1	1	1	1	1	1	1
CAPRIN2	2	2	2	2	2	2
CAPS	2	2	2	2	2	2
CAPS2	2	2	2	2	2	2
CAPZA1	1	1	2	NA	2	NA
CAPZA2	1	1	1	1	1	1
CAPZB	1	1	1	1	1	1
CARD10	2	NA	3	NA	3	NA
CARD16	2	2	2	2	2	2
CARD19	2	2	2	2	2	2
CARD6	2	2	2	2	2	2
CARD8	2	2	2	2	2	2
CARD8.AS1	2	2	2	2	2	2
CARD9	2	2	2	2	2	2
CARF	2	2	2	2	2	2
CARHSP1	2	2	2	NA	3	NA
CARM1	2	NA	1	1	1	NA
CARMIL1	2	2	2	2	2	2
CARMIL2	2	2	2	2	2	2
CARNMT1	2	2	2	2	2	2
CARNS1	2	2	2	2	2	2
CARS	2	NA	2	2	2	2
CARS2	2	2	2	NA	2	2
CASC1	2	2	2	2	2	2
CASC2	2	2	2	2	2	2
CASC3	1	NA	1	NA	1	1
CASC4	2	NA	2	NA	2	2
CASD1	2	2	2	2	2	2
CASK	2	2	2	2	2	2
CASKIN1	2	2	2	2	2	2
CASKIN2	2	2	2	2	2	2
CASP1	2	2	2	2	2	2
CASP10	2	2	2	2	2	2
CASP17P	2	2	2	2	2	2
CASP2	2	2	2	2	2	2
CASP3	2	2	2	2	2	2
CASP4	2	2	2	2	2	2
CASP6	2	2	2	2	2	2
CASP7	2	2	2	2	2	2
CASP8	2	2	2	2	2	2
CASP8AP2	2	2	2	2	2	2
CASP9	2	2	2	2	2	2
CASQ2	2	2	2	2	2	2
CASS4	2	2	2	2	2	2
CAST	1	1	1	1	1	1
CASTOR1	2	2	2	2	2	2
CASTOR2	2	2	2	2	2	2
CASTOR3	2	2	2	2	2	2
CAT	3	NA	2	NA	2	2
CATSPER2P1	2	2	2	2	2	2
CATSPERE	2	2	2	2	2	2
CATSPERG	2	2	2	2	2	2
CAV1	3	NA	3	3	3	3
CAV2	3	3	2	NA	3	NA
CAVIN1	1	1	1	NA	1	NA
CAVIN2	2	2	2	2	2	2
CAVIN3	3	NA	3	NA	3	NA
CAVIN4	2	2	2	2	2	2
CBARP	2	2	2	2	2	2
CBFA2T2	2	2	2	2	2	2
CBFB	2	2	2	2	2	2
CBL	2	2	2	2	2	2
CBLB	2	2	2	2	2	2
CBLL1	2	2	2	2	2	2
CBLN3	2	2	2	2	2	2
CBR1	2	2	2	2	2	2
CBR3	2	2	2	2	2	2
CBR3.AS1	2	2	2	2	2	2
CBR4	2	2	2	2	2	2
CBS	2	2	2	2	2	2
CBWD1	2	2	2	2	2	2
CBWD2	2	2	2	2	2	2
CBWD5	2	2	2	2	2	2
CBWD6	2	2	2	2	2	2
CBX1	1	NA	1	1	1	1
CBX2	2	2	2	2	2	2
CBX3	1	1	1	1	1	1
CBX3P2	2	2	2	2	2	2
CBX4	2	2	2	2	2	2
CBX5	1	1	2	2	2	NA
CBX6	3	NA	3	NA	2	NA
CBX7	2	2	2	2	2	2
CBX8	2	2	2	2	2	2
CBY1	2	2	2	2	2	2
CC2D1A	2	2	2	2	2	2
CC2D1B	2	2	2	2	2	2
CC2D2A	2	2	2	2	2	2
CCAR1	2	2	2	NA	2	2
CCAR2	1	NA	1	1	1	1
CCBE1	3	3	3	3	3	3
CCDC102A	2	2	2	2	2	2
CCDC102B	2	2	2	2	2	2
CCDC106	2	2	2	2	2	2
CCDC107	2	2	2	2	2	2
CCDC110	2	2	2	2	2	2
CCDC112	2	2	2	2	2	2
CCDC113	2	2	2	2	2	2
CCDC115	2	2	2	2	2	2
CCDC117	2	2	2	NA	2	2
CCDC12	2	2	2	2	2	2
CCDC120	2	2	2	2	2	2
CCDC121	2	2	2	2	2	2
CCDC122	2	2	2	2	2	2
CCDC124	2	2	2	2	2	2
CCDC125	2	2	2	2	2	2
CCDC126	2	2	2	2	2	2
CCDC127	2	2	2	2	2	2
CCDC13	2	2	2	2	2	2
CCDC130	2	2	2	2	2	2
CCDC134	2	2	2	2	2	2
CCDC136	2	2	2	2	2	2
CCDC137	2	2	2	2	2	2
CCDC138	2	2	2	2	2	2
CCDC14	2	2	2	2	2	2
CCDC140	2	2	2	2	2	2
CCDC142	2	2	2	2	2	2
CCDC144A	2	2	2	2	2	2
CCDC144B	2	2	2	2	2	2
CCDC146	2	2	2	2	2	2
CCDC148	2	2	2	2	2	2
CCDC149	2	2	2	2	2	2
CCDC15	2	2	2	2	2	2
CCDC150	2	2	2	2	2	2
CCDC151	2	2	2	2	2	2
CCDC152	2	2	2	2	2	2
CCDC153	2	2	2	2	2	2
CCDC157	2	2	2	2	2	2
CCDC158	2	2	2	2	2	2
CCDC159	2	2	2	2	2	2
CCDC163	2	2	2	2	2	2
CCDC167	2	2	2	2	2	2
CCDC169	2	2	2	2	2	2
CCDC170	2	2	2	2	2	2
CCDC171	2	2	2	2	2	2
CCDC173	2	2	2	2	2	2
CCDC174	2	2	2	2	2	2
CCDC18	2	2	2	2	2	2
CCDC180	2	2	2	2	2	2
CCDC181	2	2	2	2	2	2
CCDC183	2	2	2	2	2	2
CCDC183.AS1	2	2	2	2	2	2
CCDC184	2	2	2	2	2	2
CCDC186	2	2	2	2	2	2
CCDC188	2	2	2	2	2	2
CCDC189	2	2	2	2	2	2
CCDC191	2	2	2	2	2	2
CCDC192	2	2	2	2	2	2
CCDC200	2	2	2	2	2	2
CCDC22	2	2	2	2	2	2
CCDC24	2	2	2	2	2	2
CCDC25	2	2	2	NA	2	2
CCDC28A	2	2	2	2	2	2
CCDC28B	2	2	2	2	2	2
CCDC30	2	2	2	2	2	2
CCDC32	2	2	2	2	2	2
CCDC34	2	2	2	2	2	2
CCDC36	2	2	2	2	2	2
CCDC40	2	2	2	2	2	2
CCDC43	2	2	2	2	2	2
CCDC47	1	1	1	1	1	1
CCDC50	1	NA	2	2	1	NA
CCDC51	2	2	2	2	2	2
CCDC57	2	2	2	2	2	2
CCDC58	2	2	2	2	2	2
CCDC59	2	2	2	2	2	2
CCDC6	1	1	2	2	2	2
CCDC61	2	2	2	2	2	2
CCDC65	2	2	2	2	2	2
CCDC66	2	2	2	2	2	2
CCDC68	2	2	2	2	2	2
CCDC69	3	3	3	3	3	NA
CCDC7	2	2	2	2	2	2
CCDC71	2	2	2	2	2	2
CCDC71L	2	2	2	2	3	NA
CCDC74A	2	2	2	2	2	2
CCDC74B	2	2	2	2	2	2
CCDC77	2	2	2	2	2	2
CCDC78	2	2	2	2	2	2
CCDC8	3	NA	3	3	3	NA
CCDC80	3	NA	3	NA	3	3
CCDC81	2	2	2	2	2	2
CCDC82	2	2	2	2	2	2
CCDC84	2	2	2	2	2	2
CCDC85A	2	2	2	2	2	2
CCDC85B	3	3	3	NA	3	NA
CCDC85C	2	2	2	2	2	2
CCDC86	2	2	2	2	2	2
CCDC87	2	2	2	2	2	2
CCDC88A	2	2	2	NA	2	NA
CCDC88B	2	2	2	2	2	2
CCDC88C	2	2	2	2	2	2
CCDC89	2	2	2	2	2	2
CCDC9	2	2	2	2	2	2
CCDC90B	2	NA	2	2	2	2
CCDC91	2	2	2	2	2	2
CCDC92	2	2	2	NA	2	NA
CCDC93	2	NA	2	2	2	2
CCDC96	2	2	2	2	2	2
CCDC97	2	2	2	2	2	2
CCDC9B	2	2	2	2	2	2
CCHCR1	2	2	2	2	2	2
CCIN	2	2	2	2	2	2
CCKAR	2	2	2	2	2	2
CCL11	2	2	2	2	2	2
CCL13	2	2	2	2	2	2
CCL18	2	2	2	2	2	2
CCL2	2	2	2	2	2	2
CCL26	2	2	2	2	2	2
CCL28	2	2	2	2	2	2
CCL7	2	2	2	2	2	2
CCL8	2	2	2	2	2	2
CCM2	2	NA	2	NA	2	2
CCN1	3	3	3	3	3	3
CCN2	3	3	3	3	3	3
CCN3	3	3	3	3	3	NA
CCN4	3	3	3	3	3	3
CCN5	3	3	3	3	3	3
CCNA2	2	NA	2	2	2	NA
CCNB1	3	NA	2	2	2	NA
CCNB1IP1	2	2	2	2	2	2
CCNB2	2	2	2	2	2	2
CCNC	2	2	2	2	2	2
CCND1	1	1	1	NA	2	NA
CCND2	3	NA	2	NA	2	NA
CCND3	2	2	2	2	2	2
CCNDBP1	2	2	2	2	2	2
CCNE1	2	2	2	2	2	2
CCNE2	2	2	2	2	2	2
CCNF	2	2	2	2	2	2
CCNG1	3	3	3	NA	2	NA
CCNG2	2	2	2	2	2	2
CCNH	2	2	2	2	2	2
CCNI	3	3	3	NA	2	NA
CCNJ	2	2	2	2	2	2
CCNJL	2	2	2	2	2	2
CCNK	2	2	2	2	2	2
CCNL1	2	2	2	2	2	2
CCNL2	2	2	2	2	2	2
CCNO	2	2	2	2	2	2
CCNQ	2	2	2	2	2	2
CCNT1	2	2	2	2	2	2
CCNT2	2	2	2	2	2	2
CCNY	1	1	1	1	1	1
CCNYL1	2	2	2	2	2	2
CCP110	2	2	2	2	2	2
CCPG1	3	3	3	3	3	3
CCR1	2	2	2	2	2	2
CCR10	2	2	2	2	2	2
CCR7	2	2	2	2	2	2
CCRL2	2	2	2	2	2	2
CCS	2	2	2	2	2	2
CCSAP	2	2	2	2	2	2
CCSER2	1	NA	2	NA	2	2
CCT2	1	1	1	1	1	1
CCT3	1	1	1	1	1	1
CCT4	1	1	1	1	1	1
CCT5	1	1	1	1	1	1
CCT6A	1	1	1	1	1	1
CCT6B	2	2	2	2	2	2
CCT6P3	2	2	2	2	2	2
CCT7	1	1	1	1	1	1
CCT8	1	1	1	1	1	1
CCZ1	2	2	2	2	2	2
CCZ1B	2	2	2	2	2	2
CD101	2	2	2	2	2	2
CD109	3	3	3	3	3	3
CD14	2	2	2	2	2	2
CD151	2	NA	3	NA	1	NA
CD160	2	2	2	2	2	2
CD163	2	2	2	2	2	2
CD163L1	2	2	2	2	2	2
CD164	3	NA	3	NA	1	NA
CD177	2	2	2	2	2	2
CD1D	2	2	2	2	2	2
CD200	2	2	2	2	2	2
CD200R1	2	2	2	2	2	2
CD226	2	2	2	2	2	2
CD24	2	2	2	2	2	2
CD248	3	NA	3	3	3	3
CD27.AS1	2	2	2	2	2	2
CD274	2	2	2	2	2	2
CD276	3	NA	3	NA	1	1
CD2AP	2	2	2	2	2	2
CD2BP2	2	NA	2	NA	2	2
CD302	2	2	2	2	2	2
CD320	2	2	2	2	2	2
CD34	2	NA	2	NA	2	2
CD36	3	3	2	2	2	2
CD37	2	2	2	2	2	2
CD3EAP	2	2	2	2	2	2
CD4	2	2	2	2	2	2
CD40	2	2	2	2	2	2
CD44	3	3	3	3	3	NA
CD46	2	NA	2	NA	2	NA
CD47	3	3	3	NA	3	NA
CD55	3	NA	2	2	2	2
CD58	2	2	2	2	2	2
CD59	1	1	2	NA	1	1
CD63	1	NA	3	NA	1	NA
CD68	2	2	2	2	2	2
CD7	2	2	2	2	2	2
CD70	2	2	2	2	2	2
CD72	2	2	2	2	2	2
CD74	2	2	2	2	2	2
CD79A	2	2	2	2	2	2
CD79B	2	2	2	2	2	2
CD81	3	3	3	3	3	3
CD81.AS1	2	2	2	2	2	2
CD82	2	NA	2	2	2	NA
CD83	2	2	2	2	2	2
CD9	3	3	3	3	3	3
CD99	1	1	1	1	1	NA
CD99L2	2	NA	3	NA	2	NA
CD99P1	2	2	2	2	2	2
CDA	2	2	2	2	2	2
CDADC1	2	2	2	2	2	2
CDAN1	2	2	2	2	2	2
CDC123	1	1	2	NA	1	1
CDC14A	2	2	2	2	2	2
CDC14B	2	2	2	2	2	2
CDC16	1	NA	1	NA	1	NA
CDC20	2	NA	2	2	2	2
CDC23	2	2	2	2	2	2
CDC25A	2	2	2	2	2	2
CDC25B	3	3	3	NA	3	3
CDC25C	2	2	2	2	2	2
CDC26	2	2	2	2	2	2
CDC27	1	1	1	1	1	1
CDC34	2	2	2	2	2	2
CDC37	1	1	1	1	1	1
[truncated: 12,757 more rows]

## Sheet: AF_2b_0.05Gy
Additional File 2b: Gene classifications in whole data set (WDS) and classifications after cross-validation (cv) in fibroblasts of cancer-free controls (N0), childhood-cancer survivors without (N1) and with at least one second primary neoplasm (N2+) after exposure to 0.05 Gray. 1 = Hypo-Variable, 2= Non-Variable, 3= Hyper-Variable. NA= Gene excluded by bimodal test/NA in CV= classification from W…
Gene	N0 WDS	N0 CV	N1 WDS	N1 CV	N2+ WDS	N2+ CV
A1BG	2	2	2	2	2	2
A1BG.AS1	2	2	2	2	2	2
A2M	3	3	3	3	3	3
A2M.AS1	2	2	2	2	2	2
A4GALT	3	3	3	NA	3	NA
AAAS	2	2	2	2	2	2
AACS	2	2	2	2	2	2
AADAC	2	2	2	2	2	2
AADACL2	2	2	2	2	2	2
AADAT	2	2	2	2	2	2
AAGAB	1	1	1	NA	1	NA
AAK1	2	2	2	2	2	2
AAMDC	2	2	2	2	2	2
AAMP	1	1	1	1	1	1
AAR2	2	2	2	NA	2	2
AARD	2	2	2	2	2	2
AARS	2	NA	2	NA	2	NA
AARS2	2	2	2	2	2	2
AARSD1	2	2	2	2	2	2
AASDH	2	2	2	2	2	2
AASDHPPT	2	2	2	2	2	2
AASS	2	2	2	2	2	2
AATF	2	2	2	2	2	2
ABALON	2	2	2	2	2	2
ABAT	2	2	2	2	2	2
ABCA1	3	3	3	3	3	3
ABCA10	2	2	2	2	2	2
ABCA11P	2	2	2	2	2	2
ABCA12	2	2	2	2	2	2
ABCA13	2	2	2	2	2	2
ABCA2	2	2	2	NA	2	2
ABCA3	2	2	2	2	2	2
ABCA4	2	2	2	2	2	2
ABCA6	3	3	3	3	3	3
ABCA7	2	2	2	2	2	2
ABCA8	3	3	3	3	3	3
ABCA9	3	3	3	3	3	3
ABCB10	2	2	2	2	2	2
ABCB4	2	2	2	2	2	2
ABCB5	2	2	2	2	2	2
ABCB6	2	2	2	2	2	2
ABCB7	2	2	2	2	2	2
ABCB8	2	2	2	2	2	2
ABCB9	2	2	2	2	2	2
ABCC1	2	NA	2	NA	2	NA
ABCC10	2	2	2	2	2	2
ABCC2	2	2	2	2	2	2
ABCC3	3	3	3	3	3	NA
ABCC4	2	2	2	2	2	2
ABCC5	2	2	2	2	2	2
ABCC6	2	2	2	2	2	2
ABCC9	3	3	3	3	3	3
ABCD1	2	2	2	2	2	2
ABCD3	2	2	2	2	2	2
ABCD4	2	2	2	2	2	2
ABCE1	1	1	1	1	1	NA
ABCF1	1	1	1	NA	2	NA
ABCF2	1	NA	1	1	1	1
ABCF3	1	1	2	NA	2	NA
ABCG1	2	2	2	2	2	2
ABCG2	2	2	2	2	2	2
ABHD10	2	2	2	2	2	2
ABHD11	2	2	2	2	2	2
ABHD12	2	2	2	2	2	2
ABHD12B	2	2	2	2	2	2
ABHD13	2	2	2	2	2	2
ABHD14A	2	2	2	2	2	2
ABHD14B	3	NA	3	3	3	NA
ABHD15	2	2	2	2	2	2
ABHD16A	2	2	2	2	2	2
ABHD17A	2	2	2	2	2	2
ABHD17B	2	2	2	2	2	2
ABHD17C	2	2	2	2	2	2
ABHD18	2	2	2	2	2	2
ABHD2	3	3	3	3	3	NA
ABHD3	2	2	2	2	2	2
ABHD4	3	NA	2	2	3	3
ABHD5	2	2	2	2	2	2
ABHD6	2	2	2	2	2	2
ABHD8	2	2	2	2	2	2
ABI1	1	1	2	NA	2	2
ABI2	1	NA	2	NA	2	NA
ABI3	2	2	2	2	2	2
ABI3BP	3	3	3	3	3	3
ABITRAM	2	2	2	2	2	2
ABL1	2	NA	2	NA	1	NA
ABL2	2	2	2	2	2	NA
ABLIM1	2	2	2	2	3	NA
ABLIM3	2	2	2	2	3	NA
ABR	3	3	3	3	3	NA
ABRACL	2	2	2	2	2	2
ABRAXAS1	2	2	2	2	2	2
ABRAXAS2	2	2	2	2	2	2
ABT1	2	2	2	2	2	2
ABTB1	2	2	2	2	2	2
ABTB2	2	2	2	2	2	2
ACAA1	2	2	2	2	2	2
ACAA2	2	2	2	2	2	2
ACACA	2	NA	2	NA	2	NA
ACACB	2	2	2	2	2	2
ACAD10	2	2	2	2	2	2
ACAD8	2	2	2	2	2	2
ACAD9	2	2	2	NA	2	2
ACADL	2	2	2	2	2	2
ACADM	2	2	2	2	2	2
ACADS	2	2	2	2	2	2
ACADSB	2	2	2	2	2	2
ACADVL	2	NA	2	NA	2	NA
ACAN	3	3	3	3	3	3
ACAP1	2	2	2	2	2	2
ACAP2	2	2	3	NA	2	2
ACAP3	2	2	2	2	2	2
ACAT1	2	2	2	2	2	2
ACAT2	3	3	3	3	3	3
ACBD3	1	1	1	1	1	1
ACBD4	2	2	2	2	2	2
ACBD5	2	2	2	2	2	2
ACBD6	2	2	2	2	2	2
ACCS	2	2	2	2	2	2
ACD	2	2	2	2	2	2
ACE	3	3	3	3	3	3
ACER2	2	2	2	2	2	2
ACER3	2	2	2	2	2	2
ACIN1	2	2	2	2	2	2
ACKR2	2	2	2	2	2	2
ACKR3	3	3	3	3	3	3
ACKR4	3	3	3	3	3	3
ACLY	2	NA	3	NA	3	NA
ACO1	2	2	1	1	1	1
ACO2	2	2	2	2	2	2
ACOT1	2	2	2	2	2	2
ACOT11	2	2	2	2	2	2
ACOT13	2	2	2	2	2	2
ACOT2	2	2	2	2	2	2
ACOT4	2	2	2	2	2	2
ACOT7	2	2	2	2	2	2
ACOT8	2	2	2	2	2	2
ACOT9	2	2	2	2	2	2
ACOX1	2	2	2	2	2	2
ACOX2	2	2	2	2	2	2
ACOX3	2	2	2	2	2	2
ACOXL	2	2	2	2	2	2
ACOXL.AS1	2	2	2	2	2	2
ACP1	2	2	2	2	2	2
ACP2	2	2	2	2	2	2
ACP5	2	2	2	2	2	2
ACP6	2	2	2	2	2	2
ACPP	2	2	2	2	2	2
ACRBP	2	2	2	2	2	2
ACSF2	2	2	2	2	2	2
ACSF3	2	2	2	2	2	2
ACSL1	2	2	2	2	2	2
ACSL3	3	NA	3	3	3	3
ACSL4	3	NA	3	NA	3	3
ACSL5	2	2	2	2	2	2
ACSM3	2	2	2	2	2	2
ACSS1	2	2	2	2	2	2
ACSS2	3	3	3	3	3	3
ACSS3	2	2	2	2	2	2
ACTA2	3	NA	3	3	3	NA
ACTA2.AS1	2	2	2	2	2	2
ACTB	1	1	1	1	1	1
ACTG1	1	1	1	1	1	1
ACTL10	2	2	2	2	2	2
ACTL6A	2	2	2	2	2	2
ACTL8	2	2	2	2	2	2
ACTN1	1	NA	2	NA	2	NA
ACTN4	3	NA	1	NA	1	NA
ACTR10	1	1	1	1	1	1
ACTR1A	1	1	1	1	1	1
ACTR1B	2	2	2	2	2	2
ACTR2	1	1	1	1	1	1
ACTR3	1	NA	2	NA	1	1
ACTR3B	2	2	2	2	2	2
ACTR3C	2	2	2	2	2	2
ACTR5	2	2	2	2	2	2
ACTR6	2	2	2	2	2	2
ACTR8	2	2	2	2	2	2
ACTRT3	2	2	2	2	2	2
ACVR1	2	NA	1	NA	1	1
ACVR1B	2	2	2	2	2	2
ACVR1C	2	2	2	2	2	2
ACVR2A	3	3	3	3	3	NA
ACVR2B	2	2	2	2	2	2
ACVR2B.AS1	2	2	2	2	2	2
ACVRL1	3	3	3	NA	3	3
ACY1	2	2	2	2	2	2
ACYP1	2	2	2	2	2	2
ACYP2	2	2	2	2	2	2
ADA	3	NA	3	NA	3	3
ADA2	2	NA	2	NA	3	NA
ADAL	2	2	2	2	2	2
ADAM10	3	NA	3	3	3	3
ADAM11	2	2	2	2	2	2
ADAM12	3	3	3	3	3	3
ADAM15	2	NA	2	NA	2	NA
ADAM17	2	2	2	2	2	2
ADAM19	3	NA	2	2	3	NA
ADAM21	2	2	2	2	2	2
ADAM22	2	2	2	2	2	2
ADAM23	2	NA	2	2	3	NA
ADAM28	2	2	2	2	2	2
ADAM32	2	2	2	2	2	2
ADAM33	3	3	3	3	3	3
ADAM8	2	2	2	2	2	2
ADAM9	2	NA	2	NA	3	NA
ADAMTS1	3	3	3	3	3	3
ADAMTS10	2	2	2	2	2	2
ADAMTS12	3	3	3	3	3	3
ADAMTS13	2	2	2	2	2	2
ADAMTS14	2	2	2	2	2	2
ADAMTS15	3	3	3	3	3	3
ADAMTS16	2	2	2	2	2	2
ADAMTS17	2	2	2	2	2	2
ADAMTS2	3	NA	3	3	3	3
ADAMTS3	2	2	2	2	2	2
ADAMTS4	2	2	2	2	2	2
ADAMTS5	3	3	3	3	3	3
ADAMTS6	2	2	2	2	2	2
ADAMTS7	2	2	2	2	2	2
ADAMTS7P1	2	2	2	2	2	2
ADAMTS9	2	2	2	2	2	2
ADAMTS9.AS2	2	2	2	2	2	2
ADAMTSL2	2	2	2	2	2	2
ADAMTSL3	2	2	2	2	2	2
ADAMTSL4	3	3	3	3	3	3
ADAMTSL5	2	2	2	2	2	2
ADAP1	2	2	2	2	2	2
ADAR	1	1	1	1	1	1
ADARB1	3	3	3	3	3	3
ADAT1	2	2	2	2	2	2
ADAT2	2	2	2	2	2	2
ADAT3	2	2	2	2	2	2
ADCK1	2	2	2	2	2	2
ADCK2	2	2	2	2	2	2
ADCK5	2	2	2	2	2	2
ADCY1	2	2	2	2	2	2
ADCY10P1	2	2	2	2	2	2
ADCY2	2	2	2	2	2	2
ADCY3	2	2	2	NA	2	2
ADCY4	2	2	2	2	2	2
ADCY5	2	2	2	2	2	2
ADCY6	2	2	2	2	2	2
ADCY7	3	NA	2	2	2	2
ADCY8	2	2	2	2	2	2
ADCY9	1	NA	2	NA	2	NA
ADCYAP1R1	2	2	2	2	2	2
ADD1	1	1	1	1	1	1
ADD3	3	NA	3	NA	2	NA
ADGRA2	1	1	2	NA	1	NA
ADGRA3	2	2	2	2	2	2
ADGRB2	2	2	2	2	2	2
ADGRD1	3	3	3	3	3	3
ADGRE1	2	2	2	2	2	2
ADGRE5	3	NA	2	NA	3	NA
ADGRF3	2	2	2	2	2	2
ADGRF5	2	2	2	2	2	2
ADGRG1	2	2	2	2	2	2
ADGRG2	2	2	2	2	2	2
ADGRG6	2	2	2	2	2	2
ADGRG7	2	2	2	2	2	2
ADGRL1	2	2	2	2	2	2
ADGRL2	3	3	3	3	3	3
ADGRL3	2	2	2	2	2	2
ADGRL4	3	3	2	2	3	NA
ADH1B	3	3	3	3	3	3
ADH1C	2	2	2	2	2	2
ADH5	1	1	1	1	1	1
ADH6	2	2	2	2	2	2
ADH7	2	2	2	2	2	2
ADHFE1	2	2	2	2	2	2
ADI1	2	NA	2	2	2	NA
ADIPOR1	2	2	2	2	2	2
ADIPOR2	2	NA	2	NA	2	NA
ADK	2	2	2	2	2	2
ADM	3	3	3	3	3	3
ADNP	1	1	1	1	1	1
ADNP.AS1	2	2	2	2	2	2
ADNP2	2	2	2	2	2	2
ADO	2	2	2	2	2	2
ADORA1	2	2	2	2	2	2
ADORA2B	2	2	2	2	2	2
ADPGK	2	2	2	2	2	2
ADPRH	2	2	2	2	2	2
ADPRHL1	2	2	2	2	2	2
ADPRHL2	2	2	2	2	2	2
ADPRM	2	2	2	2	2	2
ADRA1B	2	2	2	2	2	2
ADRA1D	2	2	2	2	2	2
ADRA2A	3	3	3	3	3	3
ADRA2B	2	2	2	2	2	2
ADRA2C	2	2	2	2	2	2
ADRB2	2	2	2	2	2	2
ADRM1	2	2	2	2	2	2
ADSL	2	NA	2	NA	2	2
ADSS	2	2	2	2	2	2
ADSSL1	2	2	2	2	2	2
ADTRP	2	2	2	2	2	2
AEBP1	3	3	3	3	3	3
AEBP2	2	2	2	2	2	2
AEN	2	2	2	2	2	2
AFAP1	3	3	3	NA	3	NA
AFAP1L1	2	2	2	NA	2	2
AFAP1L2	2	2	2	2	2	2
AFDN	2	2	2	2	2	2
AFF1	2	2	2	2	2	2
AFF2	3	3	2	NA	3	NA
AFF3	3	3	3	3	3	3
AFF4	2	NA	3	NA	3	NA
AFG1L	2	2	2	2	2	2
AFG3L1P	2	2	2	2	2	2
AFG3L2	2	2	2	2	2	2
AFMID	2	2	2	2	2	2
AFP	2	2	2	2	2	2
AFTPH	2	2	2	2	2	2
AGA	2	2	2	2	2	2
AGAP1	2	2	2	2	2	2
AGAP2	2	2	2	2	2	2
AGAP2.AS1	2	2	2	2	2	2
AGAP3	2	2	2	2	2	NA
AGAP6	2	2	2	2	2	2
AGAP9	2	2	2	2	2	2
AGBL2	2	2	2	2	2	2
AGBL3	2	2	2	2	2	2
AGBL5	2	2	2	2	2	2
AGER	2	2	2	2	2	2
AGFG1	1	1	1	NA	1	NA
AGFG2	2	2	2	2	2	2
AGGF1	2	2	2	2	2	2
AGK	2	2	2	2	2	2
AGMAT	2	2	2	2	2	2
AGO1	2	NA	2	2	2	2
AGO2	2	NA	2	2	2	2
AGO3	2	2	2	2	2	2
AGO4	2	2	2	2	2	2
AGPAT1	2	2	2	2	2	2
AGPAT2	2	2	2	2	2	2
AGPAT3	1	1	1	1	1	1
AGPAT4	2	2	2	2	2	2
AGPAT4.IT1	2	2	2	2	2	2
AGPAT5	2	2	2	2	2	2
AGPS	2	2	2	2	2	2
AGRN	3	NA	3	3	3	3
AGTPBP1	2	2	2	2	2	2
AGTR1	2	NA	2	2	2	2
AGTRAP	2	2	2	2	2	2
AHCTF1	2	2	2	2	2	2
AHCY	3	3	3	3	3	3
AHCYL1	1	1	1	1	1	1
AHCYL2	2	2	2	2	2	2
AHI1	2	2	2	2	2	2
AHNAK	1	1	3	NA	3	NA
AHNAK2	3	3	3	3	3	NA
AHR	3	3	3	3	3	3
AHSA1	1	1	1	1	2	NA
AHSA2P	2	2	2	2	2	2
AIDA	2	2	2	2	2	2
AIF1L	2	2	2	2	2	2
AIFM1	2	2	2	2	2	2
AIFM2	2	2	2	2	2	2
AIFM3	2	2	2	2	2	2
AIG1	2	2	2	2	2	2
AIM2	2	2	2	2	2	2
AIMP1	2	2	2	2	2	2
AIMP2	2	2	2	2	2	2
AIP	2	2	2	2	2	2
AJAP1	2	2	2	2	2	2
AJUBA	3	NA	2	2	2	2
AK1	2	2	2	2	2	2
AK2	2	NA	2	NA	2	2
AK3	2	NA	2	NA	2	NA
AK4	3	3	3	NA	3	3
AK5	3	3	3	3	3	3
AK6	2	2	2	2	2	2
AK7	2	2	2	2	2	2
AK8	2	2	2	2	2	2
AK9	2	2	2	2	2	2
AKAP1	2	2	2	2	2	2
AKAP10	2	2	2	2	2	2
AKAP12	3	3	3	3	3	3
AKAP13	2	NA	2	NA	2	2
AKAP17A	2	2	2	2	2	2
AKAP2	2	2	2	2	2	2
AKAP3	2	2	2	2	2	2
AKAP5	2	2	2	2	2	2
AKAP6	2	2	2	2	2	2
AKAP7	2	2	2	2	2	2
AKAP8	2	2	2	2	2	2
AKAP8L	2	2	2	2	2	2
AKAP9	2	NA	2	NA	3	NA
AKIP1	2	2	2	2	2	2
AKIRIN1	2	2	2	2	2	2
AKIRIN2	2	2	2	2	2	2
AKNA	2	2	2	2	2	2
AKNAD1	2	2	2	2	2	2
AKR1A1	2	2	3	NA	2	2
AKR1B1	2	2	2	NA	3	3
AKR1B10	2	2	2	2	2	2
AKR1C1	3	3	3	3	3	3
AKR1C2	3	3	3	3	3	3
AKR1C3	2	2	2	2	2	2
AKR1E2	2	2	2	2	2	2
AKR7A2	2	2	3	NA	2	2
AKT1	1	1	1	NA	1	1
AKT1S1	2	2	1	NA	2	NA
AKT2	1	1	1	NA	1	1
AKT3	2	2	2	2	2	2
AKTIP	2	2	2	2	2	2
ALAD	2	2	2	2	2	2
ALAS1	2	2	2	2	2	2
ALCAM	3	NA	3	NA	3	3
ALDH16A1	2	2	2	2	2	2
ALDH18A1	1	1	1	1	1	NA
ALDH1A1	3	3	2	2	2	2
ALDH1A2	2	2	2	2	2	2
ALDH1A3	3	3	3	3	3	3
ALDH1B1	2	2	2	2	2	2
ALDH1L2	3	3	3	3	3	3
ALDH2	3	NA	3	NA	2	NA
ALDH3A2	3	3	3	3	3	3
ALDH3B1	3	3	3	NA	3	NA
ALDH4A1	2	2	2	2	2	2
ALDH5A1	2	2	2	2	2	2
ALDH6A1	2	2	2	2	2	2
ALDH7A1	2	2	2	2	2	NA
ALDH9A1	1	NA	1	1	1	1
ALDOA	1	NA	1	NA	3	3
ALDOC	2	2	2	2	2	2
ALG1	2	2	2	2	2	2
ALG10	2	2	2	2	2	2
ALG10B	2	2	2	2	2	2
ALG11	2	2	2	2	2	2
ALG12	2	2	2	2	2	2
ALG13	2	2	2	2	2	2
ALG14	2	2	2	2	2	2
ALG2	2	NA	2	NA	2	2
ALG3	2	2	2	2	2	2
ALG5	2	2	2	2	2	2
ALG6	2	2	2	2	2	2
ALG8	2	2	2	2	2	2
ALG9	2	2	2	2	2	2
ALK	2	2	2	2	2	2
ALKBH1	2	2	2	2	2	2
ALKBH2	2	2	2	2	2	2
ALKBH3	2	2	2	2	2	2
ALKBH3.AS1	2	2	2	2	2	2
ALKBH4	2	2	2	2	2	2
ALKBH5	2	2	2	2	2	NA
ALKBH6	2	2	2	2	2	2
ALKBH7	2	2	2	2	2	2
ALKBH8	2	2	2	2	2	2
ALMS1	2	2	2	2	2	2
ALOX12	2	2	2	2	2	2
ALOX12.AS1	2	2	2	2	2	2
ALPK1	2	2	2	2	2	2
ALPK2	3	3	3	3	3	3
ALPK3	2	2	2	2	2	2
ALPL	2	NA	3	NA	3	NA
ALS2	2	2	2	2	2	2
ALS2CL	2	2	2	2	2	2
ALX1	2	2	2	2	2	2
ALX3	2	2	2	2	2	2
ALYREF	2	2	2	2	2	2
AMACR	2	2	2	2	2	2
AMBP	2	2	2	2	2	2
AMBRA1	2	2	2	2	2	2
AMD1	2	NA	2	2	2	2
AMDHD2	2	2	2	2	2	2
AMER1	2	2	2	2	2	2
AMFR	1	NA	2	NA	1	1
AMIGO1	2	2	2	2	2	2
AMIGO2	3	3	2	2	2	2
AMMECR1	2	2	2	2	2	2
AMMECR1L	2	2	2	2	2	2
AMN1	2	2	2	2	2	2
AMOT	3	NA	3	NA	2	2
AMOTL1	2	NA	2	NA	2	NA
AMOTL2	3	3	3	3	3	NA
AMPD2	2	2	2	2	2	2
AMPD3	2	2	2	2	2	2
AMPH	2	2	2	2	2	2
AMT	2	2	2	2	2	2
AMY2B	2	2	2	2	2	2
AMZ1	2	2	2	2	2	2
AMZ2	2	2	2	2	2	2
AMZ2P1	2	2	2	2	2	2
ANAPC1	2	2	2	2	2	2
ANAPC10	2	2	2	2	2	2
ANAPC11	2	2	2	2	2	2
ANAPC13	2	2	2	2	2	2
ANAPC15	2	2	2	2	2	2
ANAPC16	2	2	2	2	2	2
ANAPC2	2	2	2	2	2	2
ANAPC4	2	2	2	2	2	2
ANAPC5	1	1	1	1	1	NA
ANAPC7	2	2	2	2	2	2
ANG	2	2	2	2	2	2
ANGEL1	2	2	2	2	2	2
ANGEL2	2	2	2	2	2	2
ANGPT1	3	NA	3	NA	3	3
ANGPT2	2	2	2	2	2	2
ANGPT4	2	2	2	2	2	2
ANGPTL1	2	2	2	2	2	2
ANGPTL2	3	3	3	3	3	3
ANGPTL4	2	2	2	2	2	2
ANGPTL5	2	2	2	2	2	2
ANGPTL7	2	2	2	2	2	2
ANK1	2	NA	2	2	2	NA
ANK2	3	3	3	3	3	3
ANK3	2	2	2	2	2	2
ANKAR	2	2	2	2	2	2
ANKDD1A	2	2	2	2	2	2
ANKEF1	2	2	2	2	2	2
ANKFN1	2	2	2	2	2	2
ANKFY1	1	NA	2	NA	2	2
ANKH	3	3	3	NA	3	3
ANKHD1	2	2	2	2	2	2
ANKHD1.EIF4EBP3	2	2	2	2	2	2
ANKIB1	2	2	2	2	2	2
ANKLE1	2	2	2	2	2	2
ANKLE2	2	2	2	NA	2	NA
ANKMY1	2	2	2	2	2	2
ANKMY2	2	2	2	2	2	2
ANKRA2	2	2	2	2	2	2
ANKRD10	2	2	2	2	2	2
ANKRD11	1	1	1	1	1	1
ANKRD12	2	2	2	NA	2	2
ANKRD13A	2	NA	1	NA	2	2
ANKRD13B	2	2	2	2	2	2
ANKRD13C	2	2	2	2	2	2
ANKRD13D	2	2	2	2	2	2
ANKRD16	2	2	2	2	2	2
ANKRD17	1	1	1	1	1	1
ANKRD18B	2	2	2	2	2	2
ANKRD24	2	2	2	2	2	2
ANKRD26	2	2	2	2	2	2
ANKRD27	2	2	2	2	2	2
ANKRD28	2	2	3	NA	2	NA
ANKRD29	2	2	2	2	2	2
ANKRD30B	2	2	2	2	2	2
ANKRD33	2	2	2	2	2	2
ANKRD33B	3	3	3	NA	3	3
ANKRD34A	2	2	2	2	2	2
ANKRD35	2	2	2	2	2	2
ANKRD36	2	2	2	2	2	2
ANKRD36B	2	2	2	2	2	2
ANKRD36C	2	2	2	2	2	2
ANKRD39	2	2	2	2	2	2
ANKRD40	2	2	2	2	2	2
ANKRD42	2	2	2	2	2	2
ANKRD44	2	2	2	2	2	2
ANKRD46	2	2	2	2	2	2
ANKRD49	2	2	2	2	2	2
ANKRD50	2	NA	2	2	2	2
ANKRD52	2	2	2	NA	1	NA
ANKRD53	2	2	2	2	2	2
ANKRD54	2	2	2	2	2	2
ANKRD6	2	2	2	2	2	2
ANKRD65	2	2	2	2	2	2
ANKRD7	2	2	2	2	2	2
ANKRD9	2	2	2	2	3	NA
ANKS1A	2	2	2	2	2	2
ANKS1B	2	2	2	2	2	2
ANKS3	2	2	2	2	2	2
ANKS6	2	2	2	2	2	2
ANKZF1	2	2	2	2	2	2
ANLN	3	3	3	NA	3	3
ANO1	2	2	2	2	2	2
ANO10	2	2	2	2	2	2
ANO2	2	2	2	2	2	2
ANO3	2	2	2	2	2	2
ANO4	2	2	2	2	2	2
ANO6	1	1	1	NA	1	1
ANO7	2	2	2	2	2	2
ANO8	2	2	2	2	2	2
ANOS1	2	2	2	2	2	2
ANP32A	2	NA	1	NA	2	NA
ANP32B	1	NA	1	1	1	1
ANP32E	2	NA	2	NA	3	NA
ANPEP	2	NA	1	1	3	3
ANTXR1	3	3	3	NA	3	3
ANTXR2	2	NA	1	NA	1	1
ANXA1	1	1	1	1	2	NA
ANXA10	2	2	2	2	2	2
ANXA11	1	NA	2	NA	1	NA
ANXA2	3	NA	2	NA	1	NA
ANXA2R	2	2	2	2	2	2
ANXA3	2	2	2	2	2	2
ANXA4	3	NA	3	NA	2	NA
ANXA5	1	1	1	1	1	1
ANXA6	1	1	1	1	1	1
ANXA7	1	1	1	1	1	1
ANXA8L1	2	2	2	2	2	2
ANXA9	2	2	2	2	2	2
AOC2	2	2	2	2	2	2
AOC3	2	2	2	2	2	2
AOPEP	3	NA	2	2	2	2
AOX1	3	3	3	3	3	3
AP1AR	2	2	2	2	2	2
AP1B1	2	NA	2	2	2	NA
AP1G1	1	NA	2	NA	2	NA
AP1G2	2	2	2	2	2	2
AP1M1	1	NA	2	2	1	NA
AP1S1	1	NA	2	2	2	NA
AP1S2	3	3	3	NA	2	NA
AP1S3	2	2	2	2	2	2
AP2A1	1	1	2	NA	1	NA
AP2A2	1	1	1	1	1	1
AP2B1	1	1	1	NA	1	1
AP2M1	1	NA	1	1	1	1
AP2S1	2	NA	1	NA	2	NA
AP3B1	1	1	1	1	1	1
AP3B2	2	2	2	2	2	2
AP3D1	1	1	1	1	1	1
AP3M1	1	1	2	NA	2	NA
AP3M2	2	2	2	2	2	2
AP3S1	2	2	2	NA	2	NA
AP3S2	2	2	2	2	2	2
AP4B1	2	2	2	2	2	2
AP4E1	2	2	2	2	2	2
AP4M1	2	2	2	2	2	2
AP4S1	2	2	2	2	2	2
AP5B1	2	2	2	2	2	2
AP5M1	2	2	2	2	2	2
AP5S1	2	2	2	2	2	2
AP5Z1	2	2	2	2	2	2
APAF1	2	2	2	NA	2	2
APBA1	2	2	2	2	2	2
APBA3	2	2	2	2	2	2
APBB1	2	2	2	2	2	2
APBB1IP	3	NA	3	NA	3	3
APBB2	2	NA	2	2	2	2
APBB3	2	2	2	2	2	2
APC	2	2	2	2	2	2
APC2	2	2	2	2	2	2
APCDD1	3	3	3	3	3	3
APCDD1L	3	3	3	NA	3	3
APCDD1L.DT	2	2	2	2	2	2
APEH	2	NA	2	2	2	2
APELA	2	2	2	2	2	2
APEX1	1	NA	1	1	1	NA
APEX2	2	2	2	2	2	2
APH1A	1	1	1	NA	1	NA
APH1B	2	2	2	2	2	2
API5	1	1	1	1	1	1
APIP	2	2	2	2	2	2
APLF	2	2	2	2	2	2
APLN	2	2	2	2	2	2
APLNR	2	2	2	2	2	2
APLP1	2	2	2	2	2	2
APLP2	3	3	3	3	3	3
APMAP	1	1	1	1	1	1
APOBEC3B	2	2	2	2	2	2
APOBEC3C	2	2	2	2	2	NA
APOBEC3D	2	2	2	2	2	2
APOBEC3F	2	2	2	2	2	2
APOBEC3G	2	2	2	2	2	2
APOC1	2	2	2	2	2	2
APOD	3	3	3	3	3	3
APOE	3	NA	3	3	3	NA
APOL1	3	3	3	3	3	3
APOL2	2	2	2	2	2	2
APOL3	3	NA	3	3	2	NA
APOL4	2	2	2	NA	3	NA
APOL6	2	2	2	2	2	2
APOLD1	2	2	2	2	2	2
APOM	2	2	2	2	2	2
APOO	2	2	2	2	2	2
APOOL	2	2	2	2	2	2
APP	1	1	3	NA	3	NA
APPBP2	2	2	2	2	2	2
APPL1	2	NA	2	2	2	2
APPL2	2	NA	1	NA	2	2
APRT	2	NA	2	2	2	2
APTR	2	2	2	2	2	2
APTX	2	2	2	2	2	2
AQP1	3	3	3	3	3	3
AQP11	2	2	2	2	2	2
AQP3	2	2	2	2	2	2
AQP5	2	2	2	2	2	2
AQP9	2	2	2	2	2	2
AQR	1	NA	1	NA	1	1
AR	3	NA	3	3	3	NA
ARAF	2	2	2	2	2	2
ARAP1	1	1	1	1	1	1
ARAP3	2	2	2	2	2	2
ARC	2	2	2	2	2	2
ARCN1	1	1	1	1	1	1
AREL1	2	2	2	2	2	2
ARF1	1	1	1	1	1	1
ARF3	1	1	1	1	1	1
ARF4	1	1	1	1	1	1
ARF5	1	1	1	1	2	NA
ARF6	1	1	2	NA	2	2
ARFGAP1	2	2	2	NA	2	2
ARFGAP2	2	NA	2	2	2	NA
ARFGAP3	2	2	2	2	2	2
ARFGEF1	2	2	2	2	2	2
ARFGEF2	2	2	2	NA	2	2
ARFGEF3	2	2	2	2	2	2
ARFIP1	2	2	2	NA	2	2
ARFIP2	2	2	2	2	2	2
ARFRP1	2	2	2	2	2	2
ARG2	2	2	2	2	2	2
ARGLU1	2	2	2	2	2	2
ARHGAP1	1	1	2	NA	1	NA
ARHGAP10	2	2	2	2	2	2
ARHGAP11A	2	NA	2	2	2	2
ARHGAP12	2	NA	2	2	2	2
ARHGAP17	1	1	2	NA	1	NA
ARHGAP18	2	2	2	2	2	2
ARHGAP19	2	2	2	2	2	2
ARHGAP20	2	2	2	2	2	2
ARHGAP21	2	NA	1	NA	2	2
ARHGAP22	2	2	2	2	2	2
ARHGAP23	3	NA	3	NA	3	NA
ARHGAP24	3	3	2	NA	2	NA
ARHGAP26	2	2	2	2	2	2
ARHGAP27	2	2	2	2	2	2
ARHGAP27P1.BPTFP1.KPNA2P3	2	2	2	2	2	2
ARHGAP28	2	NA	2	2	2	2
ARHGAP29	3	3	3	NA	3	NA
ARHGAP31	3	3	3	NA	3	3
ARHGAP32	2	2	2	2	2	2
ARHGAP33	2	2	2	2	2	2
ARHGAP35	1	1	1	1	1	NA
ARHGAP39	2	2	2	2	2	2
ARHGAP4	2	2	2	2	2	2
ARHGAP42	2	2	2	2	2	2
ARHGAP44	2	2	2	2	2	2
ARHGAP45	2	2	2	2	2	2
ARHGAP5	2	NA	2	2	2	NA
ARHGAP6	2	NA	2	2	2	2
ARHGDIA	1	NA	1	NA	1	1
ARHGDIB	2	2	2	2	2	2
ARHGEF1	2	2	2	2	2	2
ARHGEF10	1	NA	2	NA	2	2
ARHGEF10L	2	2	2	2	2	2
ARHGEF11	2	2	2	2	2	2
ARHGEF12	1	1	1	1	1	1
ARHGEF17	2	NA	2	2	2	2
ARHGEF18	2	2	2	2	2	2
ARHGEF19	2	2	2	2	2	2
ARHGEF2	2	NA	2	NA	2	2
ARHGEF25	2	2	2	2	2	2
ARHGEF26	2	2	2	2	2	2
ARHGEF28	2	2	2	2	2	2
ARHGEF3	3	3	2	NA	3	NA
ARHGEF33	2	2	2	2	2	2
ARHGEF35	2	2	2	2	2	2
ARHGEF37	2	2	2	2	2	2
ARHGEF39	2	2	2	2	2	2
ARHGEF4	2	2	2	2	2	2
ARHGEF40	1	1	1	NA	2	NA
ARHGEF5	2	2	2	2	2	2
ARHGEF6	2	2	2	2	2	2
ARHGEF7	2	2	2	2	2	2
ARHGEF9	2	2	2	2	2	2
ARID1A	1	1	2	2	2	2
ARID1B	2	2	2	2	2	2
ARID3A	2	2	2	2	2	2
ARID3B	2	2	2	2	2	2
ARID3C	2	2	2	2	2	2
ARID4A	2	2	2	2	2	2
ARID5A	2	2	2	2	2	2
ARIH1	1	1	1	1	1	1
ARIH2	1	NA	2	NA	2	NA
ARIH2OS	2	2	2	2	2	2
ARL1	1	1	1	1	1	1
ARL10	2	2	2	2	2	2
ARL13B	2	2	2	2	2	2
ARL14EP	2	2	2	2	2	2
ARL15	2	2	2	2	2	2
ARL16	2	2	2	2	2	2
ARL17A	2	2	2	2	2	2
ARL2	2	2	2	NA	2	2
ARL2BP	2	2	2	2	2	2
ARL3	2	2	2	2	2	2
ARL4A	2	2	2	2	2	2
ARL4C	3	3	3	NA	3	NA
ARL4D	2	2	2	2	2	2
ARL5A	2	NA	2	NA	2	2
ARL5B	2	2	2	2	2	2
ARL6	2	2	2	2	2	2
ARL6IP1	1	1	2	NA	1	NA
ARL6IP5	3	NA	2	NA	1	NA
ARL6IP6	2	2	2	2	2	2
ARL8A	2	2	2	2	2	2
ARL8B	1	1	1	1	1	1
ARLNC1	2	2	2	2	2	2
ARMC1	2	2	2	2	2	2
ARMC10	2	2	2	2	2	2
ARMC12	2	2	2	2	2	2
ARMC2	2	2	2	2	2	2
ARMC4	2	2	2	2	2	2
ARMC5	2	2	2	2	2	2
ARMC6	2	2	2	2	2	2
ARMC7	2	2	2	2	2	2
ARMC8	2	2	2	2	2	2
ARMC9	2	NA	2	2	2	2
ARMCX1	2	2	2	NA	2	NA
ARMCX2	1	NA	1	NA	1	NA
ARMCX3	1	1	1	1	1	1
ARMCX5	2	2	2	2	2	2
ARMCX6	2	2	2	2	2	2
ARMH1	2	2	2	2	2	2
ARMH3	2	2	2	2	2	2
ARMH4	2	2	2	2	2	2
ARMT1	2	2	2	2	2	2
ARNT	1	1	1	NA	1	NA
ARNT2	3	NA	2	2	2	2
ARNTL	2	2	2	2	2	2
ARNTL2	2	NA	2	2	2	NA
ARPC1A	2	NA	1	NA	1	NA
ARPC1B	2	NA	2	NA	3	NA
ARPC2	1	1	1	1	1	1
ARPC3	1	1	1	1	1	1
ARPC4	1	1	1	1	2	NA
ARPC5	2	NA	1	1	2	NA
ARPC5L	2	2	2	2	2	2
ARPIN	2	2	2	2	2	2
ARPP19	2	2	2	NA	2	2
ARRB1	2	2	2	2	2	2
ARRB2	2	2	2	2	2	2
ARRDC1	2	2	2	2	2	2
ARRDC1.AS1	2	2	2	2	2	2
ARRDC2	2	2	2	2	2	2
ARRDC3	2	NA	3	3	3	3
ARRDC4	3	3	2	NA	3	NA
ARSA	3	NA	3	NA	2	NA
ARSB	3	NA	3	NA	3	NA
ARSD	2	2	2	2	2	2
ARSE	2	2	2	2	2	2
ARSG	2	2	2	2	2	2
ARSI	2	2	2	2	2	2
ARSJ	2	2	2	2	2	2
ARSK	2	2	2	2	2	2
ART5	2	2	2	2	2	2
ARV1	2	2	2	2	2	2
ARVCF	2	2	2	2	2	2
ASAH1	3	3	3	3	3	NA
ASAH2	2	2	2	2	2	2
ASAH2B	2	2	2	2	2	2
ASAP1	1	NA	2	2	1	NA
ASAP2	2	2	2	2	2	NA
ASAP3	2	NA	2	2	2	NA
ASB1	2	2	2	2	2	2
ASB13	2	2	2	2	2	2
ASB14	2	2	2	2	2	2
ASB16	2	2	2	2	2	2
ASB16.AS1	2	2	2	2	2	2
ASB2	2	2	2	2	2	2
ASB3	2	2	2	2	2	2
ASB5	2	2	2	2	2	2
ASB6	2	2	2	2	2	2
ASB7	2	2	2	2	2	2
ASB8	2	2	2	2	2	2
ASCC1	2	2	2	2	2	2
ASCC2	1	NA	2	2	2	NA
ASCC3	2	NA	2	2	2	NA
ASF1A	2	2	2	2	2	2
ASF1B	2	2	2	2	2	2
ASH1L	2	2	2	NA	3	NA
ASH1L.AS1	2	2	2	2	2	2
ASH2L	2	2	2	2	2	2
ASIC1	2	2	2	2	2	2
ASIC3	2	2	2	2	2	2
ASIP	2	2	2	2	2	2
ASL	2	2	2	2	2	2
ASMTL	2	2	2	2	2	2
ASNA1	1	NA	2	2	2	NA
ASNS	3	3	3	3	3	3
ASNSD1	1	1	1	NA	2	NA
ASNSP1	2	2	2	2	2	2
ASPA	2	2	2	2	2	2
ASPH	1	1	1	NA	2	NA
ASPHD1	2	2	2	2	2	2
ASPHD2	2	2	2	2	2	2
ASPM	3	3	2	NA	3	3
ASPN	3	3	3	NA	3	NA
ASPRV1	2	2	2	2	2	2
ASPSCR1	2	2	2	2	2	2
ASS1	3	3	3	3	3	3
ASTE1	2	2	2	2	2	2
ASTN2	2	2	2	2	2	2
ASXL1	1	1	1	NA	1	1
ASXL2	2	2	2	2	2	2
ATAD1	2	2	2	NA	2	2
ATAD2	2	2	2	2	2	2
ATAD2B	2	2	2	2	2	2
ATAD3A	2	2	2	2	2	2
ATAD3B	2	2	2	2	2	2
ATAD5	2	2	2	2	2	2
ATAT1	2	2	2	2	2	2
ATE1	2	2	2	2	2	2
ATE1.AS1	2	2	2	2	2	2
ATF1	2	2	2	2	2	2
ATF2	2	2	2	2	2	2
ATF3	2	2	2	2	2	2
ATF4	3	3	3	NA	3	NA
ATF5	3	3	3	3	3	3
ATF6	2	2	2	2	2	2
ATF6B	2	2	2	2	2	2
ATF7	2	2	2	2	2	2
ATF7IP	2	NA	2	NA	2	NA
ATG10	2	2	2	2	2	2
ATG101	2	2	2	2	2	2
ATG12	2	NA	2	NA	2	2
ATG13	1	1	1	1	1	1
ATG14	2	2	2	2	2	2
ATG16L1	2	2	2	2	2	2
ATG16L2	2	2	2	2	2	2
ATG2A	2	2	2	2	2	2
ATG3	2	NA	2	NA	2	NA
ATG4A	2	2	2	2	2	2
ATG4B	2	2	2	2	2	2
ATG4C	2	2	2	2	2	2
ATG4D	2	2	2	2	2	2
ATG5	2	2	2	2	2	2
ATG7	2	2	2	2	2	2
ATG9A	1	1	1	1	2	NA
ATIC	1	1	1	NA	1	1
ATL1	2	2	2	2	2	2
ATL2	2	2	2	2	2	2
ATL3	1	NA	2	NA	2	2
ATM	2	2	2	NA	2	2
ATMIN	1	1	1	1	1	1
ATN1	1	1	1	1	1	1
ATOH8	2	2	2	NA	2	2
ATOX1	2	2	2	2	2	2
ATP10A	3	3	3	NA	2	NA
ATP10D	2	NA	2	2	2	2
ATP11A	2	2	2	2	2	2
ATP11B	2	2	3	NA	2	NA
ATP11C	2	2	2	2	2	2
ATP13A1	2	2	2	2	2	2
ATP13A2	2	2	2	2	2	2
ATP13A3	2	NA	3	NA	3	NA
ATP1A1	1	NA	1	NA	1	1
ATP1A1.AS1	2	2	2	2	2	2
ATP1A3	2	2	2	2	2	2
ATP1B1	2	2	2	2	2	2
ATP1B3	1	NA	2	2	2	NA
ATP23	2	2	2	2	2	2
ATP2A1	2	2	2	2	2	2
ATP2A1.AS1	2	2	2	2	2	2
ATP2A2	1	NA	1	NA	1	1
ATP2A3	2	NA	2	2	2	2
ATP2B1	3	NA	2	NA	2	NA
ATP2B1.AS1	2	2	2	2	2	2
ATP2B4	3	3	3	3	3	3
ATP2C1	1	1	1	1	1	1
ATP5F1A	1	1	1	1	1	1
ATP5F1B	1	1	1	1	1	1
ATP5F1C	1	1	1	1	1	1
ATP5F1D	2	2	2	NA	2	2
ATP5F1E	1	1	1	NA	1	NA
ATP5IF1	2	2	2	2	2	2
ATP5MC1	2	2	2	2	2	2
ATP5MC2	2	2	2	NA	2	NA
ATP5MC3	1	1	1	1	1	1
ATP5MD	2	2	2	2	2	2
ATP5ME	2	2	2	2	2	2
ATP5MF	2	2	2	2	2	2
ATP5MG	2	NA	2	2	2	2
ATP5MPL	2	2	2	2	2	2
ATP5PB	1	1	1	1	1	1
ATP5PD	2	NA	2	2	1	NA
ATP5PF	2	NA	2	2	2	2
ATP5PO	2	2	2	2	2	2
ATP6	3	3	3	3	3	3
ATP6AP1	1	1	1	NA	1	1
ATP6AP1L	2	2	2	2	2	2
ATP6AP2	1	1	1	1	1	1
ATP6V0A1	2	2	2	2	2	2
ATP6V0A2	2	2	2	2	2	2
ATP6V0B	2	2	2	2	2	2
ATP6V0D1	2	2	3	NA	1	NA
ATP6V0E1	1	1	2	NA	2	NA
ATP6V0E2	2	2	2	2	2	2
ATP6V0E2.AS1	2	2	2	2	2	2
ATP6V1A	2	NA	2	2	2	2
ATP6V1B1	2	2	2	2	2	2
ATP6V1B2	1	NA	1	NA	1	NA
ATP6V1C1	2	2	2	NA	2	NA
ATP6V1C2	2	2	2	2	2	2
ATP6V1D	2	2	2	2	2	2
ATP6V1E1	1	1	2	NA	1	1
ATP6V1E2	2	2	2	2	2	2
ATP6V1F	2	2	2	2	2	2
ATP6V1FNB	2	2	2	2	2	2
ATP6V1G1	2	NA	2	NA	2	2
ATP6V1G2	2	2	2	2	2	2
ATP6V1G3	2	2	2	2	2	2
ATP6V1H	2	2	2	2	2	2
ATP7A	2	2	2	2	2	2
ATP7B	2	2	2	2	2	2
ATP8	3	3	3	3	3	3
ATP8A1	2	2	2	2	2	2
ATP8A2	2	2	2	2	2	2
ATP8B1	2	NA	2	2	2	2
ATP8B2	2	NA	3	NA	3	3
ATP8B4	2	2	2	2	2	2
ATP9A	1	NA	3	NA	2	NA
ATP9B	2	2	2	2	2	2
ATPAF1	2	NA	2	2	2	2
ATPAF2	2	2	2	2	2	2
ATPSCKMT	2	2	2	2	2	2
ATR	2	2	2	2	2	2
ATRAID	1	NA	2	NA	1	1
ATRN	2	2	2	NA	3	NA
ATXN10	1	1	1	1	1	1
ATXN1L	2	2	2	2	2	2
ATXN2	2	2	2	2	2	2
ATXN2L	1	1	1	1	1	1
ATXN3	2	2	2	2	2	2
ATXN7	2	2	2	2	2	2
ATXN7L1	2	2	2	2	2	2
ATXN7L2	2	2	2	2	2	2
ATXN7L3	1	1	1	1	1	NA
ATXN7L3B	1	1	1	1	1	1
AUH	2	2	2	2	2	2
AUNIP	2	2	2	2	2	2
AUP1	2	2	2	2	2	2
AURKA	2	2	2	2	2	2
AURKAIP1	2	2	2	2	2	2
AURKC	2	2	2	2	2	2
AUTS2	2	2	2	2	2	NA
AVEN	2	2	2	2	2	2
AVIL	2	2	2	2	2	2
AVL9	2	2	2	2	2	2
AVPI1	2	NA	2	2	2	2
AXIN1	2	2	2	2	2	2
AXIN2	2	2	2	2	2	2
AXL	3	3	3	NA	3	NA
AZI2	2	2	2	2	2	2
AZIN1	1	1	1	1	1	1
AZIN2	2	2	2	2	2	2
B2M	3	NA	3	NA	3	NA
B3GALNT1	2	2	2	2	2	2
B3GALT2	2	2	2	2	2	2
B3GALT4	2	2	2	2	2	2
B3GALT5.AS1	2	2	2	2	2	2
B3GALT6	2	2	2	2	2	2
B3GAT3	2	2	2	2	2	2
B3GLCT	2	2	2	2	2	2
B3GNT2	2	2	2	2	2	2
B3GNT5	2	2	2	2	2	2
B3GNT7	2	2	2	2	2	2
B3GNT8	2	2	2	2	2	2
B3GNT9	2	NA	2	NA	2	2
B3GNTL1	2	2	2	2	2	2
B4GALNT1	2	2	2	2	2	2
B4GALNT3	2	2	2	2	2	2
B4GALT1	3	3	3	3	3	3
B4GALT1.AS1	2	2	2	2	2	2
B4GALT2	2	NA	1	NA	1	NA
B4GALT3	2	2	2	2	2	2
B4GALT4	2	2	2	2	2	2
B4GALT5	3	NA	3	3	3	3
B4GALT6	2	2	2	2	2	2
B4GALT7	2	2	2	2	2	2
B4GAT1	2	2	2	2	2	2
B9D1	2	2	2	2	2	2
B9D2	2	2	2	2	2	2
BAALC	3	3	3	3	3	3
BAALC.AS1	2	2	2	2	2	2
BABAM1	2	2	2	2	2	2
BABAM2	2	2	2	NA	2	2
BACE1	1	1	1	NA	1	1
BACE2	3	NA	2	NA	3	NA
BACH1	2	NA	2	2	2	2
BACH2	2	2	2	2	2	2
BAD	2	2	2	2	2	2
BAG1	2	2	2	2	2	2
BAG2	2	NA	2	2	2	2
BAG3	2	2	2	NA	1	1
BAG4	2	2	2	2	2	2
BAG5	1	NA	2	2	2	NA
BAG6	1	1	2	NA	1	1
BAHCC1	2	2	2	2	2	2
BAHD1	2	2	2	2	2	2
BAIAP2	2	2	2	2	2	2
BAIAP2.DT	2	2	2	2	2	2
BAIAP2L1	2	2	2	2	2	2
BAIAP2L2	2	2	2	2	2	2
BAK1	2	2	2	2	2	2
BAMBI	2	2	2	2	2	2
BANF1	2	2	2	2	2	2
BANK1	2	2	2	2	2	2
BANP	2	2	2	2	2	2
BAP1	1	1	1	NA	1	NA
BARD1	2	2	2	2	2	2
BASP1	3	3	3	NA	3	3
BASP1.AS1	2	2	2	2	2	2
BATF2	2	2	2	2	2	2
BATF3	2	2	2	2	2	2
BAX	2	NA	2	2	2	2
BAZ1A	2	2	2	2	2	2
BAZ1B	1	1	1	1	1	1
BAZ2A	2	2	2	2	2	2
BAZ2B	2	2	2	2	2	2
BBC3	2	2	2	2	2	2
BBIP1	2	2	2	2	2	2
BBOF1	2	2	2	2	2	2
BBOX1.AS1	2	2	2	2	2	2
BBS1	2	2	2	2	2	2
BBS10	2	2	2	2	2	2
BBS12	2	2	2	2	2	2
BBS2	2	2	2	2	2	2
BBS4	2	2	2	2	2	2
BBS5	2	2	2	2	2	2
BBS7	2	2	2	2	2	2
BBS9	2	2	2	2	2	2
BBX	3	NA	3	NA	2	2
BCAM	2	2	2	2	2	2
BCAP29	2	NA	2	NA	1	NA
BCAP31	2	NA	2	NA	2	2
BCAR1	2	2	2	2	2	NA
BCAR3	2	2	2	2	2	2
BCAS1	2	2	3	NA	3	NA
BCAS2	2	2	2	2	2	2
BCAS3	2	2	2	2	2	2
BCAS4	2	2	2	2	2	2
BCAT1	3	3	3	3	3	3
BCAT2	2	2	2	2	2	2
BCCIP	2	2	2	2	2	2
BCDIN3D	2	2	2	2	2	2
BCDIN3D.AS1	2	2	2	2	2	2
BCHE	2	2	2	2	2	2
BCKDHA	2	2	2	2	2	2
BCKDHB	2	2	2	2	2	2
BCKDK	2	2	2	2	2	NA
BCL10	2	2	2	2	2	2
BCL11A	2	2	2	2	2	2
BCL11B	2	2	2	2	2	2
BCL2	2	2	3	NA	2	2
BCL2A1	2	2	2	2	2	2
BCL2L1	2	NA	2	2	2	2
BCL2L11	2	2	2	2	2	2
BCL2L12	2	2	2	2	2	2
BCL2L13	1	1	1	1	2	NA
BCL2L2	2	2	2	2	2	2
BCL2L2.PABPN1	2	2	2	2	2	2
BCL3	2	2	2	2	2	2
BCL6	2	2	2	2	3	NA
BCL6B	2	2	2	2	2	2
BCL7A	2	2	2	2	2	2
BCL7B	2	2	2	2	2	2
BCL7C	2	2	2	2	2	2
BCL9	2	2	2	2	2	2
BCL9L	3	NA	2	NA	2	NA
BCLAF1	1	1	1	1	1	1
BCLAF3	2	2	2	2	2	2
BCO2	2	2	2	2	2	2
BCOR	2	2	2	2	2	2
BCORL1	2	2	2	2	2	2
BCR	2	NA	2	NA	2	2
BCS1L	2	2	2	2	2	2
BDH1	2	2	2	2	2	2
BDH2	2	2	2	2	2	2
BDKRB1	2	2	2	2	2	2
BDKRB2	3	3	3	3	3	3
BDNF	2	2	2	2	2	2
BDNF.AS	2	2	2	2	2	2
BDP1	2	2	2	2	2	2
BEAN1	2	2	2	2	2	2
BECN1	2	NA	2	NA	2	2
BEGAIN	2	2	2	2	2	2
BEND3	2	2	2	2	2	2
BEND6	2	2	2	2	2	2
BEND7	2	2	2	2	2	2
BEST1	2	2	2	2	2	2
BET1	2	2	2	2	2	2
BET1L	2	2	2	2	2	2
BEX1	2	2	2	2	2	2
BEX2	2	2	2	2	2	2
BEX3	1	NA	2	NA	1	NA
BEX4	2	2	2	2	2	2
BFAR	1	1	1	1	1	1
BFSP1	2	2	2	2	2	2
BGN	3	3	3	3	3	3
BHLHB9	2	2	2	2	2	2
BHLHE22	2	2	2	2	2	2
BHLHE40	3	3	3	NA	3	3
BHLHE40.AS1	2	2	2	2	2	2
BHLHE41	2	2	2	2	2	2
BHMT2	2	2	2	2	2	2
BICC1	1	NA	3	NA	3	NA
BICD1	2	2	2	2	2	2
BICD2	1	NA	1	1	1	1
BICRAL	2	2	2	2	2	2
BID	2	2	2	2	2	2
BIN1	2	NA	2	NA	2	NA
BIN3	2	2	2	2	2	2
BIRC2	2	2	2	2	2	2
BIRC3	2	2	2	2	2	2
BIRC6	3	3	3	3	3	3
BIRC7	2	2	2	2	2	2
BIVM	2	2	2	2	2	2
BLCAP	1	1	1	NA	1	NA
BLM	2	2	2	2	2	2
BLMH	2	2	2	2	2	2
BLOC1S1	2	2	2	2	2	2
BLOC1S2	2	NA	2	2	2	2
BLOC1S3	2	2	2	2	2	2
BLOC1S4	2	2	2	2	2	2
BLOC1S5	2	2	2	2	2	2
BLOC1S6	1	1	1	1	1	NA
BLVRA	2	2	2	2	2	2
BLVRB	2	2	2	2	2	2
BLZF1	2	2	2	2	2	2
BMERB1	3	3	2	NA	2	NA
BMF	2	2	2	2	2	2
BMI1	2	2	2	2	2	2
BMP1	1	1	1	1	1	1
BMP2	3	NA	2	2	2	NA
BMP2K	2	2	2	2	2	2
BMP3	2	2	2	2	2	2
BMP4	2	2	2	2	2	2
BMP6	2	2	2	2	2	2
BMP8B	2	2	2	2	2	2
BMPER	3	NA	3	3	3	3
BMPR1A	2	2	2	2	2	2
BMPR1B	2	2	2	2	2	2
BMPR2	1	NA	2	NA	2	NA
BMS1	1	NA	1	1	2	NA
BMS1P1	2	2	2	2	2	2
BMT2	2	2	2	2	2	2
BNC1	2	2	2	2	2	2
BNC2	2	NA	2	NA	2	NA
BNC2.AS1	2	2	2	2	2	2
BNIP1	2	2	2	2	2	2
BNIP2	2	2	2	2	2	2
BNIP3L	1	NA	1	1	1	1
BOC	2	NA	2	2	2	2
BOD1	1	NA	1	NA	1	NA
BOD1L1	2	2	2	NA	2	2
BOK	2	2	2	2	2	2
BOLA1	2	2	2	2	2	2
BOLA3	2	2	2	2	2	2
BOLA3.AS1	2	2	2	2	2	2
BOP1	2	2	2	2	2	2
BORA	2	2	2	2	2	2
BORCS5	2	2	2	2	2	2
BORCS6	2	2	2	2	2	2
BORCS7	2	2	2	2	2	2
BORCS8	2	2	2	2	2	2
BPGM	2	2	2	2	2	2
BPHL	2	2	2	2	2	2
BPI	2	2	2	2	2	2
BPIFB4	2	2	2	2	2	2
BPNT1	2	2	2	2	2	2
BPTF	2	2	2	2	2	2
BRAF	2	2	2	2	2	2
BRAP	2	2	2	2	2	2
BRAT1	2	2	2	2	2	2
BRCA1	2	2	2	2	2	2
BRCA2	2	2	2	2	2	2
BRCC3	2	2	2	2	2	2
BRD1	2	2	2	2	2	2
BRD2	1	1	1	NA	1	NA
BRD3	2	NA	2	2	2	2
BRD3OS	2	2	2	NA	2	2
BRD4	1	1	1	1	1	NA
BRD7	2	2	2	2	2	2
BRD8	2	2	2	2	2	2
BRD9	2	2	2	2	2	2
BRF1	2	2	2	2	2	2
BRF2	2	2	2	2	2	2
BRI3	2	NA	2	NA	2	2
BRI3BP	2	2	2	2	2	2
BRICD5	2	2	2	2	2	2
BRINP1	3	3	3	3	3	3
BRINP2	2	2	2	2	2	2
BRIP1	2	2	2	2	2	2
BRIX1	2	2	2	2	2	2
BRK1	1	1	1	NA	1	NA
BRMS1	2	2	2	2	2	2
BRMS1L	2	2	2	2	2	2
BROX	2	NA	2	2	2	2
BRPF1	2	2	2	2	2	2
BRPF3	2	2	2	2	2	2
BRSK1	2	2	2	2	2	2
BRSK2	2	2	2	2	2	2
BSCL2	2	2	2	2	2	2
BSDC1	2	2	2	2	2	2
BSG	1	1	1	NA	1	1
BSN	2	2	2	2	2	2
BST1	2	NA	2	2	2	2
BST2	2	2	2	2	2	2
BTAF1	2	2	2	2	2	2
BTBD1	1	1	1	1	1	1
BTBD10	2	2	2	2	2	2
BTBD11	2	2	2	2	2	2
BTBD19	2	2	2	2	2	2
BTBD2	3	NA	3	NA	2	NA
BTBD3	2	2	2	2	2	2
BTBD6	2	2	2	2	2	2
BTBD7	2	2	2	2	2	2
BTBD9	2	2	2	2	2	2
BTD	2	2	2	2	2	2
BTF3	2	NA	1	NA	2	NA
BTF3L4	2	2	2	2	2	2
BTG1	3	NA	2	2	1	NA
BTG2	2	2	2	2	2	2
BTG3	2	2	2	2	2	2
BTG3.AS1	2	2	2	2	2	2
BTN2A1	2	2	2	2	2	2
BTN2A2	2	2	2	2	2	2
BTN2A3P	2	2	2	2	2	2
BTN3A1	2	2	2	2	2	2
BTN3A2	2	NA	3	NA	2	2
BTN3A3	2	2	2	2	2	2
BTRC	2	2	2	2	2	2
BUB1	2	2	2	2	2	2
BUB1B	2	2	2	2	2	2
BUB3	1	NA	2	2	1	NA
BUD13	2	2	2	2	2	2
BUD23	2	2	2	2	2	2
BUD31	2	2	2	2	2	2
BVES	2	2	2	2	2	2
BVES.AS1	2	2	2	2	2	2
BYSL	2	2	2	2	2	2
BZW1	1	1	1	1	1	NA
BZW2	2	2	2	2	2	2
C10orf105	2	2	2	2	2	2
C10orf143	2	2	2	2	2	2
C10orf25	2	2	2	2	2	2
C10orf55	2	2	2	2	2	2
C10orf88	2	2	2	2	2	2
C10orf90	2	2	2	2	2	2
C11orf1	2	2	2	2	2	2
C11orf24	2	NA	2	2	2	2
C11orf45	2	2	2	2	2	2
C11orf49	2	2	2	2	2	2
C11orf54	2	2	2	2	2	2
C11orf58	1	1	1	1	1	1
C11orf65	2	2	2	2	2	2
C11orf68	1	NA	2	NA	2	NA
C11orf71	2	2	2	2	2	2
C11orf74	2	2	2	2	2	2
C11orf80	2	2	2	2	2	2
C11orf87	2	2	2	2	2	2
C11orf88	2	2	2	2	2	2
C11orf95	2	2	2	2	2	2
C11orf96	2	2	2	2	2	2
C12orf10	2	2	2	2	2	2
C12orf29	2	2	2	2	2	2
C12orf4	2	2	2	2	2	2
C12orf43	2	2	2	2	2	2
C12orf45	2	2	2	2	2	2
C12orf49	2	2	2	NA	2	NA
C12orf56	2	2	2	2	2	2
C12orf57	2	2	2	2	2	2
C12orf60	2	2	2	2	2	2
C12orf65	2	2	2	2	2	2
C12orf66	2	2	2	2	2	2
C12orf75	3	3	2	NA	3	3
C12orf76	2	2	2	2	2	2
C14orf119	1	NA	1	NA	2	NA
C14orf132	3	3	3	3	3	3
C14orf28	2	2	2	2	2	2
C14orf93	2	2	2	2	2	2
C15orf39	2	2	2	2	2	2
C15orf40	2	2	2	2	2	2
C15orf41	2	2	2	2	2	2
C15orf48	2	2	2	2	2	2
C15orf54	2	2	2	2	2	2
C15orf61	2	2	2	2	2	2
C15orf62	2	2	2	2	2	2
C15orf65	2	2	2	2	2	2
C16orf46	2	2	2	2	2	2
C16orf58	2	2	2	2	2	2
C16orf70	2	2	2	2	2	2
C16orf71	2	2	2	2	2	2
C16orf72	2	2	2	2	2	2
C16orf74	2	2	2	2	2	2
C16orf86	2	2	2	2	2	2
C16orf87	2	2	2	2	2	2
C16orf89	2	2	2	2	2	2
C16orf91	2	2	2	2	2	2
C16orf95	2	2	2	2	2	2
C17orf100	2	2	2	2	2	2
C17orf107	2	2	2	2	2	2
C17orf49	2	2	2	2	2	2
C17orf53	2	2	2	2	2	2
C17orf58	2	2	2	2	2	2
C17orf67	2	2	2	2	2	2
C17orf75	2	2	2	2	2	2
C17orf80	2	2	2	2	2	2
C17orf82	2	2	2	2	2	2
C17orf97	2	2	2	2	2	2
C18orf21	2	2	2	2	2	2
C18orf25	2	2	2	2	2	2
C18orf32	2	2	2	2	2	2
C18orf54	2	2	2	2	2	2
C18orf65	2	2	2	2	2	2
C19orf12	2	2	2	2	2	2
C19orf24	2	2	2	2	2	2
C19orf25	2	2	2	2	2	2
C19orf38	2	2	2	2	2	2
C19orf44	2	2	2	2	2	2
C19orf47	2	2	2	2	2	2
C19orf48	2	2	2	2	2	2
C19orf53	2	2	2	2	2	2
C19orf54	2	2	2	2	2	2
C19orf57	2	2	2	2	2	2
C19orf71	2	2	2	2	2	2
C19orf73	2	2	2	2	2	2
C1D	2	2	2	2	2	2
C1GALT1	3	NA	2	2	2	NA
C1GALT1C1	2	2	2	2	2	2
C1orf109	2	2	2	2	2	2
C1orf112	2	2	2	2	2	2
C1orf115	2	2	2	2	2	2
C1orf122	2	2	2	2	2	2
C1orf131	2	2	2	2	2	2
C1orf158	2	2	2	2	2	2
C1orf159	2	2	2	2	2	2
C1orf174	2	2	2	2	2	2
C1orf198	3	3	3	NA	3	3
C1orf21	3	NA	2	2	2	2
C1orf216	2	2	2	2	2	2
C1orf220	2	2	2	2	2	2
C1orf226	2	2	2	2	2	2
C1orf229	2	2	2	2	2	2
C1orf35	2	2	2	2	2	2
C1orf43	1	1	1	1	1	1
C1orf50	2	2	2	2	2	2
C1orf52	2	2	2	2	2	2
C1orf53	2	2	2	2	2	2
C1orf54	2	2	2	2	2	2
C1orf56	2	2	2	2	2	2
C1orf74	2	2	2	2	2	2
C1QBP	2	2	2	NA	2	NA
C1QL1	2	2	2	2	2	2
C1QL3	2	2	2	2	2	2
C1QTNF1	2	2	2	2	2	2
C1QTNF12	2	2	2	2	2	2
C1QTNF2	2	2	2	2	2	2
C1QTNF3	2	2	2	2	2	2
C1QTNF5	2	2	2	2	2	2
C1QTNF6	3	3	3	NA	3	3
C1QTNF7	2	2	2	2	2	2
C1R	3	3	3	3	3	NA
C1RL	2	NA	2	2	2	2
C1RL.AS1	2	2	2	2	2	2
C1S	3	3	3	NA	3	3
C2	2	2	2	2	2	2
C20orf194	2	2	2	2	2	2
C20orf27	2	2	2	2	2	2
C20orf96	2	2	2	2	2	2
C21orf58	2	2	2	2	2	2
C21orf91	2	2	2	2	2	2
C22orf15	2	2	2	2	2	2
C22orf23	2	2	2	2	2	2
C22orf31	2	2	2	2	2	2
C22orf39	2	2	2	2	2	2
C22orf46	2	2	2	2	2	2
C2CD2	2	2	2	2	2	2
C2CD2L	2	2	2	2	2	2
C2CD3	2	2	2	2	2	2
C2CD5	2	2	2	2	2	2
C2CD6	2	2	2	2	2	2
C2orf16	2	2	2	2	2	2
C2orf42	2	2	2	2	2	2
C2orf49	2	2	2	2	2	2
C2orf68	2	2	2	2	2	2
C2orf69	2	2	2	2	2	2
C2orf74	2	2	2	2	2	2
C2orf76	2	2	2	2	2	2
C2orf88	2	2	2	2	2	2
C2orf92	2	2	2	2	2	2
C3	3	3	3	3	3	3
C3orf14	2	2	2	2	2	2
C3orf18	2	2	2	2	2	2
C3orf33	2	2	2	2	2	2
C3orf38	2	2	2	2	2	2
C3orf52	2	2	2	2	2	2
C3orf62	2	2	2	2	2	2
C3orf67	2	2	2	2	2	2
C3orf70	2	2	2	2	2	2
C3orf80	2	2	2	2	2	2
C4A	2	2	2	2	2	2
C4B	2	2	2	2	2	2
C4orf3	1	1	1	1	1	1
C4orf33	2	2	2	2	2	2
C4orf36	2	2	2	2	2	2
C4orf46	2	2	2	2	2	2
C4orf47	2	2	2	2	2	2
C4orf48	2	2	2	2	2	2
C5	2	2	2	2	2	2
C5AR2	2	2	2	2	2	2
C5orf15	1	NA	2	NA	1	NA
C5orf17	2	2	2	2	2	2
C5orf22	2	2	2	2	2	2
C5orf24	2	NA	2	2	2	NA
C5orf30	2	2	2	2	2	2
C5orf34	2	2	2	2	2	2
C5orf38	2	2	2	2	2	2
C5orf46	2	2	2	2	2	2
C5orf51	2	2	2	2	2	NA
C5orf56	2	2	2	2	2	2
C5orf63	2	2	2	2	2	2
C5orf66	2	2	2	2	2	2
C6orf120	2	2	1	NA	1	NA
C6orf132	2	2	2	2	2	2
C6orf136	2	2	2	2	2	2
C6orf203	2	2	2	2	2	2
C6orf226	2	2	2	2	2	2
C6orf47	2	2	2	2	2	2
C6orf52	2	2	2	2	2	2
C6orf58	2	2	2	2	2	2
C6orf62	3	NA	3	3	3	3
C6orf89	1	NA	1	NA	1	NA
C7orf25	2	2	2	2	2	2
C7orf26	2	2	2	2	2	2
C7orf31	2	2	2	2	2	2
C7orf50	3	NA	2	2	2	2
C8orf31	2	2	2	2	2	2
C8orf33	1	NA	2	2	2	2
C8orf34	2	2	2	2	2	2
C8orf37	2	2	2	2	2	2
C8orf44	2	2	2	2	2	2
C8orf48	2	2	2	2	2	2
C8orf58	2	2	2	2	2	2
C8orf76	2	2	2	2	2	2
C8orf82	2	2	2	2	2	2
C8orf88	2	2	2	2	2	2
C9orf116	2	2	2	2	2	2
C9orf16	2	2	2	NA	2	NA
C9orf40	2	2	2	2	2	2
C9orf43	2	2	2	2	2	2
C9orf50	2	2	2	2	2	2
C9orf64	2	2	2	2	2	2
C9orf72	2	2	2	2	2	2
C9orf78	1	1	2	2	2	NA
C9orf85	2	2	2	2	2	2
CA11	2	2	2	2	2	2
CA12	3	3	3	3	3	3
CA13	2	2	2	2	2	2
CA14	2	2	2	2	2	2
CA5B	2	2	2	2	2	2
CA5BP1	2	2	2	2	2	2
CA9	2	2	2	2	2	2
CAAP1	2	2	2	2	2	2
CAB39	1	1	1	NA	1	NA
CAB39L	2	2	2	2	2	2
CABCOCO1	2	2	2	2	2	2
CABIN1	1	1	1	NA	1	NA
CABLES1	2	NA	2	NA	3	NA
CABLES2	2	2	2	2	2	2
CABYR	2	2	2	2	2	2
CACFD1	2	2	2	2	2	2
CACHD1	2	NA	3	NA	3	NA
CACNA1A	2	2	2	2	2	2
CACNA1C	2	2	2	2	2	NA
CACNA1G	2	NA	3	3	2	NA
CACNA1G.AS1	2	2	2	2	2	2
CACNA1H	2	2	2	2	2	2
CACNA2D2	2	2	2	2	2	2
CACNA2D3	2	2	2	2	2	2
CACNA2D4	2	2	2	2	2	2
CACNB1	2	2	2	2	2	2
CACNB2	2	2	2	2	2	2
CACNB3	2	2	2	2	2	2
CACNB4	2	2	2	2	2	2
CACNG7	2	2	2	2	2	2
CACNG8	2	2	2	2	2	2
CACTIN	2	2	2	2	2	2
CACTIN.AS1	2	2	2	2	2	2
CACYBP	2	2	2	2	2	2
CAD	1	1	1	NA	2	NA
CADM1	2	NA	2	2	2	2
CADM3	2	2	2	2	2	2
CADM4	2	2	2	2	2	2
CADPS	2	2	2	2	2	2
CADPS2	2	2	2	2	2	2
CALB2	2	2	2	2	2	2
CALCOCO1	2	NA	2	NA	2	NA
CALCOCO2	1	1	1	1	1	1
CALCRL	2	2	2	2	2	2
CALD1	3	3	3	NA	1	NA
CALHM2	2	NA	2	2	2	2
CALHM5	3	3	2	2	2	2
CALHM6	2	2	2	2	2	2
CALM1	1	1	1	1	1	1
CALM2	1	1	1	1	1	1
CALM3	1	1	1	1	1	NA
CALML4	2	2	2	2	2	2
CALR	1	1	1	1	1	1
CALU	1	NA	1	NA	1	NA
CAMK1	2	2	2	2	2	2
CAMK1D	3	3	3	NA	2	2
CAMK1G	2	2	2	2	2	2
CAMK2A	2	2	2	2	2	2
CAMK2B	2	2	2	2	2	2
CAMK2D	3	NA	2	NA	3	NA
CAMK2G	2	2	2	2	2	2
CAMK2N1	3	3	3	3	3	3
CAMK4	2	2	2	2	2	2
CAMKK1	2	2	2	2	2	2
CAMKK2	1	1	1	NA	1	1
CAMKMT	2	2	2	2	2	2
CAMLG	2	NA	2	2	2	NA
CAMSAP1	2	2	2	2	2	2
CAMSAP2	1	1	2	NA	2	NA
CAMTA1	2	2	2	2	2	2
CAMTA2	2	2	2	2	2	2
CAND1	1	1	1	1	1	1
CAND2	2	2	2	2	2	2
CANT1	1	1	1	1	1	1
CANX	1	1	1	1	1	1
CAP1	1	1	1	1	1	1
CAP2	2	2	2	2	2	2
CAPG	3	NA	3	3	3	3
CAPN1	1	1	2	NA	1	NA
CAPN10	2	2	2	2	2	2
CAPN10.DT	2	2	2	2	2	2
CAPN15	2	2	2	2	2	2
CAPN2	1	1	1	NA	2	NA
CAPN5	2	2	2	2	2	2
CAPN7	2	2	2	2	2	2
CAPNS1	1	NA	1	NA	1	NA
CAPRIN1	1	1	1	1	1	1
CAPRIN2	2	2	2	2	2	2
CAPS	2	2	2	2	2	2
CAPS2	2	2	2	2	2	2
CAPZA1	1	1	1	NA	2	NA
CAPZA2	1	1	1	1	1	1
CAPZB	1	1	1	1	1	1
CARD10	2	NA	3	NA	3	NA
CARD16	2	2	2	2	2	2
CARD19	2	2	2	2	2	2
CARD6	2	2	2	2	2	2
CARD8	2	2	2	2	2	2
CARD8.AS1	2	2	2	2	2	2
CARD9	2	2	2	2	2	2
CARF	2	2	2	2	2	2
CARHSP1	2	2	2	2	3	NA
CARM1	2	NA	1	NA	1	NA
CARMIL1	2	2	2	2	2	2
CARMIL2	2	2	2	2	2	2
CARNMT1	2	2	2	2	2	NA
CARNS1	2	2	2	2	2	2
CARS	1	NA	2	2	2	2
CARS2	2	2	2	NA	3	NA
CASC1	2	2	2	2	2	2
CASC2	2	2	2	2	2	2
CASC3	1	NA	1	1	1	1
CASC4	2	NA	2	2	2	NA
CASD1	2	2	2	2	2	2
CASK	2	NA	2	2	2	2
CASKIN1	2	2	2	2	2	2
CASKIN2	2	2	2	2	2	2
CASP1	2	2	2	2	2	2
CASP10	2	2	2	2	2	2
CASP17P	2	2	2	2	2	2
CASP2	2	2	2	2	2	2
CASP3	2	2	2	2	2	2
CASP4	2	2	2	2	2	2
CASP6	2	2	2	2	2	2
CASP7	2	2	2	2	2	2
CASP8	2	2	2	2	2	2
CASP8AP2	2	2	2	2	2	2
CASP9	2	2	2	2	2	2
CASQ2	2	2	2	2	2	2
CASS4	2	2	2	2	2	2
CAST	1	1	1	1	1	1
CASTOR2	2	2	2	2	2	2
CASTOR3	2	2	2	2	2	2
CAT	3	3	2	NA	2	2
CATSPER2P1	2	2	2	2	2	2
CATSPERE	2	2	2	2	2	2
CATSPERG	2	2	2	2	2	2
CAV1	3	3	3	3	3	3
CAV2	3	3	3	NA	3	3
CAVIN1	1	1	1	NA	1	1
CAVIN3	3	NA	3	3	3	3
CAVIN4	2	2	2	2	2	2
CBARP	2	2	2	2	2	2
CBFA2T2	2	2	2	2	2	2
CBFB	2	2	2	2	2	2
CBL	2	2	2	2	2	2
CBLB	2	2	2	2	2	2
CBLL1	2	2	2	2	2	2
CBLN3	2	2	2	2	2	2
CBR1	2	2	2	2	2	2
CBR3	2	2	2	2	2	2
CBR3.AS1	2	2	2	2	2	2
CBR4	2	2	2	2	2	2
CBS	2	2	2	2	2	2
CBWD1	2	2	2	2	2	2
CBWD2	2	2	2	2	2	2
CBWD5	2	2	2	2	2	2
CBWD6	2	2	2	2	2	2
CBX1	1	1	1	1	1	1
CBX2	2	2	2	2	2	2
CBX3	1	1	1	1	1	1
CBX3P2	2	2	2	2	2	2
CBX4	2	2	2	2	2	2
CBX5	1	1	2	2	2	NA
CBX6	3	NA	3	NA	3	NA
CBX7	2	2	2	2	2	2
CBX8	2	2	2	2	2	2
CBY1	2	2	2	2	2	2
CC2D1A	2	2	2	2	2	2
CC2D1B	2	2	2	2	2	2
CC2D2A	2	2	2	2	2	2
CCAR1	2	2	2	2	2	2
CCAR2	1	1	1	1	1	1
CCBE1	3	3	3	3	3	3
CCDC102A	2	2	2	2	2	2
CCDC102B	2	2	2	2	2	2
CCDC106	2	2	2	2	2	2
CCDC107	2	2	2	2	2	2
CCDC110	2	2	2	2	2	2
CCDC112	2	2	2	2	2	2
CCDC113	2	2	2	2	2	2
CCDC115	2	2	2	2	2	2
CCDC117	2	NA	2	NA	2	2
CCDC12	2	2	2	2	2	2
CCDC120	2	2	2	2	2	2
CCDC121	2	2	2	2	2	2
CCDC122	2	2	2	2	2	2
CCDC124	2	2	2	2	2	2
CCDC125	2	2	2	2	2	2
CCDC126	2	2	2	2	2	2
CCDC127	2	2	2	2	2	2
CCDC13	2	2	2	2	2	2
CCDC130	2	2	2	2	2	2
CCDC134	2	2	2	2	2	2
CCDC136	2	2	2	2	2	2
CCDC137	2	2	2	2	2	2
CCDC138	2	2	2	2	2	2
CCDC14	2	2	2	2	2	2
CCDC140	2	2	2	2	2	2
CCDC142	2	2	2	2	2	2
CCDC144A	2	2	2	2	2	2
CCDC144B	2	2	2	2	2	2
CCDC146	2	2	2	2	2	2
CCDC148	2	2	2	2	2	2
CCDC149	2	2	2	2	2	2
CCDC15	2	2	2	2	2	2
CCDC150	2	2	2	2	2	2
CCDC151	2	2	2	2	2	2
CCDC152	2	2	2	2	2	2
CCDC153	2	2	2	2	2	2
CCDC157	2	2	2	2	2	2
CCDC158	2	2	2	2	2	2
CCDC159	2	2	2	2	2	2
CCDC163	2	2	2	2	2	2
CCDC167	2	2	2	2	2	2
CCDC169	2	2	2	2	2	2
CCDC170	2	2	2	2	2	2
CCDC171	2	2	2	2	2	2
CCDC173	2	2	2	2	2	2
CCDC174	2	2	2	2	2	2
CCDC18	2	2	2	2	2	2
CCDC180	2	2	2	2	2	2
CCDC181	2	2	2	2	2	2
CCDC183	2	2	2	2	2	2
CCDC183.AS1	2	2	2	2	2	2
CCDC184	2	2	2	2	2	2
CCDC188	2	2	2	2	2	2
CCDC189	2	2	2	2	2	2
CCDC191	2	2	2	2	2	2
CCDC192	2	2	2	2	2	2
CCDC200	2	2	2	2	2	2
CCDC22	2	2	2	2	2	2
CCDC24	2	2	2	2	2	2
CCDC25	2	2	2	2	2	2
CCDC28A	2	2	2	2	2	2
CCDC28B	2	2	2	2	2	2
CCDC3	2	2	2	2	2	2
CCDC30	2	2	2	2	2	2
CCDC32	2	2	2	2	2	2
CCDC34	2	2	2	2	2	2
CCDC36	2	2	2	2	2	2
CCDC40	2	2	2	2	2	2
CCDC43	2	2	2	2	2	2
CCDC47	1	1	1	1	1	1
CCDC50	1	NA	2	NA	2	NA
CCDC51	2	2	2	2	2	2
CCDC57	2	2	2	2	2	2
CCDC58	2	2	2	2	2	2
CCDC59	2	2	2	2	2	2
CCDC6	1	NA	2	2	2	NA
CCDC61	2	2	2	2	2	2
CCDC65	2	2	2	2	2	2
CCDC66	2	2	2	2	2	2
CCDC68	2	2	2	2	2	2
CCDC69	3	3	3	3	3	3
CCDC7	2	2	2	2	2	2
CCDC71	2	2	2	2	2	2
CCDC71L	2	NA	2	NA	3	3
CCDC74A	2	2	2	2	2	2
CCDC74B	2	2	2	2	2	2
CCDC77	2	2	2	2	2	2
CCDC78	2	2	2	2	2	2
CCDC8	3	3	3	3	3	3
CCDC80	3	3	3	NA	3	3
CCDC81	2	2	2	2	2	2
CCDC82	2	2	2	2	2	2
CCDC84	2	2	2	2	2	2
CCDC85A	2	2	2	2	2	2
CCDC85B	3	3	2	NA	3	NA
CCDC85C	2	2	2	2	2	2
CCDC86	2	2	2	2	2	2
CCDC87	2	2	2	2	2	2
CCDC88A	2	2	2	2	2	2
CCDC88B	2	2	2	2	2	2
CCDC88C	2	2	2	2	2	2
CCDC89	2	2	2	2	2	2
CCDC9	2	2	2	2	2	2
CCDC90B	2	2	2	2	2	2
CCDC91	2	2	2	2	2	2
CCDC92	2	2	2	2	1	NA
CCDC93	2	2	2	2	2	2
CCDC96	2	2	2	2	2	2
CCDC97	2	2	2	2	2	2
CCDC9B	2	2	2	2	2	2
CCHCR1	2	2	2	2	2	2
CCIN	2	2	2	2	2	2
CCKAR	2	2	2	2	2	2
CCL11	2	2	2	2	2	2
CCL13	2	2	2	2	2	2
CCL18	2	2	2	2	2	2
CCL2	2	2	2	2	2	2
CCL26	2	2	2	2	2	2
CCL28	2	2	2	2	2	2
CCL7	2	2	2	2	2	2
CCL8	2	2	2	2	2	2
CCM2	1	1	2	2	2	2
CCN2	3	3	3	3	3	3
CCN3	3	3	3	3	3	3
CCN4	3	3	3	NA	3	3
CCN5	3	3	3	3	3	3
CCNA2	2	NA	2	2	2	NA
CCNB1IP1	2	2	2	2	2	NA
CCNC	2	NA	2	2	2	2
CCND1	1	NA	2	NA	2	NA
CCND2	3	NA	2	2	3	NA
CCND3	2	2	2	2	2	2
CCNDBP1	2	2	2	2	2	2
CCNE1	2	2	2	2	2	2
CCNE2	2	2	2	2	2	2
CCNF	2	2	2	2	2	2
CCNG1	3	NA	2	NA	1	NA
CCNG2	2	2	2	2	2	2
CCNH	2	2	2	2	2	2
CCNI	3	3	3	3	3	3
CCNJ	2	2	2	2	2	2
CCNJL	2	2	2	2	2	2
CCNK	2	2	2	2	2	2
CCNL1	2	2	2	2	2	2
CCNL2	2	2	2	2	2	2
CCNO	2	2	2	2	2	2
CCNQ	2	2	2	2	2	2
CCNT2	2	2	2	2	2	2
CCNY	1	1	1	1	1	1
CCNYL1	2	2	2	2	2	2
CCP110	2	2	2	2	2	2
CCPG1	3	3	3	NA	3	3
CCR1	2	2	2	2	2	2
CCR10	2	2	2	2	2	2
CCR7	2	2	2	2	2	2
CCRL2	2	2	2	2	2	2
CCS	2	2	2	2	2	2
CCSAP	2	2	2	2	2	2
CCSER2	1	NA	2	2	2	2
CCT2	1	1	1	1	1	1
CCT3	1	1	1	1	1	1
CCT4	1	1	1	1	1	1
CCT5	1	1	1	1	1	1
CCT6A	1	1	1	1	1	1
CCT6B	2	2	2	2	2	2
CCT6P3	2	2	2	2	2	2
CCT7	1	1	1	1	1	1
CCT8	1	1	1	1	1	1
CCZ1	2	2	2	2	2	2
CCZ1B	2	2	2	2	2	2
CD101	2	2	2	2	2	2
CD109	3	3	3	3	3	3
CD14	2	2	2	2	2	2
CD151	1	NA	3	NA	2	NA
CD160	2	2	2	2	2	2
CD163	2	2	2	2	2	2
CD163L1	2	2	2	2	2	2
CD164	3	NA	1	NA	1	1
CD177	2	2	2	2	2	2
CD1D	2	2	2	2	2	2
CD200	2	2	2	2	2	2
CD200R1	2	2	2	2	2	2
CD226	2	2	2	2	2	2
CD24	2	2	2	2	2	2
CD248	3	NA	3	3	3	3
CD27.AS1	2	2	2	2	2	2
CD274	2	2	2	2	2	2
CD276	2	NA	2	NA	1	NA
CD2AP	2	2	2	2	2	2
CD2BP2	1	1	2	2	2	NA
CD302	2	2	2	2	2	2
CD320	2	2	2	2	2	2
CD34	2	NA	3	NA	2	NA
CD36	3	NA	2	2	2	2
CD37	2	2	2	2	2	2
CD3EAP	2	2	2	2	2	2
CD4	2	2	2	2	2	2
CD40	2	2	2	2	2	2
CD44	3	3	3	3	3	3
CD46	3	NA	2	NA	2	2
CD47	3	3	2	NA	3	3
CD55	2	NA	2	2	2	2
CD58	2	2	2	2	2	2
CD59	1	1	1	NA	1	1
CD63	3	NA	3	NA	1	NA
CD68	2	2	2	2	2	2
CD7	2	2	2	2	2	2
CD70	2	2	2	2	2	2
CD72	2	2	2	2	2	2
CD74	2	2	2	2	2	2
CD79A	2	2	2	2	2	2
CD79B	2	2	2	2	2	2
CD81	3	3	3	NA	3	NA
CD81.AS1	2	2	2	2	2	2
CD9	3	3	3	3	3	3
CD99	1	1	1	1	2	NA
CD99L2	3	NA	2	NA	2	NA
CD99P1	2	2	2	2	2	2
CDA	2	2	2	2	2	2
CDADC1	2	2	2	2	2	2
CDAN1	2	2	2	2	2	2
CDC123	1	1	1	NA	1	NA
CDC14A	2	2	2	2	2	2
CDC14B	2	2	2	2	2	2
CDC16	1	1	1	NA	2	NA
CDC23	2	2	2	2	2	2
CDC25A	2	2	2	2	2	2
CDC25B	3	3	3	3	3	NA
CDC26	2	2	2	2	2	2
CDC27	1	1	1	1	1	1
CDC34	2	2	2	2	2	2
CDC37	1	1	1	NA	1	1
CDC37L1	2	2	2	2	2	2
CDC37L1.DT	2	2	2	2	2	2
CDC40	2	2	2	2	2	2
CDC42	1	1	1	1	1	1
CDC42BPA	2	NA	2	NA	2	NA
CDC42BPB	1	1	1	1	1	1
CDC42BPG	2	2	2	2	2	2
CDC42EP1	3	NA	2	NA	3	NA
CDC42EP2	2	2	2	2	2	2
CDC42EP3	3	3	3	3	3	3
CDC42EP4	2	2	2	2	2	2
CDC42EP5	2	2	2	2	2	2
CDC42SE1	2	2	2	2	2	2
CDC42SE2	2	2	2	2	2	2
CDC45	2	2	2	2	2	2
CDC5L	1	NA	2	NA	1	NA
CDC6	2	2	2	2	2	2
CDC7	2	2	2	2	2	2
CDC73	2	2	2	2	2	2
CDCA2	2	2	2	2	2	2
CDCA4	2	2	2	2	2	2
CDCA5	2	2	2	2	2	2
CDCA7	2	2	2	2	2	2
CDCA7L	2	2	2	2	2	2
CDCA8	2	2	2	2	2	2
CDCP1	2	2	2	2	2	2
CDH1	2	2	2	2	2	2
CDH11	3	3	3	3	3	3
CDH13	3	3	3	3	3	3
CDH15	2	2	2	2	2	2
CDH18	2	2	2	2	2	2
CDH19	2	2	2	2	2	2
CDH2	3	3	3	3	3	3
CDH20	2	2	2	2	2	2
CDH23	2	2	2	2	2	2
CDH24	2	2	2	2	2	2
CDH3	2	2	2	2	2	2
CDH4	2	2	2	2	2	2
CDH5	2	2	2	2	2	2
CDH8	2	2	2	2	2	2
CDHR1	2	2	2	2	2	2
CDHR2	2	2	2	2	2	2
CDHR3	2	2	2	2	2	2
CDIP1	2	2	2	NA	2	2
CDIPT	2	NA	3	NA	3	NA
CDK1	2	NA	2	2	2	2
CDK10	2	2	2	2	2	2
CDK11A	2	2	2	2	2	2
CDK11B	2	2	2	2	2	2
CDK12	2	2	2	NA	1	NA
CDK13	1	1	2	2	2	NA
CDK14	2	NA	2	2	2	2
CDK15	2	2	2	2	2	2
[truncated: 12,258 more rows]

## Sheet: AF_02c_2Gy
Additional File 2c: Gene classifications in whole data set (WDS) and classifications after cross-validation (cv) in fibroblasts of cancer-free controls (N0), childhood-cancer survivors without (N1) and with at least one second primary neoplasm (N2+) after exposure to 2 Gray. 1 = Hypo-Variable, 2= Non-Variable, 3= Hyper-Variable. NA= Gene excluded by bimodal test/NA in CV= classification from WDS …
Gene	N0 WDS	N0 CV	N1 WDS	N1 CV	N2+ WDS	N2+ CV
A1BG	2	2	2	2	2	2
A1BG.AS1	2	2	2	2	2	2
A2M	3	3	3	3	3	3
A2M.AS1	2	2	2	2	2	2
A4GALT	3	3	3	NA	3	NA
AAAS	2	2	2	2	2	2
AACS	2	2	2	2	2	2
AADAC	2	2	2	2	2	2
AADACL2	2	2	2	2	2	2
AADAT	2	2	2	2	2	2
AAGAB	1	1	1	NA	2	NA
AAK1	2	2	2	2	2	2
AAMDC	2	2	2	2	2	2
AAMP	1	1	1	1	1	1
AAR2	2	NA	2	2	2	NA
AARD	2	2	2	2	2	2
AARS	1	NA	2	NA	2	NA
AARS2	2	2	2	2	2	2
AARSD1	2	2	2	2	2	2
AASDH	2	2	2	2	2	2
AASDHPPT	2	2	2	2	2	2
AASS	2	2	2	2	2	2
AATBC	2	2	2	2	2	2
AATF	2	2	2	2	2	NA
ABALON	2	2	2	2	2	2
ABAT	2	2	2	2	2	2
ABCA1	3	3	3	3	3	3
ABCA10	2	2	2	2	2	2
ABCA11P	2	2	2	2	2	2
ABCA12	2	2	2	2	2	2
ABCA13	2	2	2	2	2	2
ABCA2	2	NA	2	NA	2	2
ABCA3	2	2	2	2	2	2
ABCA4	2	2	2	2	2	2
ABCA5	2	2	2	2	2	2
ABCA6	3	3	3	3	3	NA
ABCA7	2	2	2	2	2	2
ABCA8	3	3	3	3	3	3
ABCA9	3	3	3	NA	3	3
ABCB10	2	2	2	2	2	2
ABCB4	2	2	2	2	2	2
ABCB5	2	2	2	2	2	2
ABCB6	2	2	2	2	2	2
ABCB7	2	2	2	2	2	2
ABCB8	2	2	2	2	2	2
ABCB9	2	2	2	2	2	2
ABCC1	2	NA	2	2	3	NA
ABCC10	2	2	2	2	2	2
ABCC2	2	2	2	2	2	2
ABCC3	3	3	3	3	3	3
ABCC4	2	2	2	NA	2	2
ABCC5	2	2	2	2	2	2
ABCC6	2	2	2	2	2	2
ABCC9	3	3	3	3	3	3
ABCD1	2	2	2	2	2	2
ABCD3	2	2	2	2	2	2
ABCD4	2	2	2	2	2	2
ABCE1	1	1	1	NA	1	NA
ABCF1	1	1	1	1	1	1
ABCF2	1	NA	1	1	2	NA
ABCF3	1	NA	1	NA	2	NA
ABCG1	2	2	2	2	2	2
ABCG2	2	2	2	2	2	2
ABHD10	2	2	2	2	2	2
ABHD11	2	2	2	2	2	2
ABHD12	2	2	2	2	2	NA
ABHD12B	2	2	2	2	2	2
ABHD13	2	2	2	2	2	2
ABHD14A	2	2	2	2	2	2
ABHD14B	3	NA	3	NA	2	NA
ABHD15	2	2	2	2	2	2
ABHD16A	2	2	2	2	2	2
ABHD17A	2	2	2	2	2	2
ABHD17B	2	2	2	2	2	2
ABHD17C	2	2	2	2	2	2
ABHD18	2	2	2	2	2	2
ABHD2	3	NA	3	3	3	3
ABHD3	2	2	2	2	2	2
ABHD4	3	NA	2	NA	3	NA
ABHD5	2	2	2	2	2	2
ABHD6	2	2	2	2	2	2
ABHD8	2	2	2	2	2	2
ABI1	1	NA	2	NA	2	NA
ABI2	1	NA	2	2	2	NA
ABI3	2	2	2	2	2	2
ABI3BP	3	3	3	3	3	3
ABITRAM	2	2	2	2	2	2
ABL1	2	NA	2	NA	1	NA
ABL2	2	NA	2	NA	2	NA
ABLIM1	2	2	2	2	3	NA
ABLIM3	2	NA	2	2	3	NA
ABR	3	3	3	NA	2	NA
ABRACL	2	2	2	2	2	2
ABRAXAS1	2	2	2	2	2	2
ABRAXAS2	2	2	2	2	2	2
ABT1	2	2	2	2	2	2
ABTB1	2	2	2	2	2	2
ABTB2	2	2	2	2	2	2
ACAA1	2	2	2	2	2	2
ACAA2	2	2	2	2	2	2
ACACA	2	NA	2	2	2	NA
ACACB	2	2	2	2	2	2
ACAD10	2	2	2	2	2	2
ACAD8	2	2	2	2	2	2
ACAD9	2	NA	2	2	2	NA
ACADL	2	2	2	2	2	2
ACADM	2	2	2	2	2	2
ACADS	2	2	2	2	2	2
ACADSB	2	2	2	2	2	2
ACADVL	2	NA	2	NA	3	NA
ACAN	3	3	3	3	3	3
ACAP1	2	2	2	2	2	2
ACAP2	2	2	3	NA	2	NA
ACAP3	2	2	2	2	2	2
ACAT1	2	NA	2	2	2	2
ACAT2	3	3	3	3	3	3
ACBD3	1	1	1	1	1	NA
ACBD4	2	2	2	2	2	2
ACBD5	2	2	2	2	2	2
ACBD6	2	2	2	2	2	2
ACBD7	2	2	2	2	2	2
ACCS	2	2	2	2	2	2
ACD	2	2	2	2	2	2
ACE	3	3	3	3	3	3
ACER2	2	2	2	2	2	2
ACER3	2	2	2	2	2	2
ACIN1	2	2	2	2	2	NA
ACKR2	2	2	2	2	2	2
ACKR3	3	3	3	3	3	3
ACKR4	3	3	3	3	3	3
ACLY	2	NA	3	NA	3	NA
ACO1	2	NA	1	1	1	1
ACO2	1	NA	2	NA	2	NA
ACOT1	2	2	2	2	2	2
ACOT11	2	2	2	2	2	2
ACOT13	2	2	2	2	2	2
ACOT2	2	2	2	2	2	2
ACOT4	2	2	2	2	2	2
ACOT7	2	2	2	2	2	2
ACOT8	2	2	2	2	2	2
ACOT9	2	2	2	2	2	2
ACOX1	2	2	2	2	2	NA
ACOX2	2	2	2	2	2	2
ACOX3	2	2	2	2	2	2
ACOXL	2	2	2	2	2	2
ACOXL.AS1	2	2	2	2	2	2
ACP1	2	NA	2	NA	2	2
ACP2	2	2	2	2	2	2
ACP5	2	2	2	2	2	2
ACP6	2	2	2	2	2	2
ACPP	2	2	2	2	2	2
ACRBP	2	2	2	2	2	2
ACSF2	2	2	2	2	2	2
ACSF3	2	2	2	2	2	2
ACSL1	2	2	2	NA	2	2
ACSL3	3	NA	3	3	3	3
ACSL4	3	NA	3	NA	3	NA
ACSL5	2	2	2	2	2	2
ACSM3	2	2	2	2	2	2
ACSS1	2	2	2	2	2	2
ACSS2	3	3	3	3	3	3
ACSS3	2	2	2	2	2	2
ACTA2	3	NA	3	3	3	NA
ACTA2.AS1	2	2	2	2	2	2
ACTB	3	NA	1	1	3	NA
ACTG1	1	1	1	1	1	NA
ACTL10	2	2	2	2	2	2
ACTL6A	2	2	2	2	2	2
ACTL8	2	2	2	2	2	2
ACTN1	1	NA	1	NA	1	NA
ACTN4	3	3	2	NA	2	NA
ACTR10	1	1	1	1	1	NA
ACTR1A	1	1	1	1	1	1
ACTR1B	2	2	2	2	2	2
ACTR2	1	1	1	1	1	1
ACTR3	1	1	1	NA	1	1
ACTR3B	2	2	2	2	2	2
ACTR3C	2	2	2	2	2	2
ACTR5	2	2	2	2	2	2
ACTR6	2	2	2	2	2	2
ACTR8	2	2	2	2	2	2
ACTRT3	2	2	2	2	2	2
ACVR1	1	NA	1	1	1	NA
ACVR1B	2	2	2	2	2	2
ACVR1C	2	2	2	2	2	2
ACVR2A	3	3	3	NA	3	NA
ACVR2B	2	2	2	2	2	2
ACVR2B.AS1	2	2	2	2	2	2
ACVRL1	3	3	3	NA	3	NA
ACY1	2	2	2	2	2	2
ACYP1	2	2	2	2	2	2
ACYP2	2	2	2	2	2	2
ADA	3	3	3	NA	3	3
ADA2	2	NA	3	NA	3	NA
ADAL	2	2	2	2	2	2
ADAM10	2	NA	3	NA	3	3
ADAM11	2	2	2	2	2	2
ADAM12	3	3	3	3	3	3
ADAM15	1	NA	2	NA	2	2
ADAM17	2	2	2	2	2	2
ADAM19	3	NA	2	2	3	NA
ADAM21	2	2	2	2	2	2
ADAM22	2	2	2	2	2	2
ADAM23	2	2	2	NA	3	NA
ADAM28	2	2	2	2	2	2
ADAM32	2	2	2	2	2	2
ADAM33	3	3	3	3	3	3
ADAM8	2	2	2	2	2	2
ADAM9	2	NA	2	NA	3	NA
ADAMTS1	3	3	3	3	3	3
ADAMTS10	2	2	2	2	2	2
ADAMTS12	3	3	3	3	3	3
ADAMTS13	2	2	2	2	2	2
ADAMTS14	2	2	2	2	2	2
ADAMTS15	3	3	3	3	3	3
ADAMTS16	2	2	2	2	2	2
ADAMTS17	2	2	2	2	2	2
ADAMTS2	3	3	3	3	3	3
ADAMTS3	2	2	2	2	2	2
ADAMTS4	2	2	2	2	2	2
ADAMTS5	3	NA	3	3	3	3
ADAMTS6	2	2	2	2	2	2
ADAMTS7	2	NA	2	2	3	NA
ADAMTS7P1	2	2	2	2	2	2
ADAMTS8	3	3	3	3	3	3
ADAMTS9	2	2	2	2	2	2
ADAMTS9.AS2	2	2	2	2	2	2
ADAMTSL1	3	3	3	3	3	3
ADAMTSL2	2	2	2	2	2	2
ADAMTSL3	2	2	2	2	2	2
ADAMTSL4	3	3	3	3	3	3
ADAMTSL5	2	2	2	2	2	2
ADAP1	2	2	2	2	2	2
ADAR	1	1	1	1	1	1
ADARB1	3	3	3	3	3	3
ADAT1	2	2	2	2	2	2
ADAT2	2	2	2	2	2	2
ADAT3	2	2	2	2	2	2
ADCK1	2	2	2	2	2	2
ADCK2	2	2	2	2	2	2
ADCK5	2	2	2	2	2	2
ADCY1	2	2	2	2	2	2
ADCY10P1	2	2	2	2	2	2
ADCY2	2	2	2	2	2	2
ADCY3	2	NA	2	2	2	2
ADCY4	2	2	2	2	2	2
ADCY5	2	2	2	2	2	2
ADCY6	2	2	2	2	2	2
ADCY7	3	NA	2	NA	2	2
ADCY8	2	2	2	2	2	2
ADCY9	1	NA	1	NA	2	NA
ADCYAP1R1	2	2	2	2	2	2
ADD1	1	1	1	1	1	1
ADD2	2	2	2	2	2	2
ADD3	3	NA	3	NA	2	NA
ADGRA2	1	NA	2	NA	1	NA
ADGRA3	2	2	2	2	2	2
ADGRB1	2	2	2	2	2	2
ADGRB2	2	2	2	2	2	2
ADGRD1	3	3	3	3	3	3
ADGRE1	2	2	2	2	2	2
ADGRE2	2	2	2	2	2	2
ADGRE5	2	NA	3	NA	3	NA
ADGRF3	2	2	2	2	2	2
ADGRF5	2	2	2	2	2	2
ADGRG1	2	2	2	2	2	2
ADGRG2	2	2	2	2	2	2
ADGRG6	2	2	2	2	2	2
ADGRG7	2	2	2	2	2	2
ADGRL1	2	2	2	2	2	2
ADGRL2	3	3	3	3	3	NA
ADGRL3	2	2	2	2	2	2
ADGRL4	3	NA	2	2	2	NA
ADH1A	2	2	2	2	2	2
ADH1B	3	3	3	3	3	3
ADH1C	2	2	2	2	2	2
ADH5	1	1	1	1	1	1
ADH6	2	2	2	2	2	2
ADH7	2	2	2	2	2	2
ADHFE1	2	2	2	2	2	2
ADI1	1	NA	2	NA	2	NA
ADIPOR1	2	NA	1	NA	2	NA
ADIPOR2	2	NA	1	NA	2	NA
ADK	2	2	2	2	2	2
ADM	3	3	3	3	3	3
ADM2	3	3	2	2	2	2
ADNP	1	1	1	1	1	NA
ADNP.AS1	2	2	2	2	2	2
ADNP2	2	2	2	2	2	2
ADO	2	2	2	2	2	2
ADORA1	2	2	2	2	2	2
ADORA2B	2	2	2	2	2	2
ADPGK	2	2	2	2	2	2
ADPRH	2	2	2	2	2	2
ADPRHL1	2	2	2	2	2	2
ADPRHL2	2	2	2	2	2	2
ADPRM	2	2	2	2	2	2
ADRA1B	2	2	2	2	2	2
ADRA1D	2	2	2	2	2	2
ADRA2A	3	3	3	3	3	3
ADRA2B	2	2	2	2	2	2
ADRA2C	2	2	2	2	2	2
ADRB2	2	2	2	2	2	2
ADRM1	2	2	2	2	2	2
ADSL	2	2	2	NA	2	2
ADSS	2	2	2	NA	2	NA
ADSSL1	2	2	2	2	2	2
ADTRP	2	2	2	2	2	2
AEBP1	3	3	3	3	3	NA
AEBP2	2	2	2	2	2	2
AEN	2	2	2	2	2	2
AFAP1	3	3	3	NA	3	NA
AFAP1L1	2	NA	2	NA	2	2
AFAP1L2	2	2	2	2	2	2
AFDN	2	2	2	2	2	2
AFF1	2	2	2	NA	2	2
AFF2	3	3	2	2	3	NA
AFF3	3	3	3	3	3	3
AFF4	2	NA	3	3	3	NA
AFG1L	2	2	2	2	2	2
AFG3L1P	2	2	2	2	2	2
AFG3L2	2	2	2	2	2	2
AFMID	2	2	2	2	2	2
AFP	2	2	2	2	2	2
AFTPH	2	2	2	2	2	2
AGA	2	2	2	2	2	2
AGAP1	2	2	2	2	2	2
AGAP2	2	2	2	2	2	2
AGAP2.AS1	2	2	2	2	2	2
AGAP3	2	2	2	2	2	NA
AGAP6	2	2	2	2	2	2
AGAP9	2	2	2	2	2	2
AGBL2	2	2	2	2	2	2
AGBL3	2	2	2	2	2	2
AGBL5	2	2	2	2	2	2
AGER	2	2	2	2	2	2
AGFG1	1	1	1	NA	1	1
AGFG2	2	2	2	2	2	2
AGGF1	2	2	2	2	2	2
AGK	2	2	2	2	2	2
AGL	2	2	2	2	2	2
AGMAT	2	2	2	2	2	2
AGO1	2	NA	2	2	2	2
AGO2	2	NA	2	2	2	2
AGO3	2	2	2	2	2	2
AGO4	2	2	2	2	2	2
AGPAT1	2	2	2	2	2	2
AGPAT2	2	2	2	2	2	2
AGPAT3	1	1	1	1	1	1
AGPAT4	2	2	2	2	2	2
AGPAT4.IT1	2	2	2	2	2	2
AGPAT5	2	2	2	2	2	2
AGPS	2	NA	2	2	2	2
AGRN	3	3	3	3	3	3
AGTPBP1	2	2	2	2	2	2
AGTR1	2	2	2	NA	2	2
AGTRAP	2	2	2	2	2	2
AHCTF1	2	2	2	2	2	2
AHCY	3	NA	3	NA	3	NA
AHCYL1	1	1	1	1	1	1
AHCYL2	2	2	2	2	2	2
AHDC1	2	2	2	2	2	2
AHI1	2	2	2	2	2	2
AHNAK	1	1	1	NA	1	NA
AHNAK2	3	NA	3	3	3	NA
AHR	3	3	3	3	3	3
AHSA1	1	1	1	NA	1	1
AHSA2P	2	2	2	2	2	2
AIDA	2	2	2	2	2	2
AIF1L	2	2	2	2	2	2
AIFM1	2	2	2	2	2	2
AIFM2	2	2	2	2	2	2
AIFM3	2	2	2	2	2	2
AIG1	2	2	2	2	2	2
AIM2	2	2	2	2	2	2
AIMP1	2	2	2	2	2	2
AIMP2	2	2	2	2	2	2
AIP	2	2	2	2	2	2
AJAP1	2	2	2	2	2	2
AJM1	2	2	2	2	2	2
AJUBA	3	NA	2	2	2	2
AK1	2	2	2	2	2	2
AK2	2	NA	2	NA	2	2
AK3	2	2	2	2	2	NA
AK4	3	NA	3	NA	3	3
AK5	3	3	3	3	3	3
AK6	2	2	2	2	2	2
AK7	2	2	2	2	2	2
AK8	2	2	2	2	2	2
AK9	2	2	2	2	2	2
AKAP1	2	2	2	2	2	2
AKAP10	2	2	2	2	2	2
AKAP11	2	NA	3	NA	2	NA
AKAP12	3	3	3	3	3	3
AKAP13	2	NA	2	NA	2	NA
AKAP17A	2	2	2	2	2	2
AKAP2	2	2	2	2	2	2
AKAP3	2	2	2	2	2	2
AKAP5	2	2	2	2	2	2
AKAP6	2	2	2	2	2	2
AKAP7	2	2	2	2	2	2
AKAP8	2	2	2	2	2	2
AKAP8L	2	2	2	2	2	2
AKAP9	3	NA	3	NA	3	NA
AKIP1	2	2	2	2	2	2
AKIRIN1	2	2	2	2	2	2
AKIRIN2	2	2	2	2	2	2
AKNA	2	2	2	2	2	2
AKNAD1	2	2	2	2	2	2
AKR1A1	2	2	3	NA	2	2
AKR1B1	2	2	2	NA	3	3
AKR1B10	2	2	2	2	2	2
AKR1C1	3	3	3	3	3	3
AKR1C2	3	3	3	3	3	3
AKR1C3	2	2	2	NA	2	2
AKR1E2	2	2	2	2	2	2
AKR7A2	2	2	2	NA	2	2
AKT1	1	1	1	1	1	1
AKT1S1	2	NA	2	NA	2	2
AKT2	1	1	1	NA	1	1
AKT3	2	2	2	2	2	2
AKTIP	2	2	2	2	2	2
ALAD	2	2	2	2	2	2
ALAS1	2	2	2	2	2	2
ALCAM	3	NA	3	3	3	3
ALDH16A1	2	2	2	2	2	2
ALDH18A1	2	NA	1	1	1	1
ALDH1A1	3	3	2	2	2	2
ALDH1A2	2	2	2	2	2	2
ALDH1A3	3	3	3	3	3	3
ALDH1B1	2	NA	2	2	2	2
ALDH1L2	3	3	3	3	3	3
ALDH2	3	NA	3	NA	2	NA
ALDH3A2	3	3	3	3	3	3
ALDH3B1	3	NA	2	NA	3	NA
ALDH4A1	2	2	2	2	2	2
ALDH5A1	2	2	2	2	2	2
ALDH6A1	2	2	2	2	2	2
ALDH7A1	2	2	2	NA	2	NA
ALDH9A1	1	1	1	1	1	NA
ALDOA	1	NA	1	NA	3	3
ALDOC	2	2	2	2	2	2
ALG1	2	2	2	2	2	2
ALG10	2	2	2	2	2	2
ALG10B	2	2	2	2	2	2
ALG11	2	2	2	2	2	2
ALG12	2	2	2	2	2	2
ALG13	2	2	2	2	2	2
ALG14	2	2	2	2	2	2
ALG2	2	NA	2	NA	2	2
ALG3	2	2	2	2	2	2
ALG5	2	2	2	2	2	2
ALG6	2	2	2	2	2	2
ALG8	2	2	2	2	2	2
ALG9	2	2	2	2	2	2
ALK	2	2	2	2	2	2
ALKBH1	2	2	2	2	2	2
ALKBH2	2	2	2	2	2	2
ALKBH3	2	2	2	2	2	2
ALKBH3.AS1	2	2	2	2	2	2
ALKBH4	2	2	2	2	2	2
ALKBH5	2	2	2	2	2	2
ALKBH6	2	2	2	2	2	2
ALKBH7	2	2	2	2	2	2
ALKBH8	2	2	2	2	2	2
ALMS1	2	2	2	2	2	2
ALOX12	2	2	2	2	2	2
ALOX12.AS1	2	2	2	2	2	2
ALPK1	2	2	2	2	2	2
ALPK2	3	3	3	NA	3	NA
ALPK3	2	2	2	2	2	2
ALPL	3	NA	3	NA	3	3
ALS2	2	2	2	2	2	2
ALS2CL	2	2	2	2	2	2
ALX1	2	2	2	2	2	2
ALX3	2	2	2	2	2	2
ALYREF	2	2	2	2	2	2
AMACR	2	2	2	2	2	2
AMBP	2	2	2	2	2	2
AMBRA1	2	2	2	2	2	2
AMD1	2	2	2	2	2	2
AMDHD2	2	2	2	2	2	2
AMER1	2	2	2	2	2	2
AMFR	1	1	2	NA	1	1
AMIGO1	2	2	2	2	2	2
AMIGO2	3	NA	2	2	2	2
AMMECR1	2	2	2	2	2	2
AMMECR1L	2	2	2	2	2	2
AMN1	2	2	2	2	2	2
AMOT	3	NA	2	2	2	2
AMOTL1	2	NA	2	NA	3	NA
AMOTL2	3	3	3	3	3	3
AMPD2	2	2	2	2	2	2
AMPD3	2	2	2	2	2	2
AMPH	2	2	2	2	2	2
AMT	2	2	2	2	2	2
AMY2B	2	2	2	2	2	2
AMZ1	2	2	2	2	2	2
AMZ2	2	2	2	2	2	2
AMZ2P1	2	2	2	2	2	2
ANAPC1	2	2	2	2	2	2
ANAPC10	2	2	2	2	2	2
ANAPC11	2	2	2	2	2	2
ANAPC13	2	2	2	2	2	2
ANAPC15	2	2	2	2	2	2
ANAPC16	2	2	2	2	2	2
ANAPC2	2	2	2	2	2	2
ANAPC4	2	2	2	2	2	2
ANAPC5	1	1	1	1	1	NA
ANAPC7	2	2	2	2	2	2
ANG	2	2	2	2	2	2
ANGEL1	2	2	2	2	2	2
ANGEL2	2	2	2	2	2	2
ANGPT2	2	2	2	2	2	2
ANGPT4	2	2	2	2	2	2
ANGPTL1	2	NA	2	2	2	2
ANGPTL2	3	3	3	3	3	3
ANGPTL4	2	2	2	2	2	2
ANGPTL5	2	2	2	2	2	2
ANGPTL7	2	2	2	2	2	2
ANK1	3	NA	2	NA	3	NA
ANK2	3	3	3	NA	3	3
ANK3	2	2	2	2	2	2
ANKAR	2	2	2	2	2	2
ANKDD1A	2	2	2	2	2	2
ANKEF1	2	2	2	2	2	2
ANKFN1	2	2	2	2	2	2
ANKFY1	2	NA	2	NA	2	2
ANKH	3	3	3	3	3	3
ANKHD1	2	2	2	2	2	2
ANKHD1.EIF4EBP3	2	2	2	2	2	2
ANKIB1	2	2	2	2	2	2
ANKLE1	2	2	2	2	2	2
ANKLE2	2	NA	2	NA	2	NA
ANKMY1	2	2	2	2	2	2
ANKMY2	2	2	2	2	2	2
ANKRA2	2	2	2	2	2	2
ANKRD1	2	2	2	2	2	2
ANKRD10	2	2	2	2	2	2
ANKRD11	1	1	1	1	1	1
ANKRD12	2	NA	2	2	2	2
ANKRD13A	2	NA	1	NA	2	2
ANKRD13B	2	2	2	2	2	2
ANKRD13C	2	2	2	2	2	2
ANKRD13D	2	2	2	2	2	2
ANKRD16	2	2	2	2	2	2
ANKRD17	1	NA	1	NA	1	1
ANKRD18B	2	2	2	2	2	2
ANKRD2	2	2	2	2	2	2
ANKRD24	2	2	2	2	2	2
ANKRD26	2	2	2	2	2	2
ANKRD27	2	2	2	2	2	2
ANKRD28	2	2	3	NA	2	NA
ANKRD29	2	2	2	2	2	2
ANKRD30B	2	2	2	2	2	2
ANKRD33	2	2	2	2	2	2
ANKRD33B	3	NA	3	NA	3	3
ANKRD34A	2	2	2	2	2	2
ANKRD35	2	2	2	2	2	2
ANKRD36	2	2	2	2	2	2
ANKRD36B	2	2	2	2	2	2
ANKRD36C	2	2	2	2	2	2
ANKRD37	2	2	2	2	2	2
ANKRD39	2	2	2	2	2	2
ANKRD40	2	2	2	2	2	2
ANKRD42	2	2	2	2	2	2
ANKRD44	2	2	2	2	2	2
ANKRD46	2	2	2	2	2	2
ANKRD49	2	2	2	2	2	2
ANKRD50	2	NA	2	NA	2	2
ANKRD52	2	2	2	2	2	NA
ANKRD53	2	2	2	2	2	2
ANKRD54	2	2	2	2	2	2
ANKRD6	2	2	2	2	2	2
ANKRD65	2	2	2	2	2	2
ANKRD7	2	2	2	2	2	2
ANKRD9	2	2	2	2	3	NA
ANKS1A	2	2	2	2	2	2
ANKS1B	2	2	2	2	2	2
ANKS3	2	2	2	2	2	2
ANKS6	2	2	2	2	2	2
ANKZF1	2	2	2	2	2	2
ANLN	3	3	3	NA	3	3
ANO1	2	2	2	2	2	2
ANO10	2	2	2	2	2	NA
ANO2	2	2	2	2	2	2
ANO3	2	2	2	2	2	2
ANO4	2	2	2	2	2	2
ANO6	1	NA	1	1	1	1
ANO7	2	2	2	2	2	2
ANO8	2	2	2	2	2	2
ANOS1	2	2	2	2	2	2
ANP32A	2	NA	1	NA	2	2
ANP32B	1	NA	1	1	1	NA
ANP32E	2	2	2	2	2	2
ANPEP	2	NA	1	NA	3	NA
ANTXR1	3	NA	3	NA	3	NA
ANTXR2	1	NA	1	NA	1	1
ANXA1	1	NA	1	NA	1	NA
ANXA10	2	2	2	2	2	2
ANXA11	1	1	2	NA	2	NA
ANXA2	3	NA	1	1	1	1
ANXA2R	2	2	2	2	2	2
ANXA3	2	2	2	2	2	2
ANXA4	3	3	3	NA	3	NA
ANXA5	1	1	1	1	1	1
ANXA6	1	1	1	1	1	1
ANXA7	1	1	1	1	1	1
ANXA8L1	2	2	2	2	2	2
ANXA9	2	2	2	2	2	2
AOC2	2	2	2	2	2	2
AOC3	2	2	2	2	2	2
AOPEP	3	NA	2	2	2	2
AOX1	3	3	3	3	3	3
AP1AR	2	2	2	2	2	2
AP1B1	2	NA	2	2	2	2
AP1G1	2	NA	2	NA	1	NA
AP1G2	2	2	2	2	2	2
AP1M1	1	NA	1	NA	2	2
AP1S1	1	NA	2	2	1	NA
AP1S2	3	NA	3	NA	3	NA
AP1S3	2	2	2	2	2	2
AP2A1	1	1	1	NA	2	NA
AP2A2	1	1	1	NA	1	NA
AP2B1	1	1	1	NA	1	1
AP2M1	1	NA	1	1	1	1
AP2S1	2	2	1	1	2	2
AP3B1	1	1	1	1	1	1
AP3B2	2	2	2	2	2	2
AP3D1	1	1	1	1	1	1
AP3M1	1	NA	2	NA	2	NA
AP3M2	2	2	2	2	2	2
AP3S1	2	2	2	NA	2	NA
AP3S2	2	2	2	2	2	2
AP4B1	2	2	2	2	2	2
AP4E1	2	2	2	2	2	2
AP4M1	2	2	2	2	2	2
AP4S1	2	2	2	2	2	2
AP5B1	2	2	2	2	2	2
AP5M1	2	2	2	2	2	NA
AP5S1	2	2	2	2	2	2
AP5Z1	2	2	2	NA	2	2
APAF1	2	2	2	NA	2	2
APBA1	2	2	2	2	2	2
APBA2	2	2	2	2	2	2
APBA3	2	2	2	2	2	2
APBB1	2	2	2	NA	2	2
APBB1IP	3	NA	3	3	3	3
APBB2	2	NA	2	2	2	2
APBB3	2	2	2	2	2	2
APC	2	2	2	2	2	2
APC2	2	2	2	2	2	2
APCDD1	3	3	3	3	3	3
APCDD1L	3	NA	2	NA	3	3
APCDD1L.DT	2	2	2	2	2	2
APEH	2	NA	2	2	2	NA
APELA	2	2	2	2	2	2
APEX1	1	1	1	1	1	1
APEX2	2	2	2	2	2	2
APH1A	1	1	1	1	1	1
APH1B	2	2	2	2	2	2
API5	1	1	1	1	1	1
APIP	2	2	2	2	2	2
APLF	2	2	2	2	2	2
APLN	2	2	2	2	2	2
APLNR	2	2	2	2	2	2
APLP1	2	2	2	2	2	2
APLP2	3	3	3	NA	3	3
APMAP	1	1	1	1	1	1
APOBEC3B	2	2	2	2	2	2
APOBEC3C	2	NA	2	NA	3	NA
APOBEC3D	2	2	2	2	2	2
APOBEC3F	2	2	2	2	2	2
APOBEC3G	2	2	2	2	2	2
APOC1	2	2	2	2	2	2
APOD	3	3	3	3	3	3
APOE	3	NA	3	3	3	3
APOL1	3	3	3	3	3	3
APOL2	2	2	2	2	2	2
APOL3	3	NA	3	NA	2	NA
APOL4	2	2	2	2	2	2
APOL6	2	2	2	NA	2	2
APOLD1	2	2	2	2	2	2
APOM	2	2	2	2	2	2
APOO	2	2	2	2	2	2
APOOL	2	2	2	2	2	2
APP	1	1	3	NA	3	NA
APPBP2	2	2	2	2	2	2
APPL1	2	NA	2	2	2	2
APPL2	2	NA	1	NA	2	NA
APRT	2	2	2	NA	2	NA
APTR	2	2	2	2	2	2
APTX	2	2	2	2	2	2
AQP1	3	3	3	3	3	3
AQP11	2	2	2	2	2	2
AQP3	2	2	2	2	2	2
AQP5	2	2	2	2	2	2
AQP7	2	2	2	2	2	2
AQP9	2	2	2	2	2	2
AQR	2	NA	1	NA	1	NA
AR	3	NA	3	NA	3	NA
ARAF	2	2	2	2	2	2
ARAP1	1	1	1	1	1	1
ARAP3	2	2	2	2	2	2
ARC	2	2	2	2	2	2
ARCN1	1	1	1	1	1	1
AREL1	2	2	2	NA	2	2
ARF1	1	1	1	1	1	1
ARF3	1	1	1	1	1	1
ARF4	1	1	1	1	1	1
ARF5	1	1	2	NA	1	NA
ARF6	1	1	2	NA	2	2
ARFGAP1	2	NA	2	NA	2	2
ARFGAP2	2	NA	2	NA	2	NA
ARFGAP3	1	NA	2	NA	2	2
ARFGEF1	2	2	2	2	2	2
ARFGEF2	2	2	2	NA	2	NA
ARFGEF3	2	2	2	2	2	2
ARFIP1	2	NA	1	NA	2	NA
ARFIP2	2	2	2	NA	2	2
ARFRP1	2	2	2	2	2	2
ARG2	2	2	2	2	2	2
ARGLU1	2	2	2	2	2	2
ARHGAP1	1	1	1	1	1	1
ARHGAP10	2	2	2	2	2	2
ARHGAP11A	2	2	2	2	2	2
ARHGAP12	2	2	2	2	2	2
ARHGAP17	1	1	2	NA	1	NA
ARHGAP18	2	2	2	2	2	2
ARHGAP19	2	2	2	2	2	2
ARHGAP20	2	NA	2	2	2	2
ARHGAP21	2	NA	2	NA	2	NA
ARHGAP22	2	2	2	2	2	NA
ARHGAP23	2	NA	3	3	3	NA
ARHGAP24	3	NA	2	2	2	NA
ARHGAP26	2	2	2	2	2	2
ARHGAP27	2	2	2	2	2	2
ARHGAP27P1.BPTFP1.KPNA2P3	2	2	2	2	2	2
ARHGAP28	2	NA	2	NA	2	2
ARHGAP29	3	3	3	NA	3	3
ARHGAP31	3	NA	3	NA	3	NA
ARHGAP32	2	2	2	2	2	2
ARHGAP33	2	2	2	2	2	2
ARHGAP35	1	1	1	1	1	NA
ARHGAP39	2	2	2	2	2	2
ARHGAP4	2	2	2	2	2	2
ARHGAP42	2	2	2	2	2	2
ARHGAP44	2	2	2	2	2	2
ARHGAP45	2	2	2	2	2	2
ARHGAP5	1	NA	2	2	2	NA
ARHGAP6	2	NA	2	2	2	2
ARHGDIA	1	NA	2	NA	1	NA
ARHGDIB	2	2	2	2	2	2
ARHGEF1	2	NA	2	NA	2	2
ARHGEF10	1	NA	1	NA	2	NA
ARHGEF10L	2	2	2	2	2	2
ARHGEF11	2	2	2	2	2	2
ARHGEF12	1	NA	1	NA	1	1
ARHGEF17	3	NA	2	2	2	2
ARHGEF18	2	2	2	2	2	2
ARHGEF19	2	2	2	2	2	2
ARHGEF2	2	NA	2	2	2	2
ARHGEF25	2	2	2	2	2	2
ARHGEF26	2	2	2	2	2	2
ARHGEF28	2	2	2	2	2	2
ARHGEF3	3	NA	2	2	2	NA
ARHGEF33	2	2	2	2	2	2
ARHGEF35	2	2	2	2	2	2
ARHGEF37	2	2	2	2	2	2
ARHGEF39	2	2	2	2	2	2
ARHGEF4	2	2	2	2	2	2
ARHGEF40	1	1	1	1	2	NA
ARHGEF5	2	2	2	2	2	2
ARHGEF6	2	2	2	2	2	2
ARHGEF7	2	2	2	2	2	2
ARHGEF9	2	2	2	2	2	2
ARID1A	1	NA	2	2	2	2
ARID1B	1	NA	2	2	2	2
ARID2	2	2	2	2	2	2
ARID3A	2	2	2	2	2	2
ARID3B	2	2	2	2	2	2
ARID3C	2	2	2	2	2	2
ARID4A	2	2	2	2	2	2
ARID4B	2	2	2	2	2	2
ARID5A	2	2	2	2	2	2
ARID5B	3	NA	2	NA	3	NA
ARIH1	1	1	1	1	1	1
ARIH2	1	NA	1	NA	1	NA
ARIH2OS	2	2	2	2	2	2
ARL1	1	1	1	1	1	1
ARL10	2	2	2	2	2	2
ARL13B	2	2	2	2	2	2
ARL14EP	2	2	2	2	2	2
ARL15	2	2	2	2	2	2
ARL16	2	2	2	2	2	2
ARL17A	2	2	2	2	2	2
ARL2	2	2	2	NA	2	2
ARL2BP	2	2	2	2	2	2
ARL3	2	2	2	2	2	2
ARL4A	2	2	2	2	2	2
ARL4C	3	3	3	NA	3	3
ARL4D	2	2	2	2	2	2
ARL5A	2	NA	2	2	2	NA
ARL5B	2	2	2	2	2	2
ARL6	2	2	2	2	2	2
ARL6IP1	1	1	2	NA	1	1
ARL6IP5	3	NA	3	NA	1	1
ARL6IP6	2	2	2	2	2	2
ARL8A	2	2	2	2	2	2
ARL8B	1	1	1	1	1	1
ARL9	2	2	2	2	2	2
ARLNC1	2	2	2	2	2	2
ARMC1	2	2	2	2	2	2
ARMC10	2	2	2	2	2	2
ARMC12	2	2	2	2	2	2
ARMC2	2	2	2	2	2	2
ARMC4	2	2	2	2	2	2
ARMC5	2	2	2	2	2	2
ARMC6	2	2	2	2	2	2
ARMC7	2	2	2	2	2	2
ARMC8	2	2	2	2	2	2
ARMC9	2	2	2	2	2	2
ARMCX1	2	NA	2	2	1	NA
ARMCX2	1	NA	1	1	1	1
ARMCX3	1	1	1	1	1	1
ARMCX4	2	2	2	2	2	2
ARMCX5	2	2	2	2	2	2
ARMCX6	2	2	2	2	2	2
ARMH1	2	2	2	2	2	2
ARMH3	2	2	2	2	2	2
ARMH4	2	2	2	2	2	2
ARMT1	2	2	2	2	2	2
ARNT	1	1	1	1	1	NA
ARNT2	2	NA	2	2	2	2
ARNTL	2	2	2	2	2	2
ARNTL2	2	NA	2	2	2	2
ARPC1A	2	NA	2	NA	1	NA
ARPC1B	2	NA	2	NA	3	NA
ARPC2	1	1	1	1	1	1
ARPC3	1	1	1	1	1	NA
ARPC4	1	1	1	1	1	NA
ARPC5	2	NA	1	1	1	NA
ARPC5L	2	2	2	2	2	2
ARPIN	2	2	2	2	2	2
ARPP19	2	2	2	NA	2	NA
ARRB1	2	2	2	2	2	2
ARRB2	2	2	2	2	2	2
ARRDC1	2	2	2	2	2	2
ARRDC1.AS1	2	2	2	2	2	2
ARRDC2	2	2	2	2	2	2
ARRDC3	2	NA	3	3	3	NA
ARRDC4	3	3	2	NA	3	NA
ARSA	3	NA	2	2	2	NA
ARSB	3	NA	2	NA	3	NA
ARSD	2	2	2	2	2	2
ARSE	2	2	2	2	2	2
ARSG	2	2	2	2	2	2
ARSI	2	2	2	2	2	2
ARSJ	2	2	2	2	2	2
ARSK	2	2	2	2	2	2
ART5	2	2	2	2	2	2
ARV1	2	2	2	2	2	2
ARVCF	2	2	2	2	2	2
ASAH1	3	NA	3	3	3	NA
ASAH2	2	2	2	2	2	2
ASAH2B	2	2	2	2	2	2
ASAP1	1	1	2	NA	2	NA
ASAP2	2	2	2	NA	2	2
ASAP3	2	2	2	NA	2	NA
ASB1	2	2	2	2	2	2
ASB13	2	2	2	2	2	2
ASB14	2	2	2	2	2	2
ASB16	2	2	2	2	2	2
ASB16.AS1	2	2	2	2	2	2
ASB2	2	2	2	2	2	2
ASB3	2	2	2	2	2	2
ASB5	2	2	2	2	2	2
ASB6	2	2	2	2	2	2
ASB7	2	2	2	2	2	2
ASB8	2	2	2	2	2	2
ASB9	2	2	2	2	2	2
ASCC1	2	2	2	2	2	2
ASCC2	2	NA	2	NA	2	2
ASCC3	2	NA	2	NA	3	NA
ASF1A	2	2	2	2	2	2
ASF1B	2	2	2	2	2	2
ASH1L	2	NA	3	NA	2	NA
ASH1L.AS1	2	2	2	2	2	2
ASH2L	2	2	2	2	2	2
ASIC1	2	2	2	2	2	2
ASIC3	2	2	2	2	2	2
ASIP	2	2	2	2	2	2
ASL	2	2	2	2	2	2
ASMTL	2	2	2	2	2	2
ASNA1	1	1	2	2	1	NA
ASNS	3	3	3	3	3	3
ASNSD1	1	1	1	1	1	NA
ASNSP1	2	2	2	2	2	2
ASPA	2	2	2	2	2	2
ASPH	1	1	1	1	1	NA
ASPHD1	2	2	2	2	2	2
ASPHD2	2	2	2	2	2	2
ASPM	3	NA	2	2	2	2
ASPN	3	3	3	NA	3	3
ASPRV1	2	2	2	2	2	2
ASPSCR1	2	2	2	2	2	2
ASS1	3	3	3	3	3	3
ASTE1	2	2	2	2	2	2
ASTN1	2	2	2	2	2	2
ASTN2	2	2	2	2	2	2
ASXL1	1	NA	1	NA	2	NA
ASXL2	2	NA	3	NA	2	NA
ATAD1	2	NA	2	NA	2	2
ATAD2	2	2	2	2	2	2
ATAD2B	2	2	2	2	2	2
ATAD3A	2	2	2	2	2	2
ATAD3B	2	2	2	2	2	2
ATAD5	2	2	2	2	2	2
ATAT1	2	2	2	2	2	2
ATE1	2	2	2	2	2	2
ATE1.AS1	2	2	2	2	2	2
ATF1	2	2	2	2	2	2
ATF2	2	2	2	2	2	2
ATF3	2	2	2	2	2	2
ATF4	3	3	2	NA	3	NA
ATF5	3	3	3	3	3	3
ATF6	2	2	2	2	2	2
ATF6B	2	2	2	NA	2	NA
ATF7	2	2	2	2	2	2
ATF7IP	2	NA	2	2	2	2
ATF7IP2	2	2	2	2	2	2
ATG10	2	2	2	2	2	2
ATG101	2	2	2	2	2	2
ATG12	2	NA	2	NA	2	NA
ATG13	1	1	1	1	1	1
ATG14	2	2	2	2	2	2
ATG16L1	2	2	2	2	2	2
ATG16L2	2	2	2	2	2	2
ATG2A	2	2	2	2	2	2
ATG2B	2	2	2	NA	2	NA
ATG3	2	NA	2	2	2	2
ATG4A	2	2	2	2	2	2
ATG4B	2	2	2	2	2	2
ATG4C	2	2	2	2	2	2
ATG4D	2	2	2	2	2	2
ATG5	2	2	2	2	2	NA
ATG7	2	2	2	2	2	2
ATG9A	1	NA	1	1	1	NA
ATIC	1	NA	1	NA	1	NA
ATL1	2	2	2	2	2	2
ATL2	2	2	2	2	2	2
ATL3	1	1	2	NA	1	NA
ATM	2	2	3	NA	2	2
ATMIN	1	1	1	1	1	1
ATN1	1	1	2	NA	1	1
ATOH8	2	2	2	2	2	2
ATOX1	2	2	2	2	2	2
ATP10A	3	3	3	NA	3	NA
ATP10D	2	NA	2	2	2	NA
ATP11A	2	2	2	2	2	2
ATP11B	2	2	3	NA	2	2
ATP11C	2	2	2	2	2	2
ATP13A1	2	NA	2	2	2	2
ATP13A2	2	2	2	2	2	2
ATP13A3	2	NA	3	3	3	NA
ATP1A1	1	1	1	NA	1	1
ATP1A1.AS1	2	2	2	2	2	2
ATP1A3	2	2	2	2	2	2
ATP1B1	2	2	2	2	2	2
ATP1B3	1	NA	2	NA	2	NA
ATP23	2	2	2	2	2	2
ATP2A1	2	2	2	2	2	2
ATP2A1.AS1	2	2	2	2	2	2
ATP2A2	1	NA	1	NA	1	1
ATP2A3	2	NA	2	2	2	2
ATP2B1	3	NA	3	NA	2	NA
ATP2B1.AS1	2	2	2	2	2	2
ATP2B4	3	3	3	NA	3	3
ATP2C1	1	1	1	1	1	1
ATP5F1A	1	1	1	1	1	1
ATP5F1B	1	1	1	1	1	1
ATP5F1C	1	1	1	1	1	NA
ATP5F1D	2	2	2	NA	2	2
ATP5F1E	1	1	1	NA	1	NA
ATP5IF1	2	2	2	2	2	2
ATP5MC1	2	2	2	2	2	2
ATP5MC2	2	NA	2	NA	2	NA
ATP5MC3	1	1	1	1	1	NA
ATP5MD	2	2	2	2	2	2
ATP5ME	2	2	2	2	2	2
ATP5MF	2	2	2	2	2	2
ATP5MG	1	NA	2	2	2	2
ATP5MPL	2	2	2	2	2	2
ATP5PB	1	1	1	1	1	1
ATP5PD	1	NA	2	2	2	2
ATP5PF	2	NA	2	2	2	2
ATP5PO	2	2	2	2	2	2
ATP6	3	3	3	3	3	3
ATP6AP1	1	1	1	1	1	NA
ATP6AP1L	2	2	2	2	2	2
ATP6AP2	1	1	1	1	1	1
ATP6V0A1	2	2	2	2	2	2
ATP6V0A2	2	2	2	2	2	2
ATP6V0B	2	2	2	2	2	2
ATP6V0D1	1	NA	3	NA	1	NA
ATP6V0E1	1	1	2	NA	2	NA
ATP6V0E2	2	2	2	2	2	2
ATP6V0E2.AS1	2	2	2	2	2	2
ATP6V1A	2	2	2	2	2	2
ATP6V1B1	2	2	2	2	2	2
ATP6V1B2	1	NA	1	1	1	NA
ATP6V1C1	2	NA	1	NA	2	NA
ATP6V1C2	2	2	2	2	2	2
ATP6V1D	2	2	2	2	2	2
ATP6V1E1	1	1	1	1	1	1
ATP6V1E2	2	2	2	2	2	2
ATP6V1F	2	2	2	NA	2	2
ATP6V1FNB	2	2	2	2	2	2
ATP6V1G1	2	NA	1	NA	2	2
ATP6V1G2	2	2	2	2	2	2
ATP6V1G3	2	2	2	2	2	2
ATP6V1H	2	2	2	NA	2	NA
ATP7A	2	2	2	2	2	2
ATP7B	2	2	2	2	2	2
ATP8	3	3	3	3	3	3
ATP8A1	2	2	2	2	2	2
ATP8A2	2	2	2	2	2	2
ATP8B1	2	2	2	2	2	2
ATP8B2	3	NA	2	NA	3	NA
ATP8B3	2	2	2	2	2	2
ATP8B4	2	2	2	2	2	2
ATP9A	1	1	3	NA	2	NA
ATP9B	2	2	2	2	2	2
ATPAF1	2	2	2	2	2	NA
ATPAF2	2	2	2	2	2	2
ATPSCKMT	2	2	2	2	2	2
ATR	2	2	2	2	2	2
ATRAID	1	NA	1	1	1	1
ATRN	2	2	2	NA	3	3
ATRX	2	2	3	NA	3	NA
ATXN1	2	NA	3	NA	2	2
ATXN10	1	1	1	1	1	1
ATXN1L	2	2	2	2	2	2
ATXN2	2	2	2	2	2	2
ATXN2L	1	1	1	1	1	1
ATXN3	2	2	2	2	2	2
ATXN7	2	2	2	2	2	2
ATXN7L1	2	2	2	2	2	2
ATXN7L2	2	2	2	2	2	2
ATXN7L3	1	1	1	1	1	1
ATXN7L3B	1	NA	1	1	1	1
AUH	2	2	2	2	2	2
AUNIP	2	2	2	2	2	2
AUP1	2	NA	2	2	2	2
AURKA	2	2	2	2	2	2
AURKAIP1	2	NA	2	2	2	2
AURKB	2	2	2	2	2	2
AURKC	2	2	2	2	2	2
AUTS2	2	2	2	NA	2	2
AVEN	2	2	2	2	2	2
AVIL	2	2	2	2	2	2
AVL9	2	2	2	2	2	2
AVPI1	2	NA	2	NA	2	2
AXIN1	2	2	2	2	2	2
AXIN2	2	2	2	2	2	2
AXL	3	3	3	3	3	3
AZI2	2	2	2	2	2	2
AZIN1	1	1	1	1	1	1
AZIN2	2	2	2	2	2	2
B2M	3	NA	3	3	3	NA
B3GALNT1	2	2	2	2	2	2
B3GALNT2	2	2	2	2	2	2
B3GALT4	2	2	2	2	2	2
B3GALT5	2	2	2	2	2	2
B3GALT5.AS1	2	2	2	2	2	2
B3GALT6	2	2	2	2	2	2
B3GAT3	2	2	2	2	2	2
B3GLCT	2	2	2	2	2	2
B3GNT2	2	2	2	2	2	2
B3GNT5	2	2	2	2	2	2
B3GNT7	2	2	2	2	2	2
B3GNT8	2	2	2	2	2	2
B3GNT9	2	2	2	NA	2	2
B3GNTL1	2	2	2	2	2	2
B4GALNT1	2	2	2	2	2	2
B4GALNT3	2	2	2	2	2	2
B4GALNT4	2	2	2	2	2	2
B4GALT1	3	3	3	3	3	3
B4GALT1.AS1	2	2	2	2	2	2
B4GALT2	2	NA	2	NA	2	NA
B4GALT3	2	2	2	2	2	2
B4GALT4	2	2	2	2	2	2
B4GALT5	3	3	3	NA	3	NA
B4GALT6	2	2	2	2	2	2
B4GALT7	2	2	2	2	2	2
B4GAT1	2	2	2	2	2	2
B9D1	2	2	2	2	2	2
B9D2	2	2	2	2	2	2
BAALC	3	3	3	3	3	3
BAALC.AS1	2	2	2	2	2	2
BABAM1	2	2	2	2	2	2
BABAM2	2	2	2	2	2	2
BACE1	1	1	1	1	1	1
BACE2	3	NA	2	2	3	NA
BACH1	1	NA	2	2	2	NA
BACH2	2	2	2	2	2	2
BAD	2	2	2	2	2	2
BAG1	2	2	2	2	2	2
BAG2	2	NA	2	2	2	2
BAG3	1	NA	2	NA	2	NA
BAG4	2	2	2	2	2	2
BAG5	1	NA	2	NA	2	NA
BAG6	1	1	1	NA	1	1
BAHCC1	2	2	2	2	2	2
BAHD1	2	2	2	2	2	2
BAIAP2	2	NA	2	2	2	2
BAIAP2.DT	2	2	2	2	2	2
BAIAP2L1	2	2	2	2	2	2
BAIAP2L2	2	2	2	2	2	2
BAK1	2	2	2	2	2	2
BAMBI	2	2	2	2	2	2
BANF1	2	2	2	2	2	2
BANK1	2	2	2	2	2	2
BANP	2	2	2	2	2	2
BAP1	1	1	1	1	1	1
BARD1	2	2	2	2	2	2
BASP1	3	3	3	3	3	3
BASP1.AS1	2	2	2	2	2	2
BATF2	2	2	2	2	2	2
BATF3	2	2	2	2	2	2
BAX	1	NA	2	NA	2	NA
BAZ1A	2	2	2	2	2	2
BAZ1B	1	1	1	1	1	1
BAZ2A	2	2	2	2	2	2
BAZ2B	2	2	2	2	2	2
BBC3	2	2	2	2	2	2
BBIP1	2	2	2	2	2	2
BBOF1	2	2	2	2	2	2
BBOX1.AS1	2	2	2	2	2	2
BBS1	2	2	2	2	2	2
BBS10	2	2	2	2	2	2
BBS12	2	2	2	2	2	2
BBS2	2	2	2	2	2	2
BBS4	2	2	2	2	2	2
BBS5	2	2	2	2	2	2
BBS7	2	2	2	2	2	2
BBS9	2	2	2	2	2	2
BBX	2	NA	3	3	3	NA
BCAM	2	2	2	2	2	2
BCAP29	2	NA	1	NA	1	NA
BCAP31	2	NA	2	NA	2	2
BCAR1	2	2	2	NA	2	2
BCAR3	2	2	2	2	2	2
BCAS1	2	2	3	NA	3	NA
BCAS2	2	2	2	2	2	2
BCAS3	2	2	2	2	2	2
BCAS4	2	2	2	2	2	2
BCAT1	3	3	3	3	3	3
BCAT2	2	2	2	2	2	2
BCCIP	2	2	2	2	2	2
BCDIN3D	2	2	2	2	2	2
BCDIN3D.AS1	2	2	2	2	2	2
BCHE	2	2	2	2	2	2
BCKDHA	2	2	2	2	2	2
BCKDHB	2	2	2	2	2	2
BCKDK	2	NA	2	2	2	NA
BCL10	2	2	2	2	2	2
BCL11A	2	2	2	2	2	2
BCL11B	2	2	2	2	2	2
BCL2	2	2	2	NA	2	2
BCL2A1	2	2	2	2	2	2
BCL2L1	2	2	2	2	2	NA
BCL2L11	2	2	2	2	2	2
BCL2L12	2	2	2	2	2	2
BCL2L13	1	1	1	1	1	1
BCL2L2	2	2	2	2	2	2
BCL2L2.PABPN1	2	2	2	2	2	2
BCL3	2	2	2	2	2	2
BCL6	2	2	2	2	2	NA
BCL6B	2	2	2	2	2	2
BCL7A	2	2	2	2	2	2
BCL7B	2	2	2	2	2	2
BCL7C	2	2	2	2	2	2
BCL9	2	2	2	2	2	2
BCL9L	2	NA	3	NA	2	NA
BCLAF1	1	1	1	1	1	1
BCLAF3	2	2	2	2	2	2
BCO2	2	2	2	2	2	2
BCOR	2	2	2	2	2	2
BCORL1	2	2	2	2	2	2
BCR	2	2	2	2	2	NA
BCS1L	2	2	2	2	2	2
BDH1	2	2	2	2	2	2
BDH2	2	2	2	2	2	2
BDKRB1	2	2	2	2	2	2
BDKRB2	3	3	3	3	3	3
BDNF	2	2	2	2	2	2
BDNF.AS	2	2	2	2	2	2
BDP1	2	2	2	NA	2	2
BEAN1	2	2	2	2	2	2
BECN1	1	NA	2	NA	2	2
BEGAIN	2	2	2	2	2	2
BEND3	2	2	2	2	2	2
BEND5	2	2	2	2	2	2
BEND6	2	2	2	2	2	2
BEND7	2	2	2	2	2	2
BEST1	2	2	2	2	2	2
BET1	2	2	2	2	2	2
BET1L	2	NA	2	2	2	NA
BEX1	2	2	2	2	2	2
BEX2	2	2	2	2	2	2
BEX3	2	NA	2	NA	1	1
BEX4	2	2	2	NA	2	2
BFAR	1	1	1	1	1	1
BFSP1	2	2	2	2	2	2
BGN	3	3	3	3	3	3
BHLHB9	2	2	2	2	2	2
BHLHE22	2	2	2	2	2	2
BHLHE40	3	3	3	NA	3	3
BHLHE40.AS1	2	2	2	2	2	2
BHLHE41	2	2	2	2	2	2
BHMT2	2	2	2	2	2	2
BICC1	1	NA	3	NA	2	NA
BICD1	2	2	2	2	2	2
BICD2	1	1	1	1	1	NA
BICRA	2	2	2	2	2	2
BICRAL	2	2	2	2	2	2
BID	2	2	2	2	2	2
BIN1	2	NA	2	NA	2	2
BIN3	2	2	2	2	2	2
BIRC2	2	2	2	2	2	2
BIRC3	2	2	2	2	2	2
BIRC5	3	NA	2	2	2	NA
BIRC6	3	NA	3	3	3	3
BIRC7	2	2	2	2	2	2
BIVM	2	2	2	2	2	2
BLCAP	1	1	1	1	1	NA
BLM	2	2	2	2	2	2
BLMH	2	2	2	2	2	2
BLOC1S1	2	2	2	2	2	2
BLOC1S2	1	1	1	1	2	NA
BLOC1S3	2	2	2	2	2	2
BLOC1S4	2	2	2	2	2	2
BLOC1S5	2	2	2	2	2	2
BLOC1S6	1	1	1	1	1	1
BLVRA	2	2	2	2	2	2
BLVRB	2	2	2	2	2	2
BLZF1	2	2	2	2	2	2
BMERB1	3	3	2	NA	3	NA
BMF	2	2	2	2	2	2
BMI1	2	2	2	2	2	2
BMP1	1	1	1	1	1	1
BMP2	3	3	3	3	3	3
BMP2K	2	2	2	2	2	2
BMP3	2	2	2	2	2	2
BMP6	2	2	2	2	2	2
BMP8B	2	2	2	2	2	2
BMPER	3	3	3	3	3	3
BMPR1A	2	2	2	2	2	2
BMPR1B	2	2	2	2	2	2
BMPR2	2	NA	2	NA	1	NA
BMS1	2	NA	2	2	2	NA
BMS1P1	2	2	2	2	2	2
BMT2	2	2	2	2	2	2
BNC1	2	2	2	2	2	2
BNC2	2	NA	2	NA	2	NA
BNC2.AS1	2	2	2	2	2	2
BNIP1	2	2	2	2	2	2
BNIP2	2	NA	2	2	2	2
BNIP3	2	NA	2	2	2	2
BNIP3L	1	NA	1	1	1	1
BOC	2	2	2	2	2	NA
BOD1	1	NA	2	NA	1	1
BOD1L1	2	2	2	NA	2	2
BOK	2	NA	2	2	2	2
BOLA1	2	2	2	2	2	2
BOLA3	2	2	2	2	2	2
BOLA3.AS1	2	2	2	2	2	2
BOP1	2	2	2	2	2	2
BORA	2	2	2	2	2	2
BORCS5	2	2	2	2	2	2
BORCS6	2	2	2	2	2	2
BORCS7	2	2	2	2	2	2
BORCS8	2	2	2	2	2	2
BPGM	2	2	2	2	2	2
BPHL	2	2	2	2	2	2
BPI	2	2	2	2	2	2
BPIFB4	2	2	2	2	2	2
BPNT1	2	2	2	2	2	2
BPTF	2	2	2	2	2	2
BRAF	2	2	2	2	2	2
BRAP	2	2	2	2	2	2
BRAT1	2	2	2	2	2	2
BRCA1	2	2	2	2	2	2
BRCA2	2	2	2	2	2	2
BRCC3	2	2	2	2	2	2
BRD1	2	2	2	2	2	2
BRD2	1	1	1	1	2	NA
BRD3	2	NA	2	2	2	NA
BRD3OS	2	2	2	NA	2	2
BRD4	1	1	1	NA	1	NA
BRD7	2	2	2	2	2	2
BRD8	2	2	2	2	2	2
BRD9	2	2	2	2	2	2
BRF1	2	2	2	2	2	2
BRF2	2	2	2	2	2	2
BRI3	2	NA	3	NA	2	NA
BRI3BP	2	2	2	2	2	2
BRICD5	2	2	2	2	2	2
BRINP1	3	3	3	3	3	3
BRINP2	2	2	2	2	2	2
BRIP1	2	2	2	2	2	2
BRIX1	2	2	2	2	2	2
BRK1	1	1	1	1	1	1
BRMS1	2	2	2	2	2	2
BRMS1L	2	2	2	2	2	2
BROX	2	NA	2	2	2	2
BRPF1	2	2	2	2	2	2
BRPF3	2	2	2	2	2	2
BRSK1	2	2	2	2	2	2
BRSK2	2	2	2	2	2	2
BRWD1	2	2	2	2	2	2
BRWD3	2	2	2	2	2	2
BSCL2	2	2	2	2	2	2
BSDC1	2	NA	2	NA	2	NA
BSG	1	1	3	NA	1	1
BSN	2	2	2	2	2	2
BST1	2	NA	2	NA	2	2
BST2	2	2	2	2	2	2
BTAF1	2	2	2	2	2	2
BTBD1	1	1	1	1	1	1
BTBD10	2	2	2	2	2	2
BTBD11	2	2	2	2	2	2
BTBD19	2	2	2	2	2	2
BTBD2	3	NA	3	NA	2	NA
BTBD3	2	2	2	2	2	2
BTBD6	2	2	2	2	2	2
BTBD7	2	NA	2	2	2	2
BTBD9	2	2	2	2	2	2
BTD	2	2	2	2	2	2
BTF3	1	1	1	NA	1	NA
BTF3L4	2	2	2	2	2	2
BTG1	2	NA	2	2	1	1
BTG2	2	2	2	2	2	2
BTG3	2	2	2	2	2	2
BTG3.AS1	2	2	2	2	2	2
BTN2A1	2	2	2	2	2	2
BTN2A2	2	2	2	2	2	2
BTN2A3P	2	2	2	2	2	2
BTN3A1	2	2	2	2	2	2
BTN3A2	2	NA	3	NA	2	NA
BTN3A3	2	2	2	2	2	2
BTRC	2	2	2	2	2	2
BUB1	2	2	2	2	2	2
BUB1B	2	2	2	2	2	2
BUB3	1	1	2	NA	1	1
BUD13	2	2	2	2	2	2
BUD23	2	2	2	2	2	2
BUD31	2	2	2	2	2	2
BVES	2	2	2	2	2	2
BVES.AS1	2	2	2	2	2	2
BYSL	2	2	2	2	2	2
BZW1	1	1	1	1	1	1
BZW2	2	2	2	NA	2	2
C10orf105	2	2	2	2	2	2
C10orf143	2	2	2	2	2	2
C10orf25	2	2	2	2	2	2
C10orf55	2	2	2	2	2	2
C10orf88	2	2	2	2	2	2
C10orf90	2	2	2	2	2	2
C11orf1	2	2	2	2	2	2
C11orf24	2	NA	2	2	2	NA
C11orf45	2	2	2	2	2	2
C11orf49	2	2	2	2	2	2
C11orf54	2	2	2	2	2	2
C11orf58	1	1	1	1	1	1
C11orf65	2	2	2	2	2	2
C11orf68	1	NA	2	NA	2	NA
C11orf71	2	2	2	2	2	2
C11orf74	2	2	2	2	2	2
C11orf80	2	2	2	2	2	2
C11orf87	2	2	2	2	2	2
C11orf88	2	2	2	2	2	2
C11orf95	2	2	2	2	2	2
C11orf96	2	NA	2	2	2	2
C12orf10	2	2	2	2	2	2
C12orf29	2	2	2	2	2	2
C12orf4	2	2	2	2	2	2
C12orf43	2	2	2	2	2	2
C12orf45	2	2	2	2	2	2
C12orf49	2	2	2	NA	2	2
C12orf56	2	2	2	2	2	2
C12orf57	2	2	2	2	2	2
C12orf60	2	2	2	2	2	2
C12orf65	2	2	2	2	2	2
C12orf66	2	2	2	2	2	2
C12orf73	2	2	2	2	2	2
C12orf75	3	3	2	NA	3	NA
C12orf76	2	2	2	2	2	2
C14orf119	2	NA	2	NA	2	NA
C14orf132	3	3	3	3	3	3
C14orf28	2	2	2	2	2	2
C14orf93	2	2	2	2	2	2
C15orf39	2	2	2	2	2	2
C15orf40	2	2	2	2	2	2
C15orf41	2	2	2	2	2	2
C15orf48	2	2	2	2	2	2
C15orf54	2	2	2	2	2	2
C15orf61	2	2	2	2	2	2
C15orf62	2	2	2	2	2	2
C15orf65	2	2	2	2	2	2
C16orf46	2	2	2	2	2	2
C16orf58	2	2	2	2	2	2
C16orf70	2	2	2	2	2	2
C16orf71	2	2	2	2	2	2
C16orf72	2	2	2	2	2	2
C16orf74	2	2	2	2	2	2
C16orf86	2	2	2	2	2	2
C16orf87	2	2	2	2	2	2
C16orf89	2	2	2	2	2	2
C16orf91	2	2	2	2	2	2
C16orf95	2	2	2	2	2	2
C17orf100	2	2	2	2	2	2
C17orf107	2	2	2	2	2	2
C17orf49	2	2	2	2	2	2
C17orf53	2	2	2	2	2	2
C17orf58	2	2	2	2	2	2
C17orf67	2	2	2	2	2	2
C17orf75	2	2	2	2	2	2
C17orf80	2	2	2	2	2	2
C17orf82	2	2	2	2	2	2
C17orf97	2	2	2	2	2	2
C18orf21	2	2	2	2	2	2
C18orf25	2	2	2	2	2	2
C18orf32	2	2	2	2	2	2
C18orf54	2	2	2	2	2	2
C18orf65	2	2	2	2	2	2
C19orf12	2	2	2	2	2	2
C19orf24	2	2	2	2	2	2
C19orf25	2	2	2	2	2	2
C19orf38	2	2	2	2	2	2
C19orf44	2	2	2	2	2	2
C19orf47	2	2	2	2	2	2
C19orf48	2	2	2	2	2	2
C19orf53	2	2	2	2	2	2
C19orf54	2	2	2	2	2	2
C19orf57	2	2	2	2	2	2
C19orf71	2	2	2	2	2	2
C19orf73	2	2	2	2	2	2
C1D	2	2	2	2	2	2
C1GALT1	3	NA	2	2	2	2
C1GALT1C1	2	2	2	2	2	2
C1GALT1C1L	2	2	2	2	2	2
C1orf109	2	2	2	2	2	2
C1orf112	2	2	2	2	2	2
C1orf115	2	2	2	2	2	2
C1orf122	2	2	2	2	2	2
C1orf131	2	2	2	2	2	2
C1orf158	2	2	2	2	2	2
C1orf159	2	2	2	2	2	2
C1orf174	2	2	2	2	2	2
C1orf198	3	3	2	NA	3	NA
C1orf21	2	NA	2	NA	2	2
C1orf216	2	NA	2	2	2	2
C1orf220	2	2	2	2	2	2
C1orf226	2	2	2	2	2	2
C1orf229	2	2	2	2	2	2
C1orf35	2	2	2	2	2	2
C1orf43	1	1	1	1	1	1
C1orf50	2	2	2	2	2	2
C1orf52	2	2	2	2	2	2
C1orf53	2	2	2	2	2	2
C1orf54	2	2	2	2	2	2
C1orf56	2	2	2	2	2	2
C1orf74	2	2	2	2	2	2
C1QBP	2	2	2	2	2	NA
C1QL1	2	2	2	2	2	2
C1QL3	2	2	2	2	2	2
C1QTNF1	2	2	2	2	2	2
C1QTNF12	2	2	2	2	2	2
C1QTNF2	2	2	2	2	2	2
C1QTNF3	2	2	2	2	2	2
C1QTNF5	2	2	2	2	2	2
C1QTNF6	3	3	3	NA	3	3
C1QTNF7	2	2	2	2	2	2
C1R	3	3	3	NA	1	NA
C1RL	2	NA	2	2	2	2
C1RL.AS1	2	2	2	2	2	2
C1S	3	3	3	3	3	3
C2	2	NA	2	2	2	2
C20orf194	2	2	2	2	2	2
C20orf27	2	2	2	2	2	2
C20orf96	2	2	2	2	2	2
C21orf58	2	2	2	2	2	2
C21orf91	2	2	2	2	2	2
C22orf15	2	2	2	2	2	2
C22orf23	2	2	2	2	2	2
C22orf31	2	2	2	2	2	2
C22orf39	2	2	2	2	2	2
C22orf46	2	2	2	2	2	2
C2CD2	2	2	2	2	2	2
C2CD2L	2	2	2	2	2	2
C2CD3	2	2	2	2	2	2
C2CD5	2	2	2	2	2	2
C2CD6	2	2	2	2	2	2
C2orf16	2	2	2	2	2	2
C2orf42	2	2	2	2	2	2
C2orf49	2	2	2	2	2	2
C2orf68	2	2	2	2	2	2
C2orf69	2	2	2	2	2	2
C2orf74	2	2	2	2	2	2
C2orf76	2	2	2	2	2	2
C2orf88	2	2	2	2	2	2
C2orf92	2	2	2	2	2	2
C3	3	3	3	3	3	3
C3orf14	2	2	2	2	2	2
C3orf18	2	2	2	2	2	2
C3orf33	2	2	2	2	2	2
C3orf38	2	2	2	2	2	2
C3orf52	2	2	2	2	2	2
C3orf62	2	2	2	2	2	2
C3orf67	2	2	2	2	2	2
C3orf70	2	2	2	2	2	2
C3orf80	2	2	2	2	2	2
C4A	2	2	2	2	2	2
C4B	2	2	2	2	2	2
C4orf3	1	1	1	1	1	1
C4orf33	2	2	2	2	2	2
C4orf36	2	2	2	2	2	2
C4orf46	2	2	2	2	2	2
C4orf47	2	2	2	2	2	2
C4orf48	2	2	2	2	2	2
C5	2	2	2	2	2	2
C5AR2	2	2	2	2	2	2
C5orf15	1	NA	1	NA	1	NA
C5orf17	2	2	2	2	2	2
C5orf22	2	2	2	2	2	2
C5orf24	2	2	2	2	2	2
C5orf30	2	2	2	2	2	2
C5orf34	2	2	2	2	2	2
C5orf38	2	2	2	2	2	2
C5orf46	2	2	2	2	2	2
C5orf51	2	2	2	2	2	2
C5orf56	2	2	2	2	2	2
C5orf63	2	2	2	2	2	2
C5orf66	2	2	2	2	2	2
C6orf120	2	2	1	NA	2	NA
C6orf132	2	2	2	2	2	2
C6orf136	2	2	2	2	2	2
C6orf203	2	2	2	2	2	2
C6orf226	2	2	2	2	2	2
C6orf47	2	2	2	2	2	2
C6orf52	2	2	2	2	2	2
C6orf58	2	2	2	2	2	2
C6orf62	3	NA	3	3	3	3
C6orf89	1	NA	1	1	1	1
C7orf25	2	2	2	2	2	2
C7orf26	2	2	2	2	2	2
C7orf31	2	2	2	2	2	2
C7orf50	3	NA	2	2	2	2
C8orf31	2	2	2	2	2	2
C8orf33	2	NA	2	NA	2	NA
C8orf34	2	2	2	2	2	2
C8orf37	2	2	2	2	2	2
C8orf44	2	2	2	2	2	2
C8orf48	2	2	2	2	2	2
C8orf58	2	2	2	2	2	2
C8orf76	2	2	2	2	2	2
C8orf82	2	2	2	2	2	2
C8orf88	2	2	2	2	2	2
C9orf116	2	2	2	2	2	2
C9orf16	2	2	3	NA	2	2
C9orf40	2	2	2	2	2	2
C9orf43	2	2	2	2	2	2
C9orf50	2	2	2	2	2	2
C9orf64	2	2	2	2	2	2
C9orf72	2	2	2	2	2	2
C9orf78	1	1	1	NA	1	1
C9orf85	2	2	2	2	2	2
CA11	2	2	2	2	2	2
CA12	3	3	3	3	3	3
CA13	2	2	2	2	2	2
CA14	2	2	2	2	2	2
CA5B	2	2	2	2	2	2
CA5BP1	2	2	2	2	2	2
CA9	2	2	2	2	2	2
CAAP1	2	2	2	2	2	2
CAB39	1	1	1	NA	1	1
CAB39L	2	2	2	2	2	2
CABCOCO1	2	2	2	2	2	2
CABIN1	2	NA	2	NA	1	NA
CABLES1	2	NA	2	NA	2	NA
CABLES2	2	2	2	2	2	2
CABYR	2	2	2	2	2	2
CACFD1	2	2	2	2	2	2
CACHD1	2	2	3	NA	3	NA
CACNA1A	2	2	2	2	2	2
CACNA1C	2	2	2	NA	2	2
CACNA1G	2	NA	3	NA	2	NA
CACNA1G.AS1	2	2	2	2	2	2
CACNA1H	2	2	2	2	2	2
CACNA2D1	2	NA	2	NA	2	NA
CACNA2D2	2	2	2	2	2	2
CACNA2D3	2	2	2	2	2	2
CACNA2D4	2	2	2	2	2	2
CACNB1	2	2	2	2	2	2
CACNB2	2	2	2	2	2	2
CACNB3	2	2	2	2	2	2
CACNB4	2	2	2	2	2	2
CACNG7	2	2	2	2	2	2
CACNG8	2	2	2	2	2	2
CACTIN	2	2	2	2	2	2
CACTIN.AS1	2	2	2	2	2	2
CACUL1	2	2	2	2	2	2
CACYBP	2	2	2	2	2	2
CAD	1	1	1	NA	1	NA
CADM1	2	NA	2	2	2	2
CADM3	2	2	2	2	2	2
CADM4	2	2	2	2	2	2
CADPS	2	2	2	2	2	2
CADPS2	2	2	2	2	2	2
CALB2	2	2	2	2	2	2
CALCOCO1	2	NA	2	NA	2	2
CALCOCO2	1	1	1	1	1	1
CALCRL	2	2	2	2	2	2
CALD1	3	3	3	3	2	NA
CALHM2	2	NA	2	NA	2	2
CALHM5	3	NA	2	2	2	2
CALHM6	2	2	2	2	2	2
CALM1	1	1	1	1	1	1
CALM2	1	1	1	1	1	1
CALM3	1	1	1	1	1	1
CALML4	2	2	2	2	2	2
CALR	1	1	1	1	1	1
CALU	2	NA	1	1	1	1
CAMK1	2	2	2	2	2	2
CAMK1D	3	3	2	NA	2	2
CAMK1G	2	2	2	2	2	2
CAMK2A	2	2	2	2	2	2
CAMK2B	2	2	2	2	2	2
CAMK2D	3	NA	2	NA	3	NA
CAMK2G	2	2	2	2	2	2
CAMK2N1	3	3	3	3	3	3
CAMK2N2	2	2	2	2	2	2
CAMK4	2	2	2	2	2	2
CAMKK1	2	2	2	2	2	2
CAMKK2	1	1	1	1	1	1
CAMKMT	2	2	2	2	2	2
CAMLG	2	NA	2	2	1	NA
CAMSAP1	2	2	2	2	2	2
CAMSAP2	1	NA	2	2	1	NA
CAMTA1	2	2	2	2	2	2
CAMTA2	2	2	2	2	2	NA
CAND1	1	NA	1	1	1	NA
CAND2	2	2	2	2	2	2
CANT1	1	1	1	1	1	1
CANX	1	1	1	1	1	1
CAP1	1	1	1	1	1	1
CAP2	2	2	2	2	2	2
CAPG	3	3	3	3	3	3
CAPN1	1	1	2	NA	2	NA
CAPN10	2	2	2	2	2	2
CAPN10.DT	2	2	2	2	2	2
CAPN15	2	2	2	2	2	2
CAPN2	1	1	2	NA	2	NA
CAPN5	2	2	2	NA	2	2
CAPN7	2	2	2	2	2	2
CAPNS1	1	NA	1	NA	1	NA
CAPRIN1	1	1	1	1	1	1
CAPRIN2	2	2	2	2	2	2
CAPS	2	2	2	2	2	2
CAPS2	2	2	2	2	2	2
CAPZA1	1	NA	2	NA	2	NA
CAPZA2	1	1	1	1	1	1
CAPZB	1	1	1	1	1	1
CARD16	2	2	2	2	2	2
CARD19	2	2	2	2	2	2
CARD6	2	2	2	2	2	NA
CARD8	2	2	2	2	2	2
CARD8.AS1	2	2	2	2	2	2
CARD9	2	2	2	2	2	2
CARF	2	2	2	2	2	2
CARHSP1	2	2	2	NA	3	NA
CARM1	2	NA	1	NA	1	NA
CARMIL1	2	2	2	2	2	2
CARMIL2	2	2	2	2	2	2
CARNMT1	2	2	2	2	2	2
CARNS1	2	2	2	2	2	2
CARS	2	2	2	NA	2	NA
CARS2	2	NA	2	NA	2	NA
CASC1	2	2	2	2	2	2
CASC2	2	2	2	2	2	2
CASC3	1	1	1	NA	1	1
CASC4	1	NA	2	2	2	NA
CASD1	2	2	2	2	2	2
CASK	3	NA	2	2	2	2
CASKIN1	2	2	2	2	2	2
CASKIN2	2	2	2	2	2	2
CASP1	2	2	2	2	2	2
CASP10	2	2	2	2	2	2
CASP17P	2	2	2	2	2	2
CASP2	2	2	2	2	2	2
CASP3	2	2	2	2	2	2
CASP4	2	2	2	2	2	2
CASP6	2	2	2	2	2	2
CASP7	2	2	2	2	2	2
CASP8	2	2	2	2	2	2
CASP8AP2	2	2	2	2	2	2
CASP9	2	2	2	2	2	2
CASQ2	2	2	2	2	2	2
CASS4	2	2	2	2	2	2
CAST	1	1	1	1	1	1
CASTOR1	2	2	2	2	2	2
CASTOR2	2	2	2	2	2	2
CASTOR3	2	2	2	2	2	2
CAT	3	NA	2	NA	2	NA
CATSPER2P1	2	2	2	2	2	2
CATSPERE	2	2	2	2	2	2
CATSPERG	2	2	2	2	2	2
CAV1	3	3	3	NA	3	3
CAV2	3	3	3	3	3	NA
CAVIN1	1	1	1	1	1	NA
CAVIN2	2	2	2	2	2	2
CAVIN3	3	NA	3	NA	3	3
CAVIN4	2	2	2	2	2	2
CBARP	2	2	2	2	2	2
CBFA2T2	2	2	2	2	2	2
CBFB	2	2	2	2	2	2
CBL	2	2	2	NA	2	2
CBLB	2	2	2	2	2	2
CBLL1	2	NA	2	2	2	2
CBLN3	2	2	2	2	2	2
CBR1	2	2	2	2	2	2
CBR3	2	2	2	2	2	2
CBR3.AS1	2	2	2	2	2	2
CBR4	2	2	2	2	2	2
CBS	2	2	2	2	2	2
CBWD1	2	2	2	2	2	2
CBWD2	2	2	2	2	2	2
CBWD5	2	2	2	2	2	2
CBWD6	2	2	2	2	2	2
CBX1	1	1	1	1	1	1
CBX2	2	2	2	2	2	2
CBX3	1	1	1	1	1	1
CBX3P2	2	2	2	2	2	2
CBX4	2	2	2	2	2	2
CBX5	1	NA	2	NA	2	NA
CBX6	3	3	3	NA	1	NA
CBX7	2	2	2	2	2	2
CBX8	2	2	2	2	2	2
CBY1	2	2	2	2	2	2
CC2D1A	2	2	2	2	2	2
CC2D1B	2	2	2	2	2	2
CC2D2A	2	2	2	2	2	2
CCAR1	2	2	2	NA	2	NA
CCAR2	1	NA	1	1	1	1
CCBE1	3	3	3	3	3	3
CCDC102A	2	2	2	2	2	2
CCDC102B	2	2	2	2	2	2
CCDC106	2	2	2	2	2	2
CCDC107	2	2	2	2	2	2
CCDC110	2	2	2	2	2	2
CCDC112	2	2	2	2	2	2
CCDC113	2	2	2	2	2	2
CCDC115	2	2	2	2	2	2
CCDC117	2	2	2	NA	2	NA
CCDC12	2	2	2	2	2	2
CCDC120	2	2	2	2	2	2
CCDC121	2	2	2	2	2	2
CCDC122	2	2	2	2	2	2
CCDC124	2	2	2	2	2	2
CCDC125	2	2	2	2	2	2
CCDC126	2	2	2	2	2	2
CCDC127	2	NA	2	2	2	NA
CCDC13	2	2	2	2	2	2
CCDC130	2	2	2	2	2	2
CCDC134	2	2	2	2	2	2
CCDC136	2	2	2	2	2	2
CCDC137	2	2	2	2	2	2
CCDC138	2	2	2	2	2	2
CCDC14	2	2	2	2	2	2
CCDC140	2	2	2	2	2	2
CCDC142	2	2	2	2	2	2
CCDC144A	2	2	2	2	2	2
CCDC144B	2	2	2	2	2	2
CCDC146	2	2	2	2	2	2
CCDC148	2	2	2	2	2	2
CCDC149	2	2	2	2	2	2
CCDC15	2	2	2	2	2	2
CCDC150	2	2	2	2	2	2
CCDC151	2	2	2	2	2	2
CCDC152	2	2	2	2	2	2
CCDC153	2	2	2	2	2	2
CCDC157	2	2	2	2	2	2
CCDC158	2	2	2	2	2	2
CCDC159	2	2	2	2	2	2
CCDC163	2	2	2	2	2	2
CCDC167	2	2	2	2	2	2
CCDC169	2	2	2	2	2	2
CCDC170	2	2	2	2	2	2
CCDC171	2	2	2	2	2	2
CCDC173	2	2	2	2	2	2
CCDC174	2	2	2	2	2	2
CCDC18	2	2	2	2	2	2
CCDC180	2	2	2	2	2	2
CCDC181	2	2	2	2	2	2
CCDC183	2	2	2	2	2	2
CCDC183.AS1	2	2	2	2	2	2
CCDC184	2	2	2	2	2	2
CCDC186	2	2	2	2	2	2
CCDC188	2	2	2	2	2	2
CCDC189	2	2	2	2	2	2
CCDC191	2	2	2	2	2	2
CCDC192	2	2	2	2	2	2
CCDC200	2	2	2	2	2	2
CCDC22	2	2	2	2	2	2
CCDC24	2	2	2	2	2	2
CCDC25	2	NA	2	2	2	2
CCDC28A	2	2	2	2	2	2
CCDC28B	2	2	2	2	2	2
CCDC30	2	2	2	2	2	2
CCDC32	2	2	2	2	2	2
CCDC34	2	2	2	2	2	2
CCDC36	2	2	2	2	2	2
CCDC40	2	2	2	2	2	2
CCDC43	2	2	2	2	2	2
CCDC47	1	1	1	1	1	1
CCDC50	1	NA	2	NA	2	NA
CCDC51	2	2	2	2	2	2
CCDC57	2	2	2	2	2	2
CCDC58	2	2	2	2	2	2
CCDC59	2	2	2	2	2	2
CCDC6	1	NA	2	NA	2	NA
CCDC61	2	2	2	2	2	2
CCDC65	2	2	2	2	2	2
CCDC66	2	2	2	2	2	2
CCDC68	2	2	2	2	2	2
CCDC69	3	3	3	3	3	3
CCDC7	2	2	2	2	2	2
CCDC71	2	2	2	2	2	2
CCDC71L	2	2	2	2	3	NA
CCDC74A	2	2	2	2	2	2
CCDC74B	2	2	2	2	2	2
CCDC77	2	2	2	2	2	2
CCDC78	2	2	2	2	2	2
CCDC8	3	3	3	3	3	3
CCDC80	3	3	3	NA	3	3
CCDC81	2	2	2	2	2	2
CCDC82	2	2	2	2	2	2
CCDC84	2	2	2	2	2	2
CCDC85A	2	2	2	2	2	2
CCDC85B	3	NA	3	NA	3	NA
CCDC85C	2	2	2	2	2	2
CCDC86	2	2	2	2	2	2
CCDC87	2	2	2	2	2	2
CCDC88A	2	NA	2	2	2	NA
CCDC88B	2	2	2	2	2	2
CCDC88C	2	2	2	2	2	2
CCDC89	2	2	2	2	2	2
CCDC9	2	2	2	2	2	2
CCDC90B	1	NA	2	NA	1	NA
CCDC91	2	2	2	2	2	2
CCDC92	2	2	2	NA	1	NA
CCDC93	2	NA	2	2	2	2
CCDC96	2	2	2	2	2	2
CCDC97	2	2	2	2	2	2
CCDC9B	2	2	2	2	2	2
CCHCR1	2	2	2	2	2	2
CCIN	2	2	2	2	2	2
CCKAR	2	2	2	2	2	2
CCL11	2	2	2	2	2	2
CCL13	2	2	2	2	2	2
CCL18	2	2	2	2	2	2
CCL2	2	2	2	2	2	2
CCL26	2	2	2	2	2	2
CCL28	2	2	2	2	2	2
CCL7	2	2	2	2	2	2
CCL8	2	2	2	2	2	2
CCM2	2	NA	2	2	2	2
CCN1	3	3	3	3	3	3
CCN2	3	3	3	3	3	3
CCN3	3	3	3	3	3	3
CCN4	3	3	3	3	3	3
CCN5	3	3	3	3	3	3
CCNA2	2	2	2	2	2	2
CCNB1	2	2	2	2	2	2
CCNB1IP1	2	2	2	2	2	NA
CCNB2	2	2	2	2	2	2
CCNC	2	2	2	NA	2	2
CCND1	2	NA	1	NA	1	NA
CCND2	3	3	2	2	2	NA
CCND3	2	2	2	2	2	2
CCNDBP1	2	2	2	2	2	2
CCNE1	2	2	2	2	2	2
CCNE2	2	2	2	2	2	2
CCNF	2	2	2	2	2	2
CCNG1	3	NA	1	NA	1	1
CCNG2	2	2	2	2	2	2
CCNH	2	2	2	2	2	2
CCNI	3	NA	3	NA	3	NA
CCNJ	2	2	2	2	2	2
CCNJL	2	2	2	2	2	2
CCNK	2	2	2	2	2	2
CCNL1	2	2	2	2	2	2
CCNL2	2	2	2	2	2	2
CCNO	2	2	2	2	2	2
CCNQ	2	2	2	2	2	2
CCNT1	2	2	2	2	2	2
CCNT2	2	2	2	2	2	2
CCNY	1	1	1	1	1	1
CCNYL1	2	2	2	2	2	2
CCP110	2	2	2	2	2	2
CCPG1	3	3	3	NA	3	3
CCR1	2	2	2	2	2	2
CCR10	2	2	2	2	2	2
CCR7	2	2	2	2	2	2
CCRL2	2	2	2	2	2	2
CCS	2	2	2	2	2	2
CCSAP	2	2	2	2	2	2
CCSER2	1	NA	2	2	2	2
CCT2	1	1	1	1	1	1
CCT3	1	1	1	1	1	1
CCT4	1	1	1	1	1	1
CCT5	1	1	1	1	1	1
CCT6A	1	1	1	1	1	1
CCT6B	2	2	2	2	2	2
CCT6P3	2	2	2	2	2	2
CCT7	1	1	1	1	1	1
CCT8	1	1	1	1	1	1
CCZ1	2	2	2	2	2	2
CCZ1B	2	2	2	2	2	2
CD101	2	2	2	2	2	2
CD109	3	3	3	3	3	3
CD14	2	2	2	2	2	2
CD151	1	NA	3	NA	2	NA
CD160	2	2	2	2	2	2
CD163	2	2	2	2	2	2
CD163L1	2	2	2	2	2	2
CD164	3	NA	1	NA	1	1
CD177	2	2	2	2	2	2
CD1D	2	2	2	2	2	2
CD200	2	2	2	2	2	2
CD200R1	2	2	2	2	2	2
CD226	2	2	2	2	2	2
CD24	2	2	2	2	2	2
CD248	3	NA	3	3	3	3
CD27.AS1	2	2	2	2	2	2
CD274	2	2	2	2	2	2
CD276	1	NA	1	NA	1	NA
CD2AP	2	2	2	2	2	2
CD2BP2	1	NA	2	NA	2	NA
CD302	2	2	2	2	2	2
CD320	2	2	2	2	2	2
CD34	2	NA	3	NA	2	2
CD36	3	3	2	2	2	NA
CD37	2	2	2	2	2	2
CD3EAP	2	2	2	2	2	2
CD4	2	2	2	2	2	2
CD40	2	2	2	2	2	2
CD44	3	3	3	NA	3	3
CD46	2	NA	2	NA	2	NA
CD47	3	NA	2	NA	2	NA
CD55	3	NA	2	2	2	2
CD58	2	2	2	2	2	2
CD59	1	1	1	NA	1	1
CD63	1	NA	3	3	1	1
CD68	2	2	2	2	2	2
CD7	2	2	2	2	2	2
CD70	2	2	2	2	2	2
CD72	2	2	2	2	2	2
CD74	2	2	2	2	2	2
CD79A	2	2	2	2	2	2
CD79B	2	2	2	2	2	2
CD81	3	3	3	3	1	NA
CD81.AS1	2	2	2	2	2	2
CD9	3	3	3	3	3	3
CD99	1	NA	1	1	1	NA
CD99L2	3	3	2	NA	2	NA
CD99P1	2	2	2	2	2	2
CDA	2	2	2	2	2	2
CDADC1	2	2	2	2	2	2
CDAN1	2	2	2	2	2	2
CDC123	1	NA	1	NA	1	NA
CDC14A	2	2	2	2	2	2
CDC14B	2	2	2	2	2	2
CDC16	1	1	1	NA	1	1
CDC20	2	2	2	2	2	2
CDC23	2	2	2	2	2	2
CDC25A	2	2	2	2	2	2
CDC25B	3	3	3	NA	3	NA
CDC25C	2	2	2	2	2	2
CDC26	2	2	2	2	2	2
CDC27	1	1	1	1	1	1
CDC34	2	2	2	2	2	2
CDC37	1	1	1	1	1	1
CDC37L1	2	2	2	2	2	2
CDC37L1.DT	2	2	2	2	2	2
CDC40	2	2	2	2	2	2
[truncated: 12,679 more rows]

## Sheet: AF_02d_Machine_Learning
Method	Accuracy	Kappa	Sigma	C	Threshold	rho	Average Number of Features
voomNSC	0.6813				0.9043		14
SVM	0.669429	0.337083	0.023633	4
NSV	0.597048	0.192728			0.555957
PLDA2	0.5834					0.78377	11.08
voomDLDA	0.580974
PLDA	0.5646					13.4821	8.54
