# Supplementary material for: Gene expression variability in long-term survivors of childhood cancer and cancer-free controls in response to ionizing irradiation
Source: Mol Med. 2023 Mar 30;29:41. doi: 10.1186/s10020-023-00629-2 (PMC10061869; doi:10.1186/s10020-023-00629-2)
Supplement: Supplementary file 3 — Additional file 3. Gene lists that were used as backgrounds in the gene ontology over-representation analyses. [file 10020_2023_629_MOESM3_ESM.xlsx]

## Sheet: AF_3a_Gene_Backgrounds
Gene Symbol	Entrez	Ensembl	Radiation Dose
A1BG	1	ENSG00000121410	0 Gray
A1BG.AS1	NA	NA	0 Gray
A2M	2	ENSG00000175899	0 Gray
A2M.AS1	NA	NA	0 Gray
A4GALT	53947	ENSG00000128274	0 Gray
AAAS	8086	ENSG00000094914	0 Gray
AACS	65985	ENSG00000081760	0 Gray
AADAC	13	ENSG00000114771	0 Gray
AADACL2	344752	ENSG00000197953	0 Gray
AADAT	51166	ENSG00000109576	0 Gray
AAGAB	79719	ENSG00000103591	0 Gray
AAK1	22848	ENSG00000115977	0 Gray
AAMDC	28971	ENSG00000087884	0 Gray
AAMP	14	ENSG00000127837	0 Gray
AAR2	25980	ENSG00000131043	0 Gray
AARD	441376	ENSG00000205002	0 Gray
AARS	NA	NA	0 Gray
AARS2	57505	ENSG00000124608	0 Gray
AARSD1	80755	ENSG00000266967	0 Gray
AASDH	132949	ENSG00000157426	0 Gray
AASDHPPT	60496	ENSG00000149313	0 Gray
AASS	10157	ENSG00000008311	0 Gray
AATBC	284837	ENSG00000215458	0 Gray
AATF	26574	ENSG00000275700	0 Gray
ABALON	103021294	ENSG00000281376	0 Gray
ABAT	18	ENSG00000183044	0 Gray
ABCA1	19	ENSG00000165029	0 Gray
ABCA10	10349	ENSG00000154263	0 Gray
ABCA11P	79963	ENSG00000251595	0 Gray
ABCA12	26154	ENSG00000144452	0 Gray
ABCA13	154664	ENSG00000179869	0 Gray
ABCA2	20	ENSG00000107331	0 Gray
ABCA3	21	ENSG00000167972	0 Gray
ABCA4	24	ENSG00000198691	0 Gray
ABCA5	23461	ENSG00000154265	0 Gray
ABCA6	23460	ENSG00000154262	0 Gray
ABCA7	10347	ENSG00000064687	0 Gray
ABCA8	10351	ENSG00000141338	0 Gray
ABCA9	10350	ENSG00000154258	0 Gray
ABCB10	23456	ENSG00000135776	0 Gray
ABCB4	5244	ENSG00000005471	0 Gray
ABCB5	340273	ENSG00000004846	0 Gray
ABCB6	10058	ENSG00000115657	0 Gray
ABCB7	22	ENSG00000131269	0 Gray
ABCB8	11194	ENSG00000197150	0 Gray
ABCB9	23457	ENSG00000150967	0 Gray
ABCC1	4363	ENSG00000103222	0 Gray
ABCC10	89845	ENSG00000124574	0 Gray
ABCC2	1244	ENSG00000023839	0 Gray
ABCC3	8714	ENSG00000108846	0 Gray
ABCC4	10257	ENSG00000125257	0 Gray
ABCC5	10057	ENSG00000114770	0 Gray
ABCC6	368	ENSG00000091262	0 Gray
ABCC9	10060	ENSG00000069431	0 Gray
ABCD1	215	ENSG00000101986	0 Gray
ABCD3	5825	ENSG00000117528	0 Gray
ABCD4	5826	ENSG00000119688	0 Gray
ABCE1	6059	ENSG00000164163	0 Gray
ABCF1	23	ENSG00000204574	0 Gray
ABCF2	10061	ENSG00000033050	0 Gray
ABCF3	55324	ENSG00000161204	0 Gray
ABCG1	9619	ENSG00000160179	0 Gray
ABCG2	9429	ENSG00000118777	0 Gray
ABHD10	55347	ENSG00000144827	0 Gray
ABHD11	83451	ENSG00000106077	0 Gray
ABHD12	26090	ENSG00000100997	0 Gray
ABHD12B	145447	ENSG00000131969	0 Gray
ABHD13	84945	ENSG00000139826	0 Gray
ABHD14A	25864	ENSG00000248487	0 Gray
ABHD14B	84836	ENSG00000114779	0 Gray
ABHD15	116236	ENSG00000168792	0 Gray
ABHD16A	7920	ENSG00000204427	0 Gray
ABHD17A	81926	ENSG00000129968	0 Gray
ABHD17B	51104	ENSG00000107362	0 Gray
ABHD17C	58489	ENSG00000136379	0 Gray
ABHD18	80167	ENSG00000164074	0 Gray
ABHD2	11057	ENSG00000140526	0 Gray
ABHD3	171586	ENSG00000158201	0 Gray
ABHD4	63874	ENSG00000100439	0 Gray
ABHD5	51099	ENSG00000011198	0 Gray
ABHD6	57406	ENSG00000163686	0 Gray
ABHD8	79575	ENSG00000127220	0 Gray
ABI1	10006	ENSG00000136754	0 Gray
ABI2	10152	ENSG00000138443	0 Gray
ABI3	51225	ENSG00000108798	0 Gray
ABI3BP	25890	ENSG00000154175	0 Gray
ABITRAM	54942	ENSG00000119328	0 Gray
ABL1	25	ENSG00000097007	0 Gray
ABL2	27	ENSG00000143322	0 Gray
ABLIM1	3983	ENSG00000099204	0 Gray
ABLIM3	22885	ENSG00000173210	0 Gray
ABR	29	ENSG00000159842	0 Gray
ABRACL	58527	ENSG00000146386	0 Gray
ABRAXAS1	84142	ENSG00000163322	0 Gray
ABRAXAS2	23172	ENSG00000165660	0 Gray
ABT1	29777	ENSG00000146109	0 Gray
ABTB1	80325	ENSG00000114626	0 Gray
ABTB2	25841	ENSG00000166016	0 Gray
ACAA1	30	ENSG00000060971	0 Gray
ACAA2	10449	ENSG00000167315	0 Gray
ACACA	31	ENSG00000278540	0 Gray
ACACB	32	ENSG00000076555	0 Gray
ACAD10	80724	ENSG00000111271	0 Gray
ACAD8	27034	ENSG00000151498	0 Gray
ACAD9	28976	ENSG00000177646	0 Gray
ACADL	33	ENSG00000115361	0 Gray
ACADM	34	ENSG00000117054	0 Gray
ACADS	35	ENSG00000122971	0 Gray
ACADSB	36	ENSG00000196177	0 Gray
ACADVL	37	ENSG00000072778	0 Gray
ACAN	176	ENSG00000157766	0 Gray
ACAP1	9744	ENSG00000072818	0 Gray
ACAP2	23527	ENSG00000114331	0 Gray
ACAP3	116983	ENSG00000131584	0 Gray
ACAT1	38	ENSG00000075239	0 Gray
ACAT2	39	ENSG00000120437	0 Gray
ACBD3	64746	ENSG00000182827	0 Gray
ACBD4	79777	ENSG00000181513	0 Gray
ACBD5	91452	ENSG00000107897	0 Gray
ACBD6	84320	ENSG00000230124	0 Gray
ACBD7	414149	ENSG00000176244	0 Gray
ACCS	84680	ENSG00000110455	0 Gray
ACD	65057	ENSG00000102977	0 Gray
ACE	1636	ENSG00000159640	0 Gray
ACER2	340485	ENSG00000177076	0 Gray
ACER3	55331	ENSG00000078124	0 Gray
ACIN1	22985	ENSG00000100813	0 Gray
ACKR2	1238	ENSG00000144648	0 Gray
ACKR3	57007	ENSG00000144476	0 Gray
ACKR4	51554	ENSG00000129048	0 Gray
ACLY	47	ENSG00000131473	0 Gray
ACO1	48	ENSG00000122729	0 Gray
ACO2	50	ENSG00000100412	0 Gray
ACOT1	641371	ENSG00000184227	0 Gray
ACOT11	26027	ENSG00000162390	0 Gray
ACOT13	55856	ENSG00000112304	0 Gray
ACOT2	10965	ENSG00000119673	0 Gray
ACOT4	122970	ENSG00000177465	0 Gray
ACOT7	11332	ENSG00000097021	0 Gray
ACOT8	10005	ENSG00000101473	0 Gray
ACOT9	23597	ENSG00000123130	0 Gray
ACOX1	51	ENSG00000161533	0 Gray
ACOX2	8309	ENSG00000168306	0 Gray
ACOX3	8310	ENSG00000087008	0 Gray
ACOXL	55289	ENSG00000153093	0 Gray
ACOXL.AS1	NA	NA	0 Gray
ACP1	52	ENSG00000143727	0 Gray
ACP2	53	ENSG00000134575	0 Gray
ACP5	54	ENSG00000102575	0 Gray
ACP6	51205	ENSG00000162836	0 Gray
ACPP	NA	NA	0 Gray
ACRBP	84519	ENSG00000111644	0 Gray
ACSF2	80221	ENSG00000167107	0 Gray
ACSF3	197322	ENSG00000176715	0 Gray
ACSL1	2180	ENSG00000151726	0 Gray
ACSL3	2181	ENSG00000123983	0 Gray
ACSL4	2182	ENSG00000068366	0 Gray
ACSL5	51703	ENSG00000197142	0 Gray
ACSM3	6296	ENSG00000005187	0 Gray
ACSS1	84532	ENSG00000154930	0 Gray
ACSS2	55902	ENSG00000131069	0 Gray
ACSS3	79611	ENSG00000111058	0 Gray
ACTA2	59	ENSG00000107796	0 Gray
ACTA2.AS1	NA	NA	0 Gray
ACTB	60	ENSG00000075624	0 Gray
ACTG1	71	ENSG00000184009	0 Gray
ACTL10	170487	ENSG00000288649	0 Gray
ACTL6A	86	ENSG00000136518	0 Gray
ACTL8	81569	ENSG00000117148	0 Gray
ACTN1	87	ENSG00000072110	0 Gray
ACTN4	81	ENSG00000130402	0 Gray
ACTR10	55860	ENSG00000131966	0 Gray
ACTR1A	10121	ENSG00000138107	0 Gray
ACTR1B	10120	ENSG00000115073	0 Gray
ACTR2	10097	ENSG00000138071	0 Gray
ACTR3	10096	ENSG00000115091	0 Gray
ACTR3B	57180	ENSG00000133627	0 Gray
ACTR3C	653857	ENSG00000106526	0 Gray
ACTR5	79913	ENSG00000101442	0 Gray
ACTR6	64431	ENSG00000075089	0 Gray
ACTR8	93973	ENSG00000113812	0 Gray
ACTRT3	84517	ENSG00000184378	0 Gray
ACVR1	90	ENSG00000115170	0 Gray
ACVR1B	91	ENSG00000135503	0 Gray
ACVR1C	130399	ENSG00000123612	0 Gray
ACVR2A	92	ENSG00000121989	0 Gray
ACVR2B	93	ENSG00000114739	0 Gray
ACVR2B.AS1	NA	NA	0 Gray
ACVRL1	94	ENSG00000139567	0 Gray
ACY1	95	ENSG00000243989	0 Gray
ACYP1	97	ENSG00000119640	0 Gray
ACYP2	98	ENSG00000170634	0 Gray
ADA	100	ENSG00000196839	0 Gray
ADA2	51816	ENSG00000093072	0 Gray
ADAL	161823	ENSG00000168803	0 Gray
ADAM10	102	ENSG00000137845	0 Gray
ADAM11	4185	ENSG00000073670	0 Gray
ADAM12	8038	ENSG00000148848	0 Gray
ADAM15	8751	ENSG00000143537	0 Gray
ADAM17	6868	ENSG00000151694	0 Gray
ADAM19	8728	ENSG00000135074	0 Gray
ADAM21	8747	ENSG00000139985	0 Gray
ADAM22	53616	ENSG00000008277	0 Gray
ADAM23	8745	ENSG00000114948	0 Gray
ADAM28	10863	ENSG00000042980	0 Gray
ADAM32	203102	ENSG00000197140	0 Gray
ADAM33	80332	ENSG00000149451	0 Gray
ADAM8	101	ENSG00000151651	0 Gray
ADAM9	8754	ENSG00000168615	0 Gray
ADAMTS1	9510	ENSG00000154734	0 Gray
ADAMTS10	81794	ENSG00000142303	0 Gray
ADAMTS12	81792	ENSG00000151388	0 Gray
ADAMTS13	11093	ENSG00000160323	0 Gray
ADAMTS14	140766	ENSG00000138316	0 Gray
ADAMTS15	170689	ENSG00000166106	0 Gray
ADAMTS16	170690	ENSG00000145536	0 Gray
ADAMTS17	170691	ENSG00000140470	0 Gray
ADAMTS2	9509	ENSG00000087116	0 Gray
ADAMTS3	9508	ENSG00000156140	0 Gray
ADAMTS4	9507	ENSG00000158859	0 Gray
ADAMTS5	11096	ENSG00000154736	0 Gray
ADAMTS6	11174	ENSG00000049192	0 Gray
ADAMTS7	11173	ENSG00000136378	0 Gray
ADAMTS7P1	390660	ENSG00000274376	0 Gray
ADAMTS8	11095	ENSG00000134917	0 Gray
ADAMTS9	56999	ENSG00000163638	0 Gray
ADAMTS9.AS2	NA	NA	0 Gray
ADAMTSL1	92949	ENSG00000178031	0 Gray
ADAMTSL2	9719	ENSG00000197859	0 Gray
ADAMTSL3	57188	ENSG00000156218	0 Gray
ADAMTSL4	54507	ENSG00000143382	0 Gray
ADAMTSL5	339366	ENSG00000185761	0 Gray
ADAP1	11033	ENSG00000105963	0 Gray
ADAR	103	ENSG00000160710	0 Gray
ADARB1	104	ENSG00000197381	0 Gray
ADAT1	23536	ENSG00000065457	0 Gray
ADAT2	134637	ENSG00000189007	0 Gray
ADAT3	113179	ENSG00000213638	0 Gray
ADCK1	57143	ENSG00000063761	0 Gray
ADCK2	90956	ENSG00000133597	0 Gray
ADCK5	203054	ENSG00000173137	0 Gray
ADCY10P1	221442	ENSG00000161912	0 Gray
ADCY2	108	ENSG00000078295	0 Gray
ADCY3	109	ENSG00000138031	0 Gray
ADCY4	196883	ENSG00000129467	0 Gray
ADCY5	111	ENSG00000173175	0 Gray
ADCY6	112	ENSG00000174233	0 Gray
ADCY7	113	ENSG00000121281	0 Gray
ADCY8	114	ENSG00000155897	0 Gray
ADCY9	115	ENSG00000162104	0 Gray
ADCYAP1R1	117	ENSG00000078549	0 Gray
ADD1	118	ENSG00000087274	0 Gray
ADD2	119	ENSG00000075340	0 Gray
ADD3	120	ENSG00000148700	0 Gray
ADGRA2	25960	ENSG00000020181	0 Gray
ADGRA3	166647	ENSG00000152990	0 Gray
ADGRB1	575	ENSG00000181790	0 Gray
ADGRB2	576	ENSG00000121753	0 Gray
ADGRD1	283383	ENSG00000111452	0 Gray
ADGRE1	2015	ENSG00000174837	0 Gray
ADGRE2	30817	ENSG00000127507	0 Gray
ADGRE5	976	ENSG00000123146	0 Gray
ADGRF3	165082	ENSG00000173567	0 Gray
ADGRF5	221395	ENSG00000069122	0 Gray
ADGRG1	9289	ENSG00000205336	0 Gray
ADGRG2	10149	ENSG00000173698	0 Gray
ADGRG6	57211	ENSG00000112414	0 Gray
ADGRG7	84873	ENSG00000144820	0 Gray
ADGRL1	22859	ENSG00000072071	0 Gray
ADGRL2	23266	ENSG00000117114	0 Gray
ADGRL3	23284	ENSG00000150471	0 Gray
ADGRL4	64123	ENSG00000162618	0 Gray
ADH1A	124	ENSG00000187758	0 Gray
ADH1B	125	ENSG00000196616	0 Gray
ADH1C	126	ENSG00000248144	0 Gray
ADH5	128	ENSG00000197894	0 Gray
ADH6	130	ENSG00000172955	0 Gray
ADH7	131	ENSG00000196344	0 Gray
ADHFE1	137872	ENSG00000147576	0 Gray
ADI1	55256	ENSG00000182551	0 Gray
ADIPOR1	51094	ENSG00000159346	0 Gray
ADIPOR2	79602	ENSG00000006831	0 Gray
ADK	132	ENSG00000156110	0 Gray
ADM	133	ENSG00000148926	0 Gray
ADM2	79924	ENSG00000128165	0 Gray
ADNP	23394	ENSG00000101126	0 Gray
ADNP.AS1	NA	NA	0 Gray
ADNP2	22850	ENSG00000101544	0 Gray
ADO	84890	ENSG00000181915	0 Gray
ADORA1	134	ENSG00000163485	0 Gray
ADORA2B	136	ENSG00000170425	0 Gray
ADPGK	83440	ENSG00000159322	0 Gray
ADPRH	141	ENSG00000144843	0 Gray
ADPRHL1	113622	ENSG00000153531	0 Gray
ADPRHL2	NA	NA	0 Gray
ADPRM	56985	ENSG00000170222	0 Gray
ADRA1B	147	ENSG00000170214	0 Gray
ADRA1D	146	ENSG00000171873	0 Gray
ADRA2A	150	ENSG00000150594	0 Gray
ADRA2B	151	ENSG00000274286	0 Gray
ADRA2C	152	ENSG00000184160	0 Gray
ADRB2	154	ENSG00000169252	0 Gray
ADRM1	11047	ENSG00000130706	0 Gray
ADSL	158	ENSG00000239900	0 Gray
ADSS	NA	NA	0 Gray
ADSSL1	NA	NA	0 Gray
ADTRP	84830	ENSG00000111863	0 Gray
AEBP1	165	ENSG00000106624	0 Gray
AEBP2	121536	ENSG00000139154	0 Gray
AEN	64782	ENSG00000181026	0 Gray
AFAP1	60312	ENSG00000196526	0 Gray
AFAP1L1	134265	ENSG00000157510	0 Gray
AFAP1L2	84632	ENSG00000169129	0 Gray
AFDN	4301	ENSG00000130396	0 Gray
AFF1	4299	ENSG00000172493	0 Gray
AFF2	2334	ENSG00000155966	0 Gray
AFF3	3899	ENSG00000144218	0 Gray
AFF4	27125	ENSG00000072364	0 Gray
AFG1L	246269	ENSG00000135537	0 Gray
AFG3L1P	172	ENSG00000223959	0 Gray
AFG3L2	10939	ENSG00000141385	0 Gray
AFMID	125061	ENSG00000183077	0 Gray
AFP	174	ENSG00000081051	0 Gray
AFTPH	54812	ENSG00000119844	0 Gray
AGA	175	ENSG00000038002	0 Gray
AGAP1	116987	ENSG00000157985	0 Gray
AGAP2	116986	ENSG00000135439	0 Gray
AGAP2.AS1	NA	NA	0 Gray
AGAP3	116988	ENSG00000133612	0 Gray
AGAP6	414189	ENSG00000204149	0 Gray
AGAP9	642517	ENSG00000204172	0 Gray
AGBL2	79841	ENSG00000165923	0 Gray
AGBL3	340351	ENSG00000146856	0 Gray
AGBL5	60509	ENSG00000084693	0 Gray
AGER	177	ENSG00000204305	0 Gray
AGFG1	3267	ENSG00000173744	0 Gray
AGFG2	3268	ENSG00000106351	0 Gray
AGGF1	55109	ENSG00000164252	0 Gray
AGK	55750	ENSG00000006530	0 Gray
AGL	178	ENSG00000162688	0 Gray
AGMAT	79814	ENSG00000116771	0 Gray
AGO1	26523	ENSG00000092847	0 Gray
AGO2	27161	ENSG00000123908	0 Gray
AGO3	192669	ENSG00000126070	0 Gray
AGO4	192670	ENSG00000134698	0 Gray
AGPAT1	10554	ENSG00000204310	0 Gray
AGPAT2	10555	ENSG00000169692	0 Gray
AGPAT3	56894	ENSG00000160216	0 Gray
AGPAT4	56895	ENSG00000026652	0 Gray
AGPAT4.IT1	NA	NA	0 Gray
AGPAT5	55326	ENSG00000155189	0 Gray
AGPS	8540	ENSG00000018510	0 Gray
AGRN	375790	ENSG00000188157	0 Gray
AGTPBP1	23287	ENSG00000135049	0 Gray
AGTR1	185	ENSG00000144891	0 Gray
AGTRAP	57085	ENSG00000177674	0 Gray
AHCTF1	25909	ENSG00000153207	0 Gray
AHCY	191	ENSG00000101444	0 Gray
AHCYL1	10768	ENSG00000168710	0 Gray
AHCYL2	23382	ENSG00000158467	0 Gray
AHDC1	27245	ENSG00000126705	0 Gray
AHI1	54806	ENSG00000135541	0 Gray
AHNAK	79026	ENSG00000124942	0 Gray
AHNAK2	113146	ENSG00000185567	0 Gray
AHR	196	ENSG00000106546	0 Gray
AHSA1	10598	ENSG00000100591	0 Gray
AHSA2P	130872	ENSG00000173209	0 Gray
AIDA	64853	ENSG00000186063	0 Gray
AIF1L	83543	ENSG00000126878	0 Gray
AIFM1	9131	ENSG00000156709	0 Gray
AIFM2	84883	ENSG00000042286	0 Gray
AIFM3	150209	ENSG00000183773	0 Gray
AIG1	51390	ENSG00000146416	0 Gray
AIM2	9447	ENSG00000163568	0 Gray
AIMP1	9255	ENSG00000164022	0 Gray
AIMP2	7965	ENSG00000106305	0 Gray
AIP	9049	ENSG00000110711	0 Gray
AJM1	389813	ENSG00000232434	0 Gray
AJUBA	84962	ENSG00000129474	0 Gray
AK1	203	ENSG00000106992	0 Gray
AK2	204	ENSG00000004455	0 Gray
AK3	50808	ENSG00000147853	0 Gray
AK4	205	ENSG00000162433	0 Gray
AK5	26289	ENSG00000154027	0 Gray
AK6	102157402	ENSG00000085231	0 Gray
AK7	122481	ENSG00000140057	0 Gray
AK8	158067	ENSG00000165695	0 Gray
AK9	221264	ENSG00000155085	0 Gray
AKAP1	8165	ENSG00000121057	0 Gray
AKAP10	11216	ENSG00000108599	0 Gray
AKAP11	11215	ENSG00000023516	0 Gray
AKAP12	9590	ENSG00000131016	0 Gray
AKAP13	11214	ENSG00000170776	0 Gray
AKAP17A	8227	ENSG00000197976	0 Gray
AKAP2	NA	NA	0 Gray
AKAP3	10566	ENSG00000111254	0 Gray
AKAP5	9495	ENSG00000179841	0 Gray
AKAP6	9472	ENSG00000151320	0 Gray
AKAP7	9465	ENSG00000118507	0 Gray
AKAP8	10270	ENSG00000105127	0 Gray
AKAP8L	26993	ENSG00000011243	0 Gray
AKAP9	10142	ENSG00000127914	0 Gray
AKIP1	56672	ENSG00000166452	0 Gray
AKIRIN1	79647	ENSG00000174574	0 Gray
AKIRIN2	55122	ENSG00000135334	0 Gray
AKNA	80709	ENSG00000106948	0 Gray
AKNAD1	254268	ENSG00000162641	0 Gray
AKR1A1	10327	ENSG00000117448	0 Gray
AKR1B1	231	ENSG00000085662	0 Gray
AKR1B10	57016	ENSG00000198074	0 Gray
AKR1C1	1645	ENSG00000187134	0 Gray
AKR1C2	1646	ENSG00000151632	0 Gray
AKR1C3	8644	ENSG00000196139	0 Gray
AKR1E2	83592	ENSG00000165568	0 Gray
AKR7A2	8574	ENSG00000053371	0 Gray
AKT1	207	ENSG00000142208	0 Gray
AKT1S1	84335	ENSG00000204673	0 Gray
AKT2	208	ENSG00000105221	0 Gray
AKT3	10000	ENSG00000117020	0 Gray
AKTIP	64400	ENSG00000166971	0 Gray
ALAD	210	ENSG00000148218	0 Gray
ALAS1	211	ENSG00000023330	0 Gray
ALCAM	214	ENSG00000170017	0 Gray
ALDH16A1	126133	ENSG00000161618	0 Gray
ALDH18A1	5832	ENSG00000059573	0 Gray
ALDH1A1	216	ENSG00000165092	0 Gray
ALDH1A2	8854	ENSG00000128918	0 Gray
ALDH1A3	220	ENSG00000184254	0 Gray
ALDH1B1	219	ENSG00000137124	0 Gray
ALDH1L2	160428	ENSG00000136010	0 Gray
ALDH2	217	ENSG00000111275	0 Gray
ALDH3A1	218	ENSG00000108602	0 Gray
ALDH3A2	224	ENSG00000072210	0 Gray
ALDH3B1	221	ENSG00000006534	0 Gray
ALDH4A1	8659	ENSG00000159423	0 Gray
ALDH5A1	7915	ENSG00000112294	0 Gray
ALDH6A1	4329	ENSG00000119711	0 Gray
ALDH7A1	501	ENSG00000164904	0 Gray
ALDH9A1	223	ENSG00000143149	0 Gray
ALDOA	226	ENSG00000149925	0 Gray
ALDOC	230	ENSG00000109107	0 Gray
ALG1	56052	ENSG00000033011	0 Gray
ALG10	84920	ENSG00000139133	0 Gray
ALG10B	144245	ENSG00000175548	0 Gray
ALG11	440138	ENSG00000253710	0 Gray
ALG12	79087	ENSG00000182858	0 Gray
ALG13	79868	ENSG00000101901	0 Gray
ALG14	199857	ENSG00000172339	0 Gray
ALG2	85365	ENSG00000119523	0 Gray
ALG3	10195	ENSG00000214160	0 Gray
ALG5	29880	ENSG00000120697	0 Gray
ALG6	29929	ENSG00000088035	0 Gray
ALG8	79053	ENSG00000159063	0 Gray
ALG9	79796	ENSG00000086848	0 Gray
ALK	238	ENSG00000171094	0 Gray
ALKBH1	8846	ENSG00000100601	0 Gray
ALKBH2	121642	ENSG00000189046	0 Gray
ALKBH3	221120	ENSG00000166199	0 Gray
ALKBH3.AS1	NA	NA	0 Gray
ALKBH4	54784	ENSG00000160993	0 Gray
ALKBH5	54890	ENSG00000091542	0 Gray
ALKBH6	84964	ENSG00000239382	0 Gray
ALKBH7	84266	ENSG00000125652	0 Gray
ALKBH8	91801	ENSG00000137760	0 Gray
ALMS1	7840	ENSG00000116127	0 Gray
ALOX12	239	ENSG00000108839	0 Gray
ALOX12.AS1	NA	NA	0 Gray
ALPK1	80216	ENSG00000073331	0 Gray
ALPK2	115701	ENSG00000198796	0 Gray
ALPK3	57538	ENSG00000136383	0 Gray
ALPL	249	ENSG00000162551	0 Gray
ALS2	57679	ENSG00000003393	0 Gray
ALS2CL	259173	ENSG00000178038	0 Gray
ALX1	8092	ENSG00000180318	0 Gray
ALX3	257	ENSG00000156150	0 Gray
ALYREF	10189	ENSG00000183684	0 Gray
AMACR	23600	ENSG00000242110	0 Gray
AMBP	259	ENSG00000106927	0 Gray
AMBRA1	55626	ENSG00000110497	0 Gray
AMD1	262	ENSG00000123505	0 Gray
AMDHD2	51005	ENSG00000162066	0 Gray
AMER1	139285	ENSG00000184675	0 Gray
AMFR	267	ENSG00000159461	0 Gray
AMIGO1	57463	ENSG00000181754	0 Gray
AMIGO2	347902	ENSG00000139211	0 Gray
AMMECR1	9949	ENSG00000101935	0 Gray
AMMECR1L	83607	ENSG00000144233	0 Gray
AMN1	196394	ENSG00000151743	0 Gray
AMOT	154796	ENSG00000126016	0 Gray
AMOTL1	154810	ENSG00000166025	0 Gray
AMOTL2	51421	ENSG00000114019	0 Gray
AMPD2	271	ENSG00000116337	0 Gray
AMPD3	272	ENSG00000133805	0 Gray
AMPH	273	ENSG00000078053	0 Gray
AMT	275	ENSG00000145020	0 Gray
AMY2B	280	ENSG00000240038	0 Gray
AMZ1	155185	ENSG00000174945	0 Gray
AMZ2	51321	ENSG00000196704	0 Gray
AMZ2P1	201283	ENSG00000214174	0 Gray
ANAPC1	64682	ENSG00000153107	0 Gray
ANAPC10	10393	ENSG00000164162	0 Gray
ANAPC11	51529	ENSG00000141552	0 Gray
ANAPC13	25847	ENSG00000129055	0 Gray
ANAPC15	25906	ENSG00000110200	0 Gray
ANAPC16	119504	ENSG00000166295	0 Gray
ANAPC2	29882	ENSG00000176248	0 Gray
ANAPC4	29945	ENSG00000053900	0 Gray
ANAPC5	51433	ENSG00000089053	0 Gray
ANAPC7	51434	ENSG00000196510	0 Gray
ANG	283	ENSG00000214274	0 Gray
ANGEL1	23357	ENSG00000013523	0 Gray
ANGEL2	90806	ENSG00000174606	0 Gray
ANGPT1	284	ENSG00000154188	0 Gray
ANGPT2	285	ENSG00000091879	0 Gray
ANGPT4	51378	ENSG00000101280	0 Gray
ANGPTL1	9068	ENSG00000116194	0 Gray
ANGPTL2	23452	ENSG00000136859	0 Gray
ANGPTL4	51129	ENSG00000167772	0 Gray
ANGPTL5	253935	ENSG00000187151	0 Gray
ANGPTL7	10218	ENSG00000171819	0 Gray
ANK1	286	ENSG00000029534	0 Gray
ANK2	287	ENSG00000145362	0 Gray
ANK3	288	ENSG00000151150	0 Gray
ANKAR	150709	ENSG00000151687	0 Gray
ANKDD1A	348094	ENSG00000166839	0 Gray
ANKEF1	63926	ENSG00000132623	0 Gray
ANKFN1	162282	ENSG00000153930	0 Gray
ANKFY1	51479	ENSG00000185722	0 Gray
ANKH	56172	ENSG00000154122	0 Gray
ANKHD1	54882	ENSG00000131503	0 Gray
ANKHD1.EIF4EBP3	NA	NA	0 Gray
ANKIB1	54467	ENSG00000001629	0 Gray
ANKLE1	126549	ENSG00000160117	0 Gray
ANKLE2	23141	ENSG00000176915	0 Gray
ANKMY1	51281	ENSG00000144504	0 Gray
ANKMY2	57037	ENSG00000106524	0 Gray
ANKRA2	57763	ENSG00000164331	0 Gray
ANKRD1	27063	ENSG00000148677	0 Gray
ANKRD10	55608	ENSG00000088448	0 Gray
ANKRD11	29123	ENSG00000167522	0 Gray
ANKRD12	23253	ENSG00000101745	0 Gray
ANKRD13A	88455	ENSG00000076513	0 Gray
ANKRD13B	124930	ENSG00000198720	0 Gray
ANKRD13C	81573	ENSG00000118454	0 Gray
ANKRD13D	338692	ENSG00000172932	0 Gray
ANKRD16	54522	ENSG00000134461	0 Gray
ANKRD17	26057	ENSG00000132466	0 Gray
ANKRD18B	441459	ENSG00000230453	0 Gray
ANKRD2	26287	ENSG00000165887	0 Gray
ANKRD24	170961	ENSG00000089847	0 Gray
ANKRD26	22852	ENSG00000107890	0 Gray
ANKRD27	84079	ENSG00000105186	0 Gray
ANKRD28	23243	ENSG00000206560	0 Gray
ANKRD29	147463	ENSG00000154065	0 Gray
ANKRD30B	374860	ENSG00000180777	0 Gray
ANKRD33	341405	ENSG00000167612	0 Gray
ANKRD33B	651746	ENSG00000164236	0 Gray
ANKRD34A	284615	ENSG00000272031	0 Gray
ANKRD35	148741	ENSG00000198483	0 Gray
ANKRD36	375248	ENSG00000135976	0 Gray
ANKRD36B	57730	ENSG00000196912	0 Gray
ANKRD36C	400986	ENSG00000174501	0 Gray
ANKRD37	353322	ENSG00000186352	0 Gray
ANKRD39	51239	ENSG00000213337	0 Gray
ANKRD40	91369	ENSG00000154945	0 Gray
ANKRD42	338699	ENSG00000137494	0 Gray
ANKRD44	91526	ENSG00000065413	0 Gray
ANKRD46	157567	ENSG00000186106	0 Gray
ANKRD49	54851	ENSG00000168876	0 Gray
ANKRD50	57182	ENSG00000151458	0 Gray
ANKRD52	283373	ENSG00000139645	0 Gray
ANKRD53	79998	ENSG00000144031	0 Gray
ANKRD54	129138	ENSG00000100124	0 Gray
ANKRD6	22881	ENSG00000135299	0 Gray
ANKRD65	441869	ENSG00000235098	0 Gray
ANKRD7	56311	ENSG00000106013	0 Gray
ANKRD9	122416	ENSG00000156381	0 Gray
ANKS1A	23294	ENSG00000064999	0 Gray
ANKS1B	56899	ENSG00000185046	0 Gray
ANKS3	124401	ENSG00000168096	0 Gray
ANKS6	203286	ENSG00000165138	0 Gray
ANKZF1	55139	ENSG00000163516	0 Gray
ANLN	54443	ENSG00000011426	0 Gray
ANO1	55107	ENSG00000131620	0 Gray
ANO10	55129	ENSG00000160746	0 Gray
ANO2	57101	ENSG00000047617	0 Gray
ANO3	63982	ENSG00000134343	0 Gray
ANO4	121601	ENSG00000151572	0 Gray
ANO6	196527	ENSG00000177119	0 Gray
ANO7	50636	ENSG00000146205	0 Gray
ANO8	57719	ENSG00000074855	0 Gray
ANOS1	3730	ENSG00000011201	0 Gray
ANP32A	8125	ENSG00000140350	0 Gray
ANP32B	10541	ENSG00000136938	0 Gray
ANP32E	81611	ENSG00000143401	0 Gray
ANPEP	290	ENSG00000166825	0 Gray
ANTXR1	84168	ENSG00000169604	0 Gray
ANTXR2	118429	ENSG00000163297	0 Gray
ANXA1	301	ENSG00000135046	0 Gray
ANXA10	11199	ENSG00000109511	0 Gray
ANXA11	311	ENSG00000122359	0 Gray
ANXA2	302	ENSG00000182718	0 Gray
ANXA2R	389289	ENSG00000177721	0 Gray
ANXA3	306	ENSG00000138772	0 Gray
ANXA4	307	ENSG00000196975	0 Gray
ANXA5	308	ENSG00000164111	0 Gray
ANXA6	309	ENSG00000197043	0 Gray
ANXA7	310	ENSG00000138279	0 Gray
ANXA8L1	728113	ENSG00000264230	0 Gray
ANXA9	8416	ENSG00000143412	0 Gray
AOC2	314	ENSG00000131480	0 Gray
AOC3	8639	ENSG00000131471	0 Gray
AOPEP	84909	ENSG00000148120	0 Gray
AOX1	316	ENSG00000138356	0 Gray
AP1AR	55435	ENSG00000138660	0 Gray
AP1B1	162	ENSG00000100280	0 Gray
AP1G1	164	ENSG00000166747	0 Gray
AP1G2	8906	ENSG00000213983	0 Gray
AP1M1	8907	ENSG00000072958	0 Gray
AP1S1	1174	ENSG00000106367	0 Gray
AP1S2	8905	ENSG00000182287	0 Gray
AP1S3	130340	ENSG00000152056	0 Gray
AP2A1	160	ENSG00000196961	0 Gray
AP2A2	161	ENSG00000183020	0 Gray
AP2B1	163	ENSG00000006125	0 Gray
AP2M1	1173	ENSG00000161203	0 Gray
AP2S1	1175	ENSG00000042753	0 Gray
AP3B1	8546	ENSG00000132842	0 Gray
AP3B2	8120	ENSG00000103723	0 Gray
AP3D1	8943	ENSG00000065000	0 Gray
AP3M1	26985	ENSG00000185009	0 Gray
AP3M2	10947	ENSG00000070718	0 Gray
AP3S1	1176	ENSG00000177879	0 Gray
AP3S2	10239	ENSG00000157823	0 Gray
AP4B1	10717	ENSG00000134262	0 Gray
AP4E1	23431	ENSG00000081014	0 Gray
AP4M1	9179	ENSG00000221838	0 Gray
AP4S1	11154	ENSG00000100478	0 Gray
AP5B1	91056	ENSG00000254470	0 Gray
AP5M1	55745	ENSG00000053770	0 Gray
AP5S1	55317	ENSG00000125843	0 Gray
AP5Z1	9907	ENSG00000242802	0 Gray
APAF1	317	ENSG00000120868	0 Gray
APBA1	320	ENSG00000107282	0 Gray
APBA2	321	ENSG00000034053	0 Gray
APBA3	9546	ENSG00000011132	0 Gray
APBB1	322	ENSG00000166313	0 Gray
APBB1IP	54518	ENSG00000077420	0 Gray
APBB2	323	ENSG00000163697	0 Gray
APBB3	10307	ENSG00000113108	0 Gray
APC	324	ENSG00000134982	0 Gray
APC2	10297	ENSG00000115266	0 Gray
APCDD1	147495	ENSG00000154856	0 Gray
APCDD1L	164284	ENSG00000198768	0 Gray
APCDD1L.DT	NA	NA	0 Gray
APEH	327	ENSG00000164062	0 Gray
APEX1	328	ENSG00000100823	0 Gray
APEX2	27301	ENSG00000169188	0 Gray
APH1A	51107	ENSG00000117362	0 Gray
APH1B	83464	ENSG00000138613	0 Gray
API5	8539	ENSG00000166181	0 Gray
APIP	51074	ENSG00000149089	0 Gray
APLF	200558	ENSG00000169621	0 Gray
APLN	8862	ENSG00000171388	0 Gray
APLNR	187	ENSG00000134817	0 Gray
APLP1	333	ENSG00000105290	0 Gray
APLP2	334	ENSG00000084234	0 Gray
APMAP	57136	ENSG00000101474	0 Gray
APOBEC3B	9582	ENSG00000179750	0 Gray
APOBEC3C	27350	ENSG00000244509	0 Gray
APOBEC3D	140564	ENSG00000243811	0 Gray
APOBEC3F	200316	ENSG00000128394	0 Gray
APOBEC3G	60489	ENSG00000239713	0 Gray
APOC1	341	ENSG00000130208	0 Gray
APOD	347	ENSG00000189058	0 Gray
APOL1	8542	ENSG00000100342	0 Gray
APOL2	23780	ENSG00000128335	0 Gray
APOL3	80833	ENSG00000128284	0 Gray
APOL4	80832	ENSG00000100336	0 Gray
APOL6	80830	ENSG00000221963	0 Gray
APOLD1	81575	ENSG00000178878	0 Gray
APOM	55937	ENSG00000204444	0 Gray
APOO	79135	ENSG00000184831	0 Gray
APOOL	139322	ENSG00000155008	0 Gray
APP	351	ENSG00000142192	0 Gray
APPBP2	10513	ENSG00000062725	0 Gray
APPL1	26060	ENSG00000157500	0 Gray
APPL2	55198	ENSG00000136044	0 Gray
APRT	353	ENSG00000198931	0 Gray
APTR	100505854	ENSG00000214293	0 Gray
APTX	54840	ENSG00000137074	0 Gray
AQP1	358	ENSG00000240583	0 Gray
AQP11	282679	ENSG00000178301	0 Gray
AQP3	360	ENSG00000165272	0 Gray
AQP5	362	ENSG00000161798	0 Gray
AQP7	364	ENSG00000165269	0 Gray
AQP9	366	ENSG00000103569	0 Gray
AQR	9716	ENSG00000021776	0 Gray
AR	367	ENSG00000169083	0 Gray
ARAF	369	ENSG00000078061	0 Gray
ARAP1	116985	ENSG00000186635	0 Gray
ARAP3	64411	ENSG00000120318	0 Gray
ARC	23237	ENSG00000198576	0 Gray
ARCN1	372	ENSG00000095139	0 Gray
AREL1	9870	ENSG00000119682	0 Gray
ARF1	375	ENSG00000143761	0 Gray
ARF3	377	ENSG00000134287	0 Gray
ARF4	378	ENSG00000168374	0 Gray
ARF5	381	ENSG00000004059	0 Gray
ARF6	382	ENSG00000165527	0 Gray
ARFGAP1	55738	ENSG00000101199	0 Gray
ARFGAP2	84364	ENSG00000149182	0 Gray
ARFGAP3	26286	ENSG00000242247	0 Gray
ARFGEF1	10565	ENSG00000066777	0 Gray
ARFGEF2	10564	ENSG00000124198	0 Gray
ARFGEF3	57221	ENSG00000112379	0 Gray
ARFIP1	27236	ENSG00000164144	0 Gray
ARFIP2	23647	ENSG00000132254	0 Gray
ARFRP1	10139	ENSG00000101246	0 Gray
ARG2	384	ENSG00000081181	0 Gray
ARGLU1	55082	ENSG00000134884	0 Gray
ARHGAP1	392	ENSG00000175220	0 Gray
ARHGAP10	79658	ENSG00000071205	0 Gray
ARHGAP11A	9824	ENSG00000198826	0 Gray
ARHGAP12	94134	ENSG00000165322	0 Gray
ARHGAP17	55114	ENSG00000140750	0 Gray
ARHGAP18	93663	ENSG00000146376	0 Gray
ARHGAP19	84986	ENSG00000213390	0 Gray
ARHGAP20	57569	ENSG00000137727	0 Gray
ARHGAP21	57584	ENSG00000107863	0 Gray
ARHGAP22	58504	ENSG00000128805	0 Gray
ARHGAP23	57636	ENSG00000275832	0 Gray
ARHGAP24	83478	ENSG00000138639	0 Gray
ARHGAP26	23092	ENSG00000145819	0 Gray
ARHGAP27	201176	ENSG00000159314	0 Gray
ARHGAP27P1.BPTFP1.KPNA2P3	NA	NA	0 Gray
ARHGAP28	79822	ENSG00000088756	0 Gray
ARHGAP29	9411	ENSG00000137962	0 Gray
ARHGAP31	57514	ENSG00000031081	0 Gray
ARHGAP32	9743	ENSG00000134909	0 Gray
ARHGAP33	115703	ENSG00000004777	0 Gray
ARHGAP35	2909	ENSG00000160007	0 Gray
ARHGAP39	80728	ENSG00000147799	0 Gray
ARHGAP4	393	ENSG00000089820	0 Gray
ARHGAP42	143872	ENSG00000165895	0 Gray
ARHGAP44	9912	ENSG00000006740	0 Gray
ARHGAP45	23526	ENSG00000180448	0 Gray
ARHGAP5	394	ENSG00000100852	0 Gray
ARHGAP6	395	ENSG00000047648	0 Gray
ARHGDIA	396	ENSG00000141522	0 Gray
ARHGDIB	397	ENSG00000111348	0 Gray
ARHGEF1	9138	ENSG00000076928	0 Gray
ARHGEF10	9639	ENSG00000104728	0 Gray
ARHGEF10L	55160	ENSG00000074964	0 Gray
ARHGEF11	9826	ENSG00000132694	0 Gray
ARHGEF12	23365	ENSG00000196914	0 Gray
ARHGEF17	9828	ENSG00000110237	0 Gray
ARHGEF18	23370	ENSG00000104880	0 Gray
ARHGEF19	128272	ENSG00000142632	0 Gray
ARHGEF2	9181	ENSG00000116584	0 Gray
ARHGEF25	115557	ENSG00000240771	0 Gray
ARHGEF26	26084	ENSG00000114790	0 Gray
ARHGEF28	64283	ENSG00000214944	0 Gray
ARHGEF3	50650	ENSG00000163947	0 Gray
ARHGEF33	100271715	ENSG00000214694	0 Gray
ARHGEF35	445328	ENSG00000213214	0 Gray
ARHGEF37	389337	ENSG00000183111	0 Gray
ARHGEF39	84904	ENSG00000137135	0 Gray
ARHGEF4	50649	ENSG00000136002	0 Gray
ARHGEF40	55701	ENSG00000165801	0 Gray
ARHGEF5	7984	ENSG00000050327	0 Gray
ARHGEF6	9459	ENSG00000129675	0 Gray
ARHGEF7	8874	ENSG00000102606	0 Gray
ARHGEF9	23229	ENSG00000131089	0 Gray
ARID1A	8289	ENSG00000117713	0 Gray
ARID1B	57492	ENSG00000049618	0 Gray
ARID2	196528	ENSG00000189079	0 Gray
ARID3A	1820	ENSG00000116017	0 Gray
ARID3B	10620	ENSG00000179361	0 Gray
ARID3C	138715	ENSG00000205143	0 Gray
ARID4A	5926	ENSG00000032219	0 Gray
ARID4B	51742	ENSG00000054267	0 Gray
ARID5A	10865	ENSG00000196843	0 Gray
ARID5B	84159	ENSG00000150347	0 Gray
ARIH1	25820	ENSG00000166233	0 Gray
ARIH2	10425	ENSG00000177479	0 Gray
ARIH2OS	646450	NA	0 Gray
ARL1	400	ENSG00000120805	0 Gray
ARL10	285598	ENSG00000175414	0 Gray
ARL13B	200894	ENSG00000169379	0 Gray
ARL14EP	120534	ENSG00000152219	0 Gray
ARL15	54622	ENSG00000185305	0 Gray
ARL16	339231	ENSG00000214087	0 Gray
ARL17A	51326	ENSG00000185829	0 Gray
ARL2	402	ENSG00000213465	0 Gray
ARL2BP	23568	ENSG00000102931	0 Gray
ARL3	403	ENSG00000138175	0 Gray
ARL4A	10124	ENSG00000122644	0 Gray
ARL4C	10123	ENSG00000188042	0 Gray
ARL4D	379	ENSG00000175906	0 Gray
ARL5A	26225	ENSG00000162980	0 Gray
ARL5B	221079	ENSG00000165997	0 Gray
ARL6	84100	ENSG00000113966	0 Gray
ARL6IP1	23204	ENSG00000170540	0 Gray
ARL6IP5	10550	ENSG00000144746	0 Gray
ARL6IP6	151188	ENSG00000177917	0 Gray
ARL8A	127829	ENSG00000143862	0 Gray
ARL8B	55207	ENSG00000134108	0 Gray
ARL9	132946	ENSG00000196503	0 Gray
ARLNC1	100996425	ENSG00000260896	0 Gray
ARMC1	55156	ENSG00000104442	0 Gray
ARMC10	83787	ENSG00000170632	0 Gray
ARMC12	221481	ENSG00000157343	0 Gray
ARMC2	84071	ENSG00000118690	0 Gray
ARMC4	NA	NA	0 Gray
ARMC5	79798	ENSG00000140691	0 Gray
ARMC6	93436	ENSG00000105676	0 Gray
ARMC7	79637	ENSG00000125449	0 Gray
ARMC8	25852	ENSG00000114098	0 Gray
ARMC9	80210	ENSG00000135931	0 Gray
ARMCX1	51309	ENSG00000126947	0 Gray
ARMCX2	9823	ENSG00000184867	0 Gray
ARMCX3	51566	ENSG00000102401	0 Gray
ARMCX4	100131755	ENSG00000196440	0 Gray
ARMCX5	64860	ENSG00000125962	0 Gray
ARMCX6	54470	ENSG00000198960	0 Gray
ARMH1	339541	ENSG00000198520	0 Gray
ARMH3	79591	ENSG00000120029	0 Gray
ARMH4	145407	ENSG00000139971	0 Gray
ARMT1	79624	ENSG00000146476	0 Gray
ARNT	405	ENSG00000143437	0 Gray
ARNT2	9915	ENSG00000172379	0 Gray
ARNTL	406	ENSG00000133794	0 Gray
ARNTL2	56938	ENSG00000029153	0 Gray
ARPC1A	10552	ENSG00000241685	0 Gray
ARPC1B	10095	ENSG00000130429	0 Gray
ARPC2	10109	ENSG00000163466	0 Gray
ARPC3	10094	ENSG00000111229	0 Gray
ARPC4	10093	ENSG00000241553	0 Gray
ARPC5	10092	ENSG00000162704	0 Gray
ARPC5L	81873	ENSG00000136950	0 Gray
ARPIN	348110	ENSG00000242498	0 Gray
ARPP19	10776	ENSG00000128989	0 Gray
ARRB1	408	ENSG00000137486	0 Gray
ARRB2	409	ENSG00000141480	0 Gray
ARRDC1	92714	ENSG00000197070	0 Gray
ARRDC1.AS1	NA	NA	0 Gray
ARRDC2	27106	ENSG00000105643	0 Gray
ARRDC3	57561	ENSG00000113369	0 Gray
ARRDC4	91947	ENSG00000140450	0 Gray
ARSA	410	ENSG00000100299	0 Gray
ARSB	411	ENSG00000113273	0 Gray
ARSD	414	ENSG00000006756	0 Gray
ARSE	NA	NA	0 Gray
ARSG	22901	ENSG00000141337	0 Gray
ARSI	340075	ENSG00000183876	0 Gray
ARSJ	79642	ENSG00000180801	0 Gray
ARSK	153642	ENSG00000164291	0 Gray
ART5	116969	ENSG00000167311	0 Gray
ARV1	64801	ENSG00000173409	0 Gray
ARVCF	421	ENSG00000099889	0 Gray
ASAH1	427	ENSG00000104763	0 Gray
ASAH2	56624	ENSG00000188611	0 Gray
ASAH2B	653308	ENSG00000204147	0 Gray
ASAP1	50807	ENSG00000153317	0 Gray
ASAP2	8853	ENSG00000151693	0 Gray
ASAP3	55616	ENSG00000088280	0 Gray
ASB1	51665	ENSG00000065802	0 Gray
ASB13	79754	ENSG00000196372	0 Gray
ASB14	142686	ENSG00000239388	0 Gray
ASB16	92591	ENSG00000161664	0 Gray
ASB16.AS1	NA	NA	0 Gray
ASB2	51676	ENSG00000100628	0 Gray
ASB3	51130	ENSG00000115239	0 Gray
ASB5	140458	ENSG00000164122	0 Gray
ASB6	140459	ENSG00000148331	0 Gray
ASB7	140460	ENSG00000183475	0 Gray
ASB8	140461	ENSG00000177981	0 Gray
ASB9	140462	ENSG00000102048	0 Gray
ASCC1	51008	ENSG00000138303	0 Gray
ASCC2	84164	ENSG00000100325	0 Gray
ASCC3	10973	ENSG00000112249	0 Gray
ASF1A	25842	ENSG00000111875	0 Gray
ASF1B	55723	ENSG00000105011	0 Gray
ASH1L	55870	ENSG00000116539	0 Gray
ASH1L.AS1	NA	NA	0 Gray
ASH2L	9070	ENSG00000129691	0 Gray
ASIC1	41	ENSG00000110881	0 Gray
ASIC3	9311	ENSG00000213199	0 Gray
ASIP	434	ENSG00000101440	0 Gray
ASL	435	ENSG00000126522	0 Gray
ASMTL	8623	ENSG00000169093	0 Gray
ASNA1	NA	NA	0 Gray
ASNS	440	ENSG00000070669	0 Gray
ASNSD1	54529	ENSG00000138381	0 Gray
ASNSP1	389652	ENSG00000248498	0 Gray
ASPA	443	ENSG00000108381	0 Gray
ASPH	444	ENSG00000198363	0 Gray
ASPHD1	253982	ENSG00000174939	0 Gray
ASPHD2	57168	ENSG00000128203	0 Gray
ASPM	259266	ENSG00000066279	0 Gray
ASPN	54829	ENSG00000106819	0 Gray
ASPRV1	151516	ENSG00000244617	0 Gray
ASPSCR1	79058	ENSG00000169696	0 Gray
ASS1	445	ENSG00000130707	0 Gray
ASTE1	28990	ENSG00000034533	0 Gray
ASTN1	460	ENSG00000152092	0 Gray
ASTN2	23245	ENSG00000148219	0 Gray
ASXL1	171023	ENSG00000171456	0 Gray
ASXL2	55252	ENSG00000143970	0 Gray
ATAD1	84896	ENSG00000138138	0 Gray
ATAD2	29028	ENSG00000156802	0 Gray
ATAD2B	54454	ENSG00000119778	0 Gray
ATAD3A	55210	ENSG00000197785	0 Gray
ATAD3B	83858	ENSG00000160072	0 Gray
ATAD5	79915	ENSG00000176208	0 Gray
ATAT1	79969	ENSG00000137343	0 Gray
ATE1	11101	ENSG00000107669	0 Gray
ATE1.AS1	NA	NA	0 Gray
ATF1	466	ENSG00000123268	0 Gray
ATF2	1386	ENSG00000115966	0 Gray
ATF3	467	ENSG00000162772	0 Gray
ATF4	468	ENSG00000128272	0 Gray
ATF5	22809	ENSG00000169136	0 Gray
ATF6	22926	ENSG00000118217	0 Gray
ATF6B	1388	ENSG00000213676	0 Gray
ATF7	11016	ENSG00000170653	0 Gray
ATF7IP	55729	ENSG00000171681	0 Gray
ATF7IP2	80063	ENSG00000166669	0 Gray
ATG10	83734	ENSG00000152348	0 Gray
ATG101	60673	ENSG00000123395	0 Gray
ATG12	9140	ENSG00000145782	0 Gray
ATG13	9776	ENSG00000175224	0 Gray
ATG14	22863	ENSG00000126775	0 Gray
ATG16L1	55054	ENSG00000085978	0 Gray
ATG16L2	89849	ENSG00000168010	0 Gray
ATG2A	23130	ENSG00000110046	0 Gray
ATG2B	55102	ENSG00000066739	0 Gray
ATG3	64422	ENSG00000144848	0 Gray
ATG4A	115201	ENSG00000101844	0 Gray
ATG4B	23192	ENSG00000168397	0 Gray
ATG4C	84938	ENSG00000125703	0 Gray
ATG4D	84971	ENSG00000130734	0 Gray
ATG5	9474	ENSG00000057663	0 Gray
ATG7	10533	ENSG00000197548	0 Gray
ATG9A	79065	ENSG00000198925	0 Gray
ATIC	471	ENSG00000138363	0 Gray
ATL1	51062	ENSG00000198513	0 Gray
ATL2	64225	ENSG00000119787	0 Gray
ATL3	25923	ENSG00000184743	0 Gray
ATM	472	ENSG00000149311	0 Gray
ATMIN	23300	ENSG00000166454	0 Gray
ATN1	1822	ENSG00000111676	0 Gray
ATOH8	84913	ENSG00000168874	0 Gray
ATOX1	475	ENSG00000177556	0 Gray
ATP10A	57194	ENSG00000206190	0 Gray
ATP10D	57205	ENSG00000145246	0 Gray
ATP11A	23250	ENSG00000068650	0 Gray
ATP11B	23200	ENSG00000058063	0 Gray
ATP11C	286410	ENSG00000101974	0 Gray
ATP13A1	57130	ENSG00000105726	0 Gray
ATP13A2	23400	ENSG00000159363	0 Gray
ATP13A3	79572	ENSG00000133657	0 Gray
ATP1A1	476	ENSG00000163399	0 Gray
ATP1A1.AS1	NA	NA	0 Gray
ATP1A3	478	ENSG00000105409	0 Gray
ATP1B1	481	ENSG00000143153	0 Gray
ATP1B3	483	ENSG00000069849	0 Gray
ATP23	91419	ENSG00000166896	0 Gray
ATP2A1	487	ENSG00000196296	0 Gray
ATP2A1.AS1	NA	NA	0 Gray
ATP2A2	488	ENSG00000174437	0 Gray
ATP2A3	489	ENSG00000074370	0 Gray
ATP2B1	490	ENSG00000070961	0 Gray
ATP2B1.AS1	NA	NA	0 Gray
ATP2B4	493	ENSG00000058668	0 Gray
ATP2C1	27032	ENSG00000017260	0 Gray
ATP5F1A	498	ENSG00000152234	0 Gray
ATP5F1B	506	ENSG00000110955	0 Gray
ATP5F1C	509	ENSG00000165629	0 Gray
ATP5F1D	513	ENSG00000099624	0 Gray
ATP5F1E	514	ENSG00000124172	0 Gray
ATP5IF1	93974	ENSG00000130770	0 Gray
ATP5MC1	516	ENSG00000159199	0 Gray
ATP5MC2	517	ENSG00000135390	0 Gray
ATP5MC3	518	ENSG00000154518	0 Gray
ATP5MD	NA	NA	0 Gray
ATP5ME	521	ENSG00000169020	0 Gray
ATP5MF	9551	ENSG00000241468	0 Gray
ATP5MG	10632	ENSG00000167283	0 Gray
ATP5MPL	NA	NA	0 Gray
ATP5PB	515	ENSG00000116459	0 Gray
ATP5PD	10476	ENSG00000167863	0 Gray
ATP5PF	522	ENSG00000154723	0 Gray
ATP5PO	539	ENSG00000241837	0 Gray
ATP6	4508	ENSG00000198899	0 Gray
ATP6AP1	537	ENSG00000071553	0 Gray
ATP6AP1L	92270	ENSG00000205464	0 Gray
ATP6AP2	10159	ENSG00000182220	0 Gray
ATP6V0A1	535	ENSG00000033627	0 Gray
ATP6V0A2	23545	ENSG00000185344	0 Gray
ATP6V0B	533	ENSG00000117410	0 Gray
ATP6V0D1	9114	ENSG00000159720	0 Gray
ATP6V0E1	8992	ENSG00000113732	0 Gray
ATP6V0E2	155066	ENSG00000171130	0 Gray
ATP6V0E2.AS1	NA	NA	0 Gray
ATP6V1A	523	ENSG00000114573	0 Gray
ATP6V1B1	525	ENSG00000116039	0 Gray
ATP6V1B2	526	ENSG00000147416	0 Gray
ATP6V1C1	528	ENSG00000155097	0 Gray
ATP6V1C2	245973	ENSG00000143882	0 Gray
ATP6V1D	51382	ENSG00000100554	0 Gray
ATP6V1E1	529	ENSG00000131100	0 Gray
ATP6V1E2	90423	ENSG00000250565	0 Gray
ATP6V1F	9296	ENSG00000128524	0 Gray
ATP6V1FNB	100130705	ENSG00000272899	0 Gray
ATP6V1G1	9550	ENSG00000136888	0 Gray
ATP6V1G2	534	ENSG00000213760	0 Gray
ATP6V1G3	127124	ENSG00000151418	0 Gray
ATP6V1H	51606	ENSG00000047249	0 Gray
ATP7A	538	ENSG00000165240	0 Gray
ATP7B	540	ENSG00000123191	0 Gray
ATP8	4509	ENSG00000228253	0 Gray
ATP8A1	10396	ENSG00000124406	0 Gray
ATP8A2	51761	ENSG00000132932	0 Gray
ATP8B1	5205	ENSG00000081923	0 Gray
ATP8B2	57198	ENSG00000143515	0 Gray
ATP8B3	148229	ENSG00000130270	0 Gray
ATP8B4	79895	ENSG00000104043	0 Gray
ATP9A	10079	ENSG00000054793	0 Gray
ATP9B	374868	ENSG00000166377	0 Gray
ATPAF1	64756	ENSG00000123472	0 Gray
ATPAF2	91647	ENSG00000171953	0 Gray
ATPSCKMT	134145	ENSG00000150756	0 Gray
ATR	545	ENSG00000175054	0 Gray
ATRAID	51374	ENSG00000138085	0 Gray
ATRN	8455	ENSG00000088812	0 Gray
ATRX	546	ENSG00000085224	0 Gray
ATXN1	6310	ENSG00000124788	0 Gray
ATXN10	25814	ENSG00000130638	0 Gray
ATXN1L	342371	ENSG00000224470	0 Gray
ATXN2	6311	ENSG00000204842	0 Gray
ATXN2L	11273	ENSG00000168488	0 Gray
ATXN3	4287	ENSG00000066427	0 Gray
ATXN7	6314	ENSG00000163635	0 Gray
ATXN7L1	222255	ENSG00000146776	0 Gray
ATXN7L2	127002	ENSG00000162650	0 Gray
ATXN7L3	56970	ENSG00000087152	0 Gray
ATXN7L3B	552889	ENSG00000253719	0 Gray
AUH	549	ENSG00000148090	0 Gray
AUNIP	79000	ENSG00000127423	0 Gray
AUP1	550	ENSG00000115307	0 Gray
AURKA	6790	ENSG00000087586	0 Gray
AURKAIP1	54998	ENSG00000175756	0 Gray
AURKB	9212	ENSG00000178999	0 Gray
AURKC	6795	ENSG00000105146	0 Gray
AUTS2	26053	ENSG00000158321	0 Gray
AVEN	57099	ENSG00000169857	0 Gray
AVIL	10677	ENSG00000135407	0 Gray
AVL9	23080	ENSG00000105778	0 Gray
AVPI1	60370	ENSG00000119986	0 Gray
AXIN1	8312	ENSG00000103126	0 Gray
AXIN2	8313	ENSG00000168646	0 Gray
AXL	558	ENSG00000167601	0 Gray
AZI2	64343	ENSG00000163512	0 Gray
AZIN1	51582	ENSG00000155096	0 Gray
AZIN2	113451	ENSG00000142920	0 Gray
B2M	567	ENSG00000166710	0 Gray
B3GALNT1	8706	ENSG00000169255	0 Gray
B3GALNT2	148789	ENSG00000162885	0 Gray
B3GALT2	8707	ENSG00000162630	0 Gray
B3GALT4	8705	ENSG00000235863	0 Gray
B3GALT5	10317	ENSG00000183778	0 Gray
B3GALT5.AS1	NA	NA	0 Gray
B3GALT6	126792	ENSG00000176022	0 Gray
B3GAT3	26229	ENSG00000149541	0 Gray
B3GLCT	145173	ENSG00000187676	0 Gray
B3GNT2	10678	ENSG00000170340	0 Gray
B3GNT5	84002	ENSG00000176597	0 Gray
B3GNT7	93010	ENSG00000156966	0 Gray
B3GNT8	374907	ENSG00000177191	0 Gray
B3GNT9	84752	ENSG00000237172	0 Gray
B3GNTL1	146712	ENSG00000175711	0 Gray
B4GALNT1	2583	ENSG00000135454	0 Gray
B4GALNT3	283358	ENSG00000139044	0 Gray
B4GALNT4	338707	ENSG00000182272	0 Gray
B4GALT1	2683	ENSG00000086062	0 Gray
B4GALT1.AS1	NA	NA	0 Gray
B4GALT2	8704	ENSG00000117411	0 Gray
B4GALT3	8703	ENSG00000158850	0 Gray
B4GALT4	8702	ENSG00000121578	0 Gray
B4GALT5	9334	ENSG00000158470	0 Gray
B4GALT6	9331	ENSG00000118276	0 Gray
B4GALT7	11285	ENSG00000027847	0 Gray
B4GAT1	11041	ENSG00000174684	0 Gray
B9D1	27077	ENSG00000108641	0 Gray
B9D2	80776	ENSG00000123810	0 Gray
BAALC	79870	ENSG00000164929	0 Gray
BAALC.AS1	NA	NA	0 Gray
BABAM1	29086	ENSG00000105393	0 Gray
BABAM2	9577	ENSG00000158019	0 Gray
BACE1	23621	ENSG00000186318	0 Gray
BACE2	25825	ENSG00000182240	0 Gray
BACH1	571	ENSG00000156273	0 Gray
BACH2	60468	ENSG00000112182	0 Gray
BAD	572	ENSG00000002330	0 Gray
BAG1	573	ENSG00000107262	0 Gray
BAG2	9532	ENSG00000112208	0 Gray
BAG3	9531	ENSG00000151929	0 Gray
BAG4	9530	ENSG00000156735	0 Gray
BAG5	9529	ENSG00000166170	0 Gray
BAG6	7917	ENSG00000204463	0 Gray
BAHCC1	57597	ENSG00000266074	0 Gray
BAHD1	22893	ENSG00000140320	0 Gray
BAIAP2	10458	ENSG00000175866	0 Gray
BAIAP2.DT	NA	NA	0 Gray
BAIAP2L1	55971	ENSG00000006453	0 Gray
BAIAP2L2	80115	ENSG00000128298	0 Gray
BAK1	578	ENSG00000030110	0 Gray
BAMBI	25805	ENSG00000095739	0 Gray
BANF1	8815	ENSG00000175334	0 Gray
BANK1	55024	ENSG00000153064	0 Gray
BANP	54971	ENSG00000172530	0 Gray
BAP1	8314	ENSG00000163930	0 Gray
BARD1	580	ENSG00000138376	0 Gray
BASP1	10409	ENSG00000176788	0 Gray
BASP1.AS1	NA	NA	0 Gray
BATF2	116071	ENSG00000168062	0 Gray
BATF3	55509	ENSG00000123685	0 Gray
BAX	581	ENSG00000087088	0 Gray
BAZ1A	11177	ENSG00000198604	0 Gray
BAZ1B	9031	ENSG00000009954	0 Gray
BAZ2A	11176	ENSG00000076108	0 Gray
BAZ2B	29994	ENSG00000123636	0 Gray
BBC3	27113	ENSG00000105327	0 Gray
BBIP1	92482	ENSG00000214413	0 Gray
BBOF1	80127	ENSG00000119636	0 Gray
BBOX1.AS1	NA	NA	0 Gray
BBS1	582	ENSG00000174483	0 Gray
BBS10	79738	ENSG00000179941	0 Gray
BBS12	166379	ENSG00000181004	0 Gray
BBS2	583	ENSG00000125124	0 Gray
BBS4	585	ENSG00000140463	0 Gray
BBS5	129880	ENSG00000163093	0 Gray
BBS7	55212	ENSG00000138686	0 Gray
BBS9	27241	ENSG00000122507	0 Gray
BBX	56987	ENSG00000114439	0 Gray
BCAM	4059	ENSG00000187244	0 Gray
BCAP29	55973	ENSG00000075790	0 Gray
BCAP31	10134	ENSG00000185825	0 Gray
BCAR1	9564	ENSG00000050820	0 Gray
BCAR3	8412	ENSG00000137936	0 Gray
BCAS1	8537	ENSG00000064787	0 Gray
BCAS2	10286	ENSG00000116752	0 Gray
BCAS3	54828	ENSG00000141376	0 Gray
BCAS4	55653	ENSG00000124243	0 Gray
BCAT1	586	ENSG00000060982	0 Gray
BCAT2	587	ENSG00000105552	0 Gray
BCCIP	56647	ENSG00000107949	0 Gray
BCDIN3D	144233	ENSG00000186666	0 Gray
BCDIN3D.AS1	NA	NA	0 Gray
BCHE	590	ENSG00000114200	0 Gray
BCKDHA	593	ENSG00000248098	0 Gray
BCKDHB	594	ENSG00000083123	0 Gray
BCKDK	10295	ENSG00000103507	0 Gray
BCL10	8915	ENSG00000142867	0 Gray
BCL11A	53335	ENSG00000119866	0 Gray
BCL11B	64919	ENSG00000127152	0 Gray
BCL2	596	ENSG00000171791	0 Gray
BCL2A1	597	ENSG00000140379	0 Gray
BCL2L1	598	ENSG00000171552	0 Gray
BCL2L11	10018	ENSG00000153094	0 Gray
BCL2L12	83596	ENSG00000126453	0 Gray
BCL2L13	23786	ENSG00000099968	0 Gray
BCL2L2	599	ENSG00000129473	0 Gray
BCL2L2.PABPN1	NA	NA	0 Gray
BCL3	602	ENSG00000069399	0 Gray
BCL6	604	ENSG00000113916	0 Gray
BCL6B	255877	ENSG00000161940	0 Gray
BCL7A	605	ENSG00000110987	0 Gray
BCL7B	9275	ENSG00000106635	0 Gray
BCL7C	9274	ENSG00000099385	0 Gray
BCL9	607	ENSG00000116128	0 Gray
BCL9L	283149	ENSG00000186174	0 Gray
BCLAF1	9774	ENSG00000029363	0 Gray
BCLAF3	256643	ENSG00000173681	0 Gray
BCO2	83875	ENSG00000197580	0 Gray
BCOR	54880	ENSG00000183337	0 Gray
BCORL1	63035	ENSG00000085185	0 Gray
BCR	613	ENSG00000186716	0 Gray
BCS1L	617	ENSG00000074582	0 Gray
BDH1	622	ENSG00000161267	0 Gray
BDH2	56898	ENSG00000164039	0 Gray
BDKRB1	623	ENSG00000100739	0 Gray
BDKRB2	624	ENSG00000168398	0 Gray
BDNF	627	ENSG00000176697	0 Gray
BDNF.AS	NA	NA	0 Gray
BDP1	55814	ENSG00000145734	0 Gray
BEAN1	146227	ENSG00000166546	0 Gray
BECN1	8678	ENSG00000126581	0 Gray
BEGAIN	57596	ENSG00000183092	0 Gray
BEND3	57673	ENSG00000178409	0 Gray
BEND5	79656	ENSG00000162373	0 Gray
BEND6	221336	ENSG00000151917	0 Gray
BEND7	222389	ENSG00000165626	0 Gray
BEST1	7439	ENSG00000167995	0 Gray
BET1	10282	ENSG00000105829	0 Gray
BET1L	51272	ENSG00000177951	0 Gray
BEX1	55859	ENSG00000133169	0 Gray
BEX2	84707	ENSG00000133134	0 Gray
BEX3	27018	ENSG00000166681	0 Gray
BEX4	56271	ENSG00000102409	0 Gray
BFAR	51283	ENSG00000103429	0 Gray
BFSP1	631	ENSG00000125864	0 Gray
BGN	633	ENSG00000182492	0 Gray
BHLHB9	80823	ENSG00000198908	0 Gray
BHLHE22	27319	ENSG00000180828	0 Gray
BHLHE40	8553	ENSG00000134107	0 Gray
BHLHE40.AS1	NA	NA	0 Gray
BHLHE41	79365	ENSG00000123095	0 Gray
BHMT2	23743	ENSG00000132840	0 Gray
BICC1	80114	ENSG00000122870	0 Gray
BICD1	636	ENSG00000151746	0 Gray
BICD2	23299	ENSG00000185963	0 Gray
BICRA	29998	ENSG00000063169	0 Gray
BICRAL	23506	ENSG00000112624	0 Gray
BID	637	ENSG00000015475	0 Gray
BIN1	274	ENSG00000136717	0 Gray
BIN3	55909	ENSG00000147439	0 Gray
BIRC2	329	ENSG00000110330	0 Gray
BIRC3	330	ENSG00000023445	0 Gray
BIRC5	332	ENSG00000089685	0 Gray
BIRC6	57448	ENSG00000115760	0 Gray
BIRC7	79444	ENSG00000101197	0 Gray
BIVM	54841	ENSG00000134897	0 Gray
BLCAP	10904	ENSG00000166619	0 Gray
BLM	641	ENSG00000197299	0 Gray
BLMH	642	ENSG00000108578	0 Gray
BLOC1S1	2647	ENSG00000135441	0 Gray
BLOC1S2	282991	ENSG00000196072	0 Gray
BLOC1S3	388552	ENSG00000189114	0 Gray
BLOC1S4	55330	ENSG00000186222	0 Gray
BLOC1S5	63915	ENSG00000188428	0 Gray
BLOC1S6	26258	ENSG00000104164	0 Gray
BLVRA	644	ENSG00000106605	0 Gray
BLVRB	645	ENSG00000090013	0 Gray
BLZF1	8548	ENSG00000117475	0 Gray
BMERB1	89927	ENSG00000166780	0 Gray
BMF	90427	ENSG00000104081	0 Gray
BMI1	648	ENSG00000168283	0 Gray
BMP1	649	ENSG00000168487	0 Gray
BMP2	650	ENSG00000125845	0 Gray
BMP2K	55589	ENSG00000138756	0 Gray
BMP3	651	ENSG00000152785	0 Gray
BMP4	652	ENSG00000125378	0 Gray
BMP6	654	ENSG00000153162	0 Gray
BMP8B	656	ENSG00000116985	0 Gray
BMPER	168667	ENSG00000164619	0 Gray
BMPR1A	657	ENSG00000107779	0 Gray
BMPR1B	658	ENSG00000138696	0 Gray
BMPR2	659	ENSG00000204217	0 Gray
BMS1	9790	ENSG00000165733	0 Gray
BMS1P1	399761	ENSG00000204177	0 Gray
BMT2	154743	ENSG00000164603	0 Gray
BNC1	646	ENSG00000169594	0 Gray
BNC2	54796	ENSG00000173068	0 Gray
BNC2.AS1	NA	NA	0 Gray
BNIP1	662	ENSG00000113734	0 Gray
BNIP2	663	ENSG00000140299	0 Gray
BNIP3	664	ENSG00000176171	0 Gray
BNIP3L	665	ENSG00000104765	0 Gray
BOC	91653	ENSG00000144857	0 Gray
BOD1	91272	ENSG00000145919	0 Gray
BOD1L1	259282	ENSG00000038219	0 Gray
BOK	666	ENSG00000176720	0 Gray
BOLA1	51027	ENSG00000178096	0 Gray
BOLA3	388962	ENSG00000163170	0 Gray
BOLA3.AS1	NA	NA	0 Gray
BOP1	23246	ENSG00000261236	0 Gray
BORA	79866	ENSG00000136122	0 Gray
BORCS5	118426	ENSG00000165714	0 Gray
BORCS6	54785	ENSG00000196544	0 Gray
BORCS7	119032	ENSG00000166275	0 Gray
BORCS8	729991	ENSG00000254901	0 Gray
BPGM	669	ENSG00000172331	0 Gray
BPHL	670	ENSG00000137274	0 Gray
BPI	671	ENSG00000101425	0 Gray
BPIFB4	149954	ENSG00000186191	0 Gray
BPNT1	10380	ENSG00000162813	0 Gray
BPTF	2186	ENSG00000171634	0 Gray
BRAF	673	ENSG00000157764	0 Gray
BRAP	8315	ENSG00000089234	0 Gray
BRAT1	221927	ENSG00000106009	0 Gray
BRCA1	672	ENSG00000012048	0 Gray
BRCA2	675	ENSG00000139618	0 Gray
BRCC3	79184	ENSG00000185515	0 Gray
BRD1	23774	ENSG00000100425	0 Gray
BRD2	6046	ENSG00000204256	0 Gray
BRD3	8019	ENSG00000169925	0 Gray
BRD3OS	266655	ENSG00000235106	0 Gray
BRD4	23476	ENSG00000141867	0 Gray
BRD7	29117	ENSG00000166164	0 Gray
BRD8	10902	ENSG00000112983	0 Gray
BRD9	65980	ENSG00000028310	0 Gray
BRF1	2972	ENSG00000185024	0 Gray
BRF2	55290	ENSG00000104221	0 Gray
BRI3	25798	ENSG00000164713	0 Gray
BRI3BP	140707	ENSG00000184992	0 Gray
BRICD5	283870	ENSG00000182685	0 Gray
BRINP1	1620	ENSG00000078725	0 Gray
BRINP2	57795	ENSG00000198797	0 Gray
BRIP1	83990	ENSG00000136492	0 Gray
BRIX1	55299	ENSG00000113460	0 Gray
BRK1	55845	ENSG00000254999	0 Gray
BRMS1	25855	ENSG00000174744	0 Gray
BRMS1L	84312	ENSG00000100916	0 Gray
BROX	148362	ENSG00000162819	0 Gray
BRPF1	7862	ENSG00000156983	0 Gray
BRPF3	27154	ENSG00000096070	0 Gray
BRSK1	84446	ENSG00000160469	0 Gray
BRSK2	9024	ENSG00000174672	0 Gray
BRWD1	54014	ENSG00000185658	0 Gray
BRWD3	254065	ENSG00000165288	0 Gray
BSCL2	26580	ENSG00000168000	0 Gray
BSDC1	55108	ENSG00000160058	0 Gray
BSG	682	ENSG00000172270	0 Gray
BSN	8927	ENSG00000164061	0 Gray
BST1	683	ENSG00000109743	0 Gray
BST2	684	ENSG00000130303	0 Gray
BTAF1	9044	ENSG00000095564	0 Gray
BTBD1	53339	ENSG00000064726	0 Gray
BTBD10	84280	ENSG00000148925	0 Gray
BTBD11	121551	ENSG00000151136	0 Gray
BTBD19	149478	ENSG00000222009	0 Gray
BTBD2	55643	ENSG00000133243	0 Gray
BTBD3	22903	ENSG00000132640	0 Gray
BTBD6	90135	ENSG00000184887	0 Gray
BTBD7	55727	ENSG00000011114	0 Gray
BTBD9	114781	ENSG00000183826	0 Gray
BTD	686	ENSG00000169814	0 Gray
BTF3	689	ENSG00000145741	0 Gray
BTF3L4	91408	ENSG00000134717	0 Gray
BTG1	694	ENSG00000133639	0 Gray
BTG2	7832	ENSG00000159388	0 Gray
BTG3	10950	ENSG00000154640	0 Gray
BTG3.AS1	NA	NA	0 Gray
BTN2A1	11120	ENSG00000112763	0 Gray
BTN2A2	10385	ENSG00000124508	0 Gray
BTN2A3P	54718	ENSG00000124549	0 Gray
BTN3A1	11119	ENSG00000026950	0 Gray
BTN3A2	11118	ENSG00000186470	0 Gray
BTN3A3	10384	ENSG00000111801	0 Gray
BTRC	8945	ENSG00000166167	0 Gray
BUB1	699	ENSG00000169679	0 Gray
BUB1B	701	ENSG00000156970	0 Gray
BUB3	9184	ENSG00000154473	0 Gray
BUD13	84811	ENSG00000137656	0 Gray
BUD23	114049	ENSG00000071462	0 Gray
BUD31	8896	ENSG00000106245	0 Gray
BVES	11149	ENSG00000112276	0 Gray
BVES.AS1	NA	NA	0 Gray
BYSL	705	ENSG00000112578	0 Gray
BZW1	9689	ENSG00000082153	0 Gray
BZW2	28969	ENSG00000136261	0 Gray
C10orf105	414152	ENSG00000214688	0 Gray
C10orf143	387723	ENSG00000237489	0 Gray
C10orf25	NA	NA	0 Gray
C10orf55	414236	ENSG00000222047	0 Gray
C10orf88	80007	ENSG00000119965	0 Gray
C10orf90	118611	ENSG00000154493	0 Gray
C11orf1	64776	ENSG00000137720	0 Gray
C11orf24	53838	ENSG00000171067	0 Gray
C11orf45	219833	ENSG00000174370	0 Gray
C11orf49	79096	ENSG00000149179	0 Gray
C11orf54	28970	ENSG00000182919	0 Gray
C11orf58	10944	ENSG00000110696	0 Gray
C11orf65	160140	ENSG00000166323	0 Gray
C11orf68	83638	ENSG00000175573	0 Gray
C11orf71	54494	ENSG00000180425	0 Gray
C11orf74	NA	NA	0 Gray
C11orf80	79703	ENSG00000173715	0 Gray
C11orf87	399947	ENSG00000185742	0 Gray
C11orf88	NA	NA	0 Gray
C11orf95	NA	NA	0 Gray
C11orf96	387763	ENSG00000187479	0 Gray
C12orf10	NA	NA	0 Gray
C12orf29	91298	ENSG00000133641	0 Gray
C12orf4	57102	ENSG00000047621	0 Gray
C12orf43	64897	ENSG00000157895	0 Gray
C12orf45	NA	NA	0 Gray
C12orf49	NA	NA	0 Gray
C12orf56	115749	ENSG00000185306	0 Gray
C12orf57	113246	ENSG00000111678	0 Gray
C12orf60	144608	ENSG00000182993	0 Gray
C12orf65	NA	NA	0 Gray
C12orf66	NA	NA	0 Gray
C12orf73	728568	ENSG00000204954	0 Gray
C12orf75	387882	ENSG00000235162	0 Gray
C12orf76	400073	ENSG00000174456	0 Gray
C14orf119	55017	ENSG00000179933	0 Gray
C14orf132	56967	ENSG00000227051	0 Gray
C14orf28	122525	ENSG00000179476	0 Gray
C14orf93	60686	ENSG00000100802	0 Gray
C15orf39	56905	ENSG00000167173	0 Gray
C15orf40	123207	ENSG00000169609	0 Gray
C15orf41	NA	NA	0 Gray
C15orf48	84419	ENSG00000166920	0 Gray
C15orf54	NA	NA	0 Gray
C15orf61	145853	ENSG00000189227	0 Gray
C15orf62	643338	ENSG00000188277	0 Gray
C15orf65	145788	ENSG00000261652	0 Gray
C16orf46	123775	ENSG00000166455	0 Gray
C16orf58	NA	NA	0 Gray
C16orf70	NA	NA	0 Gray
C16orf71	NA	NA	0 Gray
C16orf72	29035	ENSG00000182831	0 Gray
C16orf74	404550	ENSG00000154102	0 Gray
C16orf86	388284	ENSG00000159761	0 Gray
C16orf87	388272	ENSG00000155330	0 Gray
C16orf89	146556	ENSG00000153446	0 Gray
C16orf91	283951	ENSG00000174109	0 Gray
C16orf95	100506581	ENSG00000260456	0 Gray
C17orf100	388327	ENSG00000256806	0 Gray
C17orf107	100130311	ENSG00000205710	0 Gray
C17orf49	124944	ENSG00000258315	0 Gray
C17orf53	NA	NA	0 Gray
C17orf58	284018	ENSG00000186665	0 Gray
C17orf67	339210	ENSG00000214226	0 Gray
C17orf75	64149	ENSG00000108666	0 Gray
C17orf80	55028	ENSG00000141219	0 Gray
C17orf82	NA	NA	0 Gray
C17orf97	400566	ENSG00000187624	0 Gray
C18orf21	83608	ENSG00000141428	0 Gray
C18orf25	147339	ENSG00000152242	0 Gray
C18orf32	497661	ENSG00000177576	0 Gray
C18orf54	162681	ENSG00000166845	0 Gray
C18orf65	NA	NA	0 Gray
C19orf12	83636	ENSG00000131943	0 Gray
C19orf24	NA	NA	0 Gray
C19orf25	148223	ENSG00000119559	0 Gray
C19orf38	255809	ENSG00000214212	0 Gray
C19orf44	84167	ENSG00000105072	0 Gray
C19orf47	126526	ENSG00000160392	0 Gray
C19orf48	84798	ENSG00000167747	0 Gray
C19orf53	28974	ENSG00000104979	0 Gray
C19orf54	284325	ENSG00000188493	0 Gray
C19orf57	NA	NA	0 Gray
C19orf71	100128569	ENSG00000183397	0 Gray
C19orf73	55150	ENSG00000221916	0 Gray
C1D	10438	ENSG00000197223	0 Gray
C1GALT1	56913	ENSG00000106392	0 Gray
C1GALT1C1	29071	ENSG00000171155	0 Gray
C1GALT1C1L	728819	ENSG00000223658	0 Gray
C1orf109	54955	ENSG00000116922	0 Gray
C1orf112	55732	ENSG00000000460	0 Gray
C1orf115	79762	ENSG00000162817	0 Gray
C1orf122	127687	ENSG00000197982	0 Gray
C1orf131	128061	ENSG00000143633	0 Gray
C1orf158	93190	ENSG00000157330	0 Gray
C1orf159	54991	ENSG00000131591	0 Gray
C1orf174	339448	ENSG00000198912	0 Gray
C1orf198	84886	ENSG00000119280	0 Gray
C1orf21	81563	ENSG00000116667	0 Gray
C1orf216	127703	ENSG00000142686	0 Gray
C1orf220	400798	ENSG00000213057	0 Gray
C1orf226	400793	ENSG00000239887	0 Gray
C1orf229	NA	NA	0 Gray
C1orf35	79169	ENSG00000143793	0 Gray
C1orf43	25912	ENSG00000143612	0 Gray
C1orf50	79078	ENSG00000164008	0 Gray
C1orf52	148423	ENSG00000162642	0 Gray
C1orf53	388722	ENSG00000203724	0 Gray
C1orf54	79630	ENSG00000118292	0 Gray
C1orf56	54964	ENSG00000143443	0 Gray
C1orf74	148304	ENSG00000162757	0 Gray
C1QBP	708	ENSG00000108561	0 Gray
C1QL1	10882	ENSG00000131094	0 Gray
C1QL3	389941	ENSG00000165985	0 Gray
C1QTNF1	114897	ENSG00000173918	0 Gray
C1QTNF12	388581	ENSG00000184163	0 Gray
C1QTNF2	114898	ENSG00000145861	0 Gray
C1QTNF3	114899	ENSG00000082196	0 Gray
C1QTNF5	114902	ENSG00000223953	0 Gray
C1QTNF6	114904	ENSG00000133466	0 Gray
C1QTNF7	114905	ENSG00000163145	0 Gray
C1R	715	ENSG00000159403	0 Gray
C1RL	51279	ENSG00000139178	0 Gray
C1RL.AS1	NA	NA	0 Gray
C1S	716	ENSG00000182326	0 Gray
C2	717	ENSG00000166278	0 Gray
C20orf194	NA	NA	0 Gray
C20orf27	54976	ENSG00000101220	0 Gray
C20orf96	140680	ENSG00000196476	0 Gray
C21orf58	54058	ENSG00000160298	0 Gray
C21orf91	54149	ENSG00000154642	0 Gray
C22orf15	150248	ENSG00000169314	0 Gray
C22orf23	84645	ENSG00000128346	0 Gray
C22orf31	25770	ENSG00000100249	0 Gray
C22orf39	128977	ENSG00000242259	0 Gray
C22orf46	79640	ENSG00000184208	0 Gray
C2CD2	25966	ENSG00000157617	0 Gray
C2CD2L	9854	ENSG00000172375	0 Gray
C2CD3	26005	ENSG00000168014	0 Gray
C2CD5	9847	ENSG00000111731	0 Gray
C2CD6	151254	ENSG00000155754	0 Gray
C2orf16	84226	ENSG00000221843	0 Gray
C2orf42	54980	ENSG00000115998	0 Gray
C2orf49	79074	ENSG00000135974	0 Gray
C2orf68	388969	ENSG00000168887	0 Gray
C2orf69	205327	ENSG00000178074	0 Gray
C2orf74	339804	ENSG00000237651	0 Gray
C2orf76	130355	ENSG00000186132	0 Gray
C2orf88	84281	ENSG00000187699	0 Gray
C2orf92	728537	ENSG00000228486	0 Gray
C3	718	ENSG00000125730	0 Gray
C3orf14	57415	ENSG00000114405	0 Gray
C3orf18	51161	ENSG00000088543	0 Gray
C3orf33	285315	ENSG00000174928	0 Gray
C3orf38	285237	ENSG00000179021	0 Gray
C3orf52	79669	ENSG00000114529	0 Gray
C3orf62	375341	ENSG00000188315	0 Gray
C3orf67	NA	NA	0 Gray
C3orf70	285382	ENSG00000187068	0 Gray
C3orf80	401097	ENSG00000180044	0 Gray
C4A	720	ENSG00000244731	0 Gray
C4B	721	ENSG00000224389	0 Gray
C4orf3	401152	ENSG00000164096	0 Gray
C4orf33	132321	ENSG00000151470	0 Gray
C4orf36	132989	ENSG00000163633	0 Gray
C4orf46	201725	ENSG00000205208	0 Gray
C4orf47	441054	ENSG00000205129	0 Gray
C4orf48	401115	ENSG00000243449	0 Gray
C5	727	ENSG00000106804	0 Gray
C5AR2	27202	ENSG00000134830	0 Gray
C5orf15	56951	ENSG00000113583	0 Gray
C5orf17	NA	NA	0 Gray
C5orf22	55322	ENSG00000082213	0 Gray
C5orf24	134553	ENSG00000181904	0 Gray
C5orf30	NA	NA	0 Gray
C5orf34	375444	ENSG00000172244	0 Gray
C5orf38	153571	ENSG00000186493	0 Gray
C5orf46	389336	ENSG00000178776	0 Gray
C5orf51	285636	ENSG00000205765	0 Gray
C5orf56	NA	NA	0 Gray
C5orf63	401207	ENSG00000164241	0 Gray
C5orf66	NA	NA	0 Gray
C6orf120	387263	ENSG00000185127	0 Gray
C6orf132	647024	ENSG00000188112	0 Gray
C6orf136	221545	ENSG00000204564	0 Gray
C6orf203	NA	NA	0 Gray
C6orf226	441150	ENSG00000221821	0 Gray
C6orf47	57827	ENSG00000204439	0 Gray
C6orf52	347744	ENSG00000137434	0 Gray
C6orf58	352999	ENSG00000184530	0 Gray
C6orf62	81688	ENSG00000112308	0 Gray
C6orf89	221477	ENSG00000198663	0 Gray
C7orf25	79020	ENSG00000136197	0 Gray
C7orf26	79034	ENSG00000146576	0 Gray
C7orf31	136895	ENSG00000153790	0 Gray
C7orf50	84310	ENSG00000146540	0 Gray
C8orf31	NA	NA	0 Gray
C8orf33	65265	ENSG00000182307	0 Gray
C8orf34	116328	ENSG00000165084	0 Gray
C8orf37	157657	ENSG00000156172	0 Gray
C8orf44	56260	ENSG00000288596	0 Gray
C8orf48	157773	ENSG00000164743	0 Gray
C8orf58	541565	ENSG00000241852	0 Gray
C8orf76	84933	ENSG00000189376	0 Gray
C8orf82	414919	ENSG00000213563	0 Gray
C8orf88	100127983	ENSG00000253250	0 Gray
C9orf116	138162	ENSG00000160345	0 Gray
C9orf16	NA	NA	0 Gray
C9orf40	55071	ENSG00000135045	0 Gray
C9orf43	257169	ENSG00000157653	0 Gray
C9orf50	375759	ENSG00000179058	0 Gray
C9orf64	84267	ENSG00000165118	0 Gray
C9orf72	203228	ENSG00000147894	0 Gray
C9orf78	51759	ENSG00000136819	0 Gray
C9orf85	138241	ENSG00000155621	0 Gray
CA11	770	ENSG00000063180	0 Gray
CA12	771	ENSG00000074410	0 Gray
CA13	377677	ENSG00000185015	0 Gray
CA14	23632	ENSG00000118298	0 Gray
CA5B	11238	ENSG00000169239	0 Gray
CA5BP1	340591	ENSG00000186312	0 Gray
CA9	768	ENSG00000107159	0 Gray
CAAP1	79886	ENSG00000120159	0 Gray
CAB39	51719	ENSG00000135932	0 Gray
CAB39L	81617	ENSG00000102547	0 Gray
CABCOCO1	219621	ENSG00000183346	0 Gray
CABIN1	23523	ENSG00000099991	0 Gray
CABLES1	91768	ENSG00000134508	0 Gray
CABLES2	81928	ENSG00000149679	0 Gray
CABYR	26256	ENSG00000154040	0 Gray
CACFD1	11094	ENSG00000160325	0 Gray
CACHD1	57685	ENSG00000158966	0 Gray
CACNA1A	773	ENSG00000141837	0 Gray
CACNA1C	775	ENSG00000151067	0 Gray
CACNA1G	8913	ENSG00000006283	0 Gray
CACNA1G.AS1	NA	NA	0 Gray
CACNA1H	8912	ENSG00000196557	0 Gray
CACNA2D1	781	ENSG00000153956	0 Gray
CACNA2D2	9254	ENSG00000007402	0 Gray
CACNA2D3	55799	ENSG00000157445	0 Gray
CACNA2D4	93589	ENSG00000151062	0 Gray
CACNB1	782	ENSG00000067191	0 Gray
CACNB2	783	ENSG00000165995	0 Gray
CACNB3	784	ENSG00000167535	0 Gray
CACNB4	785	ENSG00000182389	0 Gray
CACNG7	59284	ENSG00000105605	0 Gray
CACNG8	59283	ENSG00000142408	0 Gray
CACTIN	58509	ENSG00000105298	0 Gray
CACTIN.AS1	NA	NA	0 Gray
CACUL1	143384	ENSG00000151893	0 Gray
CACYBP	27101	ENSG00000116161	0 Gray
CAD	790	ENSG00000084774	0 Gray
CADM1	23705	ENSG00000182985	0 Gray
CADM3	57863	ENSG00000162706	0 Gray
CADM4	199731	ENSG00000105767	0 Gray
CADPS	8618	ENSG00000163618	0 Gray
CADPS2	93664	ENSG00000081803	0 Gray
CALB2	794	ENSG00000172137	0 Gray
CALCOCO1	57658	ENSG00000012822	0 Gray
CALCOCO2	10241	ENSG00000136436	0 Gray
CALCRL	10203	ENSG00000064989	0 Gray
CALD1	800	ENSG00000122786	0 Gray
CALHM2	51063	ENSG00000138172	0 Gray
CALHM5	254228	ENSG00000178033	0 Gray
CALHM6	441168	ENSG00000188820	0 Gray
CALM1	801	ENSG00000198668	0 Gray
CALM2	805	ENSG00000143933	0 Gray
CALM3	808	ENSG00000160014	0 Gray
CALML4	91860	ENSG00000129007	0 Gray
CALR	811	ENSG00000179218	0 Gray
CALU	813	ENSG00000128595	0 Gray
CAMK1	8536	ENSG00000134072	0 Gray
CAMK1D	57118	ENSG00000183049	0 Gray
CAMK1G	57172	ENSG00000008118	0 Gray
CAMK2A	815	ENSG00000070808	0 Gray
CAMK2B	816	ENSG00000058404	0 Gray
CAMK2D	817	ENSG00000145349	0 Gray
CAMK2G	818	ENSG00000148660	0 Gray
CAMK2N1	55450	ENSG00000162545	0 Gray
CAMK2N2	94032	ENSG00000163888	0 Gray
CAMK4	814	ENSG00000152495	0 Gray
CAMKK1	84254	ENSG00000004660	0 Gray
CAMKK2	10645	ENSG00000110931	0 Gray
CAMKMT	79823	ENSG00000143919	0 Gray
CAMLG	819	ENSG00000164615	0 Gray
CAMSAP1	157922	ENSG00000130559	0 Gray
CAMSAP2	23271	ENSG00000118200	0 Gray
CAMTA1	23261	ENSG00000171735	0 Gray
CAMTA2	23125	ENSG00000108509	0 Gray
CAND1	55832	ENSG00000111530	0 Gray
CAND2	23066	ENSG00000144712	0 Gray
CANT1	124583	ENSG00000171302	0 Gray
CANX	821	ENSG00000127022	0 Gray
CAP1	10487	ENSG00000131236	0 Gray
CAP2	10486	ENSG00000112186	0 Gray
CAPG	822	ENSG00000042493	0 Gray
CAPN1	823	ENSG00000014216	0 Gray
CAPN10	11132	ENSG00000142330	0 Gray
CAPN10.DT	NA	NA	0 Gray
CAPN15	6650	ENSG00000103326	0 Gray
CAPN2	824	ENSG00000162909	0 Gray
CAPN5	726	ENSG00000149260	0 Gray
CAPN7	23473	ENSG00000131375	0 Gray
CAPNS1	826	ENSG00000126247	0 Gray
CAPRIN1	4076	ENSG00000135387	0 Gray
CAPRIN2	65981	ENSG00000110888	0 Gray
CAPS	828	ENSG00000105519	0 Gray
CAPS2	84698	ENSG00000180881	0 Gray
CAPZA1	829	ENSG00000116489	0 Gray
CAPZA2	830	ENSG00000198898	0 Gray
CAPZB	832	ENSG00000077549	0 Gray
CARD10	29775	ENSG00000100065	0 Gray
CARD16	114769	ENSG00000204397	0 Gray
CARD19	84270	ENSG00000165233	0 Gray
CARD6	84674	ENSG00000132357	0 Gray
CARD8	22900	ENSG00000105483	0 Gray
CARD8.AS1	NA	NA	0 Gray
CARD9	64170	ENSG00000187796	0 Gray
CARF	79800	ENSG00000138380	0 Gray
CARHSP1	23589	ENSG00000153048	0 Gray
CARM1	10498	ENSG00000142453	0 Gray
CARMIL1	55604	ENSG00000079691	0 Gray
CARMIL2	146206	ENSG00000159753	0 Gray
CARNMT1	138199	ENSG00000156017	0 Gray
CARNS1	57571	ENSG00000172508	0 Gray
CARS	NA	NA	0 Gray
CARS2	79587	ENSG00000134905	0 Gray
CASC1	NA	NA	0 Gray
CASC2	255082	ENSG00000177640	0 Gray
CASC3	22794	ENSG00000108349	0 Gray
CASC4	NA	NA	0 Gray
CASD1	64921	ENSG00000127995	0 Gray
CASK	8573	ENSG00000147044	0 Gray
CASKIN1	57524	ENSG00000167971	0 Gray
CASKIN2	57513	ENSG00000177303	0 Gray
CASP1	834	ENSG00000137752	0 Gray
CASP10	843	ENSG00000003400	0 Gray
CASP17P	NA	NA	0 Gray
CASP2	835	ENSG00000106144	0 Gray
CASP3	836	ENSG00000164305	0 Gray
CASP4	837	ENSG00000196954	0 Gray
CASP6	839	ENSG00000138794	0 Gray
CASP7	840	ENSG00000165806	0 Gray
CASP8	841	ENSG00000064012	0 Gray
CASP8AP2	9994	ENSG00000118412	0 Gray
CASP9	842	ENSG00000132906	0 Gray
CASQ2	845	ENSG00000118729	0 Gray
CASS4	57091	ENSG00000087589	0 Gray
CAST	831	ENSG00000153113	0 Gray
CASTOR1	652968	ENSG00000239282	0 Gray
CASTOR2	729438	ENSG00000274070	0 Gray
CASTOR3	352954	ENSG00000239521	0 Gray
CAT	847	ENSG00000121691	0 Gray
CATSPER2P1	440278	ENSG00000205771	0 Gray
CATSPERE	257044	ENSG00000179397	0 Gray
CATSPERG	57828	ENSG00000099338	0 Gray
CAV1	857	ENSG00000105974	0 Gray
CAV2	858	ENSG00000105971	0 Gray
CAVIN1	284119	ENSG00000177469	0 Gray
CAVIN2	8436	ENSG00000168497	0 Gray
CAVIN3	112464	ENSG00000170955	0 Gray
CAVIN4	347273	ENSG00000170681	0 Gray
CBARP	255057	ENSG00000099625	0 Gray
CBFA2T2	9139	ENSG00000078699	0 Gray
CBFB	865	ENSG00000067955	0 Gray
CBL	867	ENSG00000110395	0 Gray
CBLB	868	ENSG00000114423	0 Gray
CBLL1	79872	ENSG00000105879	0 Gray
CBLN3	643866	ENSG00000139899	0 Gray
CBR1	873	ENSG00000159228	0 Gray
CBR3	874	ENSG00000159231	0 Gray
CBR3.AS1	NA	NA	0 Gray
CBR4	84869	ENSG00000145439	0 Gray
CBS	875	ENSG00000160200	0 Gray
CBWD1	55871	ENSG00000172785	0 Gray
CBWD2	150472	ENSG00000136682	0 Gray
CBWD5	220869	ENSG00000147996	0 Gray
CBWD6	644019	ENSG00000215126	0 Gray
CBX1	10951	ENSG00000108468	0 Gray
CBX2	84733	ENSG00000173894	0 Gray
CBX3	11335	ENSG00000122565	0 Gray
CBX3P2	645158	ENSG00000266405	0 Gray
CBX4	8535	ENSG00000141582	0 Gray
CBX5	23468	ENSG00000094916	0 Gray
CBX6	23466	ENSG00000183741	0 Gray
CBX7	23492	ENSG00000100307	0 Gray
CBX8	57332	ENSG00000141570	0 Gray
CBY1	25776	ENSG00000100211	0 Gray
CC2D1A	54862	ENSG00000132024	0 Gray
CC2D1B	200014	ENSG00000154222	0 Gray
CC2D2A	57545	ENSG00000048342	0 Gray
CCAR1	55749	ENSG00000060339	0 Gray
CCAR2	57805	ENSG00000158941	0 Gray
CCBE1	147372	ENSG00000183287	0 Gray
CCDC102A	92922	ENSG00000135736	0 Gray
CCDC102B	79839	ENSG00000150636	0 Gray
CCDC106	29903	ENSG00000173581	0 Gray
CCDC107	203260	ENSG00000159884	0 Gray
CCDC110	256309	ENSG00000168491	0 Gray
CCDC112	153733	ENSG00000164221	0 Gray
CCDC113	29070	ENSG00000103021	0 Gray
CCDC115	84317	ENSG00000136710	0 Gray
CCDC117	150275	ENSG00000159873	0 Gray
CCDC12	151903	ENSG00000160799	0 Gray
CCDC120	90060	ENSG00000147144	0 Gray
CCDC121	79635	ENSG00000176714	0 Gray
CCDC122	160857	ENSG00000151773	0 Gray
CCDC124	115098	ENSG00000007080	0 Gray
CCDC125	202243	ENSG00000183323	0 Gray
CCDC126	90693	ENSG00000169193	0 Gray
CCDC127	133957	ENSG00000164366	0 Gray
CCDC13	152206	ENSG00000244607	0 Gray
CCDC130	NA	NA	0 Gray
CCDC134	79879	ENSG00000100147	0 Gray
CCDC136	64753	ENSG00000128596	0 Gray
CCDC137	339230	ENSG00000185298	0 Gray
CCDC138	165055	ENSG00000163006	0 Gray
CCDC14	64770	ENSG00000175455	0 Gray
CCDC140	151278	ENSG00000163081	0 Gray
CCDC142	84865	ENSG00000135637	0 Gray
CCDC144A	9720	ENSG00000170160	0 Gray
CCDC144B	284047	ENSG00000154874	0 Gray
CCDC146	57639	ENSG00000135205	0 Gray
CCDC148	130940	ENSG00000153237	0 Gray
CCDC149	91050	ENSG00000181982	0 Gray
CCDC15	80071	ENSG00000149548	0 Gray
CCDC150	284992	ENSG00000144395	0 Gray
CCDC151	NA	NA	0 Gray
CCDC152	100129792	ENSG00000198865	0 Gray
CCDC153	283152	ENSG00000248712	0 Gray
CCDC157	550631	ENSG00000187860	0 Gray
CCDC158	339965	ENSG00000163749	0 Gray
CCDC159	126075	ENSG00000183401	0 Gray
CCDC163	126661	ENSG00000280670	0 Gray
CCDC167	154467	ENSG00000198937	0 Gray
CCDC169	728591	ENSG00000242715	0 Gray
CCDC170	80129	ENSG00000120262	0 Gray
CCDC171	203238	ENSG00000164989	0 Gray
CCDC173	129881	ENSG00000154479	0 Gray
CCDC174	51244	ENSG00000154781	0 Gray
CCDC18	343099	ENSG00000122483	0 Gray
CCDC180	100499483	ENSG00000197816	0 Gray
CCDC181	57821	ENSG00000117477	0 Gray
CCDC183	84960	ENSG00000213213	0 Gray
CCDC183.AS1	NA	NA	0 Gray
CCDC184	387856	ENSG00000177875	0 Gray
CCDC186	55088	ENSG00000165813	0 Gray
CCDC188	388849	ENSG00000234409	0 Gray
CCDC189	90835	ENSG00000196118	0 Gray
CCDC191	57577	ENSG00000163617	0 Gray
CCDC192	728586	ENSG00000230561	0 Gray
CCDC200	100874261	ENSG00000236383	0 Gray
CCDC22	28952	ENSG00000101997	0 Gray
CCDC24	149473	ENSG00000159214	0 Gray
CCDC25	55246	ENSG00000147419	0 Gray
CCDC28A	25901	ENSG00000024862	0 Gray
CCDC28B	79140	ENSG00000160050	0 Gray
CCDC30	728621	ENSG00000186409	0 Gray
CCDC32	90416	ENSG00000128891	0 Gray
CCDC34	91057	ENSG00000109881	0 Gray
CCDC36	NA	NA	0 Gray
CCDC40	55036	ENSG00000141519	0 Gray
CCDC43	124808	ENSG00000180329	0 Gray
CCDC47	57003	ENSG00000108588	0 Gray
CCDC50	152137	ENSG00000152492	0 Gray
CCDC51	79714	ENSG00000164051	0 Gray
CCDC57	284001	ENSG00000176155	0 Gray
CCDC58	NA	NA	0 Gray
CCDC59	29080	ENSG00000133773	0 Gray
CCDC6	8030	ENSG00000108091	0 Gray
CCDC61	729440	ENSG00000104983	0 Gray
CCDC65	85478	ENSG00000139537	0 Gray
CCDC66	285331	ENSG00000180376	0 Gray
CCDC68	80323	ENSG00000166510	0 Gray
CCDC69	26112	ENSG00000198624	0 Gray
CCDC7	79741	ENSG00000216937	0 Gray
CCDC71	64925	ENSG00000177352	0 Gray
CCDC71L	168455	ENSG00000253276	0 Gray
CCDC74A	90557	ENSG00000163040	0 Gray
CCDC74B	91409	ENSG00000152076	0 Gray
CCDC77	84318	ENSG00000120647	0 Gray
CCDC78	124093	ENSG00000162004	0 Gray
CCDC8	83987	ENSG00000169515	0 Gray
CCDC80	151887	ENSG00000091986	0 Gray
CCDC81	60494	ENSG00000149201	0 Gray
CCDC82	79780	ENSG00000149231	0 Gray
CCDC84	NA	NA	0 Gray
CCDC85A	114800	ENSG00000055813	0 Gray
CCDC85B	11007	ENSG00000175602	0 Gray
CCDC85C	317762	ENSG00000205476	0 Gray
CCDC86	79080	ENSG00000110104	0 Gray
CCDC87	55231	ENSG00000182791	0 Gray
CCDC88A	55704	ENSG00000115355	0 Gray
CCDC88B	283234	ENSG00000168071	0 Gray
CCDC88C	440193	ENSG00000015133	0 Gray
CCDC89	220388	ENSG00000179071	0 Gray
CCDC9	26093	ENSG00000105321	0 Gray
CCDC90B	60492	ENSG00000137500	0 Gray
CCDC91	55297	ENSG00000123106	0 Gray
CCDC92	80212	ENSG00000119242	0 Gray
CCDC93	54520	ENSG00000125633	0 Gray
CCDC96	257236	ENSG00000173013	0 Gray
CCDC97	90324	ENSG00000142039	0 Gray
CCDC9B	388115	ENSG00000188549	0 Gray
CCHCR1	54535	ENSG00000204536	0 Gray
CCIN	881	ENSG00000185972	0 Gray
CCKAR	886	ENSG00000163394	0 Gray
CCL11	6356	ENSG00000172156	0 Gray
CCL13	6357	ENSG00000181374	0 Gray
CCL18	6362	ENSG00000275385	0 Gray
CCL2	6347	ENSG00000108691	0 Gray
CCL26	10344	ENSG00000006606	0 Gray
CCL28	56477	ENSG00000151882	0 Gray
CCL7	6354	ENSG00000108688	0 Gray
CCL8	6355	ENSG00000108700	0 Gray
CCM2	83605	ENSG00000136280	0 Gray
CCN1	3491	ENSG00000142871	0 Gray
CCN2	1490	ENSG00000118523	0 Gray
CCN3	4856	ENSG00000136999	0 Gray
CCN4	8840	ENSG00000104415	0 Gray
CCN5	8839	ENSG00000064205	0 Gray
CCNA2	890	ENSG00000145386	0 Gray
CCNB1	891	ENSG00000134057	0 Gray
CCNB1IP1	57820	ENSG00000100814	0 Gray
CCNB2	9133	ENSG00000157456	0 Gray
CCNC	892	ENSG00000112237	0 Gray
CCND1	595	ENSG00000110092	0 Gray
CCND2	894	ENSG00000118971	0 Gray
CCND3	896	ENSG00000112576	0 Gray
CCNDBP1	23582	ENSG00000166946	0 Gray
CCNE1	898	ENSG00000105173	0 Gray
CCNE2	9134	ENSG00000175305	0 Gray
CCNF	899	ENSG00000162063	0 Gray
CCNG1	900	ENSG00000113328	0 Gray
CCNG2	901	ENSG00000138764	0 Gray
CCNH	902	ENSG00000134480	0 Gray
CCNI	10983	ENSG00000118816	0 Gray
CCNJ	54619	ENSG00000107443	0 Gray
CCNJL	79616	ENSG00000135083	0 Gray
CCNK	8812	ENSG00000090061	0 Gray
CCNL1	57018	ENSG00000163660	0 Gray
CCNL2	81669	ENSG00000221978	0 Gray
CCNO	10309	ENSG00000152669	0 Gray
CCNQ	92002	ENSG00000262919	0 Gray
CCNT1	904	ENSG00000129315	0 Gray
CCNT2	905	ENSG00000082258	0 Gray
CCNY	219771	ENSG00000108100	0 Gray
CCNYL1	151195	ENSG00000163249	0 Gray
CCP110	9738	ENSG00000103540	0 Gray
CCPG1	9236	ENSG00000260916	0 Gray
CCR1	1230	ENSG00000163823	0 Gray
CCR10	2826	ENSG00000184451	0 Gray
CCR7	1236	ENSG00000126353	0 Gray
CCRL2	9034	ENSG00000121797	0 Gray
CCS	9973	ENSG00000173992	0 Gray
CCSAP	126731	ENSG00000154429	0 Gray
CCSER2	54462	ENSG00000107771	0 Gray
CCT2	10576	ENSG00000166226	0 Gray
CCT3	7203	ENSG00000163468	0 Gray
CCT4	10575	ENSG00000115484	0 Gray
CCT5	22948	ENSG00000150753	0 Gray
CCT6A	908	ENSG00000146731	0 Gray
CCT6B	10693	ENSG00000132141	0 Gray
CCT6P3	643180	ENSG00000234585	0 Gray
CCT7	10574	ENSG00000135624	0 Gray
CCT8	10694	ENSG00000156261	0 Gray
CCZ1	51622	ENSG00000122674	0 Gray
CCZ1B	221960	ENSG00000146574	0 Gray
CD101	9398	ENSG00000134256	0 Gray
CD109	135228	ENSG00000156535	0 Gray
CD14	929	ENSG00000170458	0 Gray
CD151	977	ENSG00000177697	0 Gray
CD160	11126	ENSG00000117281	0 Gray
CD163	9332	ENSG00000177575	0 Gray
CD163L1	283316	ENSG00000177675	0 Gray
CD164	8763	ENSG00000135535	0 Gray
CD177	57126	ENSG00000204936	0 Gray
CD1D	912	ENSG00000158473	0 Gray
CD200	4345	ENSG00000091972	0 Gray
CD200R1	131450	ENSG00000163606	0 Gray
CD226	10666	ENSG00000150637	0 Gray
CD24	100133941	ENSG00000272398	0 Gray
CD248	57124	ENSG00000174807	0 Gray
CD27.AS1	NA	NA	0 Gray
CD274	29126	ENSG00000120217	0 Gray
CD276	80381	ENSG00000103855	0 Gray
CD2AP	23607	ENSG00000198087	0 Gray
CD2BP2	10421	ENSG00000169217	0 Gray
CD302	9936	ENSG00000241399	0 Gray
CD320	51293	ENSG00000167775	0 Gray
CD34	947	ENSG00000174059	0 Gray
CD36	948	ENSG00000135218	0 Gray
CD37	951	ENSG00000104894	0 Gray
CD3EAP	NA	NA	0 Gray
CD4	920	ENSG00000010610	0 Gray
CD40	958	ENSG00000101017	0 Gray
CD44	960	ENSG00000026508	0 Gray
CD46	4179	ENSG00000117335	0 Gray
CD47	961	ENSG00000196776	0 Gray
CD55	1604	ENSG00000196352	0 Gray
CD58	965	ENSG00000116815	0 Gray
CD59	966	ENSG00000085063	0 Gray
CD63	967	ENSG00000135404	0 Gray
CD68	968	ENSG00000129226	0 Gray
CD7	924	ENSG00000173762	0 Gray
CD70	970	ENSG00000125726	0 Gray
CD72	971	ENSG00000137101	0 Gray
CD74	972	ENSG00000019582	0 Gray
CD79A	973	ENSG00000105369	0 Gray
CD79B	974	ENSG00000007312	0 Gray
CD81	975	ENSG00000110651	0 Gray
CD81.AS1	NA	NA	0 Gray
CD82	3732	ENSG00000085117	0 Gray
CD83	9308	ENSG00000112149	0 Gray
CD9	928	ENSG00000010278	0 Gray
CD99	4267	ENSG00000002586	0 Gray
CD99L2	83692	ENSG00000102181	0 Gray
CD99P1	401577	ENSG00000223773	0 Gray
CDA	978	ENSG00000158825	0 Gray
CDADC1	81602	ENSG00000102543	0 Gray
CDAN1	146059	ENSG00000140326	0 Gray
CDC123	8872	ENSG00000151465	0 Gray
CDC14A	8556	ENSG00000079335	0 Gray
CDC14B	8555	ENSG00000081377	0 Gray
CDC16	8881	ENSG00000130177	0 Gray
CDC20	991	ENSG00000117399	0 Gray
CDC23	8697	ENSG00000094880	0 Gray
CDC25A	993	ENSG00000164045	0 Gray
CDC25B	994	ENSG00000101224	0 Gray
CDC25C	995	ENSG00000158402	0 Gray
CDC26	246184	ENSG00000176386	0 Gray
CDC27	996	ENSG00000004897	0 Gray
CDC34	997	ENSG00000099804	0 Gray
CDC37	11140	ENSG00000105401	0 Gray
CDC37L1	55664	ENSG00000106993	0 Gray
[truncated: 41,511 more rows]

## Sheet: AF_3b_Intersect_Sets
0Gray_N0_Hypo_0Gray_N1_Hypo_0Gray_N2plus_Hypo_0.05Gray_N0_Hypo_0.05Gray_N1_Hypo_0.05Gray_N2plus_Hypo_2Gray_N0_Hypo_2Gray_N1_Hypo_2Gray_N2plus_Hypo	0Gray_N0_Hyper_0Gray_N1_Hyper_0Gray_N2plus_Hyper_0.05Gray_N0_Hyper_0.05Gray_N1_Hyper_0.05Gray_N2plus_Hyper_2Gray_N0_Hyper_2Gray_N1_Hyper_2Gray_N2plus_Hyper	0Gray_N0_Hypo	0Gray_N0_Hyper_0.05Gray_N0_Hyper_2Gray_N0_Hyper	0.05Gray_N0_Hypo	2Gray_N0_Hypo	0.05Gray_N2plus_Hyper	2Gray_N2plus_Hypo	0Gray_N0_Hyper	0Gray_N0_Hyper_0.05Gray_N0_Hyper	0.05Gray_N0_Hyper	0Gray_N0_Hypo_0.05Gray_N0_Hypo_2Gray_N0_Hypo	2Gray_N1_Hyper	2Gray_N0_Hyper	0Gray_N0_Hyper_0Gray_N1_Hyper_0.05Gray_N0_Hyper_0.05Gray_N1_Hyper_0.05Gray_N2plus_Hyper_2Gray_N0_Hyper_2Gray_N1_Hyper_2Gray_N2plus_Hyper	0Gray_N0_Hypo_0.05Gray_N0_Hypo	0.05Gray_N0_Hypo_2Gray_N0_Hypo	0Gray_N0_Hypo_0Gray_N1_Hypo_0.05Gray_N0_Hypo_0.05Gray_N1_Hypo_0.05Gray_N2plus_Hypo_2Gray_N0_Hypo_2Gray_N1_Hypo_2Gray_N2plus_Hypo	0Gray_N0_Hypo_0Gray_N1_Hypo_0Gray_N2plus_Hypo_0.05Gray_N0_Hypo_0.05Gray_N1_Hypo_0.05Gray_N2plus_Hypo_2Gray_N0_Hypo_2Gray_N2plus_Hypo	0Gray_N0_Hypo_0Gray_N1_Hypo_0Gray_N2plus_Hypo_0.05Gray_N0_Hypo_0.05Gray_N1_Hypo_2Gray_N0_Hypo_2Gray_N1_Hypo_2Gray_N2plus_Hypo	0.05Gray_N1_Hyper	0Gray_N1_Hyper	0Gray_N0_Hyper_0Gray_N2plus_Hyper_0.05Gray_N0_Hyper_0.05Gray_N2plus_Hyper_2Gray_N0_Hyper_2Gray_N2plus_Hyper	0Gray_N0_Hyper_0Gray_N1_Hyper_0Gray_N2plus_Hyper_2Gray_N0_Hyper_2Gray_N1_Hyper_2Gray_N2plus_Hyper	0Gray_N0_Hypo_0Gray_N1_Hypo_0Gray_N2plus_Hypo_0.05Gray_N0_Hypo_0.05Gray_N2plus_Hypo_2Gray_N0_Hypo_2Gray_N1_Hypo_2Gray_N2plus_Hypo	0Gray_N0_Hypo_0Gray_N1_Hypo_0Gray_N2plus_Hypo_0.05Gray_N0_Hypo_0.05Gray_N1_Hypo_0.05Gray_N2plus_Hypo_2Gray_N0_Hypo_2Gray_N1_Hypo	0Gray_N0_Hyper_0Gray_N1_Hyper_0Gray_N2plus_Hyper_0.05Gray_N0_Hyper_0.05Gray_N1_Hyper_0.05Gray_N2plus_Hyper_2Gray_N0_Hyper_2Gray_N1_Hyper	0.05Gray_N2plus_Hypo	0Gray_N2plus_Hyper	2Gray_N1_Hypo	0Gray_N0_Hypo_0Gray_N2plus_Hypo_0.05Gray_N0_Hypo_0.05Gray_N2plus_Hypo_2Gray_N0_Hypo_2Gray_N2plus_Hypo	2Gray_N2plus_Hyper	0Gray_N0_Hyper_2Gray_N0_Hyper	0Gray_N0_Hypo_2Gray_N0_Hypo	0Gray_N2plus_Hyper_0.05Gray_N2plus_Hyper_2Gray_N2plus_Hyper	0Gray_N0_Hyper_0Gray_N1_Hyper_0Gray_N2plus_Hyper_0.05Gray_N0_Hyper_0.05Gray_N2plus_Hyper_2Gray_N0_Hyper_2Gray_N1_Hyper_2Gray_N2plus_Hyper	0Gray_N2plus_Hypo	0Gray_N2plus_Hypo_2Gray_N2plus_Hypo	0Gray_N1_Hypo	0Gray_N0_Hypo_0.05Gray_N0_Hypo_2Gray_N0_Hypo_2Gray_N1_Hypo	0Gray_N0_Hyper_0Gray_N2plus_Hyper_0.05Gray_N0_Hyper_0.05Gray_N1_Hyper_0.05Gray_N2plus_Hyper_2Gray_N0_Hyper_2Gray_N1_Hyper_2Gray_N2plus_Hyper	0Gray_N0_Hyper_0Gray_N1_Hyper_0.05Gray_N0_Hyper_0.05Gray_N1_Hyper_2Gray_N0_Hyper_2Gray_N1_Hyper	0Gray_N0_Hyper_0Gray_N1_Hyper_0Gray_N2plus_Hyper_0.05Gray_N0_Hyper_0.05Gray_N1_Hyper_0.05Gray_N2plus_Hyper_2Gray_N0_Hyper_2Gray_N2plus_Hyper	0.05Gray_N1_Hypo	0Gray_N0_Hypo_0Gray_N2plus_Hypo_0.05Gray_N0_Hypo_0.05Gray_N1_Hypo_0.05Gray_N2plus_Hypo_2Gray_N0_Hypo_2Gray_N1_Hypo_2Gray_N2plus_Hypo	0Gray_N0_Hypo_0Gray_N1_Hypo_0.05Gray_N0_Hypo_0.05Gray_N1_Hypo_2Gray_N0_Hypo_2Gray_N1_Hypo_2Gray_N2plus_Hypo	0Gray_N0_Hypo_0Gray_N1_Hypo_0Gray_N2plus_Hypo_0.05Gray_N0_Hypo_0.05Gray_N2plus_Hypo_2Gray_N0_Hypo_2Gray_N2plus_Hypo	0Gray_N2plus_Hypo_0.05Gray_N2plus_Hypo_2Gray_N2plus_Hypo	0Gray_N0_Hypo_0Gray_N2plus_Hypo_0.05Gray_N0_Hypo_0.05Gray_N2plus_Hypo_2Gray_N0_Hypo_2Gray_N1_Hypo_2Gray_N2plus_Hypo	0Gray_N0_Hypo_0Gray_N1_Hypo_0.05Gray_N0_Hypo_0.05Gray_N1_Hypo_2Gray_N0_Hypo_2Gray_N1_Hypo
AAMP	A2M	ARIH2	AFF2	ABCF3	ANXA11	ABHD4	ARL6IP5	ADAM19	AMIGO2	ADGRL4	ARF6	AFF4	ACTN4	ABCA1	ABI1	AP2A1	CHD8	ATN1	ATXN7L3	ABHD14B	CABLES1	C1QTNF6	ADAMTS8	BACE1	ACTR10	ADGRL2	ARHGDIA	ADGRE5	AP2S1	BAG6	ALPL	ADM2	CDC5L	FST	C1S	ABL1	BOD1	CARM1	ARHGEF40	ADAMTS12	CFH	ANK2	DVL3	ANXA6	BZW1	AP2B1	CIZ1	AKT1	ARPC4
ACTR1A	ABCA8	BAG5	ALDH1A1	ARID1A	ASAP1	ANGPT1	BEX3	ATP2B1	ARHGEF3	ALDH3B1	ATP6V0E1	B2M	CBX6	ACAT2	ADGRA2	APP	CKAP5	CHID1	BLOC1S6	AR	CLCN7	F2RL2	CCN1	CDC37	ADNP	CELF2	BAG3	CDC42EP1	ATP6V1B2	BSG	ATRN	ANXA4	CPSF2	GAS7	CCN4	ACTN1	CHP1	CLCN3	ASNSD1	C14orf132	CH25H	APLP2	EMP1	ARF3	CALM3	CYB5R3	CTDSP1	ATP6V1E1	CFL1
ACTR2	ABCC9	BICC1	ATF4	CABIN1	ASNA1	ATP8B2	BTG1	C7orf50	CCDC85B	AP1S2	CAD	CHD9	CCND2	ACKR3	CAMSAP2	CAPN1	DLST	EIF4G3	CDV3	CACNA1G	DDX21	FBXO32	DUSP1	COPS7A	ARPC3	CREB5	CUL4B	CREB3L1	GGCX	CD59	DDX3X	CD36	CYB5B	MGST1	EDIL3	CD276	EIF3D	DBN1	DHX29	CYP1B1	DRAM1	CSRP1	GDI1	CPSF7	FKBP15	DCTN2	IFNAR1	CAMKK2	CNIH1
ADAR	ABI3BP	CAPNS1	ATP10A	CCM2	ATL3	CCDC71L	CIC	DDIT4	CDKN2B	ARHGAP24	CAPN2	CSTB	CD99L2	ASS1	CAPZA1	CMTR1	DYNC1I2	FAF2	CUL4A	DDR2	EHD1	GAS5	EGR1	CSNK2A2	ATP5F1C	CTSL	FKBP8	DDX5	GLYR1	GDE1	DUSP4	CNN2	DNAJB12	NUPR1	EPHB6	CDK4	EIF3H	DFFA	OPA1	HEG1	LITAF	DSEL	HADHA	EI24	KPNA4	FAM8A1	PCYOX1	NIBAN2	GOLM1
ADD1	ACAN	CCDC6	BMERB1	CD2BP2	ATP9A	CRYZ	CSNK1G2	DPYSL4	EEPD1	CALHM5	CNOT1	EBF2	CYP26B1	CCDC69	CBX5	CRNKL1	ETF1	GCN1	DARS	FMN2	FLRT2	GPRC5B	LOXL2	DAG1	CORO1C	DCBLD2	GPX8	GRIA3	LDHA	LAMP1	EIF1AX	COPZ2	H2AFV	POGLUT3	FBLN1	CRTAP	GTF2F1	EPS8	PPP3CA	HTRA1	LY6E	FAM110B	MGRN1	GNA11	LONP2	NFE2L2	SAMD4B	PHAX	HDLBP
ADH5	ACE	CCND1	CAMK1D	CFAP97	CLASP1	DIO2	CTDSPL	EIF3G	FAM20C	CAT	DAD1	EDEM3	ETS2	CCN3	CSNK1A1	CUL2	FLII	PAFAH1B1	DYNLL1	FOXN3	FRYL	KCNMA1	OLFM2	DHX38	DAB2	EMILIN2	MARCKS	HEXA	LHFPL6	MAN2B2	HSD17B12	EDEM1	HSPH1	PTTG1IP	INHBA	FAM53C	OXA1L	FAM20B	PRKAG1	ITGAV	MRVI1	HAS2	NAB2	KEAP1	NDRG1	NORAD	SLC25A5	QKI	IARS2
AGPAT3	ACKR4	CLIP1	CLIC2	CIRBP	CNN3	DNAJC15	DDX18	EIF4EBP1	FERMT2	CILP2	DHX36	GPD2	FAP	COL5A2	EP300	ELMO2	GTF3C1	PARK7	FBXO7	GNS	MACF1	MEDAG	PLA2G2A	DNM2	ERBB2	HMGCR	PHRF1	KAT6B	LMNB2	MTCH2	HUNK	FGF2	NAP1L4	RIPOR2	MRGPRF	RPS25	PCBP2	GOLGA7	PSMD6	LMO7	NSDHL	KLF6	NCLN	MLF2	RAF1	PDAP1	SNX2	RHOQ	MAPK1IP1L
AHCYL1	ACSS2	CLPTM1L	COL16A1	CPSF1	CST3	EIF3F	DDX46	EPG5	FYCO1	CLIC4	EIF4E2	GPX4	HECTD3	DBI	GOLIM4	HARS	H2AFY	PCM1	HNRNPM	GPC1	MDN1	NFASC	PPL	EIF4EBP2	FYTTD1	MICAL2	SEC22C	MYO9A	MYBBP1A	NDFIP1	ID2	G6PD	NCOR2	SEMA3F	SERPINH1	SDC3	QARS	GPR107	TMCO1	MN1	NT5DC2	NT5E	PKN1	OAZ2	RSU1	PIGT	SPPL3	SPTAN1	NFATC4
ANKRD11	ADAM12	COX5B	COL7A1	DCAF10	CXXC5	FGF5	DYNC1LI2	EPHB3	GLT8D2	CSRP2	EIF5	HOOK3	HOXC9	GREM1	HM13	IRF2BPL	HNRNPR	POLR2A	HSPA9	KDM7A	PBXIP1	NTNG1	PRKG2	EXOC4	H3F3B	NPC1	SGCB	NDUFA4L2	PARP1	PEBP1	LGALS1	KRT19	PHF12	SLC35E2B	SLC16A3	SERTAD2	RSL1D1	NELFCD	USP19	SCARA3	PCDHGC3	RCAN2	TMED7	SKI	SNX33	PJA2	STAT6	TOX4	UBE4B
ANXA5	ADAMTS1	DNAJB2	CRIP2	DPF2	FKBP1A	IER3	EXOC5	FAM107B	HAND2	CTHRC1	EMC4	KMT2D	HSPB1	LIMCH1	NDUFS2	LRRFIP1	MAP4	RRAGA	LRRC41	MANBA	PHLDB2	PALLD	PRSS12	MGAT1	HUWE1	PPARD	STRN4	PCDHGA10	PSMD7	RASA3	MAP1A	2004-03-01	PRMT2	SNHG32	SPOCK1	TMEM109	SNX14	PTPN9	VASN	SPON2	SH3PXD2A	SLC1A5	XPO5	SMARCA4	TTL	SAP18	TMX4	UBE2L3	VMP1
ANXA7	ADAMTS15	EIF2AK2	DKK2	EP400	GLB1	KCNK15	FUCA2	FYN	IFFO1	EPRS	FURIN	LRRC2	IRX1	LUM	NUTF2	MRPS16	MCMBP	SAE1	MLLT1	MEGF8	PKD1	PCK2	PTPN14	PCBP1	MYOF	SDCBP	SYPL1	PTPRS	RPL4	RCN1	MXRA7	MARS	PSMD14	TCIRG1	TCEA3	TMEM230	TOR1B	SLC16A1	ZMAT2	SVEP1	TKT	SOCS3	ZFAND5	TNPO3	ZFP91	TGOLN2	NA	NA	NA
AP3B1	ADAMTSL4	FBXW2	EPHB2	ERGIC2	GPSM1	LINC01503	GPBP1	GADD45B	IFIT3	GBP2	GPX1	NBL1	ITPR2	MITF	PRKDC	NSFL1C	PKM	SCYL1	MYO9B	MEGF9	RPS2	PDGFD	PTPRN	POLDIP3	NUDCD3	SLC9A9	TCTN3	SAMD8	RTF2	TLE5	NEO1	NFIB	PXN	TMEM47	THSD4	UBL3	VTI1B	SMARCC1	ZNFX1	NA	NA	NA	NA	NA	NA	NA	NA	NA	NA
AP3D1	ADARB1	FEZ2	FBLN5	FBXO11	LIMA1	LRP5	GRINA	HK2	IL17RD	HSPA2	GSTP1	NCOA2	KCNK6	NPC2	ROCK2	PDXK	PSMD11	SMAD4	PPP2CB	PHKG1	STC1	PMEPA1	RASSF2	PPP6R1	PPP2CA	SOD2	TMEM250	SOS1	SPTLC2	TMEM9B	PEAR1	PDE1A	RAB21	VIM	NA	NA	NA	NA	NA	NA	NA	NA	NA	NA	NA	NA	NA	NA	NA
API5	ADGRD1	FH	FSTL3	FKBP9	MAGT1	LTBP3	HGSNAT	IL1RAP	LONP1	IGBP1	GYG1	NDN	NDFIP2	PERP	SETX	POLR2E	PWP1	SOD1	SERINC3	RPS28	SYT14	PODXL	SCARA5	PSMD8	PSMA4	SORCS2	TXNDC15	SRGAP1	STX12	TNPO2	PRKCE	PTPRF	SCAMP3	NA	NA	NA	NA	NA	NA	NA	NA	NA	NA	NA	NA	NA	NA	NA	NA
APMAP	ADH1B	FNBP1	GRAMD2B	FOXJ3	MARK3	NRP1	MAN1B1	LINC01133	MTHFD2	KAZALD1	ISLR	PCDHGB7	NIPAL3	PLIN2	SFXN3	PSMB6	RXRA	SSB	SERP1	SLC1A2	TOP1MT	S100A10	SYNE3	SMARCA1	PSMD3	SQLE	VARS	TUBB4B	TMEM259	TPRG1L	TRPS1	TMEM65	TNRC18	NA	NA	NA	NA	NA	NA	NA	NA	NA	NA	NA	NA	NA	NA	NA	NA
ARAP1	ADM	GGNBP2	HAPLN3	GRHPR	MBD1	PC	MBOAT7	MBOAT2	MYO10	LMOD1	MINK1	PLBD2	OSBPL10	RASD1	SMPD1	PTPA	SBDS	TOR1AIP1	SYMPK	TFPI2	TRIO	SEL1L3	SYNPO2	STIP1	QRICH1	SSC5D	ZMAT3	ZNF704	TPI1	ZNF146	NA	NA	NA	NA	NA	NA	NA	NA	NA	NA	NA	NA	NA	NA	NA	NA	NA	NA	NA
ARCN1	ADRA2A	GNAQ	IL1R1	GTF2H1	MSH6	PDIA4	N4BP1	NDST1	NEXN	MX2	MRC2	RTL5	PGM1	SEPTIN11	SRRT	RBM25	SF3B1	TXNL1	TMEM14C	UGGT1	ZNF581	THRB	TENM4	TCEAL8	SAR1A	TIMP3	ZSWIM8	NA	NA	NA	NA	NA	NA	NA	NA	NA	NA	NA	NA	NA	NA	NA	NA	NA	NA	NA	NA	NA	NA
ARF1	AHR	GUK1	ITGA1	INTS11	MVP	RALGPS2	NUP133	P3H4	NFE2L1	NFIL3	PI4KA	SBNO1	PHACTR2	SLC5A3	SUN2	SEC24B	XPO7	USP22	YTHDF2	VAT1L	ZYX	TRIB2	TPM2	UBQLN2	SUMO1	NA	NA	NA	NA	NA	NA	NA	NA	NA	NA	NA	NA	NA	NA	NA	NA	NA	NA	NA	NA	NA	NA	NA	NA
ARF4	AK5	KIRREL1	KCTD15	KCTD2	PEF1	RGMB	PACSIN2	P4HA1	NRG1	NUSAP1	PPP1CA	SCAMP4	PRRX1	SMG1	TUFM	UBE2Q2	ZMYM4	YLPM1	ZCCHC24	NA	NA	NA	NA	NA	NA	NA	NA	NA	NA	NA	NA	NA	NA	NA	NA	NA	NA	NA	NA	NA	NA	NA	NA	NA	NA	NA	NA	NA	NA
ARIH1	AKAP12	LAMB2	KLF2	LAMC1	PPP1R8	ROBO1	PEX26	PLOD1	P3H1	PDE1C	PPP2R5E	SLC44A1	RNF187	SYNPO	UBE2E1	UBLCP1	ZNF207	YTHDF1	NA	NA	NA	NA	NA	NA	NA	NA	NA	NA	NA	NA	NA	NA	NA	NA	NA	NA	NA	NA	NA	NA	NA	NA	NA	NA	NA	NA	NA	NA	NA
ARL1	AKR1C1	2005-03-01	LAYN	NUDC	PPP2R5D	RPL11	PFN1	PRPS1	PAWR	PNMA8A	PSMC4	SNX29	SLC1A1	TRNP1	UBE3A	NA	NA	NA	NA	NA	NA	NA	NA	NA	NA	NA	NA	NA	NA	NA	NA	NA	NA	NA	NA	NA	NA	NA	NA	NA	NA	NA	NA	NA	NA	NA	NA	NA	NA
ARL8B	AKR1C2	NDUFS1	LOXL3	PATL1	PTP4A1	RPL13A	PRKCSH	RBPMS	PVR	PYGL	PSMD12	STEAP1	SPECC1	VAT1	NA	NA	NA	NA	NA	NA	NA	NA	NA	NA	NA	NA	NA	NA	NA	NA	NA	NA	NA	NA	NA	NA	NA	NA	NA	NA	NA	NA	NA	NA	NA	NA	NA	NA	NA
ARMCX3	ALDH1A3	NIPA2	LPAR1	PPP1R10	RAD21	RPL3	RANBP9	RETREG1	S1PR1	RPL14	RAB5C	TAOK1	SSPN	NA	NA	NA	NA	NA	NA	NA	NA	NA	NA	NA	NA	NA	NA	NA	NA	NA	NA	NA	NA	NA	NA	NA	NA	NA	NA	NA	NA	NA	NA	NA	NA	NA	NA	NA	NA
ARPC2	ALDH1L2	NR3C1	MAGI1	PRDX5	RAD23A	RPS14	RELA	SARS	SH3BP4	ST3GAL5	SMIM15	TMEM176A	TEAD1	NA	NA	NA	NA	NA	NA	NA	NA	NA	NA	NA	NA	NA	NA	NA	NA	NA	NA	NA	NA	NA	NA	NA	NA	NA	NA	NA	NA	NA	NA	NA	NA	NA	NA	NA	NA
ATG13	ALDH3A2	OSMR	MAN1C1	PSMD4	RBM12	RPS24	RPL22	SH3KBP1	SHMT2	STMN1	TMEM131	UBR5	TK1	NA	NA	NA	NA	NA	NA	NA	NA	NA	NA	NA	NA	NA	NA	NA	NA	NA	NA	NA	NA	NA	NA	NA	NA	NA	NA	NA	NA	NA	NA	NA	NA	NA	NA	NA	NA
ATMIN	ANGPTL2	PEAK1	MLPH	PSMD5	RCC1L	RRAS	SDC4	SQOR	SLC6A9	TM4SF1	UBB	USP34	TNS1	NA	NA	NA	NA	NA	NA	NA	NA	NA	NA	NA	NA	NA	NA	NA	NA	NA	NA	NA	NA	NA	NA	NA	NA	NA	NA	NA	NA	NA	NA	NA	NA	NA	NA	NA	NA
ATP2C1	AOX1	PHF3	MSRB3	RBM23	RPL23	SCG5	SLC12A4	TWIST1	TRIM47	UBXN1	WBP11	NA	NA	NA	NA	NA	NA	NA	NA	NA	NA	NA	NA	NA	NA	NA	NA	NA	NA	NA	NA	NA	NA	NA	NA	NA	NA	NA	NA	NA	NA	NA	NA	NA	NA	NA	NA	NA	NA
ATP5F1A	APCDD1	POLR2C	OAF	RDX	SAR1B	SETBP1	SRP54	WSB2	USP53	NA	NA	NA	NA	NA	NA	NA	NA	NA	NA	NA	NA	NA	NA	NA	NA	NA	NA	NA	NA	NA	NA	NA	NA	NA	NA	NA	NA	NA	NA	NA	NA	NA	NA	NA	NA	NA	NA	NA	NA
ATP5F1B	APOD	PPIG	PLEKHA4	RPS11	SIN3A	SLC25A6	TRIM22	NA	NA	NA	NA	NA	NA	NA	NA	NA	NA	NA	NA	NA	NA	NA	NA	NA	NA	NA	NA	NA	NA	NA	NA	NA	NA	NA	NA	NA	NA	NA	NA	NA	NA	NA	NA	NA	NA	NA	NA	NA	NA
ATP5PB	AQP1	PPP4R1	RCN3	RPS19	SLC39A14	TNFAIP8L3	ZFYVE1	NA	NA	NA	NA	NA	NA	NA	NA	NA	NA	NA	NA	NA	NA	NA	NA	NA	NA	NA	NA	NA	NA	NA	NA	NA	NA	NA	NA	NA	NA	NA	NA	NA	NA	NA	NA	NA	NA	NA	NA	NA	NA
ATP6AP2	ASNS	PRKD3	RIPOR3	SELENOM	SMARCA2	NA	NA	NA	NA	NA	NA	NA	NA	NA	NA	NA	NA	NA	NA	NA	NA	NA	NA	NA	NA	NA	NA	NA	NA	NA	NA	NA	NA	NA	NA	NA	NA	NA	NA	NA	NA	NA	NA	NA	NA	NA	NA	NA	NA
ATXN10	ATF5	PSMA3	RPS6KA2	SIGMAR1	SRP9	NA	NA	NA	NA	NA	NA	NA	NA	NA	NA	NA	NA	NA	NA	NA	NA	NA	NA	NA	NA	NA	NA	NA	NA	NA	NA	NA	NA	NA	NA	NA	NA	NA	NA	NA	NA	NA	NA	NA	NA	NA	NA	NA	NA
ATXN2L	ATP6	PSMB3	SAMD11	SPATS2L	TMED4	NA	NA	NA	NA	NA	NA	NA	NA	NA	NA	NA	NA	NA	NA	NA	NA	NA	NA	NA	NA	NA	NA	NA	NA	NA	NA	NA	NA	NA	NA	NA	NA	NA	NA	NA	NA	NA	NA	NA	NA	NA	NA	NA	NA
AZIN1	ATP8	RABAC1	SERTAD4	SRPK2	TRIP6	NA	NA	NA	NA	NA	NA	NA	NA	NA	NA	NA	NA	NA	NA	NA	NA	NA	NA	NA	NA	NA	NA	NA	NA	NA	NA	NA	NA	NA	NA	NA	NA	NA	NA	NA	NA	NA	NA	NA	NA	NA	NA	NA	NA
BAZ1B	B4GALT1	RALGAPB	SLC44A2	SSR4	TULP3	NA	NA	NA	NA	NA	NA	NA	NA	NA	NA	NA	NA	NA	NA	NA	NA	NA	NA	NA	NA	NA	NA	NA	NA	NA	NA	NA	NA	NA	NA	NA	NA	NA	NA	NA	NA	NA	NA	NA	NA	NA	NA	NA	NA
BCLAF1	BAALC	SCAF8	SREBF2	STK25	TXNRD1	NA	NA	NA	NA	NA	NA	NA	NA	NA	NA	NA	NA	NA	NA	NA	NA	NA	NA	NA	NA	NA	NA	NA	NA	NA	NA	NA	NA	NA	NA	NA	NA	NA	NA	NA	NA	NA	NA	NA	NA	NA	NA	NA	NA
BFAR	BDKRB2	SENP6	TBX15	TMEM184B	ULK1	NA	NA	NA	NA	NA	NA	NA	NA	NA	NA	NA	NA	NA	NA	NA	NA	NA	NA	NA	NA	NA	NA	NA	NA	NA	NA	NA	NA	NA	NA	NA	NA	NA	NA	NA	NA	NA	NA	NA	NA	NA	NA	NA	NA
BMP1	BGN	SMAD5	TBX5	USP48	YBX3	NA	NA	NA	NA	NA	NA	NA	NA	NA	NA	NA	NA	NA	NA	NA	NA	NA	NA	NA	NA	NA	NA	NA	NA	NA	NA	NA	NA	NA	NA	NA	NA	NA	NA	NA	NA	NA	NA	NA	NA	NA	NA	NA	NA
BTBD1	BRINP1	SPEN	TJP2	WASL	NA	NA	NA	NA	NA	NA	NA	NA	NA	NA	NA	NA	NA	NA	NA	NA	NA	NA	NA	NA	NA	NA	NA	NA	NA	NA	NA	NA	NA	NA	NA	NA	NA	NA	NA	NA	NA	NA	NA	NA	NA	NA	NA	NA	NA
C11orf58	C3	SRSF10	TMEM45A	WDR46	NA	NA	NA	NA	NA	NA	NA	NA	NA	NA	NA	NA	NA	NA	NA	NA	NA	NA	NA	NA	NA	NA	NA	NA	NA	NA	NA	NA	NA	NA	NA	NA	NA	NA	NA	NA	NA	NA	NA	NA	NA	NA	NA	NA	NA
C1orf43	CA12	TNKS2	TRIL	ZMIZ1	NA	NA	NA	NA	NA	NA	NA	NA	NA	NA	NA	NA	NA	NA	NA	NA	NA	NA	NA	NA	NA	NA	NA	NA	NA	NA	NA	NA	NA	NA	NA	NA	NA	NA	NA	NA	NA	NA	NA	NA	NA	NA	NA	NA	NA
C4orf3	CAMK2N1	TOLLIP	VSTM4	NA	NA	NA	NA	NA	NA	NA	NA	NA	NA	NA	NA	NA	NA	NA	NA	NA	NA	NA	NA	NA	NA	NA	NA	NA	NA	NA	NA	NA	NA	NA	NA	NA	NA	NA	NA	NA	NA	NA	NA	NA	NA	NA	NA	NA	NA
CALCOCO2	CCBE1	TRAF7	WNT2	NA	NA	NA	NA	NA	NA	NA	NA	NA	NA	NA	NA	NA	NA	NA	NA	NA	NA	NA	NA	NA	NA	NA	NA	NA	NA	NA	NA	NA	NA	NA	NA	NA	NA	NA	NA	NA	NA	NA	NA	NA	NA	NA	NA	NA	NA
CALM1	CCN2	TSPYL1	NA	NA	NA	NA	NA	NA	NA	NA	NA	NA	NA	NA	NA	NA	NA	NA	NA	NA	NA	NA	NA	NA	NA	NA	NA	NA	NA	NA	NA	NA	NA	NA	NA	NA	NA	NA	NA	NA	NA	NA	NA	NA	NA	NA	NA	NA	NA
CALR	CCN5	UBR4	NA	NA	NA	NA	NA	NA	NA	NA	NA	NA	NA	NA	NA	NA	NA	NA	NA	NA	NA	NA	NA	NA	NA	NA	NA	NA	NA	NA	NA	NA	NA	NA	NA	NA	NA	NA	NA	NA	NA	NA	NA	NA	NA	NA	NA	NA	NA
CANT1	CD109	VDAC3	NA	NA	NA	NA	NA	NA	NA	NA	NA	NA	NA	NA	NA	NA	NA	NA	NA	NA	NA	NA	NA	NA	NA	NA	NA	NA	NA	NA	NA	NA	NA	NA	NA	NA	NA	NA	NA	NA	NA	NA	NA	NA	NA	NA	NA	NA	NA
CANX	CD9	WDR48	NA	NA	NA	NA	NA	NA	NA	NA	NA	NA	NA	NA	NA	NA	NA	NA	NA	NA	NA	NA	NA	NA	NA	NA	NA	NA	NA	NA	NA	NA	NA	NA	NA	NA	NA	NA	NA	NA	NA	NA	NA	NA	NA	NA	NA	NA	NA
CAP1	CDC42EP3	ZBED1	NA	NA	NA	NA	NA	NA	NA	NA	NA	NA	NA	NA	NA	NA	NA	NA	NA	NA	NA	NA	NA	NA	NA	NA	NA	NA	NA	NA	NA	NA	NA	NA	NA	NA	NA	NA	NA	NA	NA	NA	NA	NA	NA	NA	NA	NA	NA
CAPRIN1	CDH11	ZDHHC8	NA	NA	NA	NA	NA	NA	NA	NA	NA	NA	NA	NA	NA	NA	NA	NA	NA	NA	NA	NA	NA	NA	NA	NA	NA	NA	NA	NA	NA	NA	NA	NA	NA	NA	NA	NA	NA	NA	NA	NA	NA	NA	NA	NA	NA	NA	NA
CAPZA2	CDH13	NA	NA	NA	NA	NA	NA	NA	NA	NA	NA	NA	NA	NA	NA	NA	NA	NA	NA	NA	NA	NA	NA	NA	NA	NA	NA	NA	NA	NA	NA	NA	NA	NA	NA	NA	NA	NA	NA	NA	NA	NA	NA	NA	NA	NA	NA	NA	NA
CAPZB	CDH2	NA	NA	NA	NA	NA	NA	NA	NA	NA	NA	NA	NA	NA	NA	NA	NA	NA	NA	NA	NA	NA	NA	NA	NA	NA	NA	NA	NA	NA	NA	NA	NA	NA	NA	NA	NA	NA	NA	NA	NA	NA	NA	NA	NA	NA	NA	NA	NA
CAST	CDON	NA	NA	NA	NA	NA	NA	NA	NA	NA	NA	NA	NA	NA	NA	NA	NA	NA	NA	NA	NA	NA	NA	NA	NA	NA	NA	NA	NA	NA	NA	NA	NA	NA	NA	NA	NA	NA	NA	NA	NA	NA	NA	NA	NA	NA	NA	NA	NA
CBX3	CEMIP	NA	NA	NA	NA	NA	NA	NA	NA	NA	NA	NA	NA	NA	NA	NA	NA	NA	NA	NA	NA	NA	NA	NA	NA	NA	NA	NA	NA	NA	NA	NA	NA	NA	NA	NA	NA	NA	NA	NA	NA	NA	NA	NA	NA	NA	NA	NA	NA
CCDC47	CFD	NA	NA	NA	NA	NA	NA	NA	NA	NA	NA	NA	NA	NA	NA	NA	NA	NA	NA	NA	NA	NA	NA	NA	NA	NA	NA	NA	NA	NA	NA	NA	NA	NA	NA	NA	NA	NA	NA	NA	NA	NA	NA	NA	NA	NA	NA	NA	NA
CCNY	CHI3L1	NA	NA	NA	NA	NA	NA	NA	NA	NA	NA	NA	NA	NA	NA	NA	NA	NA	NA	NA	NA	NA	NA	NA	NA	NA	NA	NA	NA	NA	NA	NA	NA	NA	NA	NA	NA	NA	NA	NA	NA	NA	NA	NA	NA	NA	NA	NA	NA
CCT2	CIT	NA	NA	NA	NA	NA	NA	NA	NA	NA	NA	NA	NA	NA	NA	NA	NA	NA	NA	NA	NA	NA	NA	NA	NA	NA	NA	NA	NA	NA	NA	NA	NA	NA	NA	NA	NA	NA	NA	NA	NA	NA	NA	NA	NA	NA	NA	NA	NA
CCT3	CLDN11	NA	NA	NA	NA	NA	NA	NA	NA	NA	NA	NA	NA	NA	NA	NA	NA	NA	NA	NA	NA	NA	NA	NA	NA	NA	NA	NA	NA	NA	NA	NA	NA	NA	NA	NA	NA	NA	NA	NA	NA	NA	NA	NA	NA	NA	NA	NA	NA
CCT4	CLEC3B	NA	NA	NA	NA	NA	NA	NA	NA	NA	NA	NA	NA	NA	NA	NA	NA	NA	NA	NA	NA	NA	NA	NA	NA	NA	NA	NA	NA	NA	NA	NA	NA	NA	NA	NA	NA	NA	NA	NA	NA	NA	NA	NA	NA	NA	NA	NA	NA
CCT5	CLGN	NA	NA	NA	NA	NA	NA	NA	NA	NA	NA	NA	NA	NA	NA	NA	NA	NA	NA	NA	NA	NA	NA	NA	NA	NA	NA	NA	NA	NA	NA	NA	NA	NA	NA	NA	NA	NA	NA	NA	NA	NA	NA	NA	NA	NA	NA	NA	NA
CCT6A	CLU	NA	NA	NA	NA	NA	NA	NA	NA	NA	NA	NA	NA	NA	NA	NA	NA	NA	NA	NA	NA	NA	NA	NA	NA	NA	NA	NA	NA	NA	NA	NA	NA	NA	NA	NA	NA	NA	NA	NA	NA	NA	NA	NA	NA	NA	NA	NA	NA
CCT7	CMKLR1	NA	NA	NA	NA	NA	NA	NA	NA	NA	NA	NA	NA	NA	NA	NA	NA	NA	NA	NA	NA	NA	NA	NA	NA	NA	NA	NA	NA	NA	NA	NA	NA	NA	NA	NA	NA	NA	NA	NA	NA	NA	NA	NA	NA	NA	NA	NA	NA
CCT8	COL12A1	NA	NA	NA	NA	NA	NA	NA	NA	NA	NA	NA	NA	NA	NA	NA	NA	NA	NA	NA	NA	NA	NA	NA	NA	NA	NA	NA	NA	NA	NA	NA	NA	NA	NA	NA	NA	NA	NA	NA	NA	NA	NA	NA	NA	NA	NA	NA	NA
CDC27	COL14A1	NA	NA	NA	NA	NA	NA	NA	NA	NA	NA	NA	NA	NA	NA	NA	NA	NA	NA	NA	NA	NA	NA	NA	NA	NA	NA	NA	NA	NA	NA	NA	NA	NA	NA	NA	NA	NA	NA	NA	NA	NA	NA	NA	NA	NA	NA	NA	NA
CDC42	COL15A1	NA	NA	NA	NA	NA	NA	NA	NA	NA	NA	NA	NA	NA	NA	NA	NA	NA	NA	NA	NA	NA	NA	NA	NA	NA	NA	NA	NA	NA	NA	NA	NA	NA	NA	NA	NA	NA	NA	NA	NA	NA	NA	NA	NA	NA	NA	NA	NA
CDC42BPB	COL3A1	NA	NA	NA	NA	NA	NA	NA	NA	NA	NA	NA	NA	NA	NA	NA	NA	NA	NA	NA	NA	NA	NA	NA	NA	NA	NA	NA	NA	NA	NA	NA	NA	NA	NA	NA	NA	NA	NA	NA	NA	NA	NA	NA	NA	NA	NA	NA	NA
CHD4	COL4A1	NA	NA	NA	NA	NA	NA	NA	NA	NA	NA	NA	NA	NA	NA	NA	NA	NA	NA	NA	NA	NA	NA	NA	NA	NA	NA	NA	NA	NA	NA	NA	NA	NA	NA	NA	NA	NA	NA	NA	NA	NA	NA	NA	NA	NA	NA	NA	NA
CHMP3	COL4A2	NA	NA	NA	NA	NA	NA	NA	NA	NA	NA	NA	NA	NA	NA	NA	NA	NA	NA	NA	NA	NA	NA	NA	NA	NA	NA	NA	NA	NA	NA	NA	NA	NA	NA	NA	NA	NA	NA	NA	NA	NA	NA	NA	NA	NA	NA	NA	NA
CHMP4B	COL5A1	NA	NA	NA	NA	NA	NA	NA	NA	NA	NA	NA	NA	NA	NA	NA	NA	NA	NA	NA	NA	NA	NA	NA	NA	NA	NA	NA	NA	NA	NA	NA	NA	NA	NA	NA	NA	NA	NA	NA	NA	NA	NA	NA	NA	NA	NA	NA	NA
CHPF2	COL5A3	NA	NA	NA	NA	NA	NA	NA	NA	NA	NA	NA	NA	NA	NA	NA	NA	NA	NA	NA	NA	NA	NA	NA	NA	NA	NA	NA	NA	NA	NA	NA	NA	NA	NA	NA	NA	NA	NA	NA	NA	NA	NA	NA	NA	NA	NA	NA	NA
CIAO1	COL8A1	NA	NA	NA	NA	NA	NA	NA	NA	NA	NA	NA	NA	NA	NA	NA	NA	NA	NA	NA	NA	NA	NA	NA	NA	NA	NA	NA	NA	NA	NA	NA	NA	NA	NA	NA	NA	NA	NA	NA	NA	NA	NA	NA	NA	NA	NA	NA	NA
CLTA	COLEC12	NA	NA	NA	NA	NA	NA	NA	NA	NA	NA	NA	NA	NA	NA	NA	NA	NA	NA	NA	NA	NA	NA	NA	NA	NA	NA	NA	NA	NA	NA	NA	NA	NA	NA	NA	NA	NA	NA	NA	NA	NA	NA	NA	NA	NA	NA	NA	NA
CLTC	COMP	NA	NA	NA	NA	NA	NA	NA	NA	NA	NA	NA	NA	NA	NA	NA	NA	NA	NA	NA	NA	NA	NA	NA	NA	NA	NA	NA	NA	NA	NA	NA	NA	NA	NA	NA	NA	NA	NA	NA	NA	NA	NA	NA	NA	NA	NA	NA	NA
CMPK1	COX2	NA	NA	NA	NA	NA	NA	NA	NA	NA	NA	NA	NA	NA	NA	NA	NA	NA	NA	NA	NA	NA	NA	NA	NA	NA	NA	NA	NA	NA	NA	NA	NA	NA	NA	NA	NA	NA	NA	NA	NA	NA	NA	NA	NA	NA	NA	NA	NA
CMTM6	COX3	NA	NA	NA	NA	NA	NA	NA	NA	NA	NA	NA	NA	NA	NA	NA	NA	NA	NA	NA	NA	NA	NA	NA	NA	NA	NA	NA	NA	NA	NA	NA	NA	NA	NA	NA	NA	NA	NA	NA	NA	NA	NA	NA	NA	NA	NA	NA	NA
CNBP	CPE	NA	NA	NA	NA	NA	NA	NA	NA	NA	NA	NA	NA	NA	NA	NA	NA	NA	NA	NA	NA	NA	NA	NA	NA	NA	NA	NA	NA	NA	NA	NA	NA	NA	NA	NA	NA	NA	NA	NA	NA	NA	NA	NA	NA	NA	NA	NA	NA
CNP	CPXM1	NA	NA	NA	NA	NA	NA	NA	NA	NA	NA	NA	NA	NA	NA	NA	NA	NA	NA	NA	NA	NA	NA	NA	NA	NA	NA	NA	NA	NA	NA	NA	NA	NA	NA	NA	NA	NA	NA	NA	NA	NA	NA	NA	NA	NA	NA	NA	NA
COL1A2	CPXM2	NA	NA	NA	NA	NA	NA	NA	NA	NA	NA	NA	NA	NA	NA	NA	NA	NA	NA	NA	NA	NA	NA	NA	NA	NA	NA	NA	NA	NA	NA	NA	NA	NA	NA	NA	NA	NA	NA	NA	NA	NA	NA	NA	NA	NA	NA	NA	NA
COLGALT1	CREG1	NA	NA	NA	NA	NA	NA	NA	NA	NA	NA	NA	NA	NA	NA	NA	NA	NA	NA	NA	NA	NA	NA	NA	NA	NA	NA	NA	NA	NA	NA	NA	NA	NA	NA	NA	NA	NA	NA	NA	NA	NA	NA	NA	NA	NA	NA	NA	NA
COPA	CRIM1	NA	NA	NA	NA	NA	NA	NA	NA	NA	NA	NA	NA	NA	NA	NA	NA	NA	NA	NA	NA	NA	NA	NA	NA	NA	NA	NA	NA	NA	NA	NA	NA	NA	NA	NA	NA	NA	NA	NA	NA	NA	NA	NA	NA	NA	NA	NA	NA
COPB1	CRISPLD2	NA	NA	NA	NA	NA	NA	NA	NA	NA	NA	NA	NA	NA	NA	NA	NA	NA	NA	NA	NA	NA	NA	NA	NA	NA	NA	NA	NA	NA	NA	NA	NA	NA	NA	NA	NA	NA	NA	NA	NA	NA	NA	NA	NA	NA	NA	NA	NA
COPB2	CRLF1	NA	NA	NA	NA	NA	NA	NA	NA	NA	NA	NA	NA	NA	NA	NA	NA	NA	NA	NA	NA	NA	NA	NA	NA	NA	NA	NA	NA	NA	NA	NA	NA	NA	NA	NA	NA	NA	NA	NA	NA	NA	NA	NA	NA	NA	NA	NA	NA
COPG1	CRYAB	NA	NA	NA	NA	NA	NA	NA	NA	NA	NA	NA	NA	NA	NA	NA	NA	NA	NA	NA	NA	NA	NA	NA	NA	NA	NA	NA	NA	NA	NA	NA	NA	NA	NA	NA	NA	NA	NA	NA	NA	NA	NA	NA	NA	NA	NA	NA	NA
COPS2	CSPG4	NA	NA	NA	NA	NA	NA	NA	NA	NA	NA	NA	NA	NA	NA	NA	NA	NA	NA	NA	NA	NA	NA	NA	NA	NA	NA	NA	NA	NA	NA	NA	NA	NA	NA	NA	NA	NA	NA	NA	NA	NA	NA	NA	NA	NA	NA	NA	NA
COPZ1	CTSB	NA	NA	NA	NA	NA	NA	NA	NA	NA	NA	NA	NA	NA	NA	NA	NA	NA	NA	NA	NA	NA	NA	NA	NA	NA	NA	NA	NA	NA	NA	NA	NA	NA	NA	NA	NA	NA	NA	NA	NA	NA	NA	NA	NA	NA	NA	NA	NA
CREBL2	CTSK	NA	NA	NA	NA	NA	NA	NA	NA	NA	NA	NA	NA	NA	NA	NA	NA	NA	NA	NA	NA	NA	NA	NA	NA	NA	NA	NA	NA	NA	NA	NA	NA	NA	NA	NA	NA	NA	NA	NA	NA	NA	NA	NA	NA	NA	NA	NA	NA
CRK	CXCL12	NA	NA	NA	NA	NA	NA	NA	NA	NA	NA	NA	NA	NA	NA	NA	NA	NA	NA	NA	NA	NA	NA	NA	NA	NA	NA	NA	NA	NA	NA	NA	NA	NA	NA	NA	NA	NA	NA	NA	NA	NA	NA	NA	NA	NA	NA	NA	NA
CRKL	CYGB	NA	NA	NA	NA	NA	NA	NA	NA	NA	NA	NA	NA	NA	NA	NA	NA	NA	NA	NA	NA	NA	NA	NA	NA	NA	NA	NA	NA	NA	NA	NA	NA	NA	NA	NA	NA	NA	NA	NA	NA	NA	NA	NA	NA	NA	NA	NA	NA
CSDE1	CYTB	NA	NA	NA	NA	NA	NA	NA	NA	NA	NA	NA	NA	NA	NA	NA	NA	NA	NA	NA	NA	NA	NA	NA	NA	NA	NA	NA	NA	NA	NA	NA	NA	NA	NA	NA	NA	NA	NA	NA	NA	NA	NA	NA	NA	NA	NA	NA	NA
CSNK1D	DCLK1	NA	NA	NA	NA	NA	NA	NA	NA	NA	NA	NA	NA	NA	NA	NA	NA	NA	NA	NA	NA	NA	NA	NA	NA	NA	NA	NA	NA	NA	NA	NA	NA	NA	NA	NA	NA	NA	NA	NA	NA	NA	NA	NA	NA	NA	NA	NA	NA
CSNK2A1	DCN	NA	NA	NA	NA	NA	NA	NA	NA	NA	NA	NA	NA	NA	NA	NA	NA	NA	NA	NA	NA	NA	NA	NA	NA	NA	NA	NA	NA	NA	NA	NA	NA	NA	NA	NA	NA	NA	NA	NA	NA	NA	NA	NA	NA	NA	NA	NA	NA
CTBP1	DEPP1	NA	NA	NA	NA	NA	NA	NA	NA	NA	NA	NA	NA	NA	NA	NA	NA	NA	NA	NA	NA	NA	NA	NA	NA	NA	NA	NA	NA	NA	NA	NA	NA	NA	NA	NA	NA	NA	NA	NA	NA	NA	NA	NA	NA	NA	NA	NA	NA
CTNNA1	DEPTOR	NA	NA	NA	NA	NA	NA	NA	NA	NA	NA	NA	NA	NA	NA	NA	NA	NA	NA	NA	NA	NA	NA	NA	NA	NA	NA	NA	NA	NA	NA	NA	NA	NA	NA	NA	NA	NA	NA	NA	NA	NA	NA	NA	NA	NA	NA	NA	NA
CTNNB1	DHCR24	NA	NA	NA	NA	NA	NA	NA	NA	NA	NA	NA	NA	NA	NA	NA	NA	NA	NA	NA	NA	NA	NA	NA	NA	NA	NA	NA	NA	NA	NA	NA	NA	NA	NA	NA	NA	NA	NA	NA	NA	NA	NA	NA	NA	NA	NA	NA	NA
CTNND1	DHCR7	NA	NA	NA	NA	NA	NA	NA	NA	NA	NA	NA	NA	NA	NA	NA	NA	NA	NA	NA	NA	NA	NA	NA	NA	NA	NA	NA	NA	NA	NA	NA	NA	NA	NA	NA	NA	NA	NA	NA	NA	NA	NA	NA	NA	NA	NA	NA	NA
CUL1	DHRS3	NA	NA	NA	NA	NA	NA	NA	NA	NA	NA	NA	NA	NA	NA	NA	NA	NA	NA	NA	NA	NA	NA	NA	NA	NA	NA	NA	NA	NA	NA	NA	NA	NA	NA	NA	NA	NA	NA	NA	NA	NA	NA	NA	NA	NA	NA	NA	NA
CUL3	DKK1	NA	NA	NA	NA	NA	NA	NA	NA	NA	NA	NA	NA	NA	NA	NA	NA	NA	NA	NA	NA	NA	NA	NA	NA	NA	NA	NA	NA	NA	NA	NA	NA	NA	NA	NA	NA	NA	NA	NA	NA	NA	NA	NA	NA	NA	NA	NA	NA
CYFIP1	DKK3	NA	NA	NA	NA	NA	NA	NA	NA	NA	NA	NA	NA	NA	NA	NA	NA	NA	NA	NA	NA	NA	NA	NA	NA	NA	NA	NA	NA	NA	NA	NA	NA	NA	NA	NA	NA	NA	NA	NA	NA	NA	NA	NA	NA	NA	NA	NA	NA
DCAF5	DMKN	NA	NA	NA	NA	NA	NA	NA	NA	NA	NA	NA	NA	NA	NA	NA	NA	NA	NA	NA	NA	NA	NA	NA	NA	NA	NA	NA	NA	NA	NA	NA	NA	NA	NA	NA	NA	NA	NA	NA	NA	NA	NA	NA	NA	NA	NA	NA	NA
DCTD	DPP4	NA	NA	NA	NA	NA	NA	NA	NA	NA	NA	NA	NA	NA	NA	NA	NA	NA	NA	NA	NA	NA	NA	NA	NA	NA	NA	NA	NA	NA	NA	NA	NA	NA	NA	NA	NA	NA	NA	NA	NA	NA	NA	NA	NA	NA	NA	NA	NA
DCTN4	DPT	NA	NA	NA	NA	NA	NA	NA	NA	NA	NA	NA	NA	NA	NA	NA	NA	NA	NA	NA	NA	NA	NA	NA	NA	NA	NA	NA	NA	NA	NA	NA	NA	NA	NA	NA	NA	NA	NA	NA	NA	NA	NA	NA	NA	NA	NA	NA	NA
DDB1	DSP	NA	NA	NA	NA	NA	NA	NA	NA	NA	NA	NA	NA	NA	NA	NA	NA	NA	NA	NA	NA	NA	NA	NA	NA	NA	NA	NA	NA	NA	NA	NA	NA	NA	NA	NA	NA	NA	NA	NA	NA	NA	NA	NA	NA	NA	NA	NA	NA
DDOST	ECM1	NA	NA	NA	NA	NA	NA	NA	NA	NA	NA	NA	NA	NA	NA	NA	NA	NA	NA	NA	NA	NA	NA	NA	NA	NA	NA	NA	NA	NA	NA	NA	NA	NA	NA	NA	NA	NA	NA	NA	NA	NA	NA	NA	NA	NA	NA	NA	NA
DDX1	EFEMP1	NA	NA	NA	NA	NA	NA	NA	NA	NA	NA	NA	NA	NA	NA	NA	NA	NA	NA	NA	NA	NA	NA	NA	NA	NA	NA	NA	NA	NA	NA	NA	NA	NA	NA	NA	NA	NA	NA	NA	NA	NA	NA	NA	NA	NA	NA	NA	NA
DDX23	ELFN1	NA	NA	NA	NA	NA	NA	NA	NA	NA	NA	NA	NA	NA	NA	NA	NA	NA	NA	NA	NA	NA	NA	NA	NA	NA	NA	NA	NA	NA	NA	NA	NA	NA	NA	NA	NA	NA	NA	NA	NA	NA	NA	NA	NA	NA	NA	NA	NA
DDX24	ELN	NA	NA	NA	NA	NA	NA	NA	NA	NA	NA	NA	NA	NA	NA	NA	NA	NA	NA	NA	NA	NA	NA	NA	NA	NA	NA	NA	NA	NA	NA	NA	NA	NA	NA	NA	NA	NA	NA	NA	NA	NA	NA	NA	NA	NA	NA	NA	NA
DDX42	ENPP1	NA	NA	NA	NA	NA	NA	NA	NA	NA	NA	NA	NA	NA	NA	NA	NA	NA	NA	NA	NA	NA	NA	NA	NA	NA	NA	NA	NA	NA	NA	NA	NA	NA	NA	NA	NA	NA	NA	NA	NA	NA	NA	NA	NA	NA	NA	NA	NA
DEGS1	EPAS1	NA	NA	NA	NA	NA	NA	NA	NA	NA	NA	NA	NA	NA	NA	NA	NA	NA	NA	NA	NA	NA	NA	NA	NA	NA	NA	NA	NA	NA	NA	NA	NA	NA	NA	NA	NA	NA	NA	NA	NA	NA	NA	NA	NA	NA	NA	NA	NA
DENND5A	F10	NA	NA	NA	NA	NA	NA	NA	NA	NA	NA	NA	NA	NA	NA	NA	NA	NA	NA	NA	NA	NA	NA	NA	NA	NA	NA	NA	NA	NA	NA	NA	NA	NA	NA	NA	NA	NA	NA	NA	NA	NA	NA	NA	NA	NA	NA	NA	NA
DENR	F2R	NA	NA	NA	NA	NA	NA	NA	NA	NA	NA	NA	NA	NA	NA	NA	NA	NA	NA	NA	NA	NA	NA	NA	NA	NA	NA	NA	NA	NA	NA	NA	NA	NA	NA	NA	NA	NA	NA	NA	NA	NA	NA	NA	NA	NA	NA	NA	NA
DERL1	FABP3	NA	NA	NA	NA	NA	NA	NA	NA	NA	NA	NA	NA	NA	NA	NA	NA	NA	NA	NA	NA	NA	NA	NA	NA	NA	NA	NA	NA	NA	NA	NA	NA	NA	NA	NA	NA	NA	NA	NA	NA	NA	NA	NA	NA	NA	NA	NA	NA
DESI2	FADS1	NA	NA	NA	NA	NA	NA	NA	NA	NA	NA	NA	NA	NA	NA	NA	NA	NA	NA	NA	NA	NA	NA	NA	NA	NA	NA	NA	NA	NA	NA	NA	NA	NA	NA	NA	NA	NA	NA	NA	NA	NA	NA	NA	NA	NA	NA	NA	NA
DHX15	FADS2	NA	NA	NA	NA	NA	NA	NA	NA	NA	NA	NA	NA	NA	NA	NA	NA	NA	NA	NA	NA	NA	NA	NA	NA	NA	NA	NA	NA	NA	NA	NA	NA	NA	NA	NA	NA	NA	NA	NA	NA	NA	NA	NA	NA	NA	NA	NA	NA
DHX9	FASN	NA	NA	NA	NA	NA	NA	NA	NA	NA	NA	NA	NA	NA	NA	NA	NA	NA	NA	NA	NA	NA	NA	NA	NA	NA	NA	NA	NA	NA	NA	NA	NA	NA	NA	NA	NA	NA	NA	NA	NA	NA	NA	NA	NA	NA	NA	NA	NA
DNAJA1	FAT1	NA	NA	NA	NA	NA	NA	NA	NA	NA	NA	NA	NA	NA	NA	NA	NA	NA	NA	NA	NA	NA	NA	NA	NA	NA	NA	NA	NA	NA	NA	NA	NA	NA	NA	NA	NA	NA	NA	NA	NA	NA	NA	NA	NA	NA	NA	NA	NA
DNAJA2	FDPS	NA	NA	NA	NA	NA	NA	NA	NA	NA	NA	NA	NA	NA	NA	NA	NA	NA	NA	NA	NA	NA	NA	NA	NA	NA	NA	NA	NA	NA	NA	NA	NA	NA	NA	NA	NA	NA	NA	NA	NA	NA	NA	NA	NA	NA	NA	NA	NA
DNAJC7	FHL1	NA	NA	NA	NA	NA	NA	NA	NA	NA	NA	NA	NA	NA	NA	NA	NA	NA	NA	NA	NA	NA	NA	NA	NA	NA	NA	NA	NA	NA	NA	NA	NA	NA	NA	NA	NA	NA	NA	NA	NA	NA	NA	NA	NA	NA	NA	NA	NA
DNM1L	FMOD	NA	NA	NA	NA	NA	NA	NA	NA	NA	NA	NA	NA	NA	NA	NA	NA	NA	NA	NA	NA	NA	NA	NA	NA	NA	NA	NA	NA	NA	NA	NA	NA	NA	NA	NA	NA	NA	NA	NA	NA	NA	NA	NA	NA	NA	NA	NA	NA
DYNC1H1	FNDC1	NA	NA	NA	NA	NA	NA	NA	NA	NA	NA	NA	NA	NA	NA	NA	NA	NA	NA	NA	NA	NA	NA	NA	NA	NA	NA	NA	NA	NA	NA	NA	NA	NA	NA	NA	NA	NA	NA	NA	NA	NA	NA	NA	NA	NA	NA	NA	NA
ECPAS	FRAS1	NA	NA	NA	NA	NA	NA	NA	NA	NA	NA	NA	NA	NA	NA	NA	NA	NA	NA	NA	NA	NA	NA	NA	NA	NA	NA	NA	NA	NA	NA	NA	NA	NA	NA	NA	NA	NA	NA	NA	NA	NA	NA	NA	NA	NA	NA	NA	NA
EFCAB14	FTH1	NA	NA	NA	NA	NA	NA	NA	NA	NA	NA	NA	NA	NA	NA	NA	NA	NA	NA	NA	NA	NA	NA	NA	NA	NA	NA	NA	NA	NA	NA	NA	NA	NA	NA	NA	NA	NA	NA	NA	NA	NA	NA	NA	NA	NA	NA	NA	NA
EID1	GALNT10	NA	NA	NA	NA	NA	NA	NA	NA	NA	NA	NA	NA	NA	NA	NA	NA	NA	NA	NA	NA	NA	NA	NA	NA	NA	NA	NA	NA	NA	NA	NA	NA	NA	NA	NA	NA	NA	NA	NA	NA	NA	NA	NA	NA	NA	NA	NA	NA
EIF1	GALNT15	NA	NA	NA	NA	NA	NA	NA	NA	NA	NA	NA	NA	NA	NA	NA	NA	NA	NA	NA	NA	NA	NA	NA	NA	NA	NA	NA	NA	NA	NA	NA	NA	NA	NA	NA	NA	NA	NA	NA	NA	NA	NA	NA	NA	NA	NA	NA	NA
EIF2AK1	GALNT16	NA	NA	NA	NA	NA	NA	NA	NA	NA	NA	NA	NA	NA	NA	NA	NA	NA	NA	NA	NA	NA	NA	NA	NA	NA	NA	NA	NA	NA	NA	NA	NA	NA	NA	NA	NA	NA	NA	NA	NA	NA	NA	NA	NA	NA	NA	NA	NA
EIF2S1	GALNT5	NA	NA	NA	NA	NA	NA	NA	NA	NA	NA	NA	NA	NA	NA	NA	NA	NA	NA	NA	NA	NA	NA	NA	NA	NA	NA	NA	NA	NA	NA	NA	NA	NA	NA	NA	NA	NA	NA	NA	NA	NA	NA	NA	NA	NA	NA	NA	NA
EIF3A	GAS6	NA	NA	NA	NA	NA	NA	NA	NA	NA	NA	NA	NA	NA	NA	NA	NA	NA	NA	NA	NA	NA	NA	NA	NA	NA	NA	NA	NA	NA	NA	NA	NA	NA	NA	NA	NA	NA	NA	NA	NA	NA	NA	NA	NA	NA	NA	NA	NA
EIF4A2	GFRA1	NA	NA	NA	NA	NA	NA	NA	NA	NA	NA	NA	NA	NA	NA	NA	NA	NA	NA	NA	NA	NA	NA	NA	NA	NA	NA	NA	NA	NA	NA	NA	NA	NA	NA	NA	NA	NA	NA	NA	NA	NA	NA	NA	NA	NA	NA	NA	NA
EIF4G1	GJA1	NA	NA	NA	NA	NA	NA	NA	NA	NA	NA	NA	NA	NA	NA	NA	NA	NA	NA	NA	NA	NA	NA	NA	NA	NA	NA	NA	NA	NA	NA	NA	NA	NA	NA	NA	NA	NA	NA	NA	NA	NA	NA	NA	NA	NA	NA	NA	NA
EIF4G2	GLS	NA	NA	NA	NA	NA	NA	NA	NA	NA	NA	NA	NA	NA	NA	NA	NA	NA	NA	NA	NA	NA	NA	NA	NA	NA	NA	NA	NA	NA	NA	NA	NA	NA	NA	NA	NA	NA	NA	NA	NA	NA	NA	NA	NA	NA	NA	NA	NA
EIF4H	GPC6	NA	NA	NA	NA	NA	NA	NA	NA	NA	NA	NA	NA	NA	NA	NA	NA	NA	NA	NA	NA	NA	NA	NA	NA	NA	NA	NA	NA	NA	NA	NA	NA	NA	NA	NA	NA	NA	NA	NA	NA	NA	NA	NA	NA	NA	NA	NA	NA
EIF5B	GPNMB	NA	NA	NA	NA	NA	NA	NA	NA	NA	NA	NA	NA	NA	NA	NA	NA	NA	NA	NA	NA	NA	NA	NA	NA	NA	NA	NA	NA	NA	NA	NA	NA	NA	NA	NA	NA	NA	NA	NA	NA	NA	NA	NA	NA	NA	NA	NA	NA
ELAVL1	GPX3	NA	NA	NA	NA	NA	NA	NA	NA	NA	NA	NA	NA	NA	NA	NA	NA	NA	NA	NA	NA	NA	NA	NA	NA	NA	NA	NA	NA	NA	NA	NA	NA	NA	NA	NA	NA	NA	NA	NA	NA	NA	NA	NA	NA	NA	NA	NA	NA
ELP2	GREM2	NA	NA	NA	NA	NA	NA	NA	NA	NA	NA	NA	NA	NA	NA	NA	NA	NA	NA	NA	NA	NA	NA	NA	NA	NA	NA	NA	NA	NA	NA	NA	NA	NA	NA	NA	NA	NA	NA	NA	NA	NA	NA	NA	NA	NA	NA	NA	NA
ERP44	GSN	NA	NA	NA	NA	NA	NA	NA	NA	NA	NA	NA	NA	NA	NA	NA	NA	NA	NA	NA	NA	NA	NA	NA	NA	NA	NA	NA	NA	NA	NA	NA	NA	NA	NA	NA	NA	NA	NA	NA	NA	NA	NA	NA	NA	NA	NA	NA	NA
ESYT1	HLA.B	NA	NA	NA	NA	NA	NA	NA	NA	NA	NA	NA	NA	NA	NA	NA	NA	NA	NA	NA	NA	NA	NA	NA	NA	NA	NA	NA	NA	NA	NA	NA	NA	NA	NA	NA	NA	NA	NA	NA	NA	NA	NA	NA	NA	NA	NA	NA	NA
ESYT2	HMCN1	NA	NA	NA	NA	NA	NA	NA	NA	NA	NA	NA	NA	NA	NA	NA	NA	NA	NA	NA	NA	NA	NA	NA	NA	NA	NA	NA	NA	NA	NA	NA	NA	NA	NA	NA	NA	NA	NA	NA	NA	NA	NA	NA	NA	NA	NA	NA	NA
EXT2	HMGCS1	NA	NA	NA	NA	NA	NA	NA	NA	NA	NA	NA	NA	NA	NA	NA	NA	NA	NA	NA	NA	NA	NA	NA	NA	NA	NA	NA	NA	NA	NA	NA	NA	NA	NA	NA	NA	NA	NA	NA	NA	NA	NA	NA	NA	NA	NA	NA	NA
FAM120A	HMOX1	NA	NA	NA	NA	NA	NA	NA	NA	NA	NA	NA	NA	NA	NA	NA	NA	NA	NA	NA	NA	NA	NA	NA	NA	NA	NA	NA	NA	NA	NA	NA	NA	NA	NA	NA	NA	NA	NA	NA	NA	NA	NA	NA	NA	NA	NA	NA	NA
FAM168B	HSPB6	NA	NA	NA	NA	NA	NA	NA	NA	NA	NA	NA	NA	NA	NA	NA	NA	NA	NA	NA	NA	NA	NA	NA	NA	NA	NA	NA	NA	NA	NA	NA	NA	NA	NA	NA	NA	NA	NA	NA	NA	NA	NA	NA	NA	NA	NA	NA	NA
FAM32A	HSPB7	NA	NA	NA	NA	NA	NA	NA	NA	NA	NA	NA	NA	NA	NA	NA	NA	NA	NA	NA	NA	NA	NA	NA	NA	NA	NA	NA	NA	NA	NA	NA	NA	NA	NA	NA	NA	NA	NA	NA	NA	NA	NA	NA	NA	NA	NA	NA	NA
FBH1	HSPG2	NA	NA	NA	NA	NA	NA	NA	NA	NA	NA	NA	NA	NA	NA	NA	NA	NA	NA	NA	NA	NA	NA	NA	NA	NA	NA	NA	NA	NA	NA	NA	NA	NA	NA	NA	NA	NA	NA	NA	NA	NA	NA	NA	NA	NA	NA	NA	NA
FGD5.AS1	HTRA3	NA	NA	NA	NA	NA	NA	NA	NA	NA	NA	NA	NA	NA	NA	NA	NA	NA	NA	NA	NA	NA	NA	NA	NA	NA	NA	NA	NA	NA	NA	NA	NA	NA	NA	NA	NA	NA	NA	NA	NA	NA	NA	NA	NA	NA	NA	NA	NA
FXR1	ID3	NA	NA	NA	NA	NA	NA	NA	NA	NA	NA	NA	NA	NA	NA	NA	NA	NA	NA	NA	NA	NA	NA	NA	NA	NA	NA	NA	NA	NA	NA	NA	NA	NA	NA	NA	NA	NA	NA	NA	NA	NA	NA	NA	NA	NA	NA	NA	NA
G3BP1	IDI1	NA	NA	NA	NA	NA	NA	NA	NA	NA	NA	NA	NA	NA	NA	NA	NA	NA	NA	NA	NA	NA	NA	NA	NA	NA	NA	NA	NA	NA	NA	NA	NA	NA	NA	NA	NA	NA	NA	NA	NA	NA	NA	NA	NA	NA	NA	NA	NA
GBF1	IGF2	NA	NA	NA	NA	NA	NA	NA	NA	NA	NA	NA	NA	NA	NA	NA	NA	NA	NA	NA	NA	NA	NA	NA	NA	NA	NA	NA	NA	NA	NA	NA	NA	NA	NA	NA	NA	NA	NA	NA	NA	NA	NA	NA	NA	NA	NA	NA	NA
GDI2	IGFBP3	NA	NA	NA	NA	NA	NA	NA	NA	NA	NA	NA	NA	NA	NA	NA	NA	NA	NA	NA	NA	NA	NA	NA	NA	NA	NA	NA	NA	NA	NA	NA	NA	NA	NA	NA	NA	NA	NA	NA	NA	NA	NA	NA	NA	NA	NA	NA	NA
GHITM	IGFBP5	NA	NA	NA	NA	NA	NA	NA	NA	NA	NA	NA	NA	NA	NA	NA	NA	NA	NA	NA	NA	NA	NA	NA	NA	NA	NA	NA	NA	NA	NA	NA	NA	NA	NA	NA	NA	NA	NA	NA	NA	NA	NA	NA	NA	NA	NA	NA	NA
GINM1	IGFBP6	NA	NA	NA	NA	NA	NA	NA	NA	NA	NA	NA	NA	NA	NA	NA	NA	NA	NA	NA	NA	NA	NA	NA	NA	NA	NA	NA	NA	NA	NA	NA	NA	NA	NA	NA	NA	NA	NA	NA	NA	NA	NA	NA	NA	NA	NA	NA	NA
GLG1	IGFBP7	NA	NA	NA	NA	NA	NA	NA	NA	NA	NA	NA	NA	NA	NA	NA	NA	NA	NA	NA	NA	NA	NA	NA	NA	NA	NA	NA	NA	NA	NA	NA	NA	NA	NA	NA	NA	NA	NA	NA	NA	NA	NA	NA	NA	NA	NA	NA	NA
GLO1	IGSF10	NA	NA	NA	NA	NA	NA	NA	NA	NA	NA	NA	NA	NA	NA	NA	NA	NA	NA	NA	NA	NA	NA	NA	NA	NA	NA	NA	NA	NA	NA	NA	NA	NA	NA	NA	NA	NA	NA	NA	NA	NA	NA	NA	NA	NA	NA	NA	NA
GNA12	IL13RA2	NA	NA	NA	NA	NA	NA	NA	NA	NA	NA	NA	NA	NA	NA	NA	NA	NA	NA	NA	NA	NA	NA	NA	NA	NA	NA	NA	NA	NA	NA	NA	NA	NA	NA	NA	NA	NA	NA	NA	NA	NA	NA	NA	NA	NA	NA	NA	NA
GNAI3	IL20RB	NA	NA	NA	NA	NA	NA	NA	NA	NA	NA	NA	NA	NA	NA	NA	NA	NA	NA	NA	NA	NA	NA	NA	NA	NA	NA	NA	NA	NA	NA	NA	NA	NA	NA	NA	NA	NA	NA	NA	NA	NA	NA	NA	NA	NA	NA	NA	NA
GNAS	INSIG1	NA	NA	NA	NA	NA	NA	NA	NA	NA	NA	NA	NA	NA	NA	NA	NA	NA	NA	NA	NA	NA	NA	NA	NA	NA	NA	NA	NA	NA	NA	NA	NA	NA	NA	NA	NA	NA	NA	NA	NA	NA	NA	NA	NA	NA	NA	NA	NA
GNB1	IRAK1	NA	NA	NA	NA	NA	NA	NA	NA	NA	NA	NA	NA	NA	NA	NA	NA	NA	NA	NA	NA	NA	NA	NA	NA	NA	NA	NA	NA	NA	NA	NA	NA	NA	NA	NA	NA	NA	NA	NA	NA	NA	NA	NA	NA	NA	NA	NA	NA
GNB2	ITGA11	NA	NA	NA	NA	NA	NA	NA	NA	NA	NA	NA	NA	NA	NA	NA	NA	NA	NA	NA	NA	NA	NA	NA	NA	NA	NA	NA	NA	NA	NA	NA	NA	NA	NA	NA	NA	NA	NA	NA	NA	NA	NA	NA	NA	NA	NA	NA	NA
GNG12	ITGA4	NA	NA	NA	NA	NA	NA	NA	NA	NA	NA	NA	NA	NA	NA	NA	NA	NA	NA	NA	NA	NA	NA	NA	NA	NA	NA	NA	NA	NA	NA	NA	NA	NA	NA	NA	NA	NA	NA	NA	NA	NA	NA	NA	NA	NA	NA	NA	NA
GOLGA2	ITGB1	NA	NA	NA	NA	NA	NA	NA	NA	NA	NA	NA	NA	NA	NA	NA	NA	NA	NA	NA	NA	NA	NA	NA	NA	NA	NA	NA	NA	NA	NA	NA	NA	NA	NA	NA	NA	NA	NA	NA	NA	NA	NA	NA	NA	NA	NA	NA	NA
GOLPH3	ITGBL1	NA	NA	NA	NA	NA	NA	NA	NA	NA	NA	NA	NA	NA	NA	NA	NA	NA	NA	NA	NA	NA	NA	NA	NA	NA	NA	NA	NA	NA	NA	NA	NA	NA	NA	NA	NA	NA	NA	NA	NA	NA	NA	NA	NA	NA	NA	NA	NA
GORASP2	JUNB	NA	NA	NA	NA	NA	NA	NA	NA	NA	NA	NA	NA	NA	NA	NA	NA	NA	NA	NA	NA	NA	NA	NA	NA	NA	NA	NA	NA	NA	NA	NA	NA	NA	NA	NA	NA	NA	NA	NA	NA	NA	NA	NA	NA	NA	NA	NA	NA
GPAT4	KCND3	NA	NA	NA	NA	NA	NA	NA	NA	NA	NA	NA	NA	NA	NA	NA	NA	NA	NA	NA	NA	NA	NA	NA	NA	NA	NA	NA	NA	NA	NA	NA	NA	NA	NA	NA	NA	NA	NA	NA	NA	NA	NA	NA	NA	NA	NA	NA	NA
GRB2	KCTD12	NA	NA	NA	NA	NA	NA	NA	NA	NA	NA	NA	NA	NA	NA	NA	NA	NA	NA	NA	NA	NA	NA	NA	NA	NA	NA	NA	NA	NA	NA	NA	NA	NA	NA	NA	NA	NA	NA	NA	NA	NA	NA	NA	NA	NA	NA	NA	NA
GRSF1	KIAA1324L	NA	NA	NA	NA	NA	NA	NA	NA	NA	NA	NA	NA	NA	NA	NA	NA	NA	NA	NA	NA	NA	NA	NA	NA	NA	NA	NA	NA	NA	NA	NA	NA	NA	NA	NA	NA	NA	NA	NA	NA	NA	NA	NA	NA	NA	NA	NA	NA
GSPT1	KIF26B	NA	NA	NA	NA	NA	NA	NA	NA	NA	NA	NA	NA	NA	NA	NA	NA	NA	NA	NA	NA	NA	NA	NA	NA	NA	NA	NA	NA	NA	NA	NA	NA	NA	NA	NA	NA	NA	NA	NA	NA	NA	NA	NA	NA	NA	NA	NA	NA
GUCD1	LAMA1	NA	NA	NA	NA	NA	NA	NA	NA	NA	NA	NA	NA	NA	NA	NA	NA	NA	NA	NA	NA	NA	NA	NA	NA	NA	NA	NA	NA	NA	NA	NA	NA	NA	NA	NA	NA	NA	NA	NA	NA	NA	NA	NA	NA	NA	NA	NA	NA
HACD3	LDLR	NA	NA	NA	NA	NA	NA	NA	NA	NA	NA	NA	NA	NA	NA	NA	NA	NA	NA	NA	NA	NA	NA	NA	NA	NA	NA	NA	NA	NA	NA	NA	NA	NA	NA	NA	NA	NA	NA	NA	NA	NA	NA	NA	NA	NA	NA	NA	NA
HADHB	LGALS3BP	NA	NA	NA	NA	NA	NA	NA	NA	NA	NA	NA	NA	NA	NA	NA	NA	NA	NA	NA	NA	NA	NA	NA	NA	NA	NA	NA	NA	NA	NA	NA	NA	NA	NA	NA	NA	NA	NA	NA	NA	NA	NA	NA	NA	NA	NA	NA	NA
HDAC2	LGR4	NA	NA	NA	NA	NA	NA	NA	NA	NA	NA	NA	NA	NA	NA	NA	NA	NA	NA	NA	NA	NA	NA	NA	NA	NA	NA	NA	NA	NA	NA	NA	NA	NA	NA	NA	NA	NA	NA	NA	NA	NA	NA	NA	NA	NA	NA	NA	NA
HDGF	LMCD1	NA	NA	NA	NA	NA	NA	NA	NA	NA	NA	NA	NA	NA	NA	NA	NA	NA	NA	NA	NA	NA	NA	NA	NA	NA	NA	NA	NA	NA	NA	NA	NA	NA	NA	NA	NA	NA	NA	NA	NA	NA	NA	NA	NA	NA	NA	NA	NA
HNRNPA0	LOX	NA	NA	NA	NA	NA	NA	NA	NA	NA	NA	NA	NA	NA	NA	NA	NA	NA	NA	NA	NA	NA	NA	NA	NA	NA	NA	NA	NA	NA	NA	NA	NA	NA	NA	NA	NA	NA	NA	NA	NA	NA	NA	NA	NA	NA	NA	NA	NA
HNRNPC	LOXL4	NA	NA	NA	NA	NA	NA	NA	NA	NA	NA	NA	NA	NA	NA	NA	NA	NA	NA	NA	NA	NA	NA	NA	NA	NA	NA	NA	NA	NA	NA	NA	NA	NA	NA	NA	NA	NA	NA	NA	NA	NA	NA	NA	NA	NA	NA	NA	NA
HNRNPF	LPIN1	NA	NA	NA	NA	NA	NA	NA	NA	NA	NA	NA	NA	NA	NA	NA	NA	NA	NA	NA	NA	NA	NA	NA	NA	NA	NA	NA	NA	NA	NA	NA	NA	NA	NA	NA	NA	NA	NA	NA	NA	NA	NA	NA	NA	NA	NA	NA	NA
HNRNPH2	LRRC15	NA	NA	NA	NA	NA	NA	NA	NA	NA	NA	NA	NA	NA	NA	NA	NA	NA	NA	NA	NA	NA	NA	NA	NA	NA	NA	NA	NA	NA	NA	NA	NA	NA	NA	NA	NA	NA	NA	NA	NA	NA	NA	NA	NA	NA	NA	NA	NA
HNRNPK	LRRN4CL	NA	NA	NA	NA	NA	NA	NA	NA	NA	NA	NA	NA	NA	NA	NA	NA	NA	NA	NA	NA	NA	NA	NA	NA	NA	NA	NA	NA	NA	NA	NA	NA	NA	NA	NA	NA	NA	NA	NA	NA	NA	NA	NA	NA	NA	NA	NA	NA
HNRNPU	LSAMP	NA	NA	NA	NA	NA	NA	NA	NA	NA	NA	NA	NA	NA	NA	NA	NA	NA	NA	NA	NA	NA	NA	NA	NA	NA	NA	NA	NA	NA	NA	NA	NA	NA	NA	NA	NA	NA	NA	NA	NA	NA	NA	NA	NA	NA	NA	NA	NA
HNRNPUL1	LSP1	NA	NA	NA	NA	NA	NA	NA	NA	NA	NA	NA	NA	NA	NA	NA	NA	NA	NA	NA	NA	NA	NA	NA	NA	NA	NA	NA	NA	NA	NA	NA	NA	NA	NA	NA	NA	NA	NA	NA	NA	NA	NA	NA	NA	NA	NA	NA	NA
HP1BP3	LSS	NA	NA	NA	NA	NA	NA	NA	NA	NA	NA	NA	NA	NA	NA	NA	NA	NA	NA	NA	NA	NA	NA	NA	NA	NA	NA	NA	NA	NA	NA	NA	NA	NA	NA	NA	NA	NA	NA	NA	NA	NA	NA	NA	NA	NA	NA	NA	NA
HSP90AA1	LTBP1	NA	NA	NA	NA	NA	NA	NA	NA	NA	NA	NA	NA	NA	NA	NA	NA	NA	NA	NA	NA	NA	NA	NA	NA	NA	NA	NA	NA	NA	NA	NA	NA	NA	NA	NA	NA	NA	NA	NA	NA	NA	NA	NA	NA	NA	NA	NA	NA
HSP90AB1	LTBP2	NA	NA	NA	NA	NA	NA	NA	NA	NA	NA	NA	NA	NA	NA	NA	NA	NA	NA	NA	NA	NA	NA	NA	NA	NA	NA	NA	NA	NA	NA	NA	NA	NA	NA	NA	NA	NA	NA	NA	NA	NA	NA	NA	NA	NA	NA	NA	NA
HSPA4	LTBP4	NA	NA	NA	NA	NA	NA	NA	NA	NA	NA	NA	NA	NA	NA	NA	NA	NA	NA	NA	NA	NA	NA	NA	NA	NA	NA	NA	NA	NA	NA	NA	NA	NA	NA	NA	NA	NA	NA	NA	NA	NA	NA	NA	NA	NA	NA	NA	NA
HSPA5	LYNX1	NA	NA	NA	NA	NA	NA	NA	NA	NA	NA	NA	NA	NA	NA	NA	NA	NA	NA	NA	NA	NA	NA	NA	NA	NA	NA	NA	NA	NA	NA	NA	NA	NA	NA	NA	NA	NA	NA	NA	NA	NA	NA	NA	NA	NA	NA	NA	NA
HSPA8	MAFB	NA	NA	NA	NA	NA	NA	NA	NA	NA	NA	NA	NA	NA	NA	NA	NA	NA	NA	NA	NA	NA	NA	NA	NA	NA	NA	NA	NA	NA	NA	NA	NA	NA	NA	NA	NA	NA	NA	NA	NA	NA	NA	NA	NA	NA	NA	NA	NA
HSPD1	MASP1	NA	NA	NA	NA	NA	NA	NA	NA	NA	NA	NA	NA	NA	NA	NA	NA	NA	NA	NA	NA	NA	NA	NA	NA	NA	NA	NA	NA	NA	NA	NA	NA	NA	NA	NA	NA	NA	NA	NA	NA	NA	NA	NA	NA	NA	NA	NA	NA
ICMT	MATN2	NA	NA	NA	NA	NA	NA	NA	NA	NA	NA	NA	NA	NA	NA	NA	NA	NA	NA	NA	NA	NA	NA	NA	NA	NA	NA	NA	NA	NA	NA	NA	NA	NA	NA	NA	NA	NA	NA	NA	NA	NA	NA	NA	NA	NA	NA	NA	NA
ILF2	MEGF6	NA	NA	NA	NA	NA	NA	NA	NA	NA	NA	NA	NA	NA	NA	NA	NA	NA	NA	NA	NA	NA	NA	NA	NA	NA	NA	NA	NA	NA	NA	NA	NA	NA	NA	NA	NA	NA	NA	NA	NA	NA	NA	NA	NA	NA	NA	NA	NA
ILF3	MFAP4	NA	NA	NA	NA	NA	NA	NA	NA	NA	NA	NA	NA	NA	NA	NA	NA	NA	NA	NA	NA	NA	NA	NA	NA	NA	NA	NA	NA	NA	NA	NA	NA	NA	NA	NA	NA	NA	NA	NA	NA	NA	NA	NA	NA	NA	NA	NA	NA
IMMT	MFAP5	NA	NA	NA	NA	NA	NA	NA	NA	NA	NA	NA	NA	NA	NA	NA	NA	NA	NA	NA	NA	NA	NA	NA	NA	NA	NA	NA	NA	NA	NA	NA	NA	NA	NA	NA	NA	NA	NA	NA	NA	NA	NA	NA	NA	NA	NA	NA	NA
IPO7	MFGE8	NA	NA	NA	NA	NA	NA	NA	NA	NA	NA	NA	NA	NA	NA	NA	NA	NA	NA	NA	NA	NA	NA	NA	NA	NA	NA	NA	NA	NA	NA	NA	NA	NA	NA	NA	NA	NA	NA	NA	NA	NA	NA	NA	NA	NA	NA	NA	NA
IPO9	MGP	NA	NA	NA	NA	NA	NA	NA	NA	NA	NA	NA	NA	NA	NA	NA	NA	NA	NA	NA	NA	NA	NA	NA	NA	NA	NA	NA	NA	NA	NA	NA	NA	NA	NA	NA	NA	NA	NA	NA	NA	NA	NA	NA	NA	NA	NA	NA	NA
IQGAP1	MKI67	NA	NA	NA	NA	NA	NA	NA	NA	NA	NA	NA	NA	NA	NA	NA	NA	NA	NA	NA	NA	NA	NA	NA	NA	NA	NA	NA	NA	NA	NA	NA	NA	NA	NA	NA	NA	NA	NA	NA	NA	NA	NA	NA	NA	NA	NA	NA	NA
IST1	MKX	NA	NA	NA	NA	NA	NA	NA	NA	NA	NA	NA	NA	NA	NA	NA	NA	NA	NA	NA	NA	NA	NA	NA	NA	NA	NA	NA	NA	NA	NA	NA	NA	NA	NA	NA	NA	NA	NA	NA	NA	NA	NA	NA	NA	NA	NA	NA	NA
ITM2B	MME	NA	NA	NA	NA	NA	NA	NA	NA	NA	NA	NA	NA	NA	NA	NA	NA	NA	NA	NA	NA	NA	NA	NA	NA	NA	NA	NA	NA	NA	NA	NA	NA	NA	NA	NA	NA	NA	NA	NA	NA	NA	NA	NA	NA	NA	NA	NA	NA
JAK1	MMP1	NA	NA	NA	NA	NA	NA	NA	NA	NA	NA	NA	NA	NA	NA	NA	NA	NA	NA	NA	NA	NA	NA	NA	NA	NA	NA	NA	NA	NA	NA	NA	NA	NA	NA	NA	NA	NA	NA	NA	NA	NA	NA	NA	NA	NA	NA	NA	NA
KDELR2	MOXD1	NA	NA	NA	NA	NA	NA	NA	NA	NA	NA	NA	NA	NA	NA	NA	NA	NA	NA	NA	NA	NA	NA	NA	NA	NA	NA	NA	NA	NA	NA	NA	NA	NA	NA	NA	NA	NA	NA	NA	NA	NA	NA	NA	NA	NA	NA	NA	NA
KDM1A	MSMO1	NA	NA	NA	NA	NA	NA	NA	NA	NA	NA	NA	NA	NA	NA	NA	NA	NA	NA	NA	NA	NA	NA	NA	NA	NA	NA	NA	NA	NA	NA	NA	NA	NA	NA	NA	NA	NA	NA	NA	NA	NA	NA	NA	NA	NA	NA	NA	NA
KHDRBS1	MVD	NA	NA	NA	NA	NA	NA	NA	NA	NA	NA	NA	NA	NA	NA	NA	NA	NA	NA	NA	NA	NA	NA	NA	NA	NA	NA	NA	NA	NA	NA	NA	NA	NA	NA	NA	NA	NA	NA	NA	NA	NA	NA	NA	NA	NA	NA	NA	NA
KPNA3	MX1	NA	NA	NA	NA	NA	NA	NA	NA	NA	NA	NA	NA	NA	NA	NA	NA	NA	NA	NA	NA	NA	NA	NA	NA	NA	NA	NA	NA	NA	NA	NA	NA	NA	NA	NA	NA	NA	NA	NA	NA	NA	NA	NA	NA	NA	NA	NA	NA
KPNB1	MXRA5	NA	NA	NA	NA	NA	NA	NA	NA	NA	NA	NA	NA	NA	NA	NA	NA	NA	NA	NA	NA	NA	NA	NA	NA	NA	NA	NA	NA	NA	NA	NA	NA	NA	NA	NA	NA	NA	NA	NA	NA	NA	NA	NA	NA	NA	NA	NA	NA
KTN1	MYL9	NA	NA	NA	NA	NA	NA	NA	NA	NA	NA	NA	NA	NA	NA	NA	NA	NA	NA	NA	NA	NA	NA	NA	NA	NA	NA	NA	NA	NA	NA	NA	NA	NA	NA	NA	NA	NA	NA	NA	NA	NA	NA	NA	NA	NA	NA	NA	NA
LAPTM4A	MYLK	NA	NA	NA	NA	NA	NA	NA	NA	NA	NA	NA	NA	NA	NA	NA	NA	NA	NA	NA	NA	NA	NA	NA	NA	NA	NA	NA	NA	NA	NA	NA	NA	NA	NA	NA	NA	NA	NA	NA	NA	NA	NA	NA	NA	NA	NA	NA	NA
LDHB	NAMPT	NA	NA	NA	NA	NA	NA	NA	NA	NA	NA	NA	NA	NA	NA	NA	NA	NA	NA	NA	NA	NA	NA	NA	NA	NA	NA	NA	NA	NA	NA	NA	NA	NA	NA	NA	NA	NA	NA	NA	NA	NA	NA	NA	NA	NA	NA	NA	NA
LMAN2	NAV2	NA	NA	NA	NA	NA	NA	NA	NA	NA	NA	NA	NA	NA	NA	NA	NA	NA	NA	NA	NA	NA	NA	NA	NA	NA	NA	NA	NA	NA	NA	NA	NA	NA	NA	NA	NA	NA	NA	NA	NA	NA	NA	NA	NA	NA	NA	NA	NA
LSM14A	ND1	NA	NA	NA	NA	NA	NA	NA	NA	NA	NA	NA	NA	NA	NA	NA	NA	NA	NA	NA	NA	NA	NA	NA	NA	NA	NA	NA	NA	NA	NA	NA	NA	NA	NA	NA	NA	NA	NA	NA	NA	NA	NA	NA	NA	NA	NA	NA	NA
MAP1LC3B	ND2	NA	NA	NA	NA	NA	NA	NA	NA	NA	NA	NA	NA	NA	NA	NA	NA	NA	NA	NA	NA	NA	NA	NA	NA	NA	NA	NA	NA	NA	NA	NA	NA	NA	NA	NA	NA	NA	NA	NA	NA	NA	NA	NA	NA	NA	NA	NA	NA
MAP4K4	ND3	NA	NA	NA	NA	NA	NA	NA	NA	NA	NA	NA	NA	NA	NA	NA	NA	NA	NA	NA	NA	NA	NA	NA	NA	NA	NA	NA	NA	NA	NA	NA	NA	NA	NA	NA	NA	NA	NA	NA	NA	NA	NA	NA	NA	NA	NA	NA	NA
MAPK1	ND4	NA	NA	NA	NA	NA	NA	NA	NA	NA	NA	NA	NA	NA	NA	NA	NA	NA	NA	NA	NA	NA	NA	NA	NA	NA	NA	NA	NA	NA	NA	NA	NA	NA	NA	NA	NA	NA	NA	NA	NA	NA	NA	NA	NA	NA	NA	NA	NA
MAPKAP1	ND4L	NA	NA	NA	NA	NA	NA	NA	NA	NA	NA	NA	NA	NA	NA	NA	NA	NA	NA	NA	NA	NA	NA	NA	NA	NA	NA	NA	NA	NA	NA	NA	NA	NA	NA	NA	NA	NA	NA	NA	NA	NA	NA	NA	NA	NA	NA	NA	NA
MAPKAPK2	ND5	NA	NA	NA	NA	NA	NA	NA	NA	NA	NA	NA	NA	NA	NA	NA	NA	NA	NA	NA	NA	NA	NA	NA	NA	NA	NA	NA	NA	NA	NA	NA	NA	NA	NA	NA	NA	NA	NA	NA	NA	NA	NA	NA	NA	NA	NA	NA	NA
MAX	ND6	NA	NA	NA	NA	NA	NA	NA	NA	NA	NA	NA	NA	NA	NA	NA	NA	NA	NA	NA	NA	NA	NA	NA	NA	NA	NA	NA	NA	NA	NA	NA	NA	NA	NA	NA	NA	NA	NA	NA	NA	NA	NA	NA	NA	NA	NA	NA	NA
MBTPS1	NEAT1	NA	NA	NA	NA	NA	NA	NA	NA	NA	NA	NA	NA	NA	NA	NA	NA	NA	NA	NA	NA	NA	NA	NA	NA	NA	NA	NA	NA	NA	NA	NA	NA	NA	NA	NA	NA	NA	NA	NA	NA	NA	NA	NA	NA	NA	NA	NA	NA
MCL1	NEK7	NA	NA	NA	NA	NA	NA	NA	NA	NA	NA	NA	NA	NA	NA	NA	NA	NA	NA	NA	NA	NA	NA	NA	NA	NA	NA	NA	NA	NA	NA	NA	NA	NA	NA	NA	NA	NA	NA	NA	NA	NA	NA	NA	NA	NA	NA	NA	NA
MDH1	NES	NA	NA	NA	NA	NA	NA	NA	NA	NA	NA	NA	NA	NA	NA	NA	NA	NA	NA	NA	NA	NA	NA	NA	NA	NA	NA	NA	NA	NA	NA	NA	NA	NA	NA	NA	NA	NA	NA	NA	NA	NA	NA	NA	NA	NA	NA	NA	NA
MESD	NID2	NA	NA	NA	NA	NA	NA	NA	NA	NA	NA	NA	NA	NA	NA	NA	NA	NA	NA	NA	NA	NA	NA	NA	NA	NA	NA	NA	NA	NA	NA	NA	NA	NA	NA	NA	NA	NA	NA	NA	NA	NA	NA	NA	NA	NA	NA	NA	NA
METAP2	NNMT	NA	NA	NA	NA	NA	NA	NA	NA	NA	NA	NA	NA	NA	NA	NA	NA	NA	NA	NA	NA	NA	NA	NA	NA	NA	NA	NA	NA	NA	NA	NA	NA	NA	NA	NA	NA	NA	NA	NA	NA	NA	NA	NA	NA	NA	NA	NA	NA
METTL9	NOP53	NA	NA	NA	NA	NA	NA	NA	NA	NA	NA	NA	NA	NA	NA	NA	NA	NA	NA	NA	NA	NA	NA	NA	NA	NA	NA	NA	NA	NA	NA	NA	NA	NA	NA	NA	NA	NA	NA	NA	NA	NA	NA	NA	NA	NA	NA	NA	NA
MFN2	NOTCH3	NA	NA	NA	NA	NA	NA	NA	NA	NA	NA	NA	NA	NA	NA	NA	NA	NA	NA	NA	NA	NA	NA	NA	NA	NA	NA	NA	NA	NA	NA	NA	NA	NA	NA	NA	NA	NA	NA	NA	NA	NA	NA	NA	NA	NA	NA	NA	NA
MICU1	NREP	NA	NA	NA	NA	NA	NA	NA	NA	NA	NA	NA	NA	NA	NA	NA	NA	NA	NA	NA	NA	NA	NA	NA	NA	NA	NA	NA	NA	NA	NA	NA	NA	NA	NA	NA	NA	NA	NA	NA	NA	NA	NA	NA	NA	NA	NA	NA	NA
MKRN1	NRP2	NA	NA	NA	NA	NA	NA	NA	NA	NA	NA	NA	NA	NA	NA	NA	NA	NA	NA	NA	NA	NA	NA	NA	NA	NA	NA	NA	NA	NA	NA	NA	NA	NA	NA	NA	NA	NA	NA	NA	NA	NA	NA	NA	NA	NA	NA	NA	NA
MLEC	NTN1	NA	NA	NA	NA	NA	NA	NA	NA	NA	NA	NA	NA	NA	NA	NA	NA	NA	NA	NA	NA	NA	NA	NA	NA	NA	NA	NA	NA	NA	NA	NA	NA	NA	NA	NA	NA	NA	NA	NA	NA	NA	NA	NA	NA	NA	NA	NA	NA
MORF4L1	NXN	NA	NA	NA	NA	NA	NA	NA	NA	NA	NA	NA	NA	NA	NA	NA	NA	NA	NA	NA	NA	NA	NA	NA	NA	NA	NA	NA	NA	NA	NA	NA	NA	NA	NA	NA	NA	NA	NA	NA	NA	NA	NA	NA	NA	NA	NA	NA	NA
MORF4L2	OLFML1	NA	NA	NA	NA	NA	NA	NA	NA	NA	NA	NA	NA	NA	NA	NA	NA	NA	NA	NA	NA	NA	NA	NA	NA	NA	NA	NA	NA	NA	NA	NA	NA	NA	NA	NA	NA	NA	NA	NA	NA	NA	NA	NA	NA	NA	NA	NA	NA
MRFAP1	OLFML2A	NA	NA	NA	NA	NA	NA	NA	NA	NA	NA	NA	NA	NA	NA	NA	NA	NA	NA	NA	NA	NA	NA	NA	NA	NA	NA	NA	NA	NA	NA	NA	NA	NA	NA	NA	NA	NA	NA	NA	NA	NA	NA	NA	NA	NA	NA	NA	NA
MSN	OSR2	NA	NA	NA	NA	NA	NA	NA	NA	NA	NA	NA	NA	NA	NA	NA	NA	NA	NA	NA	NA	NA	NA	NA	NA	NA	NA	NA	NA	NA	NA	NA	NA	NA	NA	NA	NA	NA	NA	NA	NA	NA	NA	NA	NA	NA	NA	NA	NA
MTDH	PALM	NA	NA	NA	NA	NA	NA	NA	NA	NA	NA	NA	NA	NA	NA	NA	NA	NA	NA	NA	NA	NA	NA	NA	NA	NA	NA	NA	NA	NA	NA	NA	NA	NA	NA	NA	NA	NA	NA	NA	NA	NA	NA	NA	NA	NA	NA	NA	NA
MTPN	PAMR1	NA	NA	NA	NA	NA	NA	NA	NA	NA	NA	NA	NA	NA	NA	NA	NA	NA	NA	NA	NA	NA	NA	NA	NA	NA	NA	NA	NA	NA	NA	NA	NA	NA	NA	NA	NA	NA	NA	NA	NA	NA	NA	NA	NA	NA	NA	NA	NA
MTREX	PAX8.AS1	NA	NA	NA	NA	NA	NA	NA	NA	NA	NA	NA	NA	NA	NA	NA	NA	NA	NA	NA	NA	NA	NA	NA	NA	NA	NA	NA	NA	NA	NA	NA	NA	NA	NA	NA	NA	NA	NA	NA	NA	NA	NA	NA	NA	NA	NA	NA	NA
MYL12B	PCDH7	NA	NA	NA	NA	NA	NA	NA	NA	NA	NA	NA	NA	NA	NA	NA	NA	NA	NA	NA	NA	NA	NA	NA	NA	NA	NA	NA	NA	NA	NA	NA	NA	NA	NA	NA	NA	NA	NA	NA	NA	NA	NA	NA	NA	NA	NA	NA	NA
NAA50	PCOLCE2	NA	NA	NA	NA	NA	NA	NA	NA	NA	NA	NA	NA	NA	NA	NA	NA	NA	NA	NA	NA	NA	NA	NA	NA	NA	NA	NA	NA	NA	NA	NA	NA	NA	NA	NA	NA	NA	NA	NA	NA	NA	NA	NA	NA	NA	NA	NA	NA
NAP1L1	PCSK9	NA	NA	NA	NA	NA	NA	NA	NA	NA	NA	NA	NA	NA	NA	NA	NA	NA	NA	NA	NA	NA	NA	NA	NA	NA	NA	NA	NA	NA	NA	NA	NA	NA	NA	NA	NA	NA	NA	NA	NA	NA	NA	NA	NA	NA	NA	NA	NA
NARS	PCYT2	NA	NA	NA	NA	NA	NA	NA	NA	NA	NA	NA	NA	NA	NA	NA	NA	NA	NA	NA	NA	NA	NA	NA	NA	NA	NA	NA	NA	NA	NA	NA	NA	NA	NA	NA	NA	NA	NA	NA	NA	NA	NA	NA	NA	NA	NA	NA	NA
NBR1	PDGFRL	NA	NA	NA	NA	NA	NA	NA	NA	NA	NA	NA	NA	NA	NA	NA	NA	NA	NA	NA	NA	NA	NA	NA	NA	NA	NA	NA	NA	NA	NA	NA	NA	NA	NA	NA	NA	NA	NA	NA	NA	NA	NA	NA	NA	NA	NA	NA	NA
NCBP2	PDLIM7	NA	NA	NA	NA	NA	NA	NA	NA	NA	NA	NA	NA	NA	NA	NA	NA	NA	NA	NA	NA	NA	NA	NA	NA	NA	NA	NA	NA	NA	NA	NA	NA	NA	NA	NA	NA	NA	NA	NA	NA	NA	NA	NA	NA	NA	NA	NA	NA
NCKAP1	PDPN	NA	NA	NA	NA	NA	NA	NA	NA	NA	NA	NA	NA	NA	NA	NA	NA	NA	NA	NA	NA	NA	NA	NA	NA	NA	NA	NA	NA	NA	NA	NA	NA	NA	NA	NA	NA	NA	NA	NA	NA	NA	NA	NA	NA	NA	NA	NA	NA
NCL	PHGDH	NA	NA	NA	NA	NA	NA	NA	NA	NA	NA	NA	NA	NA	NA	NA	NA	NA	NA	NA	NA	NA	NA	NA	NA	NA	NA	NA	NA	NA	NA	NA	NA	NA	NA	NA	NA	NA	NA	NA	NA	NA	NA	NA	NA	NA	NA	NA	NA
NCOA4	PHLDA1	NA	NA	NA	NA	NA	NA	NA	NA	NA	NA	NA	NA	NA	NA	NA	NA	NA	NA	NA	NA	NA	NA	NA	NA	NA	NA	NA	NA	NA	NA	NA	NA	NA	NA	NA	NA	NA	NA	NA	NA	NA	NA	NA	NA	NA	NA	NA	NA
NCSTN	PI16	NA	NA	NA	NA	NA	NA	NA	NA	NA	NA	NA	NA	NA	NA	NA	NA	NA	NA	NA	NA	NA	NA	NA	NA	NA	NA	NA	NA	NA	NA	NA	NA	NA	NA	NA	NA	NA	NA	NA	NA	NA	NA	NA	NA	NA	NA	NA	NA
NECAP2	PLEKHG1	NA	NA	NA	NA	NA	NA	NA	NA	NA	NA	NA	NA	NA	NA	NA	NA	NA	NA	NA	NA	NA	NA	NA	NA	NA	NA	NA	NA	NA	NA	NA	NA	NA	NA	NA	NA	NA	NA	NA	NA	NA	NA	NA	NA	NA	NA	NA	NA
NMT1	PLOD2	NA	NA	NA	NA	NA	NA	NA	NA	NA	NA	NA	NA	NA	NA	NA	NA	NA	NA	NA	NA	NA	NA	NA	NA	NA	NA	NA	NA	NA	NA	NA	NA	NA	NA	NA	NA	NA	NA	NA	NA	NA	NA	NA	NA	NA	NA	NA	NA
NONO	PLPP3	NA	NA	NA	NA	NA	NA	NA	NA	NA	NA	NA	NA	NA	NA	NA	NA	NA	NA	NA	NA	NA	NA	NA	NA	NA	NA	NA	NA	NA	NA	NA	NA	NA	NA	NA	NA	NA	NA	NA	NA	NA	NA	NA	NA	NA	NA	NA	NA
NRBP1	PLTP	NA	NA	NA	NA	NA	NA	NA	NA	NA	NA	NA	NA	NA	NA	NA	NA	NA	NA	NA	NA	NA	NA	NA	NA	NA	NA	NA	NA	NA	NA	NA	NA	NA	NA	NA	NA	NA	NA	NA	NA	NA	NA	NA	NA	NA	NA	NA	NA
NRDC	PLXDC1	NA	NA	NA	NA	NA	NA	NA	NA	NA	NA	NA	NA	NA	NA	NA	NA	NA	NA	NA	NA	NA	NA	NA	NA	NA	NA	NA	NA	NA	NA	NA	NA	NA	NA	NA	NA	NA	NA	NA	NA	NA	NA	NA	NA	NA	NA	NA	NA
NUCKS1	PLXDC2	NA	NA	NA	NA	NA	NA	NA	NA	NA	NA	NA	NA	NA	NA	NA	NA	NA	NA	NA	NA	NA	NA	NA	NA	NA	NA	NA	NA	NA	NA	NA	NA	NA	NA	NA	NA	NA	NA	NA	NA	NA	NA	NA	NA	NA	NA	NA	NA
NUMA1	PLXNC1	NA	NA	NA	NA	NA	NA	NA	NA	NA	NA	NA	NA	NA	NA	NA	NA	NA	NA	NA	NA	NA	NA	NA	NA	NA	NA	NA	NA	NA	NA	NA	NA	NA	NA	NA	NA	NA	NA	NA	NA	NA	NA	NA	NA	NA	NA	NA	NA
NUP98	POSTN	NA	NA	NA	NA	NA	NA	NA	NA	NA	NA	NA	NA	NA	NA	NA	NA	NA	NA	NA	NA	NA	NA	NA	NA	NA	NA	NA	NA	NA	NA	NA	NA	NA	NA	NA	NA	NA	NA	NA	NA	NA	NA	NA	NA	NA	NA	NA	NA
OAT	PPP1R3C	NA	NA	NA	NA	NA	NA	NA	NA	NA	NA	NA	NA	NA	NA	NA	NA	NA	NA	NA	NA	NA	NA	NA	NA	NA	NA	NA	NA	NA	NA	NA	NA	NA	NA	NA	NA	NA	NA	NA	NA	NA	NA	NA	NA	NA	NA	NA	NA
OAZ1	PRELP	NA	NA	NA	NA	NA	NA	NA	NA	NA	NA	NA	NA	NA	NA	NA	NA	NA	NA	NA	NA	NA	NA	NA	NA	NA	NA	NA	NA	NA	NA	NA	NA	NA	NA	NA	NA	NA	NA	NA	NA	NA	NA	NA	NA	NA	NA	NA	NA
OCIAD1	PROS1	NA	NA	NA	NA	NA	NA	NA	NA	NA	NA	NA	NA	NA	NA	NA	NA	NA	NA	NA	NA	NA	NA	NA	NA	NA	NA	NA	NA	NA	NA	NA	NA	NA	NA	NA	NA	NA	NA	NA	NA	NA	NA	NA	NA	NA	NA	NA	NA
OS9	PRSS23	NA	NA	NA	NA	NA	NA	NA	NA	NA	NA	NA	NA	NA	NA	NA	NA	NA	NA	NA	NA	NA	NA	NA	NA	NA	NA	NA	NA	NA	NA	NA	NA	NA	NA	NA	NA	NA	NA	NA	NA	NA	NA	NA	NA	NA	NA	NA	NA
OSBP	PRUNE2	NA	NA	NA	NA	NA	NA	NA	NA	NA	NA	NA	NA	NA	NA	NA	NA	NA	NA	NA	NA	NA	NA	NA	NA	NA	NA	NA	NA	NA	NA	NA	NA	NA	NA	NA	NA	NA	NA	NA	NA	NA	NA	NA	NA	NA	NA	NA	NA
P4HB	PSAT1	NA	NA	NA	NA	NA	NA	NA	NA	NA	NA	NA	NA	NA	NA	NA	NA	NA	NA	NA	NA	NA	NA	NA	NA	NA	NA	NA	NA	NA	NA	NA	NA	NA	NA	NA	NA	NA	NA	NA	NA	NA	NA	NA	NA	NA	NA	NA	NA
PABPC1	PSG5	NA	NA	NA	NA	NA	NA	NA	NA	NA	NA	NA	NA	NA	NA	NA	NA	NA	NA	NA	NA	NA	NA	NA	NA	NA	NA	NA	NA	NA	NA	NA	NA	NA	NA	NA	NA	NA	NA	NA	NA	NA	NA	NA	NA	NA	NA	NA	NA
PAK2	PTGDS	NA	NA	NA	NA	NA	NA	NA	NA	NA	NA	NA	NA	NA	NA	NA	NA	NA	NA	NA	NA	NA	NA	NA	NA	NA	NA	NA	NA	NA	NA	NA	NA	NA	NA	NA	NA	NA	NA	NA	NA	NA	NA	NA	NA	NA	NA	NA	NA
PAPOLA	PTGES	NA	NA	NA	NA	NA	NA	NA	NA	NA	NA	NA	NA	NA	NA	NA	NA	NA	NA	NA	NA	NA	NA	NA	NA	NA	NA	NA	NA	NA	NA	NA	NA	NA	NA	NA	NA	NA	NA	NA	NA	NA	NA	NA	NA	NA	NA	NA	NA
PCNP	PTGFR	NA	NA	NA	NA	NA	NA	NA	NA	NA	NA	NA	NA	NA	NA	NA	NA	NA	NA	NA	NA	NA	NA	NA	NA	NA	NA	NA	NA	NA	NA	NA	NA	NA	NA	NA	NA	NA	NA	NA	NA	NA	NA	NA	NA	NA	NA	NA	NA
PDCD6IP	PTGIS	NA	NA	NA	NA	NA	NA	NA	NA	NA	NA	NA	NA	NA	NA	NA	NA	NA	NA	NA	NA	NA	NA	NA	NA	NA	NA	NA	NA	NA	NA	NA	NA	NA	NA	NA	NA	NA	NA	NA	NA	NA	NA	NA	NA	NA	NA	NA	NA
PDIA3	PTGS1	NA	NA	NA	NA	NA	NA	NA	NA	NA	NA	NA	NA	NA	NA	NA	NA	NA	NA	NA	NA	NA	NA	NA	NA	NA	NA	NA	NA	NA	NA	NA	NA	NA	NA	NA	NA	NA	NA	NA	NA	NA	NA	NA	NA	NA	NA	NA	NA
PDIA6	PTN	NA	NA	NA	NA	NA	NA	NA	NA	NA	NA	NA	NA	NA	NA	NA	NA	NA	NA	NA	NA	NA	NA	NA	NA	NA	NA	NA	NA	NA	NA	NA	NA	NA	NA	NA	NA	NA	NA	NA	NA	NA	NA	NA	NA	NA	NA	NA	NA
PI4KB	PTX3	NA	NA	NA	NA	NA	NA	NA	NA	NA	NA	NA	NA	NA	NA	NA	NA	NA	NA	NA	NA	NA	NA	NA	NA	NA	NA	NA	NA	NA	NA	NA	NA	NA	NA	NA	NA	NA	NA	NA	NA	NA	NA	NA	NA	NA	NA	NA	NA
PICALM	PXDN	NA	NA	NA	NA	NA	NA	NA	NA	NA	NA	NA	NA	NA	NA	NA	NA	NA	NA	NA	NA	NA	NA	NA	NA	NA	NA	NA	NA	NA	NA	NA	NA	NA	NA	NA	NA	NA	NA	NA	NA	NA	NA	NA	NA	NA	NA	NA	NA
PIP4K2B	QPRT	NA	NA	NA	NA	NA	NA	NA	NA	NA	NA	NA	NA	NA	NA	NA	NA	NA	NA	NA	NA	NA	NA	NA	NA	NA	NA	NA	NA	NA	NA	NA	NA	NA	NA	NA	NA	NA	NA	NA	NA	NA	NA	NA	NA	NA	NA	NA	NA
PLXNB2	RAB3B	NA	NA	NA	NA	NA	NA	NA	NA	NA	NA	NA	NA	NA	NA	NA	NA	NA	NA	NA	NA	NA	NA	NA	NA	NA	NA	NA	NA	NA	NA	NA	NA	NA	NA	NA	NA	NA	NA	NA	NA	NA	NA	NA	NA	NA	NA	NA	NA
PNMA1	RARRES2	NA	NA	NA	NA	NA	NA	NA	NA	NA	NA	NA	NA	NA	NA	NA	NA	NA	NA	NA	NA	NA	NA	NA	NA	NA	NA	NA	NA	NA	NA	NA	NA	NA	NA	NA	NA	NA	NA	NA	NA	NA	NA	NA	NA	NA	NA	NA	NA
POLDIP2	RBPJ	NA	NA	NA	NA	NA	NA	NA	NA	NA	NA	NA	NA	NA	NA	NA	NA	NA	NA	NA	NA	NA	NA	NA	NA	NA	NA	NA	NA	NA	NA	NA	NA	NA	NA	NA	NA	NA	NA	NA	NA	NA	NA	NA	NA	NA	NA	NA	NA
POLR2B	RDH10	NA	NA	NA	NA	NA	NA	NA	NA	NA	NA	NA	NA	NA	NA	NA	NA	NA	NA	NA	NA	NA	NA	NA	NA	NA	NA	NA	NA	NA	NA	NA	NA	NA	NA	NA	NA	NA	NA	NA	NA	NA	NA	NA	NA	NA	NA	NA	NA
PPIB	REV3L	NA	NA	NA	NA	NA	NA	NA	NA	NA	NA	NA	NA	NA	NA	NA	NA	NA	NA	NA	NA	NA	NA	NA	NA	NA	NA	NA	NA	NA	NA	NA	NA	NA	NA	NA	NA	NA	NA	NA	NA	NA	NA	NA	NA	NA	NA	NA	NA
PPP2R5C	RND3	NA	NA	NA	NA	NA	NA	NA	NA	NA	NA	NA	NA	NA	NA	NA	NA	NA	NA	NA	NA	NA	NA	NA	NA	NA	NA	NA	NA	NA	NA	NA	NA	NA	NA	NA	NA	NA	NA	NA	NA	NA	NA	NA	NA	NA	NA	NA	NA
PPP3CB	RPS4X	NA	NA	NA	NA	NA	NA	NA	NA	NA	NA	NA	NA	NA	NA	NA	NA	NA	NA	NA	NA	NA	NA	NA	NA	NA	NA	NA	NA	NA	NA	NA	NA	NA	NA	NA	NA	NA	NA	NA	NA	NA	NA	NA	NA	NA	NA	NA	NA
PRDX1	S1PR3	NA	NA	NA	NA	NA	NA	NA	NA	NA	NA	NA	NA	NA	NA	NA	NA	NA	NA	NA	NA	NA	NA	NA	NA	NA	NA	NA	NA	NA	NA	NA	NA	NA	NA	NA	NA	NA	NA	NA	NA	NA	NA	NA	NA	NA	NA	NA	NA
PRDX3	SAMHD1	NA	NA	NA	NA	NA	NA	NA	NA	NA	NA	NA	NA	NA	NA	NA	NA	NA	NA	NA	NA	NA	NA	NA	NA	NA	NA	NA	NA	NA	NA	NA	NA	NA	NA	NA	NA	NA	NA	NA	NA	NA	NA	NA	NA	NA	NA	NA	NA
PRKACA	SBSN	NA	NA	NA	NA	NA	NA	NA	NA	NA	NA	NA	NA	NA	NA	NA	NA	NA	NA	NA	NA	NA	NA	NA	NA	NA	NA	NA	NA	NA	NA	NA	NA	NA	NA	NA	NA	NA	NA	NA	NA	NA	NA	NA	NA	NA	NA	NA	NA
PRKAR1A	SCD	NA	NA	NA	NA	NA	NA	NA	NA	NA	NA	NA	NA	NA	NA	NA	NA	NA	NA	NA	NA	NA	NA	NA	NA	NA	NA	NA	NA	NA	NA	NA	NA	NA	NA	NA	NA	NA	NA	NA	NA	NA	NA	NA	NA	NA	NA	NA	NA
PRPF19	SCUBE3	NA	NA	NA	NA	NA	NA	NA	NA	NA	NA	NA	NA	NA	NA	NA	NA	NA	NA	NA	NA	NA	NA	NA	NA	NA	NA	NA	NA	NA	NA	NA	NA	NA	NA	NA	NA	NA	NA	NA	NA	NA	NA	NA	NA	NA	NA	NA	NA
PRPF40A	SECTM1	NA	NA	NA	NA	NA	NA	NA	NA	NA	NA	NA	NA	NA	NA	NA	NA	NA	NA	NA	NA	NA	NA	NA	NA	NA	NA	NA	NA	NA	NA	NA	NA	NA	NA	NA	NA	NA	NA	NA	NA	NA	NA	NA	NA	NA	NA	NA	NA
PRPF8	SEMA3A	NA	NA	NA	NA	NA	NA	NA	NA	NA	NA	NA	NA	NA	NA	NA	NA	NA	NA	NA	NA	NA	NA	NA	NA	NA	NA	NA	NA	NA	NA	NA	NA	NA	NA	NA	NA	NA	NA	NA	NA	NA	NA	NA	NA	NA	NA	NA	NA
PRRC2A	SEMA5A	NA	NA	NA	NA	NA	NA	NA	NA	NA	NA	NA	NA	NA	NA	NA	NA	NA	NA	NA	NA	NA	NA	NA	NA	NA	NA	NA	NA	NA	NA	NA	NA	NA	NA	NA	NA	NA	NA	NA	NA	NA	NA	NA	NA	NA	NA	NA	NA
PSEN1	SEMA7A	NA	NA	NA	NA	NA	NA	NA	NA	NA	NA	NA	NA	NA	NA	NA	NA	NA	NA	NA	NA	NA	NA	NA	NA	NA	NA	NA	NA	NA	NA	NA	NA	NA	NA	NA	NA	NA	NA	NA	NA	NA	NA	NA	NA	NA	NA	NA	NA
PSMA7	SERINC2	NA	NA	NA	NA	NA	NA	NA	NA	NA	NA	NA	NA	NA	NA	NA	NA	NA	NA	NA	NA	NA	NA	NA	NA	NA	NA	NA	NA	NA	NA	NA	NA	NA	NA	NA	NA	NA	NA	NA	NA	NA	NA	NA	NA	NA	NA	NA	NA
PSMB2	SERPINE1	NA	NA	NA	NA	NA	NA	NA	NA	NA	NA	NA	NA	NA	NA	NA	NA	NA	NA	NA	NA	NA	NA	NA	NA	NA	NA	NA	NA	NA	NA	NA	NA	NA	NA	NA	NA	NA	NA	NA	NA	NA	NA	NA	NA	NA	NA	NA	NA
PSMB7	SERPINE2	NA	NA	NA	NA	NA	NA	NA	NA	NA	NA	NA	NA	NA	NA	NA	NA	NA	NA	NA	NA	NA	NA	NA	NA	NA	NA	NA	NA	NA	NA	NA	NA	NA	NA	NA	NA	NA	NA	NA	NA	NA	NA	NA	NA	NA	NA	NA	NA
PSMC2	SERPINF1	NA	NA	NA	NA	NA	NA	NA	NA	NA	NA	NA	NA	NA	NA	NA	NA	NA	NA	NA	NA	NA	NA	NA	NA	NA	NA	NA	NA	NA	NA	NA	NA	NA	NA	NA	NA	NA	NA	NA	NA	NA	NA	NA	NA	NA	NA	NA	NA
PSMD1	SERPING1	NA	NA	NA	NA	NA	NA	NA	NA	NA	NA	NA	NA	NA	NA	NA	NA	NA	NA	NA	NA	NA	NA	NA	NA	NA	NA	NA	NA	NA	NA	NA	NA	NA	NA	NA	NA	NA	NA	NA	NA	NA	NA	NA	NA	NA	NA	NA	NA
PSMD2	SEZ6L2	NA	NA	NA	NA	NA	NA	NA	NA	NA	NA	NA	NA	NA	NA	NA	NA	NA	NA	NA	NA	NA	NA	NA	NA	NA	NA	NA	NA	NA	NA	NA	NA	NA	NA	NA	NA	NA	NA	NA	NA	NA	NA	NA	NA	NA	NA	NA	NA
PSME3	SFRP1	NA	NA	NA	NA	NA	NA	NA	NA	NA	NA	NA	NA	NA	NA	NA	NA	NA	NA	NA	NA	NA	NA	NA	NA	NA	NA	NA	NA	NA	NA	NA	NA	NA	NA	NA	NA	NA	NA	NA	NA	NA	NA	NA	NA	NA	NA	NA	NA
PTBP1	SFRP2	NA	NA	NA	NA	NA	NA	NA	NA	NA	NA	NA	NA	NA	NA	NA	NA	NA	NA	NA	NA	NA	NA	NA	NA	NA	NA	NA	NA	NA	NA	NA	NA	NA	NA	NA	NA	NA	NA	NA	NA	NA	NA	NA	NA	NA	NA	NA	NA
PTGES3	SGCD	NA	NA	NA	NA	NA	NA	NA	NA	NA	NA	NA	NA	NA	NA	NA	NA	NA	NA	NA	NA	NA	NA	NA	NA	NA	NA	NA	NA	NA	NA	NA	NA	NA	NA	NA	NA	NA	NA	NA	NA	NA	NA	NA	NA	NA	NA	NA	NA
PTP4A2	SGK1	NA	NA	NA	NA	NA	NA	NA	NA	NA	NA	NA	NA	NA	NA	NA	NA	NA	NA	NA	NA	NA	NA	NA	NA	NA	NA	NA	NA	NA	NA	NA	NA	NA	NA	NA	NA	NA	NA	NA	NA	NA	NA	NA	NA	NA	NA	NA	NA
RAB10	SHISAL1	NA	NA	NA	NA	NA	NA	NA	NA	NA	NA	NA	NA	NA	NA	NA	NA	NA	NA	NA	NA	NA	NA	NA	NA	NA	NA	NA	NA	NA	NA	NA	NA	NA	NA	NA	NA	NA	NA	NA	NA	NA	NA	NA	NA	NA	NA	NA	NA
RAB11A	SIPA1L2	NA	NA	NA	NA	NA	NA	NA	NA	NA	NA	NA	NA	NA	NA	NA	NA	NA	NA	NA	NA	NA	NA	NA	NA	NA	NA	NA	NA	NA	NA	NA	NA	NA	NA	NA	NA	NA	NA	NA	NA	NA	NA	NA	NA	NA	NA	NA	NA
RAB14	SLC1A4	NA	NA	NA	NA	NA	NA	NA	NA	NA	NA	NA	NA	NA	NA	NA	NA	NA	NA	NA	NA	NA	NA	NA	NA	NA	NA	NA	NA	NA	NA	NA	NA	NA	NA	NA	NA	NA	NA	NA	NA	NA	NA	NA	NA	NA	NA	NA	NA
RAB18	SLC20A1	NA	NA	NA	NA	NA	NA	NA	NA	NA	NA	NA	NA	NA	NA	NA	NA	NA	NA	NA	NA	NA	NA	NA	NA	NA	NA	NA	NA	NA	NA	NA	NA	NA	NA	NA	NA	NA	NA	NA	NA	NA	NA	NA	NA	NA	NA	NA	NA
RAB1A	SLC29A1	NA	NA	NA	NA	NA	NA	NA	NA	NA	NA	NA	NA	NA	NA	NA	NA	NA	NA	NA	NA	NA	NA	NA	NA	NA	NA	NA	NA	NA	NA	NA	NA	NA	NA	NA	NA	NA	NA	NA	NA	NA	NA	NA	NA	NA	NA	NA	NA
RAB2A	SLC39A8	NA	NA	NA	NA	NA	NA	NA	NA	NA	NA	NA	NA	NA	NA	NA	NA	NA	NA	NA	NA	NA	NA	NA	NA	NA	NA	NA	NA	NA	NA	NA	NA	NA	NA	NA	NA	NA	NA	NA	NA	NA	NA	NA	NA	NA	NA	NA	NA
RAB3GAP1	SLC40A1	NA	NA	NA	NA	NA	NA	NA	NA	NA	NA	NA	NA	NA	NA	NA	NA	NA	NA	NA	NA	NA	NA	NA	NA	NA	NA	NA	NA	NA	NA	NA	NA	NA	NA	NA	NA	NA	NA	NA	NA	NA	NA	NA	NA	NA	NA	NA	NA
RAB5B	SLC43A3	NA	NA	NA	NA	NA	NA	NA	NA	NA	NA	NA	NA	NA	NA	NA	NA	NA	NA	NA	NA	NA	NA	NA	NA	NA	NA	NA	NA	NA	NA	NA	NA	NA	NA	NA	NA	NA	NA	NA	NA	NA	NA	NA	NA	NA	NA	NA	NA
RAB6A	SLC7A14	NA	NA	NA	NA	NA	NA	NA	NA	NA	NA	NA	NA	NA	NA	NA	NA	NA	NA	NA	NA	NA	NA	NA	NA	NA	NA	NA	NA	NA	NA	NA	NA	NA	NA	NA	NA	NA	NA	NA	NA	NA	NA	NA	NA	NA	NA	NA	NA
RAB7A	SLIT2	NA	NA	NA	NA	NA	NA	NA	NA	NA	NA	NA	NA	NA	NA	NA	NA	NA	NA	NA	NA	NA	NA	NA	NA	NA	NA	NA	NA	NA	NA	NA	NA	NA	NA	NA	NA	NA	NA	NA	NA	NA	NA	NA	NA	NA	NA	NA	NA
RABEP1	SNED1	NA	NA	NA	NA	NA	NA	NA	NA	NA	NA	NA	NA	NA	NA	NA	NA	NA	NA	NA	NA	NA	NA	NA	NA	NA	NA	NA	NA	NA	NA	NA	NA	NA	NA	NA	NA	NA	NA	NA	NA	NA	NA	NA	NA	NA	NA	NA	NA
RAC1	SNHG5	NA	NA	NA	NA	NA	NA	NA	NA	NA	NA	NA	NA	NA	NA	NA	NA	NA	NA	NA	NA	NA	NA	NA	NA	NA	NA	NA	NA	NA	NA	NA	NA	NA	NA	NA	NA	NA	NA	NA	NA	NA	NA	NA	NA	NA	NA	NA	NA
RAD23B	SOD3	NA	NA	NA	NA	NA	NA	NA	NA	NA	NA	NA	NA	NA	NA	NA	NA	NA	NA	NA	NA	NA	NA	NA	NA	NA	NA	NA	NA	NA	NA	NA	NA	NA	NA	NA	NA	NA	NA	NA	NA	NA	NA	NA	NA	NA	NA	NA	NA
RALBP1	SOX4	NA	NA	NA	NA	NA	NA	NA	NA	NA	NA	NA	NA	NA	NA	NA	NA	NA	NA	NA	NA	NA	NA	NA	NA	NA	NA	NA	NA	NA	NA	NA	NA	NA	NA	NA	NA	NA	NA	NA	NA	NA	NA	NA	NA	NA	NA	NA	NA
RAN	SPARC	NA	NA	NA	NA	NA	NA	NA	NA	NA	NA	NA	NA	NA	NA	NA	NA	NA	NA	NA	NA	NA	NA	NA	NA	NA	NA	NA	NA	NA	NA	NA	NA	NA	NA	NA	NA	NA	NA	NA	NA	NA	NA	NA	NA	NA	NA	NA	NA
RBM15B	SPON1	NA	NA	NA	NA	NA	NA	NA	NA	NA	NA	NA	NA	NA	NA	NA	NA	NA	NA	NA	NA	NA	NA	NA	NA	NA	NA	NA	NA	NA	NA	NA	NA	NA	NA	NA	NA	NA	NA	NA	NA	NA	NA	NA	NA	NA	NA	NA	NA
REEP5	SREBF1	NA	NA	NA	NA	NA	NA	NA	NA	NA	NA	NA	NA	NA	NA	NA	NA	NA	NA	NA	NA	NA	NA	NA	NA	NA	NA	NA	NA	NA	NA	NA	NA	NA	NA	NA	NA	NA	NA	NA	NA	NA	NA	NA	NA	NA	NA	NA	NA
RER1	SRPX	NA	NA	NA	NA	NA	NA	NA	NA	NA	NA	NA	NA	NA	NA	NA	NA	NA	NA	NA	NA	NA	NA	NA	NA	NA	NA	NA	NA	NA	NA	NA	NA	NA	NA	NA	NA	NA	NA	NA	NA	NA	NA	NA	NA	NA	NA	NA	NA
RHOA	STC2	NA	NA	NA	NA	NA	NA	NA	NA	NA	NA	NA	NA	NA	NA	NA	NA	NA	NA	NA	NA	NA	NA	NA	NA	NA	NA	NA	NA	NA	NA	NA	NA	NA	NA	NA	NA	NA	NA	NA	NA	NA	NA	NA	NA	NA	NA	NA	NA
RIC8A	STEAP3	NA	NA	NA	NA	NA	NA	NA	NA	NA	NA	NA	NA	NA	NA	NA	NA	NA	NA	NA	NA	NA	NA	NA	NA	NA	NA	NA	NA	NA	NA	NA	NA	NA	NA	NA	NA	NA	NA	NA	NA	NA	NA	NA	NA	NA	NA	NA	NA
RNF10	STK32B	NA	NA	NA	NA	NA	NA	NA	NA	NA	NA	NA	NA	NA	NA	NA	NA	NA	NA	NA	NA	NA	NA	NA	NA	NA	NA	NA	NA	NA	NA	NA	NA	NA	NA	NA	NA	NA	NA	NA	NA	NA	NA	NA	NA	NA	NA	NA	NA
RNF11	STMN2	NA	NA	NA	NA	NA	NA	NA	NA	NA	NA	NA	NA	NA	NA	NA	NA	NA	NA	NA	NA	NA	NA	NA	NA	NA	NA	NA	NA	NA	NA	NA	NA	NA	NA	NA	NA	NA	NA	NA	NA	NA	NA	NA	NA	NA	NA	NA	NA
RNF20	STOM	NA	NA	NA	NA	NA	NA	NA	NA	NA	NA	NA	NA	NA	NA	NA	NA	NA	NA	NA	NA	NA	NA	NA	NA	NA	NA	NA	NA	NA	NA	NA	NA	NA	NA	NA	NA	NA	NA	NA	NA	NA	NA	NA	NA	NA	NA	NA	NA
RNF216	SULF1	NA	NA	NA	NA	NA	NA	NA	NA	NA	NA	NA	NA	NA	NA	NA	NA	NA	NA	NA	NA	NA	NA	NA	NA	NA	NA	NA	NA	NA	NA	NA	NA	NA	NA	NA	NA	NA	NA	NA	NA	NA	NA	NA	NA	NA	NA	NA	NA
RPL7L1	SULF2	NA	NA	NA	NA	NA	NA	NA	NA	NA	NA	NA	NA	NA	NA	NA	NA	NA	NA	NA	NA	NA	NA	NA	NA	NA	NA	NA	NA	NA	NA	NA	NA	NA	NA	NA	NA	NA	NA	NA	NA	NA	NA	NA	NA	NA	NA	NA	NA
RPN1	SVIL	NA	NA	NA	NA	NA	NA	NA	NA	NA	NA	NA	NA	NA	NA	NA	NA	NA	NA	NA	NA	NA	NA	NA	NA	NA	NA	NA	NA	NA	NA	NA	NA	NA	NA	NA	NA	NA	NA	NA	NA	NA	NA	NA	NA	NA	NA	NA	NA
RPN2	TBC1D2	NA	NA	NA	NA	NA	NA	NA	NA	NA	NA	NA	NA	NA	NA	NA	NA	NA	NA	NA	NA	NA	NA	NA	NA	NA	NA	NA	NA	NA	NA	NA	NA	NA	NA	NA	NA	NA	NA	NA	NA	NA	NA	NA	NA	NA	NA	NA	NA
RTF1	TENM2	NA	NA	NA	NA	NA	NA	NA	NA	NA	NA	NA	NA	NA	NA	NA	NA	NA	NA	NA	NA	NA	NA	NA	NA	NA	NA	NA	NA	NA	NA	NA	NA	NA	NA	NA	NA	NA	NA	NA	NA	NA	NA	NA	NA	NA	NA	NA	NA
RTN4	TENM3	NA	NA	NA	NA	NA	NA	NA	NA	NA	NA	NA	NA	NA	NA	NA	NA	NA	NA	NA	NA	NA	NA	NA	NA	NA	NA	NA	NA	NA	NA	NA	NA	NA	NA	NA	NA	NA	NA	NA	NA	NA	NA	NA	NA	NA	NA	NA	NA
RYK	TGFBR3	NA	NA	NA	NA	NA	NA	NA	NA	NA	NA	NA	NA	NA	NA	NA	NA	NA	NA	NA	NA	NA	NA	NA	NA	NA	NA	NA	NA	NA	NA	NA	NA	NA	NA	NA	NA	NA	NA	NA	NA	NA	NA	NA	NA	NA	NA	NA	NA
SARAF	TGM2	NA	NA	NA	NA	NA	NA	NA	NA	NA	NA	NA	NA	NA	NA	NA	NA	NA	NA	NA	NA	NA	NA	NA	NA	NA	NA	NA	NA	NA	NA	NA	NA	NA	NA	NA	NA	NA	NA	NA	NA	NA	NA	NA	NA	NA	NA	NA	NA
SCARB2	THBS1	NA	NA	NA	NA	NA	NA	NA	NA	NA	NA	NA	NA	NA	NA	NA	NA	NA	NA	NA	NA	NA	NA	NA	NA	NA	NA	NA	NA	NA	NA	NA	NA	NA	NA	NA	NA	NA	NA	NA	NA	NA	NA	NA	NA	NA	NA	NA	NA
SCP2	TMTC1	NA	NA	NA	NA	NA	NA	NA	NA	NA	NA	NA	NA	NA	NA	NA	NA	NA	NA	NA	NA	NA	NA	NA	NA	NA	NA	NA	NA	NA	NA	NA	NA	NA	NA	NA	NA	NA	NA	NA	NA	NA	NA	NA	NA	NA	NA	NA	NA
SDF4	TNC	NA	NA	NA	NA	NA	NA	NA	NA	NA	NA	NA	NA	NA	NA	NA	NA	NA	NA	NA	NA	NA	NA	NA	NA	NA	NA	NA	NA	NA	NA	NA	NA	NA	NA	NA	NA	NA	NA	NA	NA	NA	NA	NA	NA	NA	NA	NA	NA
SEC13	TNFRSF11B	NA	NA	NA	NA	NA	NA	NA	NA	NA	NA	NA	NA	NA	NA	NA	NA	NA	NA	NA	NA	NA	NA	NA	NA	NA	NA	NA	NA	NA	NA	NA	NA	NA	NA	NA	NA	NA	NA	NA	NA	NA	NA	NA	NA	NA	NA	NA	NA
SEC31A	TNS3	NA	NA	NA	NA	NA	NA	NA	NA	NA	NA	NA	NA	NA	NA	NA	NA	NA	NA	NA	NA	NA	NA	NA	NA	NA	NA	NA	NA	NA	NA	NA	NA	NA	NA	NA	NA	NA	NA	NA	NA	NA	NA	NA	NA	NA	NA	NA	NA
SEC61A1	TNXB	NA	NA	NA	NA	NA	NA	NA	NA	NA	NA	NA	NA	NA	NA	NA	NA	NA	NA	NA	NA	NA	NA	NA	NA	NA	NA	NA	NA	NA	NA	NA	NA	NA	NA	NA	NA	NA	NA	NA	NA	NA	NA	NA	NA	NA	NA	NA	NA
SEC62	TOP2A	NA	NA	NA	NA	NA	NA	NA	NA	NA	NA	NA	NA	NA	NA	NA	NA	NA	NA	NA	NA	NA	NA	NA	NA	NA	NA	NA	NA	NA	NA	NA	NA	NA	NA	NA	NA	NA	NA	NA	NA	NA	NA	NA	NA	NA	NA	NA	NA
SELENOF	TP53I11	NA	NA	NA	NA	NA	NA	NA	NA	NA	NA	NA	NA	NA	NA	NA	NA	NA	NA	NA	NA	NA	NA	NA	NA	NA	NA	NA	NA	NA	NA	NA	NA	NA	NA	NA	NA	NA	NA	NA	NA	NA	NA	NA	NA	NA	NA	NA	NA
SEPTIN2	TPM1	NA	NA	NA	NA	NA	NA	NA	NA	NA	NA	NA	NA	NA	NA	NA	NA	NA	NA	NA	NA	NA	NA	NA	NA	NA	NA	NA	NA	NA	NA	NA	NA	NA	NA	NA	NA	NA	NA	NA	NA	NA	NA	NA	NA	NA	NA	NA	NA
SEPTIN7	TSHZ2	NA	NA	NA	NA	NA	NA	NA	NA	NA	NA	NA	NA	NA	NA	NA	NA	NA	NA	NA	NA	NA	NA	NA	NA	NA	NA	NA	NA	NA	NA	NA	NA	NA	NA	NA	NA	NA	NA	NA	NA	NA	NA	NA	NA	NA	NA	NA	NA
SERBP1	TXNIP	NA	NA	NA	NA	NA	NA	NA	NA	NA	NA	NA	NA	NA	NA	NA	NA	NA	NA	NA	NA	NA	NA	NA	NA	NA	NA	NA	NA	NA	NA	NA	NA	NA	NA	NA	NA	NA	NA	NA	NA	NA	NA	NA	NA	NA	NA	NA	NA
SERINC1	UACA	NA	NA	NA	NA	NA	NA	NA	NA	NA	NA	NA	NA	NA	NA	NA	NA	NA	NA	NA	NA	NA	NA	NA	NA	NA	NA	NA	NA	NA	NA	NA	NA	NA	NA	NA	NA	NA	NA	NA	NA	NA	NA	NA	NA	NA	NA	NA	NA
SET	UCHL1	NA	NA	NA	NA	NA	NA	NA	NA	NA	NA	NA	NA	NA	NA	NA	NA	NA	NA	NA	NA	NA	NA	NA	NA	NA	NA	NA	NA	NA	NA	NA	NA	NA	NA	NA	NA	NA	NA	NA	NA	NA	NA	NA	NA	NA	NA	NA	NA
SF3A1	UNC5B	NA	NA	NA	NA	NA	NA	NA	NA	NA	NA	NA	NA	NA	NA	NA	NA	NA	NA	NA	NA	NA	NA	NA	NA	NA	NA	NA	NA	NA	NA	NA	NA	NA	NA	NA	NA	NA	NA	NA	NA	NA	NA	NA	NA	NA	NA	NA	NA
SF3A3	WARS	NA	NA	NA	NA	NA	NA	NA	NA	NA	NA	NA	NA	NA	NA	NA	NA	NA	NA	NA	NA	NA	NA	NA	NA	NA	NA	NA	NA	NA	NA	NA	NA	NA	NA	NA	NA	NA	NA	NA	NA	NA	NA	NA	NA	NA	NA	NA	NA
SF3B2	WNT5A	NA	NA	NA	NA	NA	NA	NA	NA	NA	NA	NA	NA	NA	NA	NA	NA	NA	NA	NA	NA	NA	NA	NA	NA	NA	NA	NA	NA	NA	NA	NA	NA	NA	NA	NA	NA	NA	NA	NA	NA	NA	NA	NA	NA	NA	NA	NA	NA
SF3B3	XG	NA	NA	NA	NA	NA	NA	NA	NA	NA	NA	NA	NA	NA	NA	NA	NA	NA	NA	NA	NA	NA	NA	NA	NA	NA	NA	NA	NA	NA	NA	NA	NA	NA	NA	NA	NA	NA	NA	NA	NA	NA	NA	NA	NA	NA	NA	NA	NA
SH3BGRL	ZFP36	NA	NA	NA	NA	NA	NA	NA	NA	NA	NA	NA	NA	NA	NA	NA	NA	NA	NA	NA	NA	NA	NA	NA	NA	NA	NA	NA	NA	NA	NA	NA	NA	NA	NA	NA	NA	NA	NA	NA	NA	NA	NA	NA	NA	NA	NA	NA	NA
SH3GLB1	NA	NA	NA	NA	NA	NA	NA	NA	NA	NA	NA	NA	NA	NA	NA	NA	NA	NA	NA	NA	NA	NA	NA	NA	NA	NA	NA	NA	NA	NA	NA	NA	NA	NA	NA	NA	NA	NA	NA	NA	NA	NA	NA	NA	NA	NA	NA	NA	NA
SKP1	NA	NA	NA	NA	NA	NA	NA	NA	NA	NA	NA	NA	NA	NA	NA	NA	NA	NA	NA	NA	NA	NA	NA	NA	NA	NA	NA	NA	NA	NA	NA	NA	NA	NA	NA	NA	NA	NA	NA	NA	NA	NA	NA	NA	NA	NA	NA	NA	NA
SLC25A3	NA	NA	NA	NA	NA	NA	NA	NA	NA	NA	NA	NA	NA	NA	NA	NA	NA	NA	NA	NA	NA	NA	NA	NA	NA	NA	NA	NA	NA	NA	NA	NA	NA	NA	NA	NA	NA	NA	NA	NA	NA	NA	NA	NA	NA	NA	NA	NA	NA
SLC39A6	NA	NA	NA	NA	NA	NA	NA	NA	NA	NA	NA	NA	NA	NA	NA	NA	NA	NA	NA	NA	NA	NA	NA	NA	NA	NA	NA	NA	NA	NA	NA	NA	NA	NA	NA	NA	NA	NA	NA	NA	NA	NA	NA	NA	NA	NA	NA	NA	NA
SLC39A7	NA	NA	NA	NA	NA	NA	NA	NA	NA	NA	NA	NA	NA	NA	NA	NA	NA	NA	NA	NA	NA	NA	NA	NA	NA	NA	NA	NA	NA	NA	NA	NA	NA	NA	NA	NA	NA	NA	NA	NA	NA	NA	NA	NA	NA	NA	NA	NA	NA
SMAD2	NA	NA	NA	NA	NA	NA	NA	NA	NA	NA	NA	NA	NA	NA	NA	NA	NA	NA	NA	NA	NA	NA	NA	NA	NA	NA	NA	NA	NA	NA	NA	NA	NA	NA	NA	NA	NA	NA	NA	NA	NA	NA	NA	NA	NA	NA	NA	NA	NA
SMARCA5	NA	NA	NA	NA	NA	NA	NA	NA	NA	NA	NA	NA	NA	NA	NA	NA	NA	NA	NA	NA	NA	NA	NA	NA	NA	NA	NA	NA	NA	NA	NA	NA	NA	NA	NA	NA	NA	NA	NA	NA	NA	NA	NA	NA	NA	NA	NA	NA	NA
SMARCD2	NA	NA	NA	NA	NA	NA	NA	NA	NA	NA	NA	NA	NA	NA	NA	NA	NA	NA	NA	NA	NA	NA	NA	NA	NA	NA	NA	NA	NA	NA	NA	NA	NA	NA	NA	NA	NA	NA	NA	NA	NA	NA	NA	NA	NA	NA	NA	NA	NA
SND1	NA	NA	NA	NA	NA	NA	NA	NA	NA	NA	NA	NA	NA	NA	NA	NA	NA	NA	NA	NA	NA	NA	NA	NA	NA	NA	NA	NA	NA	NA	NA	NA	NA	NA	NA	NA	NA	NA	NA	NA	NA	NA	NA	NA	NA	NA	NA	NA	NA
SNRNP200	NA	NA	NA	NA	NA	NA	NA	NA	NA	NA	NA	NA	NA	NA	NA	NA	NA	NA	NA	NA	NA	NA	NA	NA	NA	NA	NA	NA	NA	NA	NA	NA	NA	NA	NA	NA	NA	NA	NA	NA	NA	NA	NA	NA	NA	NA	NA	NA	NA
SNU13	NA	NA	NA	NA	NA	NA	NA	NA	NA	NA	NA	NA	NA	NA	NA	NA	NA	NA	NA	NA	NA	NA	NA	NA	NA	NA	NA	NA	NA	NA	NA	NA	NA	NA	NA	NA	NA	NA	NA	NA	NA	NA	NA	NA	NA	NA	NA	NA	NA
SNX1	NA	NA	NA	NA	NA	NA	NA	NA	NA	NA	NA	NA	NA	NA	NA	NA	NA	NA	NA	NA	NA	NA	NA	NA	NA	NA	NA	NA	NA	NA	NA	NA	NA	NA	NA	NA	NA	NA	NA	NA	NA	NA	NA	NA	NA	NA	NA	NA	NA
SNX12	NA	NA	NA	NA	NA	NA	NA	NA	NA	NA	NA	NA	NA	NA	NA	NA	NA	NA	NA	NA	NA	NA	NA	NA	NA	NA	NA	NA	NA	NA	NA	NA	NA	NA	NA	NA	NA	NA	NA	NA	NA	NA	NA	NA	NA	NA	NA	NA	NA
SNX18	NA	NA	NA	NA	NA	NA	NA	NA	NA	NA	NA	NA	NA	NA	NA	NA	NA	NA	NA	NA	NA	NA	NA	NA	NA	NA	NA	NA	NA	NA	NA	NA	NA	NA	NA	NA	NA	NA	NA	NA	NA	NA	NA	NA	NA	NA	NA	NA	NA
SNX3	NA	NA	NA	NA	NA	NA	NA	NA	NA	NA	NA	NA	NA	NA	NA	NA	NA	NA	NA	NA	NA	NA	NA	NA	NA	NA	NA	NA	NA	NA	NA	NA	NA	NA	NA	NA	NA	NA	NA	NA	NA	NA	NA	NA	NA	NA	NA	NA	NA
SNX6	NA	NA	NA	NA	NA	NA	NA	NA	NA	NA	NA	NA	NA	NA	NA	NA	NA	NA	NA	NA	NA	NA	NA	NA	NA	NA	NA	NA	NA	NA	NA	NA	NA	NA	NA	NA	NA	NA	NA	NA	NA	NA	NA	NA	NA	NA	NA	NA	NA
SPART	NA	NA	NA	NA	NA	NA	NA	NA	NA	NA	NA	NA	NA	NA	NA	NA	NA	NA	NA	NA	NA	NA	NA	NA	NA	NA	NA	NA	NA	NA	NA	NA	NA	NA	NA	NA	NA	NA	NA	NA	NA	NA	NA	NA	NA	NA	NA	NA	NA
SPCS1	NA	NA	NA	NA	NA	NA	NA	NA	NA	NA	NA	NA	NA	NA	NA	NA	NA	NA	NA	NA	NA	NA	NA	NA	NA	NA	NA	NA	NA	NA	NA	NA	NA	NA	NA	NA	NA	NA	NA	NA	NA	NA	NA	NA	NA	NA	NA	NA	NA
SPIN1	NA	NA	NA	NA	NA	NA	NA	NA	NA	NA	NA	NA	NA	NA	NA	NA	NA	NA	NA	NA	NA	NA	NA	NA	NA	NA	NA	NA	NA	NA	NA	NA	NA	NA	NA	NA	NA	NA	NA	NA	NA	NA	NA	NA	NA	NA	NA	NA	NA
SPTLC1	NA	NA	NA	NA	NA	NA	NA	NA	NA	NA	NA	NA	NA	NA	NA	NA	NA	NA	NA	NA	NA	NA	NA	NA	NA	NA	NA	NA	NA	NA	NA	NA	NA	NA	NA	NA	NA	NA	NA	NA	NA	NA	NA	NA	NA	NA	NA	NA	NA
SRP14	NA	NA	NA	NA	NA	NA	NA	NA	NA	NA	NA	NA	NA	NA	NA	NA	NA	NA	NA	NA	NA	NA	NA	NA	NA	NA	NA	NA	NA	NA	NA	NA	NA	NA	NA	NA	NA	NA	NA	NA	NA	NA	NA	NA	NA	NA	NA	NA	NA
SRP68	NA	NA	NA	NA	NA	NA	NA	NA	NA	NA	NA	NA	NA	NA	NA	NA	NA	NA	NA	NA	NA	NA	NA	NA	NA	NA	NA	NA	NA	NA	NA	NA	NA	NA	NA	NA	NA	NA	NA	NA	NA	NA	NA	NA	NA	NA	NA	NA	NA
SRP72	NA	NA	NA	NA	NA	NA	NA	NA	NA	NA	NA	NA	NA	NA	NA	NA	NA	NA	NA	NA	NA	NA	NA	NA	NA	NA	NA	NA	NA	NA	NA	NA	NA	NA	NA	NA	NA	NA	NA	NA	NA	NA	NA	NA	NA	NA	NA	NA	NA
SRPRA	NA	NA	NA	NA	NA	NA	NA	NA	NA	NA	NA	NA	NA	NA	NA	NA	NA	NA	NA	NA	NA	NA	NA	NA	NA	NA	NA	NA	NA	NA	NA	NA	NA	NA	NA	NA	NA	NA	NA	NA	NA	NA	NA	NA	NA	NA	NA	NA	NA
SRRM2	NA	NA	NA	NA	NA	NA	NA	NA	NA	NA	NA	NA	NA	NA	NA	NA	NA	NA	NA	NA	NA	NA	NA	NA	NA	NA	NA	NA	NA	NA	NA	NA	NA	NA	NA	NA	NA	NA	NA	NA	NA	NA	NA	NA	NA	NA	NA	NA	NA
SRSF1	NA	NA	NA	NA	NA	NA	NA	NA	NA	NA	NA	NA	NA	NA	NA	NA	NA	NA	NA	NA	NA	NA	NA	NA	NA	NA	NA	NA	NA	NA	NA	NA	NA	NA	NA	NA	NA	NA	NA	NA	NA	NA	NA	NA	NA	NA	NA	NA	NA
SRSF3	NA	NA	NA	NA	NA	NA	NA	NA	NA	NA	NA	NA	NA	NA	NA	NA	NA	NA	NA	NA	NA	NA	NA	NA	NA	NA	NA	NA	NA	NA	NA	NA	NA	NA	NA	NA	NA	NA	NA	NA	NA	NA	NA	NA	NA	NA	NA	NA	NA
SRSF4	NA	NA	NA	NA	NA	NA	NA	NA	NA	NA	NA	NA	NA	NA	NA	NA	NA	NA	NA	NA	NA	NA	NA	NA	NA	NA	NA	NA	NA	NA	NA	NA	NA	NA	NA	NA	NA	NA	NA	NA	NA	NA	NA	NA	NA	NA	NA	NA	NA
SSR1	NA	NA	NA	NA	NA	NA	NA	NA	NA	NA	NA	NA	NA	NA	NA	NA	NA	NA	NA	NA	NA	NA	NA	NA	NA	NA	NA	NA	NA	NA	NA	NA	NA	NA	NA	NA	NA	NA	NA	NA	NA	NA	NA	NA	NA	NA	NA	NA	NA
SSR2	NA	NA	NA	NA	NA	NA	NA	NA	NA	NA	NA	NA	NA	NA	NA	NA	NA	NA	NA	NA	NA	NA	NA	NA	NA	NA	NA	NA	NA	NA	NA	NA	NA	NA	NA	NA	NA	NA	NA	NA	NA	NA	NA	NA	NA	NA	NA	NA	NA
STAU1	NA	NA	NA	NA	NA	NA	NA	NA	NA	NA	NA	NA	NA	NA	NA	NA	NA	NA	NA	NA	NA	NA	NA	NA	NA	NA	NA	NA	NA	NA	NA	NA	NA	NA	NA	NA	NA	NA	NA	NA	NA	NA	NA	NA	NA	NA	NA	NA	NA
STRAP	NA	NA	NA	NA	NA	NA	NA	NA	NA	NA	NA	NA	NA	NA	NA	NA	NA	NA	NA	NA	NA	NA	NA	NA	NA	NA	NA	NA	NA	NA	NA	NA	NA	NA	NA	NA	NA	NA	NA	NA	NA	NA	NA	NA	NA	NA	NA	NA	NA
STT3A	NA	NA	NA	NA	NA	NA	NA	NA	NA	NA	NA	NA	NA	NA	NA	NA	NA	NA	NA	NA	NA	NA	NA	NA	NA	NA	NA	NA	NA	NA	NA	NA	NA	NA	NA	NA	NA	NA	NA	NA	NA	NA	NA	NA	NA	NA	NA	NA	NA
STT3B	NA	NA	NA	NA	NA	NA	NA	NA	NA	NA	NA	NA	NA	NA	NA	NA	NA	NA	NA	NA	NA	NA	NA	NA	NA	NA	NA	NA	NA	NA	NA	NA	NA	NA	NA	NA	NA	NA	NA	NA	NA	NA	NA	NA	NA	NA	NA	NA	NA
SUMO3	NA	NA	NA	NA	NA	NA	NA	NA	NA	NA	NA	NA	NA	NA	NA	NA	NA	NA	NA	NA	NA	NA	NA	NA	NA	NA	NA	NA	NA	NA	NA	NA	NA	NA	NA	NA	NA	NA	NA	NA	NA	NA	NA	NA	NA	NA	NA	NA	NA
SUPT16H	NA	NA	NA	NA	NA	NA	NA	NA	NA	NA	NA	NA	NA	NA	NA	NA	NA	NA	NA	NA	NA	NA	NA	NA	NA	NA	NA	NA	NA	NA	NA	NA	NA	NA	NA	NA	NA	NA	NA	NA	NA	NA	NA	NA	NA	NA	NA	NA	NA
SUPT6H	NA	NA	NA	NA	NA	NA	NA	NA	NA	NA	NA	NA	NA	NA	NA	NA	NA	NA	NA	NA	NA	NA	NA	NA	NA	NA	NA	NA	NA	NA	NA	NA	NA	NA	NA	NA	NA	NA	NA	NA	NA	NA	NA	NA	NA	NA	NA	NA	NA
SURF4	NA	NA	NA	NA	NA	NA	NA	NA	NA	NA	NA	NA	NA	NA	NA	NA	NA	NA	NA	NA	NA	NA	NA	NA	NA	NA	NA	NA	NA	NA	NA	NA	NA	NA	NA	NA	NA	NA	NA	NA	NA	NA	NA	NA	NA	NA	NA	NA	NA
SYNCRIP	NA	NA	NA	NA	NA	NA	NA	NA	NA	NA	NA	NA	NA	NA	NA	NA	NA	NA	NA	NA	NA	NA	NA	NA	NA	NA	NA	NA	NA	NA	NA	NA	NA	NA	NA	NA	NA	NA	NA	NA	NA	NA	NA	NA	NA	NA	NA	NA	NA
SZRD1	NA	NA	NA	NA	NA	NA	NA	NA	NA	NA	NA	NA	NA	NA	NA	NA	NA	NA	NA	NA	NA	NA	NA	NA	NA	NA	NA	NA	NA	NA	NA	NA	NA	NA	NA	NA	NA	NA	NA	NA	NA	NA	NA	NA	NA	NA	NA	NA	NA
TAF15	NA	NA	NA	NA	NA	NA	NA	NA	NA	NA	NA	NA	NA	NA	NA	NA	NA	NA	NA	NA	NA	NA	NA	NA	NA	NA	NA	NA	NA	NA	NA	NA	NA	NA	NA	NA	NA	NA	NA	NA	NA	NA	NA	NA	NA	NA	NA	NA	NA
TAX1BP1	NA	NA	NA	NA	NA	NA	NA	NA	NA	NA	NA	NA	NA	NA	NA	NA	NA	NA	NA	NA	NA	NA	NA	NA	NA	NA	NA	NA	NA	NA	NA	NA	NA	NA	NA	NA	NA	NA	NA	NA	NA	NA	NA	NA	NA	NA	NA	NA	NA
TBC1D20	NA	NA	NA	NA	NA	NA	NA	NA	NA	NA	NA	NA	NA	NA	NA	NA	NA	NA	NA	NA	NA	NA	NA	NA	NA	NA	NA	NA	NA	NA	NA	NA	NA	NA	NA	NA	NA	NA	NA	NA	NA	NA	NA	NA	NA	NA	NA	NA	NA
TCP1	NA	NA	NA	NA	NA	NA	NA	NA	NA	NA	NA	NA	NA	NA	NA	NA	NA	NA	NA	NA	NA	NA	NA	NA	NA	NA	NA	NA	NA	NA	NA	NA	NA	NA	NA	NA	NA	NA	NA	NA	NA	NA	NA	NA	NA	NA	NA	NA	NA
TFDP1	NA	NA	NA	NA	NA	NA	NA	NA	NA	NA	NA	NA	NA	NA	NA	NA	NA	NA	NA	NA	NA	NA	NA	NA	NA	NA	NA	NA	NA	NA	NA	NA	NA	NA	NA	NA	NA	NA	NA	NA	NA	NA	NA	NA	NA	NA	NA	NA	NA
TFE3	NA	NA	NA	NA	NA	NA	NA	NA	NA	NA	NA	NA	NA	NA	NA	NA	NA	NA	NA	NA	NA	NA	NA	NA	NA	NA	NA	NA	NA	NA	NA	NA	NA	NA	NA	NA	NA	NA	NA	NA	NA	NA	NA	NA	NA	NA	NA	NA	NA
TFG	NA	NA	NA	NA	NA	NA	NA	NA	NA	NA	NA	NA	NA	NA	NA	NA	NA	NA	NA	NA	NA	NA	NA	NA	NA	NA	NA	NA	NA	NA	NA	NA	NA	NA	NA	NA	NA	NA	NA	NA	NA	NA	NA	NA	NA	NA	NA	NA	NA
TM9SF2	NA	NA	NA	NA	NA	NA	NA	NA	NA	NA	NA	NA	NA	NA	NA	NA	NA	NA	NA	NA	NA	NA	NA	NA	NA	NA	NA	NA	NA	NA	NA	NA	NA	NA	NA	NA	NA	NA	NA	NA	NA	NA	NA	NA	NA	NA	NA	NA	NA
TM9SF3	NA	NA	NA	NA	NA	NA	NA	NA	NA	NA	NA	NA	NA	NA	NA	NA	NA	NA	NA	NA	NA	NA	NA	NA	NA	NA	NA	NA	NA	NA	NA	NA	NA	NA	NA	NA	NA	NA	NA	NA	NA	NA	NA	NA	NA	NA	NA	NA	NA
TM9SF4	NA	NA	NA	NA	NA	NA	NA	NA	NA	NA	NA	NA	NA	NA	NA	NA	NA	NA	NA	NA	NA	NA	NA	NA	NA	NA	NA	NA	NA	NA	NA	NA	NA	NA	NA	NA	NA	NA	NA	NA	NA	NA	NA	NA	NA	NA	NA	NA	NA
TMBIM6	NA	NA	NA	NA	NA	NA	NA	NA	NA	NA	NA	NA	NA	NA	NA	NA	NA	NA	NA	NA	NA	NA	NA	NA	NA	NA	NA	NA	NA	NA	NA	NA	NA	NA	NA	NA	NA	NA	NA	NA	NA	NA	NA	NA	NA	NA	NA	NA	NA
TMCO3	NA	NA	NA	NA	NA	NA	NA	NA	NA	NA	NA	NA	NA	NA	NA	NA	NA	NA	NA	NA	NA	NA	NA	NA	NA	NA	NA	NA	NA	NA	NA	NA	NA	NA	NA	NA	NA	NA	NA	NA	NA	NA	NA	NA	NA	NA	NA	NA	NA
TMED10	NA	NA	NA	NA	NA	NA	NA	NA	NA	NA	NA	NA	NA	NA	NA	NA	NA	NA	NA	NA	NA	NA	NA	NA	NA	NA	NA	NA	NA	NA	NA	NA	NA	NA	NA	NA	NA	NA	NA	NA	NA	NA	NA	NA	NA	NA	NA	NA	NA
TMED2	NA	NA	NA	NA	NA	NA	NA	NA	NA	NA	NA	NA	NA	NA	NA	NA	NA	NA	NA	NA	NA	NA	NA	NA	NA	NA	NA	NA	NA	NA	NA	NA	NA	NA	NA	NA	NA	NA	NA	NA	NA	NA	NA	NA	NA	NA	NA	NA	NA
TMED3	NA	NA	NA	NA	NA	NA	NA	NA	NA	NA	NA	NA	NA	NA	NA	NA	NA	NA	NA	NA	NA	NA	NA	NA	NA	NA	NA	NA	NA	NA	NA	NA	NA	NA	NA	NA	NA	NA	NA	NA	NA	NA	NA	NA	NA	NA	NA	NA	NA
TMED9	NA	NA	NA	NA	NA	NA	NA	NA	NA	NA	NA	NA	NA	NA	NA	NA	NA	NA	NA	NA	NA	NA	NA	NA	NA	NA	NA	NA	NA	NA	NA	NA	NA	NA	NA	NA	NA	NA	NA	NA	NA	NA	NA	NA	NA	NA	NA	NA	NA
TMEM123	NA	NA	NA	NA	NA	NA	NA	NA	NA	NA	NA	NA	NA	NA	NA	NA	NA	NA	NA	NA	NA	NA	NA	NA	NA	NA	NA	NA	NA	NA	NA	NA	NA	NA	NA	NA	NA	NA	NA	NA	NA	NA	NA	NA	NA	NA	NA	NA	NA
TMEM248	NA	NA	NA	NA	NA	NA	NA	NA	NA	NA	NA	NA	NA	NA	NA	NA	NA	NA	NA	NA	NA	NA	NA	NA	NA	NA	NA	NA	NA	NA	NA	NA	NA	NA	NA	NA	NA	NA	NA	NA	NA	NA	NA	NA	NA	NA	NA	NA	NA
TMEM43	NA	NA	NA	NA	NA	NA	NA	NA	NA	NA	NA	NA	NA	NA	NA	NA	NA	NA	NA	NA	NA	NA	NA	NA	NA	NA	NA	NA	NA	NA	NA	NA	NA	NA	NA	NA	NA	NA	NA	NA	NA	NA	NA	NA	NA	NA	NA	NA	NA
TMEM59	NA	NA	NA	NA	NA	NA	NA	NA	NA	NA	NA	NA	NA	NA	NA	NA	NA	NA	NA	NA	NA	NA	NA	NA	NA	NA	NA	NA	NA	NA	NA	NA	NA	NA	NA	NA	NA	NA	NA	NA	NA	NA	NA	NA	NA	NA	NA	NA	NA
TNFRSF1A	NA	NA	NA	NA	NA	NA	NA	NA	NA	NA	NA	NA	NA	NA	NA	NA	NA	NA	NA	NA	NA	NA	NA	NA	NA	NA	NA	NA	NA	NA	NA	NA	NA	NA	NA	NA	NA	NA	NA	NA	NA	NA	NA	NA	NA	NA	NA	NA	NA
TOMM20	NA	NA	NA	NA	NA	NA	NA	NA	NA	NA	NA	NA	NA	NA	NA	NA	NA	NA	NA	NA	NA	NA	NA	NA	NA	NA	NA	NA	NA	NA	NA	NA	NA	NA	NA	NA	NA	NA	NA	NA	NA	NA	NA	NA	NA	NA	NA	NA	NA
TOMM70	NA	NA	NA	NA	NA	NA	NA	NA	NA	NA	NA	NA	NA	NA	NA	NA	NA	NA	NA	NA	NA	NA	NA	NA	NA	NA	NA	NA	NA	NA	NA	NA	NA	NA	NA	NA	NA	NA	NA	NA	NA	NA	NA	NA	NA	NA	NA	NA	NA
TPD52L2	NA	NA	NA	NA	NA	NA	NA	NA	NA	NA	NA	NA	NA	NA	NA	NA	NA	NA	NA	NA	NA	NA	NA	NA	NA	NA	NA	NA	NA	NA	NA	NA	NA	NA	NA	NA	NA	NA	NA	NA	NA	NA	NA	NA	NA	NA	NA	NA	NA
TRIM44	NA	NA	NA	NA	NA	NA	NA	NA	NA	NA	NA	NA	NA	NA	NA	NA	NA	NA	NA	NA	NA	NA	NA	NA	NA	NA	NA	NA	NA	NA	NA	NA	NA	NA	NA	NA	NA	NA	NA	NA	NA	NA	NA	NA	NA	NA	NA	NA	NA
TRIP12	NA	NA	NA	NA	NA	NA	NA	NA	NA	NA	NA	NA	NA	NA	NA	NA	NA	NA	NA	NA	NA	NA	NA	NA	NA	NA	NA	NA	NA	NA	NA	NA	NA	NA	NA	NA	NA	NA	NA	NA	NA	NA	NA	NA	NA	NA	NA	NA	NA
TRPC4AP	NA	NA	NA	NA	NA	NA	NA	NA	NA	NA	NA	NA	NA	NA	NA	NA	NA	NA	NA	NA	NA	NA	NA	NA	NA	NA	NA	NA	NA	NA	NA	NA	NA	NA	NA	NA	NA	NA	NA	NA	NA	NA	NA	NA	NA	NA	NA	NA	NA
TSC22D1	NA	NA	NA	NA	NA	NA	NA	NA	NA	NA	NA	NA	NA	NA	NA	NA	NA	NA	NA	NA	NA	NA	NA	NA	NA	NA	NA	NA	NA	NA	NA	NA	NA	NA	NA	NA	NA	NA	NA	NA	NA	NA	NA	NA	NA	NA	NA	NA	NA
TSN	NA	NA	NA	NA	NA	NA	NA	NA	NA	NA	NA	NA	NA	NA	NA	NA	NA	NA	NA	NA	NA	NA	NA	NA	NA	NA	NA	NA	NA	NA	NA	NA	NA	NA	NA	NA	NA	NA	NA	NA	NA	NA	NA	NA	NA	NA	NA	NA	NA
TSPAN3	NA	NA	NA	NA	NA	NA	NA	NA	NA	NA	NA	NA	NA	NA	NA	NA	NA	NA	NA	NA	NA	NA	NA	NA	NA	NA	NA	NA	NA	NA	NA	NA	NA	NA	NA	NA	NA	NA	NA	NA	NA	NA	NA	NA	NA	NA	NA	NA	NA
TTC3	NA	NA	NA	NA	NA	NA	NA	NA	NA	NA	NA	NA	NA	NA	NA	NA	NA	NA	NA	NA	NA	NA	NA	NA	NA	NA	NA	NA	NA	NA	NA	NA	NA	NA	NA	NA	NA	NA	NA	NA	NA	NA	NA	NA	NA	NA	NA	NA	NA
TUG1	NA	NA	NA	NA	NA	NA	NA	NA	NA	NA	NA	NA	NA	NA	NA	NA	NA	NA	NA	NA	NA	NA	NA	NA	NA	NA	NA	NA	NA	NA	NA	NA	NA	NA	NA	NA	NA	NA	NA	NA	NA	NA	NA	NA	NA	NA	NA	NA	NA
U2AF2	NA	NA	NA	NA	NA	NA	NA	NA	NA	NA	NA	NA	NA	NA	NA	NA	NA	NA	NA	NA	NA	NA	NA	NA	NA	NA	NA	NA	NA	NA	NA	NA	NA	NA	NA	NA	NA	NA	NA	NA	NA	NA	NA	NA	NA	NA	NA	NA	NA
UBA2	NA	NA	NA	NA	NA	NA	NA	NA	NA	NA	NA	NA	NA	NA	NA	NA	NA	NA	NA	NA	NA	NA	NA	NA	NA	NA	NA	NA	NA	NA	NA	NA	NA	NA	NA	NA	NA	NA	NA	NA	NA	NA	NA	NA	NA	NA	NA	NA	NA
UBAP2L	NA	NA	NA	NA	NA	NA	NA	NA	NA	NA	NA	NA	NA	NA	NA	NA	NA	NA	NA	NA	NA	NA	NA	NA	NA	NA	NA	NA	NA	NA	NA	NA	NA	NA	NA	NA	NA	NA	NA	NA	NA	NA	NA	NA	NA	NA	NA	NA	NA
UBC	NA	NA	NA	NA	NA	NA	NA	NA	NA	NA	NA	NA	NA	NA	NA	NA	NA	NA	NA	NA	NA	NA	NA	NA	NA	NA	NA	NA	NA	NA	NA	NA	NA	NA	NA	NA	NA	NA	NA	NA	NA	NA	NA	NA	NA	NA	NA	NA	NA
UBE2A	NA	NA	NA	NA	NA	NA	NA	NA	NA	NA	NA	NA	NA	NA	NA	NA	NA	NA	NA	NA	NA	NA	NA	NA	NA	NA	NA	NA	NA	NA	NA	NA	NA	NA	NA	NA	NA	NA	NA	NA	NA	NA	NA	NA	NA	NA	NA	NA	NA
UBE2D2	NA	NA	NA	NA	NA	NA	NA	NA	NA	NA	NA	NA	NA	NA	NA	NA	NA	NA	NA	NA	NA	NA	NA	NA	NA	NA	NA	NA	NA	NA	NA	NA	NA	NA	NA	NA	NA	NA	NA	NA	NA	NA	NA	NA	NA	NA	NA	NA	NA
UBE2D3	NA	NA	NA	NA	NA	NA	NA	NA	NA	NA	NA	NA	NA	NA	NA	NA	NA	NA	NA	NA	NA	NA	NA	NA	NA	NA	NA	NA	NA	NA	NA	NA	NA	NA	NA	NA	NA	NA	NA	NA	NA	NA	NA	NA	NA	NA	NA	NA	NA
UBE2H	NA	NA	NA	NA	NA	NA	NA	NA	NA	NA	NA	NA	NA	NA	NA	NA	NA	NA	NA	NA	NA	NA	NA	NA	NA	NA	NA	NA	NA	NA	NA	NA	NA	NA	NA	NA	NA	NA	NA	NA	NA	NA	NA	NA	NA	NA	NA	NA	NA
UBE2Z	NA	NA	NA	NA	NA	NA	NA	NA	NA	NA	NA	NA	NA	NA	NA	NA	NA	NA	NA	NA	NA	NA	NA	NA	NA	NA	NA	NA	NA	NA	NA	NA	NA	NA	NA	NA	NA	NA	NA	NA	NA	NA	NA	NA	NA	NA	NA	NA	NA
UBP1	NA	NA	NA	NA	NA	NA	NA	NA	NA	NA	NA	NA	NA	NA	NA	NA	NA	NA	NA	NA	NA	NA	NA	NA	NA	NA	NA	NA	NA	NA	NA	NA	NA	NA	NA	NA	NA	NA	NA	NA	NA	NA	NA	NA	NA	NA	NA	NA	NA
UBQLN1	NA	NA	NA	NA	NA	NA	NA	NA	NA	NA	NA	NA	NA	NA	NA	NA	NA	NA	NA	NA	NA	NA	NA	NA	NA	NA	NA	NA	NA	NA	NA	NA	NA	NA	NA	NA	NA	NA	NA	NA	NA	NA	NA	NA	NA	NA	NA	NA	NA
UBTF	NA	NA	NA	NA	NA	NA	NA	NA	NA	NA	NA	NA	NA	NA	NA	NA	NA	NA	NA	NA	NA	NA	NA	NA	NA	NA	NA	NA	NA	NA	NA	NA	NA	NA	NA	NA	NA	NA	NA	NA	NA	NA	NA	NA	NA	NA	NA	NA	NA
UBXN4	NA	NA	NA	NA	NA	NA	NA	NA	NA	NA	NA	NA	NA	NA	NA	NA	NA	NA	NA	NA	NA	NA	NA	NA	NA	NA	NA	NA	NA	NA	NA	NA	NA	NA	NA	NA	NA	NA	NA	NA	NA	NA	NA	NA	NA	NA	NA	NA	NA
UQCRC2	NA	NA	NA	NA	NA	NA	NA	NA	NA	NA	NA	NA	NA	NA	NA	NA	NA	NA	NA	NA	NA	NA	NA	NA	NA	NA	NA	NA	NA	NA	NA	NA	NA	NA	NA	NA	NA	NA	NA	NA	NA	NA	NA	NA	NA	NA	NA	NA	NA
URI1	NA	NA	NA	NA	NA	NA	NA	NA	NA	NA	NA	NA	NA	NA	NA	NA	NA	NA	NA	NA	NA	NA	NA	NA	NA	NA	NA	NA	NA	NA	NA	NA	NA	NA	NA	NA	NA	NA	NA	NA	NA	NA	NA	NA	NA	NA	NA	NA	NA
USO1	NA	NA	NA	NA	NA	NA	NA	NA	NA	NA	NA	NA	NA	NA	NA	NA	NA	NA	NA	NA	NA	NA	NA	NA	NA	NA	NA	NA	NA	NA	NA	NA	NA	NA	NA	NA	NA	NA	NA	NA	NA	NA	NA	NA	NA	NA	NA	NA	NA
USP14	NA	NA	NA	NA	NA	NA	NA	NA	NA	NA	NA	NA	NA	NA	NA	NA	NA	NA	NA	NA	NA	NA	NA	NA	NA	NA	NA	NA	NA	NA	NA	NA	NA	NA	NA	NA	NA	NA	NA	NA	NA	NA	NA	NA	NA	NA	NA	NA	NA
USP4	NA	NA	NA	NA	NA	NA	NA	NA	NA	NA	NA	NA	NA	NA	NA	NA	NA	NA	NA	NA	NA	NA	NA	NA	NA	NA	NA	NA	NA	NA	NA	NA	NA	NA	NA	NA	NA	NA	NA	NA	NA	NA	NA	NA	NA	NA	NA	NA	NA
USP7	NA	NA	NA	NA	NA	NA	NA	NA	NA	NA	NA	NA	NA	NA	NA	NA	NA	NA	NA	NA	NA	NA	NA	NA	NA	NA	NA	NA	NA	NA	NA	NA	NA	NA	NA	NA	NA	NA	NA	NA	NA	NA	NA	NA	NA	NA	NA	NA	NA
USP9X	NA	NA	NA	NA	NA	NA	NA	NA	NA	NA	NA	NA	NA	NA	NA	NA	NA	NA	NA	NA	NA	NA	NA	NA	NA	NA	NA	NA	NA	NA	NA	NA	NA	NA	NA	NA	NA	NA	NA	NA	NA	NA	NA	NA	NA	NA	NA	NA	NA
VAMP3	NA	NA	NA	NA	NA	NA	NA	NA	NA	NA	NA	NA	NA	NA	NA	NA	NA	NA	NA	NA	NA	NA	NA	NA	NA	NA	NA	NA	NA	NA	NA	NA	NA	NA	NA	NA	NA	NA	NA	NA	NA	NA	NA	NA	NA	NA	NA	NA	NA
VAPA	NA	NA	NA	NA	NA	NA	NA	NA	NA	NA	NA	NA	NA	NA	NA	NA	NA	NA	NA	NA	NA	NA	NA	NA	NA	NA	NA	NA	NA	NA	NA	NA	NA	NA	NA	NA	NA	NA	NA	NA	NA	NA	NA	NA	NA	NA	NA	NA	NA
VCL	NA	NA	NA	NA	NA	NA	NA	NA	NA	NA	NA	NA	NA	NA	NA	NA	NA	NA	NA	NA	NA	NA	NA	NA	NA	NA	NA	NA	NA	NA	NA	NA	NA	NA	NA	NA	NA	NA	NA	NA	NA	NA	NA	NA	NA	NA	NA	NA	NA
VCP	NA	NA	NA	NA	NA	NA	NA	NA	NA	NA	NA	NA	NA	NA	NA	NA	NA	NA	NA	NA	NA	NA	NA	NA	NA	NA	NA	NA	NA	NA	NA	NA	NA	NA	NA	NA	NA	NA	NA	NA	NA	NA	NA	NA	NA	NA	NA	NA	NA
VDAC1	NA	NA	NA	NA	NA	NA	NA	NA	NA	NA	NA	NA	NA	NA	NA	NA	NA	NA	NA	NA	NA	NA	NA	NA	NA	NA	NA	NA	NA	NA	NA	NA	NA	NA	NA	NA	NA	NA	NA	NA	NA	NA	NA	NA	NA	NA	NA	NA	NA
VIRMA	NA	NA	NA	NA	NA	NA	NA	NA	NA	NA	NA	NA	NA	NA	NA	NA	NA	NA	NA	NA	NA	NA	NA	NA	NA	NA	NA	NA	NA	NA	NA	NA	NA	NA	NA	NA	NA	NA	NA	NA	NA	NA	NA	NA	NA	NA	NA	NA	NA
VPS35	NA	NA	NA	NA	NA	NA	NA	NA	NA	NA	NA	NA	NA	NA	NA	NA	NA	NA	NA	NA	NA	NA	NA	NA	NA	NA	NA	NA	NA	NA	NA	NA	NA	NA	NA	NA	NA	NA	NA	NA	NA	NA	NA	NA	NA	NA	NA	NA	NA
VPS35L	NA	NA	NA	NA	NA	NA	NA	NA	NA	NA	NA	NA	NA	NA	NA	NA	NA	NA	NA	NA	NA	NA	NA	NA	NA	NA	NA	NA	NA	NA	NA	NA	NA	NA	NA	NA	NA	NA	NA	NA	NA	NA	NA	NA	NA	NA	NA	NA	NA
VPS39	NA	NA	NA	NA	NA	NA	NA	NA	NA	NA	NA	NA	NA	NA	NA	NA	NA	NA	NA	NA	NA	NA	NA	NA	NA	NA	NA	NA	NA	NA	NA	NA	NA	NA	NA	NA	NA	NA	NA	NA	NA	NA	NA	NA	NA	NA	NA	NA	NA
WAC	NA	NA	NA	NA	NA	NA	NA	NA	NA	NA	NA	NA	NA	NA	NA	NA	NA	NA	NA	NA	NA	NA	NA	NA	NA	NA	NA	NA	NA	NA	NA	NA	NA	NA	NA	NA	NA	NA	NA	NA	NA	NA	NA	NA	NA	NA	NA	NA	NA
WASHC5	NA	NA	NA	NA	NA	NA	NA	NA	NA	NA	NA	NA	NA	NA	NA	NA	NA	NA	NA	NA	NA	NA	NA	NA	NA	NA	NA	NA	NA	NA	NA	NA	NA	NA	NA	NA	NA	NA	NA	NA	NA	NA	NA	NA	NA	NA	NA	NA	NA
WDR26	NA	NA	NA	NA	NA	NA	NA	NA	NA	NA	NA	NA	NA	NA	NA	NA	NA	NA	NA	NA	NA	NA	NA	NA	NA	NA	NA	NA	NA	NA	NA	NA	NA	NA	NA	NA	NA	NA	NA	NA	NA	NA	NA	NA	NA	NA	NA	NA	NA
WDR82	NA	NA	NA	NA	NA	NA	NA	NA	NA	NA	NA	NA	NA	NA	NA	NA	NA	NA	NA	NA	NA	NA	NA	NA	NA	NA	NA	NA	NA	NA	NA	NA	NA	NA	NA	NA	NA	NA	NA	NA	NA	NA	NA	NA	NA	NA	NA	NA	NA
WIPI2	NA	NA	NA	NA	NA	NA	NA	NA	NA	NA	NA	NA	NA	NA	NA	NA	NA	NA	NA	NA	NA	NA	NA	NA	NA	NA	NA	NA	NA	NA	NA	NA	NA	NA	NA	NA	NA	NA	NA	NA	NA	NA	NA	NA	NA	NA	NA	NA	NA
WNK1	NA	NA	NA	NA	NA	NA	NA	NA	NA	NA	NA	NA	NA	NA	NA	NA	NA	NA	NA	NA	NA	NA	NA	NA	NA	NA	NA	NA	NA	NA	NA	NA	NA	NA	NA	NA	NA	NA	NA	NA	NA	NA	NA	NA	NA	NA	NA	NA	NA
XPO6	NA	NA	NA	NA	NA	NA	NA	NA	NA	NA	NA	NA	NA	NA	NA	NA	NA	NA	NA	NA	NA	NA	NA	NA	NA	NA	NA	NA	NA	NA	NA	NA	NA	NA	NA	NA	NA	NA	NA	NA	NA	NA	NA	NA	NA	NA	NA	NA	NA
XRCC5	NA	NA	NA	NA	NA	NA	NA	NA	NA	NA	NA	NA	NA	NA	NA	NA	NA	NA	NA	NA	NA	NA	NA	NA	NA	NA	NA	NA	NA	NA	NA	NA	NA	NA	NA	NA	NA	NA	NA	NA	NA	NA	NA	NA	NA	NA	NA	NA	NA
XRCC6	NA	NA	NA	NA	NA	NA	NA	NA	NA	NA	NA	NA	NA	NA	NA	NA	NA	NA	NA	NA	NA	NA	NA	NA	NA	NA	NA	NA	NA	NA	NA	NA	NA	NA	NA	NA	NA	NA	NA	NA	NA	NA	NA	NA	NA	NA	NA	NA	NA
XRN2	NA	NA	NA	NA	NA	NA	NA	NA	NA	NA	NA	NA	NA	NA	NA	NA	NA	NA	NA	NA	NA	NA	NA	NA	NA	NA	NA	NA	NA	NA	NA	NA	NA	NA	NA	NA	NA	NA	NA	NA	NA	NA	NA	NA	NA	NA	NA	NA	NA
YAP1	NA	NA	NA	NA	NA	NA	NA	NA	NA	NA	NA	NA	NA	NA	NA	NA	NA	NA	NA	NA	NA	NA	NA	NA	NA	NA	NA	NA	NA	NA	NA	NA	NA	NA	NA	NA	NA	NA	NA	NA	NA	NA	NA	NA	NA	NA	NA	NA	NA
YIPF3	NA	NA	NA	NA	NA	NA	NA	NA	NA	NA	NA	NA	NA	NA	NA	NA	NA	NA	NA	NA	NA	NA	NA	NA	NA	NA	NA	NA	NA	NA	NA	NA	NA	NA	NA	NA	NA	NA	NA	NA	NA	NA	NA	NA	NA	NA	NA	NA	NA
YIPF5	NA	NA	NA	NA	NA	NA	NA	NA	NA	NA	NA	NA	NA	NA	NA	NA	NA	NA	NA	NA	NA	NA	NA	NA	NA	NA	NA	NA	NA	NA	NA	NA	NA	NA	NA	NA	NA	NA	NA	NA	NA	NA	NA	NA	NA	NA	NA	NA	NA
YME1L1	NA	NA	NA	NA	NA	NA	NA	NA	NA	NA	NA	NA	NA	NA	NA	NA	NA	NA	NA	NA	NA	NA	NA	NA	NA	NA	NA	NA	NA	NA	NA	NA	NA	NA	NA	NA	NA	NA	NA	NA	NA	NA	NA	NA	NA	NA	NA	NA	NA
YPEL5	NA	NA	NA	NA	NA	NA	NA	NA	NA	NA	NA	NA	NA	NA	NA	NA	NA	NA	NA	NA	NA	NA	NA	NA	NA	NA	NA	NA	NA	NA	NA	NA	NA	NA	NA	NA	NA	NA	NA	NA	NA	NA	NA	NA	NA	NA	NA	NA	NA
YWHAB	NA	NA	NA	NA	NA	NA	NA	NA	NA	NA	NA	NA	NA	NA	NA	NA	NA	NA	NA	NA	NA	NA	NA	NA	NA	NA	NA	NA	NA	NA	NA	NA	NA	NA	NA	NA	NA	NA	NA	NA	NA	NA	NA	NA	NA	NA	NA	NA	NA
YWHAE	NA	NA	NA	NA	NA	NA	NA	NA	NA	NA	NA	NA	NA	NA	NA	NA	NA	NA	NA	NA	NA	NA	NA	NA	NA	NA	NA	NA	NA	NA	NA	NA	NA	NA	NA	NA	NA	NA	NA	NA	NA	NA	NA	NA	NA	NA	NA	NA	NA
YWHAG	NA	NA	NA	NA	NA	NA	NA	NA	NA	NA	NA	NA	NA	NA	NA	NA	NA	NA	NA	NA	NA	NA	NA	NA	NA	NA	NA	NA	NA	NA	NA	NA	NA	NA	NA	NA	NA	NA	NA	NA	NA	NA	NA	NA	NA	NA	NA	NA	NA
YWHAQ	NA	NA	NA	NA	NA	NA	NA	NA	NA	NA	NA	NA	NA	NA	NA	NA	NA	NA	NA	NA	NA	NA	NA	NA	NA	NA	NA	NA	NA	NA	NA	NA	NA	NA	NA	NA	NA	NA	NA	NA	NA	NA	NA	NA	NA	NA	NA	NA	NA
YWHAZ	NA	NA	NA	NA	NA	NA	NA	NA	NA	NA	NA	NA	NA	NA	NA	NA	NA	NA	NA	NA	NA	NA	NA	NA	NA	NA	NA	NA	NA	NA	NA	NA	NA	NA	NA	NA	NA	NA	NA	NA	NA	NA	NA	NA	NA	NA	NA	NA	NA
YY1	NA	NA	NA	NA	NA	NA	NA	NA	NA	NA	NA	NA	NA	NA	NA	NA	NA	NA	NA	NA	NA	NA	NA	NA	NA	NA	NA	NA	NA	NA	NA	NA	NA	NA	NA	NA	NA	NA	NA	NA	NA	NA	NA	NA	NA	NA	NA	NA	NA
ZC3H7B	NA	NA	NA	NA	NA	NA	NA	NA	NA	NA	NA	NA	NA	NA	NA	NA	NA	NA	NA	NA	NA	NA	NA	NA	NA	NA	NA	NA	NA	NA	NA	NA	NA	NA	NA	NA	NA	NA	NA	NA	NA	NA	NA	NA	NA	NA	NA	NA	NA
ZDHHC5	NA	NA	NA	NA	NA	NA	NA	NA	NA	NA	NA	NA	NA	NA	NA	NA	NA	NA	NA	NA	NA	NA	NA	NA	NA	NA	NA	NA	NA	NA	NA	NA	NA	NA	NA	NA	NA	NA	NA	NA	NA	NA	NA	NA	NA	NA	NA	NA	NA
ZFAND3	NA	NA	NA	NA	NA	NA	NA	NA	NA	NA	NA	NA	NA	NA	NA	NA	NA	NA	NA	NA	NA	NA	NA	NA	NA	NA	NA	NA	NA	NA	NA	NA	NA	NA	NA	NA	NA	NA	NA	NA	NA	NA	NA	NA	NA	NA	NA	NA	NA
ZFR	NA	NA	NA	NA	NA	NA	NA	NA	NA	NA	NA	NA	NA	NA	NA	NA	NA	NA	NA	NA	NA	NA	NA	NA	NA	NA	NA	NA	NA	NA	NA	NA	NA	NA	NA	NA	NA	NA	NA	NA	NA	NA	NA	NA	NA	NA	NA	NA	NA
ZMPSTE24	NA	NA	NA	NA	NA	NA	NA	NA	NA	NA	NA	NA	NA	NA	NA	NA	NA	NA	NA	NA	NA	NA	NA	NA	NA	NA	NA	NA	NA	NA	NA	NA	NA	NA	NA	NA	NA	NA	NA	NA	NA	NA	NA	NA	NA	NA	NA	NA	NA
ZMYND11	NA	NA	NA	NA	NA	NA	NA	NA	NA	NA	NA	NA	NA	NA	NA	NA	NA	NA	NA	NA	NA	NA	NA	NA	NA	NA	NA	NA	NA	NA	NA	NA	NA	NA	NA	NA	NA	NA	NA	NA	NA	NA	NA	NA	NA	NA	NA	NA	NA
[truncated: 501 more columns]
