# Supplementary material for: Gene expression variability in long-term survivors of childhood cancer and cancer-free controls in response to ionizing irradiation
Source: Mol Med. 2023 Mar 30;29:41. doi: 10.1186/s10020-023-00629-2 (PMC10061869; doi:10.1186/s10020-023-00629-2)
Supplement: Supplementary file 4 — Additional file 4. Results of the Gene Ontology (GO) term over-representation analyses. Results of the Gene Ontology (GO) term over-representation analyses for all donor groups and radiation doses, filtered for adjusted p-value < 0.05. N0 = fibroblasts of cancer-free donors, N1 = fibroblasts of long-term survivors of childhood cancer without a second primary neoplasm, and N2 + = fibroblasts of long-term survivors of childhood cancer with at least one second primary neoplasm. [file 10020_2023_629_MOESM4_ESM.xlsx]

## Sheet: AF_4_GO_ORA_Results
Additional File 4: Results of the Gene Ontology (GO) term over-representation analyses for all donor groups and radiation doses, filtered for adjusted p-value < 0.05. N0 = fibroblasts of cancer-free controls, N1 = fibroblasts of childhood-cancer survivors without a second primary neoplasm, N2+ = fibroblasts of childhood-cancer survivors with at least one second primary neoplasm.
GO Term ID	Adjusted p-value	GO Term Name	Genes in GO Term	Radiation Dose	Donor Group	Classification
GO:0051084	5.8e-05	,de novo, posttranslational protein folding	DNAJC7; HSPH1; HSPA5; DNAJB12; CCT2; HSPA9; HSPA8; SELENOF; PTGES3; GAK; TOR1A; DNAJB1	0 Gray	N0	Hypo-Variable
GO:0006458	2.82e-05	,de novo, protein folding	DNAJC7; HSPH1; HSPA5; DNAJB12; CCT2; PTGES3; HSPA9; HSPA8; SELENOF; HSPD1; GAK; TOR1A; DNAJB1	0 Gray	N0	Hypo-Variable
GO:0095500	0.00927184	acetylcholine receptor signaling pathway	GNB1; GNAI2; GNAQ; CRKL; GNA11	0 Gray	N0	Hypo-Variable
GO:0030036	0.00804076	actin cytoskeleton organization	CAPZB; CYFIP1; ACTG1; ADD1; SMAD4; SPTAN1; HSP90B1; CAP1; BRK1; CORO1C; TMSB10; CRK; ATP2C1; NCKAP1; MINK1; INPPL1; ARF1; TPM4; GMFB; ARF6; JAM3; MAPKAP1; TMSB4X; FLII; PXN; CDC42BPB; PARVA; CUL3; ANXA1; SHC1; WDR1; RAC1; ARPC3; ARPC2; RHOQ; ARPC4; MTPN; PRKAR1A; CFL1; ARAP1; ALDOA; RHOA; KIRREL1; PAFAH1B1; CTNNA1; CAPZA2; CAPZA1; LRP1; WASF2; DSTN; CALR; ABI1; PDCD6IP; ROCK2; TPM3; ARHGAP17; GRB…	0 Gray	N0	Hypo-Variable
GO:0007015	0.00490908	actin filament organization	CAPZB; CYFIP1; ADD1; TMSB4X; SPTAN1; HSP90B1; CAP1; BRK1; TMSB10; NCKAP1; INPPL1; ARF1; TPM4; GMFB; ARF6; PXN; CUL3; WDR1; RAC1; ARPC3; ARPC2; RHOQ; ARPC4; MTPN; CFL1; ARAP1; ALDOA; RHOA; KIRREL1; CTNNA1; CAPZA2; CAPZA1; WASF2; DSTN; ABI1; ROCK2; TPM3; ARHGAP17; GRB2; ARHGAP35; WIPF2; ACTR3; ACTR2; CDC42	0 Gray	N0	Hypo-Variable
GO:0030029	0.0204337	actin filament-based process	CAPZB; CYFIP1; ACTG1; ADD1; SMAD4; SPTAN1; HSP90B1; CAP1; BRK1; CORO1C; TMSB10; CRK; ATP2C1; NCKAP1; CDC42BPB; MINK1; INPPL1; SUN2; ARF1; TPM4; GMFB; ARF6; JAM3; MAPKAP1; TMSB4X; FLII; PXN; SUMO1; PARVA; MYO9B; ANXA1; SHC1; WDR1; RAC1; ARPC3; ARPC2; RHOQ; ARPC4; MTPN; PRKAR1A; CFL1; ARAP1; ALDOA; RHOA; KIRREL1; PAFAH1B1; CTNNA1; CAPZA2; CAPZA1; LRP1; WASF2; DSTN; CALR; ABI1; PDCD6IP; ROCK2; TPM3;…	0 Gray	N0	Hypo-Variable
GO:0008154	0.000673046	actin polymerization or depolymerization	CAPZB; CYFIP1; ADD1; TMSB4X; SPTAN1; CAP1; BRK1; TMSB10; NCKAP1; ARF1; GMFB; ARF6; WDR1; RAC1; ARPC3; ARPC2; ARPC4; MTPN; CFL1; RHOA; KIRREL1; CAPZA2; CAPZA1; DSTN; ABI1; GRB2; ARHGAP35; WIPF2; ACTR3; ACTR2	0 Gray	N0	Hypo-Variable
GO:0070358	0.0219656	actin polymerization-dependent cell motility	ARPC3; ARPC2; ACTR3	0 Gray	N0	Hypo-Variable
GO:0002253	7.9e-05	activation of immune response	PTK2; BAG6; ACTG1; CRKL; SEC14L1; CD59; HSP90B1; PRKDC; RIPK1; ANKRD17; CRK; NPLOC4; RAF1; MAPKAPK2; NCKAP1; XRCC6; WASF2; NONO; XRCC5; PSEN1; UBQLN1; PRNP; MAP3K7; HSP90AB1; HSPD1; MAPK1; PJA2; LSM14A; WDFY1; RAC1; ARPC3; ARPC2; WNK1; ARPC4; WIPF2; CYFIP1; EP300; BRK1; TAB2; ABI1; STOML2; GRB2; PRKACA; CREBBP; UBB; UBC; HSP90AA1; ACTB; ACTR3; ACTR2; PAK2; CDC42	0 Gray	N0	Hypo-Variable
GO:0002218	0.0292099	activation of innate immune response	SEC14L1; HSP90B1; PRKDC; RIPK1; ANKRD17; NPLOC4; XRCC5; MAPKAPK2; XRCC6; NONO; RAF1; UBQLN1; MAP3K7; HSPD1; PJA2; LSM14A; UBB; EP300; TAB2; PRKACA; CREBBP; WDFY1; UBC; PAK2	0 Gray	N0	Hypo-Variable
GO:0043604	0.000327605	amide biosynthetic process	LRPPRC; NCBP2; DARS; AKT1; CAPRIN1; FURIN; EIF3A; EIF3B; RARS; ZC3H15; SPTLC1; HBS1L; ERBB2; LARP1; ASNSD1; FXR1; SERP1; DHX29; SYNCRIP; ATIC; EIF4G3; EIF4G2; EIF4G1; EIF2A; DDX1; SMPD1; ELAVL1; RPS27L; PABPC1; LSM14A; KHDRBS1; YTHDF3; YTHDF2; YTHDF1; EIF5B; DHX36; IARS2; DENR; NARS; RRBP1; GSPT1; DLD; MRPL3; RHOA; TNFRSF1A; MRPS27; MRPS35; NFE2L2; EIF4H; GIGYF2; RPLP1; UPF1; CDC123; GART; OGFOD1…	0 Gray	N0	Hypo-Variable
GO:0042886	6.19e-16	amide transport	GOLPH3; DYNLL1; NCBP2; HSPA4; HSPA8; AKT1; ANP32B; SEC23IP; LEPROT; DAB2; RBM15B; CANX; TMED10; HUWE1; SMG7; AHCYL1; RAN; NUCB1; PARK7; WASHC5; PRNP; GOLGA2; DNAJC13; ERBB2; DHX9; SYMPK; SCAMP3; RAB5C; RAB5B; ERLEC1; GBF1; SH3GLB1; AP3M1; SEC24D; SERP1; GUK1; VPS35; PAFAH1B1; CSNK2A2; YIPF5; DNAJA1; RAB11FIP5; MBTPS1; RAB18; SCARB2; ARCN1; GSK3B; SNX18; KPNA4; KPNA3; UBB; UBC; COPB1; COPB2; UQCRC…	0 Gray	N0	Hypo-Variable
GO:0042987	0.0483382	amyloid precursor protein catabolic process	APH1A; PSEN1; PRNP; ROCK2; NCSTN; PICALM; TMED10	0 Gray	N0	Hypo-Variable
GO:0150093	0.00580063	amyloid-beta clearance by transcytosis	RAB11A; LRP1; PICALM; CLTC	0 Gray	N0	Hypo-Variable
GO:0050435	0.0191938	amyloid-beta metabolic process	BACE1; APH1A; PSEN1; PRNP; ROCK2; NCSTN; PICALM; TMED10	0 Gray	N0	Hypo-Variable
GO:0048856	0.00544164	anatomical structure development	RNF10; RYK; CRKL; SUMO1; HSPA9; GPAT4; ANP32B; CPQ; BLOC1S6; SDF4; HSPA5; ZC3H13; ZMYM4; SP1; FXR1; SERP1; OPA1; UBE4B; IST1; CCND1; MAX; PTEN; MMP14; CAPZB; ELAVL1; ATP2A2; LSM14A; ITGA5; IMPAD1; CSDE1; WDR48; DLD; TBC1D20; H3F3B; JAK1; TMED10; CUX1; SLC39A1; GART; CSNK1A1; CAMSAP2; TOP1; GPX1; TRPC4AP; CAPNS1; DENND5A; GIGYF2; SMAD4; SMAD5; VAPA; PRKDC; SEC16A; DCTN1; SPART; NCOA4; ARF1; ASPH; …	0 Gray	N0	Hypo-Variable
GO:0060249	0.000489478	anatomical structure homeostasis	ACTG1; ADD1; CHMP4B; PRDX1; PRKDC; CTNNB1; CCT7; UPF1; FH; STRAP; DCTN1; XRCC5; DHX36; XRCC6; SMG7; GIGYF2; CCT2; DNAJB2; SOD1; ATP6AP1; HNRNPU; CCT4; CCT5; HSP90AB1; MAPK1; HNRNPA2B1; ANKRD11; HNRNPC; HNRNPD; RAC1; RAD50; CCT8; LAMP2; ALDOA; USP7; YAP1; TNKS2; GNAS; PTGES3; CCT6A; RPA1; TCP1; CCT3; HSP90AA1; ACTB	0 Gray	N0	Hypo-Variable
GO:0030521	0.00863071	androgen receptor signaling pathway	DNAJA1; NCOA4; THRAP3; PRMT2; PARK7; CTNNB1; RAN; DAB2; RHOA; EP300; SMARCA4; NCOR2; NCOR1	0 Gray	N0	Hypo-Variable
GO:0019882	2.66e-09	antigen processing and presentation	CAPZB; DYNLL1; ACTR10; AP2A2; RAB6A; CLTA; CLTC; DNM2; DCTN2; DCTN1; AP2B1; CANX; AP3B1; ARF1; DYNC1I2; SEC31A; RAB10; AP3D1; RAB7A; RAB5B; SEC13; PDIA3; VAMP3; SEC24D; DCTN4; DYNC1H1; KIF3B; CAPZA2; CAPZA1; AP1G1; CALR; ACTR1A; DYNLL2	0 Gray	N0	Hypo-Variable
GO:0019884	3.21e-10	antigen processing and presentation of exogenous antigen	CAPZB; DYNLL1; ACTR10; AP2A2; CLTA; CLTC; DNM2; DCTN2; DCTN1; AP2B1; CANX; AP3B1; ARF1; DYNC1I2; SEC31A; AP3D1; RAB7A; SEC13; PDIA3; VAMP3; SEC24D; DCTN4; DYNC1H1; KIF3B; CAPZA2; CAPZA1; AP1G1; CALR; ACTR1A; DYNLL2	0 Gray	N0	Hypo-Variable
GO:0002478	4.03e-09	antigen processing and presentation of exogenous peptide antigen	CAPZB; DYNLL1; ACTR10; AP2A2; CLTA; CLTC; DNM2; DCTN2; DCTN1; AP2B1; CANX; ARF1; DYNC1I2; SEC31A; RAB7A; SEC13; PDIA3; VAMP3; SEC24D; DCTN4; DYNC1H1; KIF3B; CAPZA2; CAPZA1; AP1G1; CALR; ACTR1A; DYNLL2	0 Gray	N0	Hypo-Variable
GO:0019886	6.03e-09	antigen processing and presentation of exogenous peptide antigen via MHC class II	CAPZB; DYNLL1; SEC31A; ACTR10; AP2A2; CLTA; CLTC; DNM2; DCTN2; DCTN1; AP2B1; DCTN4; ARF1; DYNC1I2; CANX; RAB7A; SEC13; SEC24D; DYNC1H1; KIF3B; CAPZA2; CAPZA1; AP1G1; ACTR1A; DYNLL2	0 Gray	N0	Hypo-Variable
GO:0048002	2.66e-08	antigen processing and presentation of peptide antigen	CAPZB; DYNLL1; ACTR10; AP2A2; CLTA; CLTC; DNM2; DCTN2; DCTN1; AP2B1; CANX; ARF1; DYNC1I2; SEC31A; RAB7A; SEC13; PDIA3; VAMP3; SEC24D; DCTN4; DYNC1H1; KIF3B; CAPZA2; CAPZA1; AP1G1; CALR; ACTR1A; DYNLL2	0 Gray	N0	Hypo-Variable
GO:0002495	5.23e-09	antigen processing and presentation of peptide antigen via MHC class II	CAPZB; DYNLL1; ACTR10; AP2A2; CLTA; CLTC; DNM2; DCTN2; DCTN1; AP2B1; SEC31A; ARF1; DYNC1I2; CANX; RAB7A; SEC13; SEC24D; DCTN4; DYNC1H1; KIF3B; CAPZA2; CAPZA1; AP1G1; ACTR1A; DYNLL2	0 Gray	N0	Hypo-Variable
GO:0002504	4.81e-09	antigen processing and presentation of peptide or polysaccharide antigen via MHC class II	CAPZB; DYNLL1; ACTR10; AP2A2; CLTA; CLTC; DNM2; DCTN2; DCTN1; AP2B1; SEC31A; ARF1; DYNC1I2; CANX; RAB7A; SEC13; SEC24D; DCTN4; DYNC1H1; KIF3B; CAPZA2; CAPZA1; AP1G1; ACTR1A; DYNLL2	0 Gray	N0	Hypo-Variable
GO:0008637	0.0148931	apoptotic mitochondrial changes	YWHAZ; YWHAQ; BNIP3L; HSPD1; PPP2CB; GSK3B; GPX1; AKT1; NDUFS1; NMT1; OPA1; YWHAB; DNM1L; LMNA; VPS35; YWHAG; TFDP1; YWHAE	0 Gray	N0	Hypo-Variable
GO:0006915	5.02e-05	apoptotic process	UBQLN1; DYNLL1; GOLPH3; CRKL; HSPA9; AKT1; ANP32B; DAB2; HSPA5; NFE2L2; PARK7; PRNP; MAP3K7; THRA; HSP90AB1; CAPN2; SAP18; GLO1; CUL1; CUL3; ARHGEF12; SHC1; SOD1; PRMT2; P4HB; SH3GLB1; FXR1; NMT1; OPA1; CSNK2A2; CSNK2A1; URI1; UBE4B; GHITM; DNAJA1; MTCH2; MTCH1; PPP2CA; MAX; PPP2CB; SERBP1; GSK3B; PTEN; UBB; UBC; MAPK1; KDELR1; PAK2; DDX42; NFATC4; ADNP; RPS27L; YME1L1; ANO6; ITGA5; HSP90B1; DNM2…	0 Gray	N0	Hypo-Variable
GO:0097190	0.00011272	apoptotic signaling pathway	KDM1A; YWHAQ; NFATC4; NMT1; RPS27L; BAG5; SERINC3; PRKDC; CTNNB1; AKT1; MCL1; TRAF7; ZMYND11; ACVR1; GNAI2; GNAI3; UBQLN1; YWHAZ; CUL4A; BAG6; UBE4B; NONO; NFE2L2; PSEN1; SOD1; BCLAF1; CSNK2A2; HNRNPK; RAF1; YWHAB; YAP1; YWHAG; DIDO1; YWHAE; BNIP3L; DNAJC10; ANXA6; ERP29; P4HB; PDIA3; CUL1; FBH1; PSME3; SNW1; LAMP1; OPA1; TMBIM6; LMNA; EP300; CTNNA1; CSNK2A1; URI1; RIPK1; UBE2K; DNAJA1; PPP1CA; T…	0 Gray	N0	Hypo-Variable
GO:0019439	0.0137367	aromatic compound catabolic process	GIGYF2; ELAVL1; FXR1; LARP1; PRKAG1; PABPC1; RPLP1; HSPA8; YTHDF3; AKT1; UPF1; RNH1; CNOT1; YTHDF2; NCOR1; MAPKAPK2; DHX36; LRPPRC; YWHAZ; SMG7; TNPO1; THRAP3; CSDE1; RPL27; HNRNPU; ETF1; HBS1L; HNRNPM; YWHAB; CNOT2; NCBP2; HNRNPC; HNRNPD; ZC3H14; PKM; DHX9; GSPT1; XRN2; CNP; HNRNPA0; KPNB1; VCP; MGAT1; SET; SND1; ALDOA; FBH1; SYNCRIP; DIS3; ARNT; PPP2CA; CNOT7; EIF4G1; SERBP1; GPX1; MTREX; DDX6;…	0 Gray	N0	Hypo-Variable
GO:0036500	0.0265455	ATF6-mediated unfolded protein response	CALR; HSP90B1; HSPA5; MBTPS1	0 Gray	N0	Hypo-Variable
GO:0006754	0.0286547	ATP biosynthetic process	COX5B; ARNT; PRKAG1; ATP5F1E; ATP5F1A; ATP5F1B; ATP5F1C; VCP; TMSB4X; ATP5PB; ALDOA; STOML2; ATP5MC3; NCOR1; PKM	0 Gray	N0	Hypo-Variable
GO:0043044	0.0202345	ATP-dependent chromatin remodeling	HDAC2; CHD4; CHD8; RBBP7; RBBP4; SMARCD2; SMARCA1; ACTB; HNRNPC; SMARCA4; SMARCA5; MTA2	0 Gray	N0	Hypo-Variable
GO:1905037	0.0121663	autophagosome organization	RAB7A; UBQLN1; WDR45B; RAB3GAP1; RAB1A; PSEN1; FEZ2; SH3GLB1; MFN2; ATG13; WIPI2; CHMP4B; MAP1LC3B; UBQLN2; VMP1; PIP4K2B	0 Gray	N0	Hypo-Variable
GO:0006914	5.43e-09	autophagy	TSG101; VMP1; PTK2; CAPNS1; SNX6; PARK7; PRKAG1; CHMP4B; HSPA8; SPTLC1; EI24; AKT1; MCL1; CLTC; FBXO7; CHMP3; DYNLL1; VDAC1; MTDH; GNAI3; UBQLN1; OPTN; WDR45B; POLDIP2; CAMKK2; UBQLN2; SUPT5H; PSEN1; DYNLL2; MAP3K7; CDC37; VPS39; GOLGA2; DNM1L; TMEM59; WIPI2; VPS35; SNRNP70; RRAGA; PIP4K2B; LARP1; RAB7A; BNIP3L; ANXA7; RAB3GAP1; RAB1A; NBR1; WAC; HGS; SH3GLB1; VCP; ATG13; LAMP2; ATP6V0E1; TMBIM6;…	0 Gray	N0	Hypo-Variable
GO:0000422	0.00865938	autophagy of mitochondrion	OPTN; BNIP3L; CAMKK2; WIPI2; PARK7; WDR45B; CDC37; MFN2; ATG13; FBXO7; DNM1L; VDAC1; MAP1LC3B; CSNK2A2	0 Gray	N0	Hypo-Variable
GO:0048675	0.0194872	axon extension	RAB21; LRP1; CYFIP1; RYK; RTN4; TTL; VCL; RAB11A; GSK3B; HSP90AB1; USP9X; DNM2; HSP90AA1; PPP3CB; LAMB2; PAFAH1B1; ADNP	0 Gray	N0	Hypo-Variable
GO:0007339	8.26e-05	binding of sperm to zona pellucida	CCT8; UBAP2L; CCT2; CCT3; CCT7; CCT4; CCT5; TCP1; ALDOA	0 Gray	N0	Hypo-Variable
GO:0001824	0.0181343	blastocyst development	SUPT6H; HCFC1; PRPF19; DAD1; RTN4; MFN2; SBDS; CAPN2; RPL7L1; CNOT2; RTF1; PSMC4; UBE2A; CUL3	0 Gray	N0	Hypo-Variable
GO:0007596	0.0321789	blood coagulation	CAPZB; HDAC2; ACTG1; KDM1A; ANO6; CD59; CBX5; RAF1; YWHAZ; NFE2L2; MAPK1; H3F3B; COL1A2; AP3B1; ANXA5; RAC1; VCL; GNB1; PRKAR1A; GNA12; CAPZA2; CAPZA1; GNAQ; GNAS; MFN2; PRKACA; GNA11; ACTB; CDC42	0 Gray	N0	Hypo-Variable
GO:0007420	0.0137367	brain development	KDM1A; YWHAQ; BAG6; RYK; CRKL; PCM1; PRKDC; CTNNB1; ANP32B; ATP5PB; CTNND1; SMARCA1; SEC16A; CRK; THRA; SKI; GNAI3; DYNLL1; XRCC6; RERE; PEBP1; SDF4; CALM3; CALM1; SUN2; XRCC5; DNAJB1; UBE3A; GNG12; ARF4; MAPKAP1; RAB18; CSNK1D; CSNK1E; HSPA5; HNRNPD; TRA2B; YWHAE; PLXNB2; RTN4; XRN2; CNP; RAB3GAP1; RHOA; MTPN; LRP1; NUMB; GART; NCSTN; PAFAH1B1; CSNK2A2; ATIC; RBFOX2; ARCN1; GSK3B; PTEN; ARHGAP35…	0 Gray	N0	Hypo-Variable
GO:0003360	0.0181309	brainstem development	SMAD4; GART; ATIC	0 Gray	N0	Hypo-Variable
GO:0090110	0.000438583	cargo loading into COPII-coated vesicle	RAB1A; SEC13; SEC24D; TBC1D20; MIA3; SAR1A; SEC31A	0 Gray	N0	Hypo-Variable
GO:0035459	7.27e-06	cargo loading into vesicle	TMED2; RAB1A; SEC13; SEC24D; TBC1D20; SEC31A; MIA3; SAR1A; PICALM; TMED10	0 Gray	N0	Hypo-Variable
GO:0009056	6.68e-19	catabolic process	RNF115; DYNLL1; LRPPRC; HSPA5; DYNLL2; PRKAG1; TSG101; HSPA8; AKT1; OAT; DAB2; HM13; FURIN; SMG7; NCBP2; DNAJB12; NFE2L2; PARK7; MAP3K7; MAN2B2; THRA; HSP90AB1; SUMO1; GOLGA2; CSNK1E; CAPN2; TMEM59; VDAC1; HBS1L; CUL1; PIP4K2B; DHX9; HUWE1; DNAJC10; FAF2; SYNCRIP; WIPI2; USP4; WDR45B; SH3GLB1; UBE2R2; FXR1; LAMTOR1; VPS35; PSMC4; PAFAH1B1; CSNK2A2; CSNK2A1; UBR4; SOCS5; UBE4B; PDXDC1; PLD3; PPP2C…	0 Gray	N0	Hypo-Variable
GO:0001775	3.54e-08	cell activation	DYNLL1; ACTG1; HSPA8; AKT1; HUWE1; VPS35L; PRNP; ATP6AP2; HSP90AB1; ERBB2; MLEC; RAB5C; RAB5B; UBR4; SOCS5; IST1; GRB2; PSMD3; COPB1; ACTB; KDELR1; GBF1; PAK2; MMP14; CYB5R3; SNX6; SPTAN1; ANO6; RAB6A; NCSTN; NDRG1; XRCC5; XRCC6; YPEL5; CCT8; HSPH1; CCT2; CAP1; SRP14; PJA2; SURF4; PKM; RAB7A; CAB39; FAF2; GDI2; RHOA; PDAP1; SUPT6H; GNAQ; TOLLIP; GNAS; AP1G1; PSMD11; PSMD13; PSMD12; PPIA; EIF2AK4;…	0 Gray	N0	Hypo-Variable
GO:0002263	2.14e-12	cell activation involved in immune response	DYNLL1; HSPA8; IST1; HUWE1; VPS35L; ATP6AP2; HSP90AB1; MLEC; RAB5C; RAB5B; AP1G1; UBR4; SOCS5; COPB1; GBF1; CYB5R3; SNX6; SPTAN1; ANO6; RAB6A; NCSTN; XRCC5; XRCC6; YPEL5; CCT8; CCT2; CAP1; SRP14; SURF4; PKM; RAB7A; CAB39; FAF2; GDI2; RHOA; PDAP1; SUPT6H; TOLLIP; DNAJC5; PSMD11; PSMD13; PSMD12; PPIA; LAMTOR1; DYNC1H1; VAPA; PSEN1; RAB18; NDFIP1; MAPK1; RAB10; RAB14; CD59; ERP44; LAMP2; LAMP1; DEGS…	0 Gray	N0	Hypo-Variable
GO:0007154	5.86e-06	cell communication	GOLPH3; RYK; CRKL; PRKAG1; TMCO1; HSPA9; HSPA8; BLOC1S6; HSPA5; PPP4C; PRNP; SUMO1; RNF115; ZC3H15; HBS1L; LARP1; ARHGEF12; WIPI2; SERP1; OPA1; RSU1; UBE4B; CCND1; MAX; EIF2A; PTEN; MMP14; EIF2AK2; ATP2A2; LSM14A; ITGA5; HSP90B1; JAK1; MAP1LC3B; TMEM127; GDI2; PDAP1; CSNK1A1; ERLIN2; DNAJC5; GPX1; SLC35B2; WDFY1; PRKD3; RALBP1; SMAD4; SMAD5; SMAD2; PRKDC; TAF15; DCTN1; TRIM44; SPART; NCOA4; ARF1;…	0 Gray	N0	Hypo-Variable
GO:0007049	4.03e-06	cell cycle	DYNLL1; WASHC5; PRKAG1; AKT1; CREBL2; USP22; PEBP1; CALM3; CALM1; RAN; PRNP; HSP90AB1; CSNK1D; CSNK1E; SPIN1; CUL1; CUL3; ZNF207; PRMT2; SH3GLB1; BRD4; PRKDC; PAFAH1B1; CSNK2A2; CSNK2A1; IST1; PPP2CA; EIF4G2; EIF4G1; RBBP7; H2AFY; RBBP4; PTEN; UBB; MAX; CTBP1; ACTB; GBF1; TSG101; FBXW11; RPS27L; PCM1; KHDRBS1; CDC5L; CCNY; YTHDF2; CLTA; UBE2L3; CLTC; DNM2; CBX5; PPM1G; CBX3; TUBA1A; IPO7; NEK9; R…	0 Gray	N0	Hypo-Variable
GO:0044843	0.0242963	cell cycle G1/S phase transition	ACVR1; RPS27L; PRKDC; RIPK1; AKT1; FBXO7; ANKRD17; GIGYF2; PLRG1; PPP6C; CNOT2; CNOT1; CNOT7; CUL1; CTDSP2; CUL3; ANXA1; GSPT1; PRMT2; PSME3; BRD4; EP300; CCND1; MAX; EIF4G1; RPA1; CUL4A; PTEN; PPP3CA; TFDP1	0 Gray	N0	Hypo-Variable
GO:0044839	0.00316472	cell cycle G2/M phase transition	FBXW11; DYNLL1; PCM1; KHDRBS1; CCNY; DNM2; DCTN2; DCTN1; OPTN; CALM3; CALM1; TUBA1A; DYNC1I2; RAB11A; CSNK1D; CSNK1E; CUL1; YWHAE; DYNC1H1; BRD4; PAFAH1B1; PBX1; CCND1; SKP1; H2AFY; YWHAG; PRKACA; ACTR1A; HSP90AA1; USP47; CKAP5	0 Gray	N0	Hypo-Variable
GO:0044770	4.72e-05	cell cycle phase transition	GIGYF2; PLRG1; ACVR1; RPS27L; PCM1; CHMP4B; FBXO7; KHDRBS1; PRKDC; RIPK1; AKT1; PPP3CA; FBXW11; UPF1; UBE2L3; DNM2; DCTN2; DYNLL1; DCTN1; OPTN; CALM3; CALM1; ANAPC5; TUBA1A; DYNC1I2; CCNY; RAB11A; CSNK1D; CSNK1E; PPP6C; CNOT2; CNOT1; DDB1; CNOT7; YWHAG; CTDSP2; YWHAE; ANXA1; ZNF207; GSPT1; BUB3; PTEN; PRMT2; UBE2E1; PSME3; IK; DYNC1H1; BRD4; EP300; PAFAH1B1; PBX1; ANKRD17; CDC27; MAX; EIF4G1; SKP…	0 Gray	N0	Hypo-Variable
GO:0022402	9.25e-07	cell cycle process	DYNLL1; WASHC5; PRKAG1; AKT1; PEBP1; CALM3; CALM1; RAN; PRNP; HSP90AB1; GOLGA2; CSNK1E; CUL1; CUL3; ZNF207; PRMT2; SH3GLB1; BRD4; PAFAH1B1; CSNK2A2; CSNK2A1; IST1; CCND1; EIF4G2; EIF4G1; RBBP7; H2AFY; RBBP4; PTEN; UBB; MAX; TSG101; FBXW11; RPS27L; PCM1; KHDRBS1; CCNY; YTHDF2; UBE2L3; CLTC; DNM2; CBX5; PPM1G; TUBA1A; NEK9; RAB11A; PPP6C; TTL; SNX33; LZTS2; GSPT1; BUB3; SENP6; UBE2E1; CSNK1D; RHOA;…	0 Gray	N0	Hypo-Variable
GO:0008219	1.67e-05	cell death	GOLPH3; DYNLL1; CRKL; HSPA9; AKT1; ANP32B; DAB2; FURIN; HSPA5; NFE2L2; PARK7; PRNP; MAP3K7; THRA; HSP90AB1; CAPN2; SAP18; GLO1; CUL1; CUL3; DHX9; ARHGEF12; SHC1; SOD1; PRMT2; P4HB; SH3GLB1; FXR1; NMT1; OPA1; CSNK2A2; CSNK2A1; URI1; UBE4B; GHITM; DNAJA1; MTCH2; MTCH1; PPP2CA; EIF4G2; EIF4G1; DDX42; SERBP1; GSK3B; PTEN; UBB; MAX; MAPK1; KDELR1; PAK2; PPP2CB; NFATC4; ADNP; RPS27L; YME1L1; ANO6; ITGA…	0 Gray	N0	Hypo-Variable
GO:0036473	0.0187143	cell death in response to oxidative stress	GPX1; RIPK1; UBQLN1; SOD1; NONO; NFE2L2; P4HB; BAG5; CTNNB1; AKT1; MCL1; FBXO7; PARK7	0 Gray	N0	Hypo-Variable
GO:0048468	0.00571154	cell development	DYNLL1; ACTG1; CRKL; WASHC5; GPAT4; AKT1; CAPRIN1; RNF10; RYK; PEBP1; ADD1; NFE2L2; ATP6AP1; JAM3; ABI1; HSP90AB1; CSNK1D; CSNK1E; GAK; CUL3; ERBB2; SHC1; WDR1; SOD1; PRMT2; WNK1; OPA1; PRKDC; PAFAH1B1; UBE4B; MTCH1; IST1; SCARB2; EIF4G1; GSK3B; SPEN; PTEN; DDX6; GRB2; UBB; PAK2; SNX3; NFATC4; ADNP; ATP2A2; PCM1; YTHDF2; IMPAD1; DNM2; CRK; LAMB2; PITPNA; DHX36; PLXNB2; RAC1; RAB11A; TBC1D20; TTL;…	0 Gray	N0	Hypo-Variable
GO:0030154	0.0165892	cell differentiation	CREB3L2; DYNLL1; ACTG1; ADD1; WASHC5; HSPA9; GPAT4; SF1; AKT1; ANP32B; CREBL2; CAPRIN1; DAB2; NUDT21; FURIN; PEBP1; MRC2; SDF4; HSPA5; NFE2L2; ATP6AP1; JAM3; THRA; HSP90AB1; CCDC47; CSNK1D; CSNK1E; CAPN2; SYNCRIP; GAK; CRKL; CORO1C; CUL3; ERBB2; DHX9; HUWE1; EXT2; WDR1; SOD1; PRMT2; WNK1; FXR1; VAPA; OPA1; SETD3; PRKDC; PAFAH1B1; SOCS5; UBE4B; MTCH1; BMP1; GLG1; CCND1; SCARB2; EIF4G1; H2AFY; GSK3…	0 Gray	N0	Hypo-Variable
GO:0051301	0.026953	cell division	TSG101; CLTC; NUMA1; NUMB; CHMP4B; HNRNPU; IST1; USP9X; CLTA; MAP4; CHMP3; CDC123; DCTN1; GNAI2; GNAI3; CALM3; CALM1; RAN; KIF3B; ARF1; WASHC5; ARF6; PRPF40A; SON; RAB11A; ARL8B; GOLGA2; NEK9; RAB10; SNX33; LZTS2; CUL3; ZNF207; NR3C1; BUB3; CCNY; SH3GLB1; ANAPC5; CFL1; DYNC1H1; RHOA; PAFAH1B1; SPART; MAEA; CSNK1A1; PPP1CA; CCND1; PDCD6IP; TOP1; ACTR2; SNX18; MCMBP; CKAP5; ACTR3; TUBA1A; CDC42	0 Gray	N0	Hypo-Variable
GO:0016049	0.0055708	cell growth	MMP14; TSG101; CYFIP1; ADNP; CRKL; SMAD4; CTNNB1; AKT1; USP9X; DNM2; LAMB2; SMARCA4; IQGAP1; RYK; RAB11A; SPART; DNAJB2; USP47; CLSTN1; HSP90AB1; RTN4; EI24; H3F3B; TTL; ERBB2; ARIH2; PRMT2; VCL; MTPN; LAMTOR1; RHOA; PAFAH1B1; BAP1; CSNK2A1; URI1; RAB21; LRP1; IST1; PPP2CA; EIF4G2; EIF4G1; RBBP7; EIF2AK4; GSK3B; HSP90AA1; PPP3CB; PLXNA1; CDC42	0 Gray	N0	Hypo-Variable
GO:0000902	0.000260976	cell morphogenesis	RYK; ADD1; IST1; CAPRIN1; CRKL; ABI1; HSP90AB1; CUL3; ERBB2; SHC1; WDR1; SOD1; OPA1; PAFAH1B1; GSK3B; PTEN; GRB2; UBB; CAPZB; SNX1; NFATC4; ADNP; SPTAN1; YTHDF2; DNM2; CRK; LAMB2; PITPNA; DHX36; PLXNB2; ANXA7; ASXL1; RAC1; CAP1; RAB11A; TBC1D20; TTL; PARVA; RBFOX2; ARPC2; RHOQ; CUX1; DAG1; SART3; RHOA; CSNK1A1; ACTR2; NUMB; SMAD4; SPART; PSEN1; PRPF40A; MAPK1; RAB10; BSG; RAB1A; KIDINS220; EP300;…	0 Gray	N0	Hypo-Variable
GO:0000904	0.00105091	cell morphogenesis involved in differentiation	PPP3CA; NFATC4; RYK; CRKL; SMAD4; SPTAN1; PEAK1; CAPRIN1; CTNNB1; IST1; USP9X; PTK2; DNM2; YTHDF2; CRK; LAMB2; PITPNA; DHX36; ADNP; RERE; RAB11A; ACTR2; WDR1; PSEN1; SOD1; FEZ2; HSP90AB1; RTN4; MAPK1; TTL; RAB10; BSG; CUL3; ERBB2; PLXNB2; SHC1; CNP; RAC1; RAB1A; ARPC2; VCL; KIDINS220; DNM1L; CUX1; LRP1; DAG1; CFL1; OPA1; CYFIP1; RHOA; EP300; PAFAH1B1; SPART; NUMB; RAB21; VAMP3; PARVA; RBFOX2; MIN…	0 Gray	N0	Hypo-Variable
GO:0032990	0.00260824	cell part morphogenesis	SNX1; PPP3CA; NFATC4; ADNP; SMAD4; SPTAN1; DNM2; CTNNB1; IST1; USP9X; PTK2; CAPRIN1; CYFIP1; LAMB2; PITPNA; IQGAP1; DHX36; RYK; RERE; RAB11A; SPART; WASF2; POLDIP2; PSEN1; ABI1; HSP90AB1; MAPK1; NCKAP1; TTL; RAB10; MAP4K4; BSG; ERBB2; PLXNB2; SHC1; CNP; RAC1; RTN4; VCL; KIDINS220; DNM1L; CUX1; DAG1; CFL1; OPA1; RHOA; PAFAH1B1; NUMB; RAB21; LRP1; RBFOX2; MINK1; CORO1C; PLXNA1; FEZ2; EIF2AK4; GSK3B…	0 Gray	N0	Hypo-Variable
GO:0048858	0.00184133	cell projection morphogenesis	SNX1; PPP3CA; NFATC4; ADNP; SMAD4; SPTAN1; DNM2; CTNNB1; IST1; USP9X; PTK2; CAPRIN1; CYFIP1; LAMB2; PITPNA; IQGAP1; DHX36; RYK; RERE; RAB11A; SPART; WASF2; PSEN1; ABI1; HSP90AB1; MAPK1; NCKAP1; TTL; RAB10; MAP4K4; BSG; ERBB2; PLXNB2; SHC1; CNP; RAC1; RTN4; VCL; KIDINS220; DNM1L; CUX1; DAG1; CFL1; OPA1; RHOA; PAFAH1B1; NUMB; RAB21; LRP1; RBFOX2; MINK1; CORO1C; PLXNA1; FEZ2; EIF2AK4; GSK3B; PTEN; G…	0 Gray	N0	Hypo-Variable
GO:0030030	0.000853202	cell projection organization	DYNLL1; RYK; CRKL; WASHC5; BRK1; AKT1; CAPRIN1; BLOC1S6; HSPA5; NFE2L2; DYNLL2; PRNP; ABI1; HSP90AB1; CSNK1D; CSNK1E; GAK; CUL3; ERBB2; SHC1; SOD1; OPA1; PAFAH1B1; UBE4B; IST1; SCARB2; GSK3B; PTEN; GRB2; UBB; ATMIN; PAK2; SNX3; CAPZB; SNX1; NFATC4; ADNP; PCM1; ANO6; DCTN2; DNM2; CRK; LAMB2; PITPNA; DHX36; PLXNB2; TUBA1A; GOLPH3; RAB11A; TBC1D20; TTL; PARVA; FAM98A; JAM3; ARPC2; RHOQ; CUX1; DAG1; …	0 Gray	N0	Hypo-Variable
GO:0045454	0.021323	cell redox homeostasis	DLD; NFE2L2; P4HB; PRDX3; PDIA3; PRDX1; GPX1; ERP44; DNAJC10; PDIA6; TXNL1	0 Gray	N0	Hypo-Variable
GO:0007166	0.00206527	cell surface receptor signaling pathway	RNF115; ACTG1; CRKL; SUMO1; HSPA9; HSPA8; BRK1; AKT1; LEPROT; DAB2; CANX; FURIN; MESD; CALM3; CALM1; MAP3K3; PARK7; ATP6AP1; MAP3K7; PRNP; HSP90AB1; CSNK1D; CSNK1E; ZC3H15; MYOF; DDB1; PTBP1; YAP1; SPIN1; CUL1; PXN; ERBB2; SHC1; SOD1; P4HB; WNK1; TSPAN3; OPA1; VPS35; CDC37; PAFAH1B1; CSNK2A2; CSNK2A1; SOCS5; GLG1; CCND1; CCNY; GSK3B; SPEN; PPP2CA; GRB2; UBB; UBC; ACTB; PAK2; MMP14; FBXW11; NFATC4…	0 Gray	N0	Hypo-Variable
GO:1905114	0.00107982	cell surface receptor signaling pathway involved in cell-cell signaling	SNX3; FBXW11; NFATC4; CLTC; CHD8; RAB3GAP1; CTNNB1; AKT1; CTNND1; DAB2; BICC1; SKI; AP2B1; RYK; MESD; CALM3; TNKS2; CALM1; SMARCA4; PSEN1; RAC1; MAP3K7; ATP6AP2; CSNK1D; CSNK1E; DDB1; SPIN1; CUL1; CUL3; PTEN; WNK1; GNB1; VCP; RTF1; AP2A2; VPS35; RHOA; CSNK2A2; CSNK2A1; GNAQ; LRP1; VPS26A; CSNK1A1; PPP1CA; CCND1; LZTS2; SKP1; CCNY; GSK3B; PPP2CA; YAP1; ADGRA2; G3BP1; UBB; UBC; PPP3CA; PPP3CB; USP4…	0 Gray	N0	Hypo-Variable
GO:0009988	0.00333224	cell-cell recognition	CCT8; UBAP2L; CCT2; CCT3; CCT7; CCT4; CCT5; MSN; TCP1; ALDOA	0 Gray	N0	Hypo-Variable
GO:0198738	5.43e-05	cell-cell signaling by wnt	SNX3; FBXW11; NFATC4; CLTC; CHD8; CTNNB1; CTNND1; DAB2; BICC1; SKI; AP2B1; RYK; MESD; CALM3; TNKS2; CALM1; SMARCA4; PSEN1; RAC1; MAP3K7; ATP6AP2; CSNK1D; CSNK1E; DDB1; SPIN1; CUL1; CUL3; PTEN; WNK1; GNB1; VCP; RTF1; AP2A2; VPS35; RHOA; CSNK2A2; CSNK2A1; GNAQ; LRP1; VPS26A; CSNK1A1; PPP1CA; CCND1; LZTS2; SKP1; CCNY; GSK3B; PPP2CA; YAP1; ADGRA2; G3BP1; UBB; UBC; PPP3CA; PPP3CB; USP47; RNF213; CDC42	0 Gray	N0	Hypo-Variable
GO:0043603	1e-05	cellular amide metabolic process	LRPPRC; NCBP2; DARS; HSPA8; AKT1; CAPRIN1; CPQ; FURIN; ILF3; EIF3A; EIF3B; PRNP; ATP6AP2; RARS; ZC3H15; SPTLC1; GLO1; HBS1L; ERBB2; DHX9; GPAT4; SOD1; ASNSD1; FXR1; SERP1; DHX29; SYNCRIP; ATIC; PPP2CA; EIF4G2; EIF4G1; EIF2A; EIF4G3; DDX1; SMPD1; ELAVL1; RPS27L; PABPC1; LSM14A; KHDRBS1; NCSTN; YTHDF3; YTHDF2; YTHDF1; EIF5B; DHX36; IARS2; DENR; NARS; RRBP1; TMED10; GSPT1; DLD; MRPL3; RHOA; TNFRSF1A…	0 Gray	N0	Hypo-Variable
GO:0044248	4.06e-20	cellular catabolic process	RNF115; DYNLL1; LRPPRC; HSPA5; DYNLL2; PRKAG1; HSPA8; AKT1; OAT; DAB2; HM13; FURIN; SMG7; NCBP2; DNAJB12; NFE2L2; PARK7; MAP3K7; FBH1; HSP90AB1; SUMO1; GOLGA2; CSNK1E; CAPN2; TMEM59; VDAC1; HBS1L; CUL1; PIP4K2B; DHX9; HUWE1; DNAJC10; FAF2; SYNCRIP; WIPI2; USP4; WDR45B; SH3GLB1; UBE2R2; FXR1; VPS35; PSMC4; CSNK2A2; CSNK2A1; UBR4; SOCS5; UBE4B; PDXDC1; PPP2CA; EIF4G2; EIF4G1; PPP2CB; SERBP1; GSK3B;…	0 Gray	N0	Hypo-Variable
GO:0022607	1.14e-16	cellular component assembly	UBTF; DYNLL1; ACTG1; ADD1; HSPA4; DARS; HSPA9; HSPA8; SF1; BRK1; TPBG; OAT; ANP32B; SRSF10; SEC23IP; BAG6; NUDT21; CLSTN1; RYK; SNRNP200; CRKL; UBN1; DNAJB12; EIF3A; EIF3B; WASHC5; PRNP; BCLAF1; THRA; HSP90AB1; SUMO1; CSNK1D; CSNK1E; PARK7; CLINT1; GAK; CUL1; PIP4K2B; ISCU; DHX9; RTN4; WDR1; NUP98; WIPI2; P4HB; SH3GLB1; SEC24D; LRP1; SNU13; OPA1; KIRREL1; PAFAH1B1; CNOT1; BRD2; MAP1LC3B; SNRPD3; …	0 Gray	N0	Hypo-Variable
GO:0044085	1.87e-14	cellular component biogenesis	UBTF; DYNLL1; ACTG1; ADD1; HSPA4; DARS; HSPA9; HSPA8; SF1; BRK1; TPBG; OAT; ANP32B; SRSF10; SEC23IP; BAG6; NUDT21; CLSTN1; RYK; SNRNP200; SERINC1; CRKL; UBN1; DNAJB12; RAN; EIF3A; EIF3B; WASHC5; PRNP; BCLAF1; THRA; HSP90AB1; SUMO1; CSNK1D; CSNK1E; PARK7; CLINT1; GAK; CUL1; PIP4K2B; ISCU; DHX9; RTN4; WDR1; NUP98; WIPI2; P4HB; SH3GLB1; SEC24D; LRP1; SNU13; OPA1; KIRREL1; PAFAH1B1; CNOT1; BRD2; MAP1…	0 Gray	N0	Hypo-Variable
GO:0022411	7.25e-05	cellular component disassembly	MMP14; CAPZB; ADD1; SPTAN1; TSG101; HSPA8; CTNNB1; IST1; UPF1; FBXO7; CHMP3; VDAC1; DCTN1; SMARCA4; NEK9; FURIN; MRPL3; SET; OGFOD1; CAMKK2; MRPS35; DENR; CALCOCO2; UBQLN1; ASPH; CDC37; ETF1; WIPI2; GOLGA2; GAK; MAP1LC3B; BSG; SETX; ZMPSTE24; DHX8; GSPT1; BNIP3L; WDR1; SUPT16H; OPTN; KPNB1; VCP; MTPN; ATG13; LAMP2; CFL1; WDR45B; PAFAH1B1; CSNK2A2; CAPZA2; CAPZA1; LRP1; CSNK1A1; BMP1; PPP1CA; CAMS…	0 Gray	N0	Hypo-Variable
GO:0032989	0.000687658	cellular component morphogenesis	ACTG1; CRKL; IST1; CAPRIN1; RYK; ADD1; ABI1; HSP90AB1; CUL3; ERBB2; SHC1; WDR1; SOD1; OPA1; PAFAH1B1; GSK3B; PTEN; GRB2; UBB; CAPZB; SNX1; NFATC4; ADNP; SPTAN1; YTHDF2; DNM2; CRK; LAMB2; PITPNA; DHX36; PLXNB2; ANXA7; ASXL1; PEAK1; CAP1; RAB11A; TBC1D20; TTL; PARVA; RBFOX2; ARPC2; RHOQ; CUX1; DAG1; SART3; RHOA; CSNK1A1; ACTR2; AGFG1; NUMB; SMAD4; SPART; POLDIP2; PSEN1; PRPF40A; MAPK1; RAB10; BSG; …	0 Gray	N0	Hypo-Variable
GO:0016043	5.01e-21	cellular component organization	RYK; CRKL; HSPA4; SUMO1; HSPA9; HSPA8; ANP32B; SRSF10; SEC23IP; BLOC1S6; SMG7; HSPA5; ATXN7L3; PRNP; KDM2A; DDB1; DHX8; DHX9; WDR1; NUP98; WIPI2; SERP1; SMARCD2; OPA1; UBE4B; IST1; CCND1; MAX; EIF2A; PTEN; ATMIN; CTBP1; MMP14; CAPZB; ELAVL1; ATP2A2; LSM14A; UBE2D2; ITGA5; HSP90B1; CCT8; CCT2; CCT3; CCT7; CCT4; CCT5; CTNNB1; TBC1D20; H3F3B; TTL; SNX33; TMED10; TMEM127; TSPYL1; TMEM123; SENP6; CUX1…	0 Gray	N0	Hypo-Variable
GO:0048869	0.0132385	cellular developmental process	CREB3L2; DYNLL1; ACTG1; ADD1; WASHC5; HSPA9; GPAT4; SF1; AKT1; ANP32B; CREBL2; CAPRIN1; DAB2; NUDT21; FURIN; PEBP1; MRC2; OCIAD1; HSPA5; MAP3K3; ATP6AP1; JAM3; THRA; HSP90AB1; CCDC47; CSNK1D; CSNK1E; CAPN2; SYNCRIP; GAK; CRKL; CORO1C; CUL3; ERBB2; DHX9; HUWE1; EXT2; ZMYM4; SOD1; PRMT2; WNK1; FXR1; VAPA; OPA1; SETD3; PRKDC; PAFAH1B1; SOCS5; UBE4B; MTCH1; BMP1; GLG1; CCND1; SCARB2; EIF4G1; H2AFY; G…	0 Gray	N0	Hypo-Variable
GO:0019725	0.0125531	cellular homeostasis	RAB11FIP5; UBTF; DYNLL1; MAP4K4; ADD1; SMAD4; CDK16; ANO6; PRDX3; PRDX1; SOD1; TXNL1; UPF1; MCL1; DCTN1; RAF1; MICU1; ATP2C1; ATP2A2; CAND1; CALM1; DNAJB2; ARF1; DLD; ATP6AP1; PRNP; TM9SF4; NDFIP1; MAPK1; DNAJC10; PDIA6; AP3D1; SLC39A7; CUL1; TRA2B; YWHAE; ISCU; RAB7A; ATP6V0E1; ANXA5; ANXA7; ANXA6; PDIA3; P4HB; NUCKS1; GNB1; ERP44; TMCO1; LAMP2; OPA1; ALDOA; TMBIM6; SLC39A6; CALM3; UBE2K; LRP1; …	0 Gray	N0	Hypo-Variable
GO:0051641	6.81e-32	cellular localization	CRKL; HSPA4; PRKAG1; HSPA8; ANP32B; SRSF10; SEC23IP; BLOC1S6; SMG7; NCBP2; PRNP; SUMO1; TMEM59; DHX9; NUP98; WIPI2; OPA1; PTEN; MMP14; CAPZB; ATP2A2; UBE2D2; RAB6A; HSP90B1; CCT8; XPO7; XPO6; CCT2; CCT3; CCT7; CCT4; CCT5; TBC1D20; TTL; SNX33; DNAJC5; DENND5A; AP3M1; VAPA; DCTN2; DCTN1; DCTN4; NCOA4; PHAX; ARF3; ARF1; PLRG1; ARF6; ARF5; CDC37; TM9SF4; TM9SF3; TM9SF2; AP3D1; BSG; SAR1A; CAPZA2; CAP…	0 Gray	N0	Hypo-Variable
GO:0034645	0.0219656	cellular macromolecule biosynthetic process	RNF10; HSPA5; SUMO1; HSPA8; SRSF10; SMG7; NCBP2; SUPT5H; PRNP; ZC3H15; TMEM59; KDM2A; HBS1L; DHX9; ZMYM4; NUP98; WIPI2; SP1; FXR1; SERP1; SMARCD2; DHX29; CCND1; MAX; EIF2A; PTEN; ATMIN; CTBP1; TSG101; FBXW11; ELAVL1; RPS27L; LSM14A; UBE2D3; GTF3C1; CCT8; CCT2; CCT3; CCT7; CCT4; CCT5; H3F3B; CUX1; RPRD2; ZDHHC5; ERLIN1; ERLIN2; ZDHHC8; TOP1; EIF4A2; GIGYF2; SMAD4; SMAD5; SMAD2; BCLAF1; RTRAF; TAF1…	0 Gray	N0	Hypo-Variable
GO:0044265	1.98e-27	cellular macromolecule catabolic process	LRPPRC; HSPA5; SUMO1; HSPA8; AKT1; DAB2; USP22; FURIN; SMG7; NCBP2; DNAJB12; NFE2L2; PARK7; FBH1; HSP90AB1; CSNK1D; CSNK1E; CAPN2; HBS1L; CUL1; CUL3; DHX9; HUWE1; SYNCRIP; ERLEC1; UBE2R2; FXR1; CSNK2A2; CSNK2A1; UBR4; SOCS5; UBE4B; PPP2CA; CNOT7; EIF4G1; PPP2CB; GSK3B; PTEN; DDX6; UBB; UBC; RNF216; RNF213; TSG101; FBXW11; ELAVL1; YME1L1; PABPC1; UBE2D2; UBE2D3; HSP90B1; YTHDF3; YTHDF2; CLTA; RNH1…	0 Gray	N0	Hypo-Variable
GO:0070727	1.41e-29	cellular macromolecule localization	YWHAQ; GOLPH3; CRKL; HSPA4; SUMO1; TSG101; HSPA8; CCT7; AKT1; ANP32B; SEC23IP; LEPROT; DAB2; CCT5; RBM15B; TMED10; HUWE1; SMG7; AHCYL1; CALM3; CALM1; RAN; PARK7; PRNP; HSP90AB1; CSNK1D; CSNK1E; TMEM59; GAK; TNPO2; ERBB2; DHX9; SYMPK; RAB5C; RAB5B; WIPI2; ERLEC1; GBF1; SH3GLB1; SEC24D; LAMTOR1; NMT1; VPS35; NUCB1; CSNK2A2; DNAJA1; MTCH2; MBTPS1; HSD17B4; VPS26B; H2AFY; ARCN1; GSK3B; KPNA4; KPNA3; …	0 Gray	N0	Hypo-Variable
GO:0044260	1.05e-13	cellular macromolecule metabolic process	GOLPH3; RNF10; RYK; CRKL; PRKAG1; CHD8; SUMO3; HSPA8; SBF1; TRPC4AP; ANP32B; SRSF10; MDH2; RNF11; SMG7; HSPA5; ATXN7L3; SUPT5H; PPP4C; PRNP; SUMO1; ZC3H13; RNF115; ZC3H15; ZC3H14; TMEM59; KDM2A; HBS1L; BFAR; DHX9; ZMYM4; NUP98; WIPI2; SP1; FXR1; SERP1; SMARCD2; DHX29; UBE4B; CCND1; MAX; EIF2A; PTEN; ATMIN; CTBP1; MMP14; FBXW11; ELAVL1; RPS27L; LSM14A; UBE2D2; UBE2D3; HSP90B1; GTF3C1; IMPAD1; CCT8…	0 Gray	N0	Hypo-Variable
GO:0044237	1.72e-12	cellular metabolic process	GOLPH3; RNF10; RYK; CRKL; PRKAG1; CHD8; HSPA9; HSPA8; SBF1; TRPC4AP; ANP32B; SRSF10; CPQ; NEK9; PPP4R3B; RNF11; SMG7; HSPA5; ATXN7L3; SUPT5H; PPP4C; PRNP; SUMO1; ZC3H13; RNF115; ZC3H15; ZC3H14; TMEM59; KDM2A; HBS1L; SUMO3; BFAR; DHX8; DHX9; GPAT4; ZMYM4; NUP98; WIPI2; SP1; FXR1; SERP1; SMARCD2; DHX29; OPA1; CSDE1; CCND1; MAX; DDX42; EIF2A; PTEN; ATMIN; CTBP1; MMP14; EFR3A; FBXW11; ELAVL1; RPS27L;…	0 Gray	N0	Hypo-Variable
GO:0044271	0.0294134	cellular nitrogen compound biosynthetic process	RNF10; HSPA5; PRKAG1; HSPA8; SRSF10; SMG7; NCBP2; SUPT5H; PRNP; SUMO1; ZC3H15; SPTLC1; KDM2A; HBS1L; DHX9; GPAT4; ZMYM4; NUP98; SP1; FXR1; SERP1; SMARCD2; DHX29; CCND1; MAX; EIF2A; PTEN; ATMIN; CTBP1; TSG101; FBXW11; ELAVL1; RPS27L; LSM14A; UBE2D3; GTF3C1; CCT8; CCT2; CCT3; CCT7; CCT4; CCT5; H3F3B; CUX1; GART; RPRD2; ERLIN1; ERLIN2; GPX1; SLC35B2; EIF4A2; GIGYF2; SMAD4; SMAD5; SMAD2; BCLAF1; RTRA…	0 Gray	N0	Hypo-Variable
GO:0044270	0.0106221	cellular nitrogen compound catabolic process	GIGYF2; ELAVL1; FXR1; LARP1; PRKAG1; PABPC1; RPLP1; HSPA8; YTHDF3; AKT1; UPF1; RNH1; CNOT1; YTHDF2; NCOR1; MAPKAPK2; DHX36; LRPPRC; YWHAZ; SMG7; TNPO1; THRAP3; CSDE1; RPL27; HNRNPU; ETF1; HBS1L; HNRNPM; YWHAB; CNOT2; NCBP2; HNRNPC; HNRNPD; ZC3H14; PKM; DHX9; GSPT1; XRN2; CNP; HNRNPA0; KPNB1; VCP; MGAT1; SET; SND1; ALDOA; FBH1; SYNCRIP; DIS3; ARNT; PPP2CA; CNOT7; EIF4G1; SERBP1; GPX1; MTREX; DDX6;…	0 Gray	N0	Hypo-Variable
GO:0034641	0.00333224	cellular nitrogen compound metabolic process	RNF10; HSPA5; PRKAG1; HSPA8; SRSF10; CPQ; SMG7; NCBP2; ATXN7L3; SUPT5H; PPP4C; PRNP; SUMO1; ZC3H13; ZC3H15; ZC3H14; SPTLC1; KDM2A; HBS1L; DHX8; DHX9; GPAT4; ZMYM4; NUP98; SP1; FXR1; SERP1; SMARCD2; DHX29; OPA1; CCND1; MAX; DDX42; EIF2A; PTEN; ATMIN; CTBP1; TSN; EIF2AK2; ELAVL1; RPS27L; LSM14A; UBE2D3; GTF3C1; IMPAD1; CCT8; BMS1; CSDE1; CCT2; CCT3; CCT7; CCT4; CCT5; H3F3B; TMED10; CUX1; GART; RPRD…	0 Gray	N0	Hypo-Variable
GO:0044257	7.57e-24	cellular protein catabolic process	RNF11; HSPA5; SUMO1; HUWE1; AKT1; DAB2; USP22; FURIN; DNAJB12; NFE2L2; PARK7; HSP90AB1; CSNK1D; CSNK1E; CAPN2; CUL1; CUL3; ERLEC1; UBE2R2; CSNK2A2; CSNK2A1; UBR4; SOCS5; UBE4B; PPP2CB; GSK3B; PTEN; UBB; UBC; RNF216; RNF213; TSG101; FBXW11; YME1L1; UBE2D2; UBE2D3; HSP90B1; CLTA; UBE2L3; CLTC; AP2B1; TTC3; KEAP1; UBE3C; USP47; UBE3A; DERL1; UBXN4; OS9; RAB7A; BUB3; FAF2; UBE2E1; STT3B; ANAPC5; UBE2…	0 Gray	N0	Hypo-Variable
GO:0034613	3.89e-29	cellular protein localization	YWHAQ; GOLPH3; CRKL; HSPA4; SUMO1; TSG101; HSPA8; CCT7; AKT1; ANP32B; SEC23IP; LEPROT; DAB2; CCT5; RBM15B; TMED10; HUWE1; SMG7; AHCYL1; CALM3; CALM1; RAN; PARK7; PRNP; HSP90AB1; CSNK1D; CSNK1E; TMEM59; GAK; TNPO2; ERBB2; DHX9; SYMPK; RAB5C; RAB5B; WIPI2; ERLEC1; GBF1; SH3GLB1; SEC24D; LAMTOR1; NMT1; VPS35; NUCB1; CSNK2A2; DNAJA1; MTCH2; MBTPS1; HSD17B4; VPS26B; H2AFY; ARCN1; GSK3B; KPNA4; KPNA3; …	0 Gray	N0	Hypo-Variable
GO:0044267	6.74e-23	cellular protein metabolic process	RNF10; RYK; CRKL; PRKAG1; SUMO3; SBF1; TRPC4AP; ANP32B; PPP4R3B; RNF11; HSPA5; PPP4C; PRNP; SUMO1; RNF115; ZC3H15; TMEM59; KDM2A; HBS1L; DHX9; WIPI2; FXR1; SERP1; DHX29; UBE4B; CCND1; EIF2A; PTEN; CTBP1; MMP14; FBXW11; ELAVL1; RPS27L; LSM14A; UBE2D2; ITGA5; HSP90B1; TTC3; WDR48; H3F3B; JAK1; SNX33; SENP6; CUX1; ANAPC5; ZDHHC5; CSNK1A1; ERLIN2; PSMD14; PSMD11; PSMD13; PSMD12; GPX1; PRKD3; EIF4A2; …	0 Gray	N0	Hypo-Variable
GO:0006464	2.88e-14	cellular protein modification process	RNF10; RYK; CRKL; PRKAG1; SUMO3; SBF1; TRPC4AP; PPP4R3B; RNF11; HSPA5; PPP4C; PRNP; SUMO1; RNF115; TMEM59; KDM2A; WIPI2; SERP1; UBE4B; CCND1; EIF2A; PTEN; CTBP1; TSG101; FBXW11; UBE2D2; ITGA5; HSP90B1; TTC3; WDR48; TTL; SENP6; CUX1; ANAPC5; ZDHHC5; CSNK1A1; ERLIN2; PSMD14; PSMD11; PSMD13; PSMD12; GPX1; CDC42; SMAD4; SMAD5; SMAD2; PRKDC; MKRN1; RTRAF; RHOA; ASPH; CDC37; DDB1; SETX; RAB6A; PRKAR1A;…	0 Gray	N0	Hypo-Variable
GO:0034622	4.89e-14	cellular protein-containing complex assembly	ADD1; HSPA4; SF1; BRK1; PRPF8; ANP32B; SRSF10; NUDT21; TMED10; SNRNP200; UBN1; EIF3A; EIF3B; THRA; HSP90AB1; CSNK1D; CLINT1; SF3A1; DHX9; RTN4; NUP98; SEC24D; SNU13; OPA1; KIRREL1; CNOT1; BRD2; SNRPD3; PTGES3; CNOT7; EIF4G1; RBBP7; H2AFY; EIF2A; RBBP4; DDX6; GRB2; DDX1; UBB; UBC; ATXN2L; CAPZB; RPS27L; SPTAN1; LSM14A; CLTA; TOMM20; CLTC; AP2B1; NCKAP1; SRSF1; CCT2; DENR; ADAR; TRAF7; DNAJB12; TBC…	0 Gray	N0	Hypo-Variable
GO:0071214	0.021323	cellular response to abiotic stimulus	KDM1A; NFATC4; HSPA5; METAP2; AKT1; DNM2; YY1; XRCC5; DHX36; XRCC6; CALM3; CALM1; EIF2S1; USP47; DDB1; ZMPSTE24; CAB39; RAC1; PIEZO1; NUCKS1; GNB1; MTPN; DAG1; NMT1; EP300; YAP1; RAB11FIP5; TNFRSF1A; EIF2AK4; PTEN; GRB2; GNA11; CREBBP	0 Gray	N0	Hypo-Variable
GO:1905145	0.0119219	cellular response to acetylcholine	GNB1; GNAI2; GNAQ; CRKL; GNA11	0 Gray	N0	Hypo-Variable
GO:0071242	0.0166579	cellular response to ammonium ion	HDAC2; GNAQ; CRKL; HNRNPD; DNM2; GNB1; MAPK1; GNA11; GNAI2	0 Gray	N0	Hypo-Variable
GO:0070887	1.78e-07	cellular response to chemical stimulus	UBQLN1; DYNLL1; ACTG1; ADD1; SUMO1; HSPA9; HSPA8; PRPF8; AKT1; LEPROT; DAB2; VASN; CANX; FURIN; AHCYL1; HSPA5; LARP1; DNAJB12; RAN; MAP3K3; PARK7; ATP6AP1; MAP3K7; PRNP; HSP90AB1; CSNK1D; ZC3H15; CAPN2; MYOF; CRKL; HDGF; CUL1; PXN; ERBB2; DHX9; SHC1; SOD1; PRMT2; SP1; P4HB; WNK1; SAFB; SERP1; ATIC; OPA1; PRKDC; PAFAH1B1; URI1; SOCS5; SYNCRIP; DNAJA1; RAB11FIP5; GLG1; CCND1; MAX; MBTPS1; GSK3B; PT…	0 Gray	N0	Hypo-Variable
GO:0071345	0.00103055	cellular response to cytokine stimulus	ACTG1; CRKL; SUMO1; HSPA9; HSPA8; PRPF8; YY1; CANX; HSPA5; MAP3K3; MAP3K7; HSP90AB1; ZC3H15; CAPN2; HDGF; CUL1; DHX9; SHC1; SOD1; P4HB; WNK1; PAFAH1B1; SOCS5; SYNCRIP; ATIC; AKT1; CCND1; GSK3B; GRB2; UBB; UBC; PAK2; FBXW11; LSM14A; HSP90B1; CRK; STIP1; PITPNA; ADAR; JAK1; COL1A2; TRIM44; UBE2K; TOLLIP; TNFRSF1A; ATP5F1B; NFE2L2; ACTR3; ACTR2; EIF4A2; RAD23B; SMAD4; BCLAF1; UPF1; RHOA; SKP1; ARF1;…	0 Gray	N0	Hypo-Variable
GO:0036294	0.0427421	cellular response to decreased oxygen levels	USP19; BNIP3L; ARNT; PTEN; NFE2L2; P4HB; UBC; GNB1; UBQLN1; AKT1; HP1BP3; DNM1L; UBB; OPA1; NDRG1; TMBIM6; LMNA; EP300; VASN; CREBBP	0 Gray	N0	Hypo-Variable
GO:0006974	0.0255708	cellular response to DNA damage stimulus	KDM1A; GIGYF2; NFATC4; RPS27L; PARK7; SSRP1; COPS2; UBA1; UBE2D3; PRKDC; AKT1; UPF1; MCL1; NDRG1; RAD23B; NPLOC4; NONO; XRCC5; UBE2A; XRCC6; MRPS35; USP7; MARF1; YY1; PRPF19; CBX3; PPP4C; BCLAF1; MAPKAPK2; SUMO1; HNRNPK; EIF2AK4; BAG6; KDM2A; CNOT2; CNOT1; DDB1; SETX; MORF4L2; MORF4L1; ZMPSTE24; DHX9; CDC5L; HUWE1; SNW1; COPS7A; SUPT16H; RAD50; WAC; NUCKS1; VCP; BAZ1B; POLR2A; POLR2C; POLR2B; BRD…	0 Gray	N0	Hypo-Variable
GO:0071495	1.15e-05	cellular response to endogenous stimulus	CRKL; AKT1; LEPROT; DAB2; VASN; FURIN; AHCYL1; HSPA5; RAN; NFE2L2; PARK7; ATP6AP1; MAP3K7; THRA; HSP90AB1; CSNK1D; CAPN2; PTBP1; ZMPSTE24; ERBB2; LARP1; SHC1; SOD1; PRMT2; SP1; SAFB; OPA1; PRKDC; FBH1; URI1; DNAJA1; GLG1; MAX; GSK3B; PTEN; GRB2; UBB; UBC; ACTB; SNX6; CDC5L; HSP90B1; PRNP; UBE2L3; DNM2; CRK; SKI; UBE3A; COL1A2; NCBP2; PKM; RBFOX2; RHOQ; NUCKS1; POLR2A; POLR2C; POLR2B; RHOA; TAF7; …	0 Gray	N0	Hypo-Variable
GO:0104004	0.021323	cellular response to environmental stimulus	KDM1A; NFATC4; HSPA5; METAP2; AKT1; DNM2; YY1; XRCC5; DHX36; XRCC6; CALM3; CALM1; EIF2S1; USP47; DDB1; ZMPSTE24; CAB39; RAC1; PIEZO1; NUCKS1; GNB1; MTPN; DAG1; NMT1; EP300; YAP1; RAB11FIP5; TNFRSF1A; EIF2AK4; PTEN; GRB2; GNA11; CREBBP	0 Gray	N0	Hypo-Variable
GO:0044344	0.0210241	cellular response to fibroblast growth factor stimulus	CDC5L; NCBP2; CRKL; RAB14; CTNNB1; SHOC2; GRB2; POLR2A; HNRNPM; POLR2C; POLR2B; MAPK1; PTBP1; SETX; IQGAP1; HNRNPF; RBFOX2	0 Gray	N0	Hypo-Variable
GO:0071363	0.000452927	cellular response to growth factor stimulus	ERBB2; HDAC2; ACVR1; SNX6; CRKL; NUMA1; SMAD4; SMAD5; NR3C1; SMAD2; MAP3K7; CTNNB1; AKT1; USP9X; PTK2; DNM2; DAB2; STRAP; RAF1; IQGAP1; CAD; HSPA5; SKI; CYFIP1; ARF6; MAPKAPK2; HSP90AB1; CSNK1D; MAPK1; GLG1; HNRNPM; ADGRA2; MYOF; NCL; PTBP1; FURIN; SETX; SHOC2; HNRNPF; PXN; ANXA1; CDC5L; RBFOX2; VASN; SHC1; HGS; ITGA5; KIDINS220; POLR2A; POLR2C; POLR2B; CRK; RHOA; EP300; URI1; RIPK1; SNW1; SPART;…	0 Gray	N0	Hypo-Variable
GO:0034605	1.08e-08	cellular response to heat	HDAC2; HSPA5; BAG5; SUMO1; RBBP7; HSPA9; HSPA8; EIF2S1; MAPKAPK2; DHX36; ATP2A2; DNAJB1; MYOF; HSP90AB1; MAPK1; YWHAE; VCP; EP300; HSPH1; PTGES3; DNAJC7; RPA1; SLU7; GSK3B; PRKACA; HSP90AA1; CREBBP	0 Gray	N0	Hypo-Variable
GO:0032870	0.00153409	cellular response to hormone stimulus	CNOT2; PTK2; CYFIP1; CRKL; NR3C1; PRKDC; CTNNB1; AKT1; UBE2L3; CRK; LEPROT; DAB2; NUCKS1; GNAI2; NCOR2; NCOR1; LPIN2; NCOA4; RAN; NFE2L2; PARK7; UBE3A; ATP6AP1; HNRNPU; THRA; PXN; SP1; RAB10; CNOT1; YAP1; HNRNPD; YWHAG; PKM; ANXA1; CDC5L; RBFOX2; ANXA5; SHC1; THRAP3; PRMT2; SAFB; RHOQ; GNA11; GNB1; RXRA; PRKAR1A; OPA1; AHCYL1; RHOA; EP300; URI1; TAF7; DNAJA1; GNAQ; MSN; MAX; CALR; ATP6V1E1; ROCK2…	0 Gray	N0	Hypo-Variable
GO:0071456	0.0341319	cellular response to hypoxia	USP19; BNIP3L; ARNT; PTEN; NFE2L2; P4HB; UBC; GNB1; UBQLN1; AKT1; HP1BP3; UBB; OPA1; NDRG1; TMBIM6; LMNA; EP300; VASN; CREBBP	0 Gray	N0	Hypo-Variable
GO:0071482	0.0443633	cellular response to light stimulus	KDM1A; DDB1; NFATC4; CALM3; CALM1; USP47; METAP2; GNB1; EIF2AK4; DHX36; NMT1; YY1; EP300; EIF2S1; CREBBP	0 Gray	N0	Hypo-Variable
GO:0071218	0.0415904	cellular response to misfolded protein	BAG6; DERL1; VCP; DNAJB12; TOR1A; CUL3	0 Gray	N0	Hypo-Variable
GO:1901699	0.00352563	cellular response to nitrogen compound	KDM1A; HDAC2; CYFIP1; CRKL; LARP1; PRNP; RAB10; HSP90B1; PRKDC; CTNNB1; AKT1; RRAGA; PTK2; DNM2; LEPROT; CRK; NUCKS1; GNAI2; LPIN2; HSPA5; NFE2L2; PSEN1; ATP6AP1; MAPK1; CAPN2; PRKACA; HNRNPD; YWHAG; PKM; DHX9; CDC5L; ANXA5; SHC1; SOD1; SP1; RHOQ; EIF4EBP2; GNB1; PXN; LAMTOR1; PRKAR1A; OPA1; AHCYL1; CTNNA1; BACE1; LRP1; GNAQ; MAX; ATP6V1E1; ROCK2; GSK3B; PTEN; GSTP1; GRB2; COL1A2; GNA11; ATP6V0E1…	0 Gray	N0	Hypo-Variable
GO:0071407	0.00347003	cellular response to organic cyclic compound	KDM1A; HDAC2; NFATC4; HSPA5; LARP1; SMAD5; NR3C1; HSP90B1; CTNNB1; AKT1; UBE2L3; DNM2; DAB2; SMARCA4; NCOR2; NCOR1; HCFC1; RAN; PARK7; UBE3A; HNRNPU; THRA; MAPK1; CNOT2; CNOT1; YAP1; HNRNPD; ANXA1; DHX9; CDC5L; RBFOX2; THRAP3; SOD1; PRMT2; SAFB; GNB1; RXRA; SNW1; DAG1; RHOA; EP300; CTNNA1; URI1; TAF7; DNAJA1; NCOA4; MSN; CALR; ROCK2; GSTP1; PRKACA; DNM1L; ACTB; ACTR2; PAK2	0 Gray	N0	Hypo-Variable
GO:0071310	5.43e-09	cellular response to organic substance	DYNLL1; ACTG1; ADD1; SUMO1; HSPA9; HSPA8; PRPF8; AKT1; LEPROT; DAB2; VASN; CANX; FURIN; AHCYL1; CRKL; LARP1; DNAJB12; RAN; NFE2L2; PARK7; ATP6AP1; MAP3K7; PRNP; HSP90AB1; CSNK1D; ZC3H15; CAPN2; MYOF; PTBP1; HDGF; CUL1; PXN; ERBB2; DHX9; SHC1; SOD1; PRMT2; SP1; P4HB; WNK1; SAFB; SERP1; ATIC; OPA1; PRKDC; PAFAH1B1; CNOT1; URI1; SOCS5; SYNCRIP; DNAJA1; GLG1; CCND1; MAX; MBTPS1; GSK3B; PTEN; GRB2; UB…	0 Gray	N0	Hypo-Variable
GO:0071417	0.00343129	cellular response to organonitrogen compound	KDM1A; HDAC2; CYFIP1; HSPA5; PRNP; RAB10; HSP90B1; PRKDC; CTNNB1; AKT1; RRAGA; PTK2; DNM2; LEPROT; CRK; GNAI2; LPIN2; NFE2L2; PSEN1; ATP6AP1; MAPK1; CAPN2; PRKACA; HNRNPD; YWHAG; PKM; LARP1; CDC5L; ANXA5; SHC1; SOD1; SP1; RHOQ; NUCKS1; GNB1; PXN; LAMTOR1; PRKAR1A; OPA1; AHCYL1; CTNNA1; BACE1; LRP1; MAX; ATP6V1E1; ROCK2; GSK3B; PTEN; GSTP1; GRB2; COL1A2; EIF4EBP2; ATP6V0E1; ACTB; IPO5; ACTR2	0 Gray	N0	Hypo-Variable
GO:1901701	0.0120702	cellular response to oxygen-containing compound	DYNLL1; CRKL; PRPF8; LEPROT; AHCYL1; HSPA5; NFE2L2; PARK7; ATP6AP1; CAPN2; LARP1; SHC1; SOD1; SP1; OPA1; RAB11FIP5; AKT1; MAX; GSK3B; PTEN; GRB2; NUCKS1; ACTB; NFATC4; ATP6V1E1; CDC5L; HSP90B1; PPP3CA; DNM2; CRK; MTDH; XRCC5; DHX36; RAF1; COL1A2; PKM; RHOQ; DAG1; RHOA; GNAQ; CAMKK2; EIF4EBP2; IPO5; LAMTOR1; KDM1A; HDAC2; PRNP; PRKDC; UPF1; GNAI2; PSEN1; MAPK1; RAB10; SETX; GNB1; PRKAR1A; YAP1; RI…	0 Gray	N0	Hypo-Variable
GO:1901653	0.02871	cellular response to peptide	PTK2; CYFIP1; ATP6AP1; PRKDC; AKT1; LEPROT; CRK; GNAI2; LPIN2; NFE2L2; PSEN1; PRNP; PXN; RAB10; YWHAG; PKM; CDC5L; ANXA5; SHC1; SP1; RHOQ; NUCKS1; PRKAR1A; OPA1; AHCYL1; BACE1; LRP1; MAX; ATP6V1E1; ROCK2; GSK3B; PTEN; GSTP1; GRB2; PRKACA; EIF4EBP2; ATP6V0E1	0 Gray	N0	Hypo-Variable
GO:0071375	0.02871	cellular response to peptide hormone stimulus	PTK2; CYFIP1; PRKDC; AKT1; LEPROT; CRK; GNAI2; LPIN2; NFE2L2; ATP6AP1; PXN; RAB10; YWHAG; PKM; CDC5L; ANXA5; SHC1; SP1; RHOQ; NUCKS1; PRKAR1A; OPA1; AHCYL1; MAX; ATP6V1E1; ROCK2; PTEN; GSTP1; GRB2; PRKACA; EIF4EBP2; ATP6V0E1	0 Gray	N0	Hypo-Variable
GO:0071478	0.014751	cellular response to radiation	KDM1A; NFATC4; HSPA5; METAP2; DNM2; YY1; XRCC5; DHX36; XRCC6; CALM3; CALM1; EIF2S1; USP47; DDB1; ZMPSTE24; GNB1; NMT1; EP300; YAP1; EIF2AK4; GRB2; NUCKS1; CREBBP	0 Gray	N0	Hypo-Variable
GO:0071383	0.0159121	cellular response to steroid hormone stimulus	CTNNB1; UBE2L3; DAB2; SMARCA4; NCOR2; NCOR1; NCOA4; RAN; PARK7; UBE3A; HNRNPU; THRA; CNOT2; CNOT1; YAP1; ANXA1; NR3C1; THRAP3; PRMT2; SAFB; RXRA; RHOA; EP300; URI1; TAF7; DNAJA1; RBFOX2; CALR; GSTP1	0 Gray	N0	Hypo-Variable
GO:0051716	1.09e-07	cellular response to stimulus	GOLPH3; RYK; CRKL; PRKAG1; TMCO1; HSPA9; HSPA8; BLOC1S6; HSPA5; PPP4C; PRNP; SUMO1; RNF115; ZC3H15; KDM2A; HBS1L; DHX9; ARHGEF12; WIPI2; SP1; TMEM9B; SERP1; OPA1; RSU1; UBE4B; CCND1; MAX; EIF2A; PTEN; ATMIN; MMP14; EIF2AK2; ATP2A2; LSM14A; ITGA5; HSP90B1; STIP1; WDR48; JAK1; MAP1LC3B; TMEM127; GDI2; PDAP1; CSNK1A1; ERLIN2; PSMD14; DNAJC7; GPX1; SLC35B2; WDFY1; PRKD3; EIF4A2; MIA3; RALBP1; SMAD4; …	0 Gray	N0	Hypo-Variable
GO:0033554	2.4e-13	cellular response to stress	CBX5; UBQLN1; HSPA5; SUMO1; TMCO1; HSPA9; HSPA8; AKT1; NDRG1; YY1; VASN; ADD1; DNAJB12; NFE2L2; PPP4C; MAP3K7; HSP90AB1; CSNK1E; KDM2A; CRKL; HDGF; CUL1; CUL3; DHX9; HUWE1; SHC1; SOD1; WIPI2; P4HB; SH3GLB1; SERP1; BAZ1B; OPA1; WAC; PAFAH1B1; FBH1; SETD7; SOCS5; UBE4B; DNAJA1; MBTPS1; CCND1; MAX; EIF4G1; PPP2CB; RBBP7; EIF2A; GSK3B; PTEN; GRB2; DDX1; UBB; UBC; ATMIN; BRD4; PAK2; FBXW11; NFATC4; AT…	0 Gray	N0	Hypo-Variable
GO:0035967	6.45e-07	cellular response to topologically incorrect protein	BAG6; HSPA5; HSPA9; HSPA8; HSP90B1; DCTN1; EIF2S1; SEC31A; OPTN; ADD1; SRPRA; NFE2L2; DERL1; TOR1A; HDGF; CTDSP2; CUL3; SHC1; PDIA6; VCP; SERP1; BFAR; TMBIM6; LMNA; EP300; MBTPS1; CCND1; DNAJB12; CALR; EIF2AK2; CREB3L2; SSR1; MYDGF	0 Gray	N0	Hypo-Variable
GO:0071560	0.00695941	cellular response to transforming growth factor beta stimulus	HDAC2; ACVR1; SNX6; HSPA5; SMAD4; SMAD5; SMAD2; GLG1; USP9X; PTK2; DNM2; DAB2; SKI; FURIN; CRKL; MAP3K7; STRAP; HSP90AB1; PXN; NR3C1; VASN; CRK; RHOA; EP300; SNW1; COL1A2; UBB; UBC; CREBBP	0 Gray	N0	Hypo-Variable
GO:0034620	4.4e-06	cellular response to unfolded protein	HSPA5; HSPA9; HSPA8; HSP90B1; DCTN1; EIF2S1; SEC31A; OPTN; ADD1; SRPRA; NFE2L2; DERL1; HDGF; CTDSP2; SHC1; PDIA6; VCP; SERP1; BFAR; TMBIM6; LMNA; EP300; MBTPS1; CCND1; CALR; EIF2AK2; CREB3L2; SSR1; MYDGF	0 Gray	N0	Hypo-Variable
GO:0007417	0.00769714	central nervous system development	KDM1A; GIGYF2; HDAC2; BAG6; RYK; CRKL; PCM1; SUN2; RAB3GAP1; PRKDC; CTNNB1; AKT1; PTK2; ANP32B; ATP5PB; CTNND1; SMARCA1; SEC16A; CRK; DCTN1; SKI; GART; DYNLL1; XRCC6; RERE; PEBP1; LAMB2; GNAI3; CALM3; CALM1; PRPF19; THRA; DNAJB1; UBE3A; YWHAQ; GNG12; ARF4; HSP90AB1; RAB18; CSNK1D; CSNK1E; NCKAP1; HSPA5; HNRNPD; TRA2B; YWHAE; ERBB2; PLXNB2; XRN2; CNP; PTEN; RTN4; XRCC5; MTPN; LRP1; ATN1; DAG1; NUM…	0 Gray	N0	Hypo-Variable
GO:0021691	0.0286716	cerebellar Purkinje cell layer maturation	RERE; ARCN1	0 Gray	N0	Hypo-Variable
GO:0021987	0.00615208	cerebral cortex development	KDM1A; ATIC; CRKL; SUN2; PSEN1; GNG12; GSK3B; CTNNB1; RTN4; LRP1; GART; CRK; RHOA; PAFAH1B1; CSNK2A2; TRA2B; YWHAE	0 Gray	N0	Hypo-Variable
GO:0051085	0.000368522	chaperone cofactor-dependent protein refolding	DNAJC7; HSPH1; HSPA5; PTGES3; HSPA9; HSPA8; DNAJB12; GAK; TOR1A; DNAJB1	0 Gray	N0	Hypo-Variable
GO:0061077	8.9e-05	chaperone-mediated protein folding	DNAJC7; HSPH1; HSPA5; DNAJB12; CCT2; DNAJB2; HSPA9; HSPA8; PPIB; PTGES3; GAK; DNAJC5; TOR1A; DNAJB1; CSNK2A1	0 Gray	N0	Hypo-Variable
GO:0006333	0.0292018	chromatin assembly or disassembly	SET; HP1BP3; TSPYL1; UBN1; MTA2; SUPT16H; NAP1L1; RBBP7; H2AFY; RBBP4; BAZ1B; ANP32B; H3F3B; SART3; NAP1L4; SMARCA4; SMARCA5; BRD2; SMARCD2	0 Gray	N0	Hypo-Variable
GO:0006325	0.000171069	chromatin organization	SETD3; KDM1A; HDAC2; BAG6; MSL1; HDAC7; SMAD4; CHD8; HUWE1; MAP3K7; CTNNB1; BRD4; ANP32B; ATXN7L3; WDR82; ZMYND11; SMARCA1; SKI; SMARCA5; NCOR1; RERE; SET; USP7; CHD4; HCFC1; SKP1; ASXL1; NAP1L1; ZNFX1; NAP1L4; HNRNPU; SNW1; SUPT16H; HP1BP3; H3F3B; SAP18; KDM2A; HNRNPC; SPIN1; MORF4L2; MTA2; ZMPSTE24; NR3C1; TSPYL1; PRMT2; UBE2E1; NUCKS1; SAFB; CBX3; KDM3B; BAZ1B; SETD7; SMARCD2; SART3; LMNA; EP3…	0 Gray	N0	Hypo-Variable
GO:0050000	0.0168276	chromosome localization	NUP98; TTL; KPNB1; HNRNPU; PDCD6IP; RAB11A; NUMA1; DYNC1H1; CHMP3; ACTR3; ACTR2; CHMP4B; CUL3	0 Gray	N0	Hypo-Variable
GO:0051276	5.75e-08	chromosome organization	HUWE1; ANP32B; BAG6; USP22; SMG7; ATXN7L3; RAN; MAP3K7; HSP90AB1; SETD7; SAP18; KDM2A; SPIN1; ZMPSTE24; ZNF207; NUP98; PRMT2; SAFB; BAZ1B; SMARCD2; BRD4; SETD3; FBH1; BRD2; DHX9; H2AFV; PTGES3; RBBP7; H2AFY; RBBP4; DDX1; UBB; UBC; CTBP1; ACTB; MSL1; COPS2; NUCKS1; SKI; DHX36; XRCC6; CCT8; CHD4; ASXL1; CCT3; CCT7; CCT4; CCT5; RAB11A; H3F3B; TNKS2; TSPYL1; BUB3; SENP6; EID1; UBE2E1; SART3; PWP1; AN…	0 Gray	N0	Hypo-Variable
GO:0097711	0.00695941	ciliary basal body-plasma membrane docking	DYNLL1; PCM1; TUBA1A; DYNC1I2; RAB11A; DCTN2; CSNK1D; CSNK1E; PRKACA; ACTR1A; DYNC1H1; CKAP5; HSP90AA1; DCTN1; PAFAH1B1; YWHAG; YWHAE	0 Gray	N0	Hypo-Variable
GO:0007623	0.0126743	circadian rhythm	HDAC2; PRKDC; USP9X; FBXW11; ROCK2; NCOR1; NONO; HNRNPR; UBE3A; HNRNPU; CSNK1D; CSNK1E; SETX; THRAP3; EP300; GNAQ; PPP1CA; HNRNPD; TOP1; GSK3B; PTEN; GNA11	0 Gray	N0	Hypo-Variable
GO:0050817	0.0185257	coagulation	CAPZB; HDAC2; ACTG1; KDM1A; ANO6; CD59; CBX5; RAF1; YWHAZ; NFE2L2; PSEN1; MAPK1; H3F3B; COL1A2; AP3B1; ANXA5; RAC1; VCL; GNB1; PRKAR1A; GNA12; CAPZA2; CAPZA1; GNAQ; GNAS; MFN2; PRKACA; GNA11; ACTB; CDC42	0 Gray	N0	Hypo-Variable
GO:0030865	0.022234	cortical cytoskeleton organization	WDR1; CALR; ARF6; ROCK2; PDCD6IP; WIPF2; PAFAH1B1; RHOQ; NCKAP1	0 Gray	N0	Hypo-Variable
GO:0016569	0.00715696	covalent chromatin modification	KDM1A; HDAC2; MSL1; HDAC7; SMAD4; HUWE1; USP7; CTNNB1; BRD4; WDR82; SKI; TRIP12; SET; CHD4; HCFC1; SKP1; ASXL1; ATXN7L3; MAP3K7; USP22; SAP18; KDM2A; DDB1; MORF4L2; MTA2; ZMPSTE24; PRMT2; WAC; UBE2E1; KDM3B; BAZ1B; RTF1; SART3; LMNA; EP300; RNF20; SETD7; TAF7; SNW1; SUPT6H; UBE2A; NAA50; RBBP7; H2AFY; RBBP4; SETD3; MORF4L1; EID1; PWP1; CTBP1; BAP1; CREBBP	0 Gray	N0	Hypo-Variable
GO:0019221	0.00715696	cytokine-mediated signaling pathway	KARS; FBXW11; CRKL; SMAD4; HSPA9; HSPA8; HSP90B1; RIPK1; AKT1; MCL1; CRK; PITPNA; CANX; LSM14A; YWHAZ; INPPL1; SKP1; MAP3K3; ADAR; MAP3K7; CDC37; HSP90AB1; TMSB4X; OSMR; ZC3H15; HNRNPA2B1; SUMO1; JAK1; PRKACA; CNOT7; CUL1; HNRNPF; ANXA1; SOCS5; TCP1; SHC1; SOD1; P4HB; WNK1; UBE2K; CFL1; TRIM44; PAFAH1B1; TAX1BP1; CAPZA1; TOLLIP; MSN; CCND1; TAB2; SMARCA4; TNFRSF1A; GSTP1; GRB2; COL1A2; PPIA; UBB;…	0 Gray	N0	Hypo-Variable
GO:0000910	0.00392745	cytokinesis	WASHC5; CHMP4B; IST1; CHMP3; SON; CALM3; CALM1; ARF1; PRPF40A; SNX18; RAB11A; SNX33; LZTS2; CUL3; SH3GLB1; CFL1; RHOA; KIF3B; PDCD6IP; ACTR3; ACTR2; CDC42	0 Gray	N0	Hypo-Variable
GO:0033962	0.00782491	cytoplasmic mRNA processing body assembly	ATXN2L; LSM14A; DDX6; DYNC1H1; CNOT2; CNOT1; CNOT7	0 Gray	N0	Hypo-Variable
GO:0002183	0.034809	cytoplasmic translational initiation	EIF3A; EIF4G1; EIF5; YTHDF2; EIF4H; DENR; EIF3B	0 Gray	N0	Hypo-Variable
GO:0007010	0.015392	cytoskeleton organization	ACTG1; ADD1; WASHC5; BRK1; ATP2C1; RAN; CSNK1D; FLII; CAPN2; CUL3; ZNF207; SHC1; ZMYM4; SOD1; TTL; ARAP1; KIRREL1; PAFAH1B1; GSK3B; ARHGAP17; GRB2; ACTB; CAPZB; PCM1; HSP90B1; CHMP3; CLTC; CRK; NCKAP1; TUBA1A; CAP1; RAB11A; CDC42BPB; SENP6; LZTS2; JAM3; ARPC3; ARPC2; RHOQ; ARPC4; DSTN; CCDC6; DAG1; RHOA; KIF3B; CSNK1A1; CAMSAP2; ACTR3; ACTR2; AGFG1; SMAD4; TPM3; ARF6; TMSB10; DCTN2; DCTN1; RAF1; …	0 Gray	N0	Hypo-Variable
GO:0061640	0.0184718	cytoskeleton-dependent cytokinesis	WASHC5; LZTS2; ARF1; PDCD6IP; SON; IST1; CFL1; SNX33; CHMP3; RHOA; SNX18; ACTR3; ACTR2; CHMP4B	0 Gray	N0	Hypo-Variable
GO:0030705	0.000858983	cytoskeleton-dependent intracellular transport	DYNLL1; LRPPRC; DYNLL2; ARL8B; PCM1; HSPA8; RAB6A; DCTN1; AP3B1; BLOC1S6; TNPO1; SUN2; PAFAH1B1; TUBA1A; HNRNPU; COPG1; OPA1; SOD1; RAB1A; AP3M1; LAMP1; DYNC1H1; KIF3B; AP3D1; RAB21; KIF1C; UBB; CDC42	0 Gray	N0	Hypo-Variable
GO:0016482	1e-05	cytosolic transport	SNX3; SNX1; DENND5A; ARL1; RAB6A; MSN; SRSF10; CLTC; CHMP3; DAB2; DCTN1; SNX6; SNX12; TMED9; MAPK1; GAK; DNAJC13; SURF4; RAB7A; SPAG9; LAMP1; VPS35; RAB21; VAMP3; VPS26A; KIF1C; AP1G1; VPS26B; RAB14; GBF1; ACTR2	0 Gray	N0	Hypo-Variable
GO:0071550	0.0150113	death-inducing signaling complex assembly	RIPK1; PARK7; RAF1; TNFRSF1A	0 Gray	N0	Hypo-Variable
GO:0006952	0.00845871	defense response	ACTG1; SUMO1; AKT1; NFE2L2; PARK7; MAP3K7; HSP90AB1; ZMPSTE24; DHX9; SHC1; SOD1; WIPI2; BRD4; SOCS5; SYNCRIP; EIF4G1; DDX1; UBB; UBC; RNF216; PAK2; NFATC4; SNX6; LSM14A; SERINC3; PNMA1; CRK; XRCC5; VDAC1; DHX36; XRCC6; NONO; ADAR; PPP6C; JAK1; PJA2; JAM3; TRIM44; UBE2K; TOLLIP; TNFRSF1A; AP1G1; GPX1; WDFY1; IPO7; ACTR3; ACTR2; CREBBP; SEC14L1; PRKDC; VDAC3; NPLOC4; RAF1; OPTN; PSEN1; CDC37; NDFIP…	0 Gray	N0	Hypo-Variable
GO:0016358	0.000107504	dendrite development	HDAC2; NFATC4; CRKL; CAPRIN1; CRK; IQGAP1; DHX36; RERE; MINK1; ACTR2; ARF1; ARF6; ARF4; DNM1L; KIDINS220; CUX1; CFL1; OPA1; CYFIP1; RHOA; PAFAH1B1; RAB21; RBFOX2; CAMSAP2; ABI1; GSK3B; PTEN; PICALM; PPP3CA; PSEN1; PAK2; CDC42	0 Gray	N0	Hypo-Variable
GO:0060996	0.00622637	dendritic spine development	HDAC2; ARF1; OPA1; ARF6; ARF4; PTEN; ACTR2; DHX36; CFL1; CAPRIN1; DNM1L; PAFAH1B1; PSEN1; PAK2; CDC42	0 Gray	N0	Hypo-Variable
GO:0097061	0.0211586	dendritic spine organization	VPS35; ARF1; CAPRIN1; PRNP; PTEN; CFL1; OPA1; DNM1L; PAFAH1B1; ACTR2; DHX36; CDC42	0 Gray	N0	Hypo-Variable
GO:0048588	0.0149475	developmental cell growth	CYFIP1; ADNP; CTNNB1; IST1; USP9X; DNM2; LAMB2; IQGAP1; RYK; RAB11A; SPART; HSP90AB1; RTN4; TTL; ARIH2; PRMT2; VCL; PAFAH1B1; RAB21; LRP1; PLXNA1; EIF2AK4; GSK3B; HSP90AA1; PPP3CB	0 Gray	N0	Hypo-Variable
GO:0048589	0.00265103	developmental growth	WDR48; PTK2; CYFIP1; ADNP; ADD1; SMAD4; GPAT4; SMAD2; PRKDC; CTNNB1; AKT1; USP9X; SBDS; DNM2; CPQ; LAMB2; IQGAP1; RYK; RAB11A; RIPK1; SERP1; TMED2; PRPF19; SOD1; HSP90AB1; GIGYF2; MAPK1; ANKRD11; RTF1; TNKS2; PKM; ANXA1; RTN4; ARIH2; ANXA6; PRMT2; TTL; VCL; RXRA; ZMPSTE24; MTPN; EIF4H; DAG1; PPP3CA; EP300; PAFAH1B1; YAP1; RAB21; LRP1; IST1; SPART; GNAS; PLXNA1; EIF2AK4; GSK3B; GPX1; PTEN; HSP90AA…	0 Gray	N0	Hypo-Variable
GO:0021700	0.0192728	developmental maturation	KDM1A; NFATC4; WASHC5; ANO6; GPAT4; CTNNB1; YTHDF2; ANKRD17; CLSTN1; RERE; PEBP1; BLOC1S6; AP3D1; YWHAZ; DLD; DAG1; OPA1; RHOA; MAEA; MTCH1; AP1G1; ARCN1; PTEN; PRKACA; PICALM; TRPC4AP	0 Gray	N0	Hypo-Variable
GO:0071897	0.00168116	DNA biosynthetic process	CCT7; CTNNB1; NPLOC4; XRCC5; SMG7; CCT2; CCT3; HNRNPU; CCT4; CCT5; HSP90AB1; MAPK1; HNRNPA2B1; HNRNPC; CCT6A; RAD50; CCT8; VCP; TNKS2; PTGES3; HNRNPD; RPA1; TCP1; PPIA; UBB; UBC; HSP90AA1; TFDP1	0 Gray	N0	Hypo-Variable
GO:0071103	0.0100234	DNA conformation change	HP1BP3; RPA1; ANP32B; SMARCA1; XRCC5; SMARCA5; DHX36; XRCC6; SET; CHD4; UBN1; NAP1L1; NAP1L4; HNRNPA2B1; SETX; H3F3B; ANXA1; DHX9; TSPYL1; SART3; FBH1; BRD2; RBBP7; H2AFY; TOP1; RBBP4; CHD8; G3BP1; DDX1; RAD50	0 Gray	N0	Hypo-Variable
GO:0042769	0.0281194	DNA damage response, detection of DNA damage	DNAJA1; WDR48; RPA1; CUL4A; MRPS35; UBB; UBC; DDB1	0 Gray	N0	Hypo-Variable
GO:0006259	0.00187976	DNA metabolic process	SUMO1; HUWE1; AKT1; YY1; SMG7; RAN; PARK7; HSP90AB1; CSNK1E; KDM2A; ZMPSTE24; DHX9; NUP98; FBH1; PTGES3; RBBP7; RBBP4; PPP2CA; DDX1; UBB; UBC; TSN; COPS2; UBE2D3; XRCC5; DHX36; XRCC6; CCT8; CCT2; CCT3; USP47; CCT7; CCT4; CCT5; TNKS2; XRN2; NUCKS1; POLR2A; POLR2C; POLR2B; SUPT6H; GNAS; UBE2A; PSMD14; TOP1; WDR48; PPP4C; TFDP1; KDM1A; RAD23B; PRKDC; UPF1; NPLOC4; SET; HNRNPU; NDFIP1; MAPK1; HNRNPC;…	0 Gray	N0	Hypo-Variable
GO:0006897	4.89e-08	endocytosis	SNX3; TSG101; SNX1; PPP3CA; CYFIP1; ACTG1; RALBP1; NECAP2; ANO6; LMAN2; FNBP1; HSP90B1; CAP1; BRK1; CORO1C; PTK2; CLTA; CLTC; DNM2; DAB2; SNX18; AP2B1; CANX; PI4KB; SNX17; MRC2; CALM3; INPPL1; CALM1; UBQLN2; ARF1; RAB5B; ARPC3; ARF6; ESYT2; HSP90AA1; HSP90AB1; TM9SF4; CSNK1E; GAK; NCKAP1; RABEP1; TOR1A; SNX33; MESD; RAB14; DNAJC13; ANXA1; RAB7A; FKBP15; SNX12; RAB5C; PTEN; RAB1A; ARPC2; SOD1; CLI…	0 Gray	N0	Hypo-Variable
GO:0010256	4.8e-16	endomembrane system organization	SNX3; TSG101; VMP1; GOLPH3; BAG6; ATP2A2; BAG5; ARL1; GORASP2; CHMP4B; LMAN2; TMEM127; VAPA; AKT1; RAB3GAP1; SEC23IP; DNM2; NDRG1; SEC16A; NPLOC4; DCTN1; MYOF; SEC31A; TMED10; YWHAZ; OPTN; TMED3; TMED2; SUN2; RAB5B; CSNK1D; TMED9; NEK9; RAB11A; RAB18; GOLGA2; MAPK1; TOR1A; DNAJC13; GAK; AP3D1; CCDC47; SURF4; CORO1C; ZMPSTE24; RAB7A; RTN4; TBC1D20; ANXA6; RAB1A; SOD1; HGS; ARL6IP1; SH3GLB1; SERP1;…	0 Gray	N0	Hypo-Variable
GO:0007029	3.78e-06	endoplasmic reticulum organization	BAG6; RAB3GAP1; CCDC47; RTN4; LMAN2; RAB10; VAPA; RAB18; TRAM2; GAK; ARL6IP1; MIA3; SEC16A; DNM1L; SEC61A1; SEC31A	0 Gray	N0	Hypo-Variable
GO:0061857	0.0355923	endoplasmic reticulum stress-induced pre-emptive quality control	VCP; BAG6	0 Gray	N0	Hypo-Variable
GO:1903513	0.00715696	endoplasmic reticulum to cytosol transport	OS9; ERLEC1; FAF2; HSP90B1; VCP; DERL1; NPLOC4; HM13	0 Gray	N0	Hypo-Variable
GO:0071786	0.02871	endoplasmic reticulum tubular network organization	RTN4; RAB10; RAB18; ARL6IP1; RAB3GAP1	0 Gray	N0	Hypo-Variable
GO:0030968	1.19e-05	endoplasmic reticulum unfolded protein response	HSPA5; HSP90B1; DCTN1; EIF2S1; SEC31A; ADD1; SRPRA; NFE2L2; DERL1; HDGF; CTDSP2; SHC1; PDIA6; VCP; SERP1; BFAR; LMNA; EP300; MBTPS1; CCND1; CALR; EIF2AK2; CREB3L2; SSR1; MYDGF	0 Gray	N0	Hypo-Variable
GO:0016197	2.83e-07	endosomal transport	TSG101; SNX1; SNX6; WASHC5; ARL1; CHMP4B; RAB6A; CORO1C; CLTC; CHMP3; DCTN1; ARHGAP1; AP3B1; ARF6; TMED9; SNX18; RAB11A; RAB10; AP3D1; SURF4; SNX17; RAB7A; LEPROT; SPAG9; HGS; VCP; DENND5A; VPS35; SNX33; VAMP3; VPS26A; VPS26B; VPS39; CMTM6; TMEM50A; RAB14; UBB; UBC; GBF1; LAMTOR1; PICALM	0 Gray	N0	Hypo-Variable
GO:0007032	0.00187429	endosome organization	SNX3; TSG101; RAB7A; RAB5B; TMEM127; SCARB2; CHMP4B; HGS; PDCD6IP; RAB11A; IST1; DNAJC13; CHMP3; SNX33; LAMTOR1; CORO1C	0 Gray	N0	Hypo-Variable
GO:0007167	0.00013566	enzyme linked receptor protein signaling pathway	ACTG1; CRKL; BRK1; AKT1; LEPROT; DAB2; FURIN; HSPA5; ATP6AP1; MAP3K7; STRAP; HSP90AB1; RNF115; PTBP1; ERBB2; SHC1; OPA1; SOCS5; GLG1; MAPKAPK2; PTEN; GRB2; UBB; UBC; ACTB; PAK2; TSG101; NFATC4; SNX6; ITGA5; DNM2; CRK; SKI; AP2B1; NCKAP1; RAF1; NCBP2; RAB7A; ARPC3; ARPC2; RHOQ; NUCKS1; ARPC4; POLR2A; POLR2C; POLR2B; RHOA; RBFOX2; ADGRA2; EIF4EBP2; ACTR3; ACTR2; CREBBP; GIGYF2; SMAD4; SMAD5; SMAD2;…	0 Gray	N0	Hypo-Variable
GO:0006888	1.67e-16	ER to Golgi vesicle-mediated transport	CAPZB; DYNLL1; SEC23IP; ACTR10; SPTAN1; DYNLL2; CD59; VAPA; ERGIC1; MIA3; RAB2A; LMAN2; MCFD2; DCTN2; SEC16A; DCTN1; SEC31A; TMED10; CNIH1; TMED3; TMED2; ARF1; DYNC1I2; CSNK1D; TMED9; ARF4; GOLGA2; TBC1D20; PPP6C; DCTN4; COPG1; CUL3; COPZ1; COPA; RAB1A; KDELR2; SEC13; VCP; SEC24D; USO1; DYNC1H1; PPP6R1; SAR1A; CAPZA2; CAPZA1; KDELR1; YIPF5; TFG; ARCN1; CREB3L2; GOLGB1; ACTR1A; COPB1; COPB2; GBF1;…	0 Gray	N0	Hypo-Variable
GO:0006984	0.000183711	ER-nucleus signaling pathway	ERLIN2; ATP2A2; HSPA5; MBTPS1; CCDC47; NFE2L2; CALR; HSP90B1; GSK3B; EIF2A; TMCO1; EIF2S1; ERLIN1	0 Gray	N0	Hypo-Variable
GO:0030010	0.00565792	establishment of cell polarity	PTK2; MAP4; CRKL; NUMA1; GBF1; JAM3; ARF6; ROCK2; GSK3B; HSP90AB1; MSN; CFL1; HSP90AA1; RAB10; CRK; RHOA; DCTN1; PAFAH1B1; GOLPH3; CDC42	0 Gray	N0	Hypo-Variable
GO:0051303	0.0342918	establishment of chromosome localization	NUMA1; TTL; KPNB1; HNRNPU; PDCD6IP; RAB11A; DYNC1H1; CHMP3; ACTR3; ACTR2; CHMP4B; CUL3	0 Gray	N0	Hypo-Variable
GO:0051234	2.8e-23	establishment of localization	HSPA5; HSPA4; PRKAG1; NIPA2; HSPA8; ANP32B; SRSF10; SEC23IP; BLOC1S6; SMG7; SDF4; NCBP2; VPS35L; PRNP; SUMO1; TMCO1; DHX9; GPAT4; WDR1; NUP98; SERP1; OPA1; CCND1; PTEN; TSG101; CAPZB; ATP2A2; ANO6; UBE2D2; RAB6A; HSP90B1; SFXN3; TBC1D9B; CCT8; XPO7; XPO6; CCT2; CCT3; CCT7; CCT4; CCT5; TBC1D20; TTL; SNX33; TMED10; CUX1; GDI2; SLC39A1; SLC39A6; SLC39A7; PDAP1; ERLIN1; ERLIN2; PSMD14; PSMD11; PSMD13…	0 Gray	N0	Hypo-Variable
GO:0051649	2.58e-29	establishment of localization in cell	YWHAQ; DYNLL1; ACTG1; SOD1; HSPA4; PRKAG1; HM13; SPAG9; HSPA8; ERGIC1; AKT1; ANP32B; SRSF10; SEC23IP; LEPROT; DAB2; RBM15B; CANX; LRPPRC; HUWE1; BLOC1S6; SMG7; ACTR2; AHCYL1; CALM3; CALM1; RAN; NUCB1; CNIH1; WASHC5; PRNP; CSNK1D; GAK; CORO1C; CUL3; ERBB2; DHX9; SYMPK; RAB5C; NUP98; LMAN2; ERLEC1; GBF1; SH3GLB1; SEC24D; LAMTOR1; NMT1; OPA1; VPS35; CDC37; PAFAH1B1; CSNK2A2; YIPF5; SNRPD3; RAB11FIP5…	0 Gray	N0	Hypo-Variable
GO:0051656	3.22e-09	establishment of organelle localization	PTK2; LRPPRC; ATP2A2; NUMA1; PCM1; CHMP4B; CD59; RAB6A; CTNNB1; CHMP3; MAP4; DNM2; DCTN2; SEC16A; DCTN1; SEC31A; TMED10; YWHAZ; BLOC1S6; ACTR2; CALM3; CALM1; RAN; KIF3B; ARF1; ATP6AP1; HNRNPU; TMED9; RAB11A; GOLGA2; TBC1D20; TOR1A; DCTN4; COPG1; PPP6C; OPA1; CNIH1; CUL3; AP3B1; RAB3GAP1; RAB1A; SEC13; KPNB1; AP3M1; SEC24D; CSNK1D; USO1; LAMP1; DYNC1H1; MCFD2; SEC23IP; PAFAH1B1; AP3D1; TMED2; BACE…	0 Gray	N0	Hypo-Variable
GO:0045184	1.69e-20	establishment of protein localization	YWHAQ; DYNLL1; GOLPH3; NCBP2; HSPA4; HSPA8; CCT7; AKT1; ANP32B; SEC23IP; LEPROT; DAB2; CCT5; RBM15B; CANX; TMED10; HUWE1; SMG7; AHCYL1; CALM3; CALM1; RAN; NUCB1; PARK7; WASHC5; PRNP; GOLGA2; DNAJC13; ERBB2; DHX9; SYMPK; SCAMP3; RAB5C; RAB5B; ERLEC1; GBF1; SH3GLB1; AP3M1; SEC24D; SERP1; GUK1; NMT1; VPS35; PAFAH1B1; CSNK2A2; YIPF5; DNAJA1; RAB11FIP5; MBTPS1; HSD17B4; VPS26B; H2AFY; ARCN1; GSK3B; SN…	0 Gray	N0	Hypo-Variable
GO:0090150	0.000574939	establishment of protein localization to membrane	GOLPH3; BAG6; HSPA4; GORASP2; RPLP1; SEC62; SEC63; SEC16A; CLSTN1; YWHAZ; OPTN; CALM3; SRPRA; RPL27; YWHAQ; PRNP; SSR2; RAB11A; CLIP1; SRP14; YWHAB; RAB10; SRP72; CHMP4B; YWHAG; YWHAE; ERBB2; RAB3GAP1; ARL6IP1; NMT1; ZDHHC20; ICMT; VAMP3; VPS35; EXOC4; CALM1; TRAM1; SSR1; SRP68; TRAM2; HSP90AA1; SEC61A1; TFDP1	0 Gray	N0	Hypo-Variable
GO:0072594	2.12e-12	establishment of protein localization to organelle	HSPA4; HSPA8; AKT1; LEPROT; CALM3; CALM1; RAN; HUWE1; NUP98; SH3GLB1; NMT1; CSNK2A2; DNAJA1; MBTPS1; HSD17B4; H2AFY; KPNA4; KPNA3; UBB; UBC; UQCRC2; TSG101; UBE2D2; UBE2D3; SEC62; SEC63; UBE2L3; CCT8; CCT2; CCT3; CCT7; CCT4; CCT5; RAB11A; SRP14; RAB7A; RAB3GAP1; ATG13; SCARB2; IPO9; IPO7; IPO5; TFDP1; NUTF2; RPLP1; AP3M1; FBXO7; TNPO2; TNPO3; TNPO1; NCOA4; SRPRA; PSEN1; MAPK1; RAB10; AP3D1; SRP72…	0 Gray	N0	Hypo-Variable
GO:0051236	2.33e-05	establishment of RNA localization	NUTF2; LRPPRC; NCBP2; SYMPK; KHDRBS1; DHX38; UPF1; TOMM20; FYTTD1; RBM15B; SRSF4; QKI; SRSF1; SRSF3; PHAX; RAN; U2AF2; HNRNPU; CPSF2; HNRNPA2B1; DHX9; NUP98; HNRNPA3; SEC13; SMG7; AGFG1; SUPT6H; XPO7; SLU7; POLDIP3; G3BP2; RTRAF; SSB; CKAP5	0 Gray	N0	Hypo-Variable
GO:0051650	3.24e-07	establishment of vesicle localization	ATP2A2; CD59; AP3M1; CTNNB1; SEC23IP; DNM2; DCTN2; SEC16A; SEC31A; TMED10; AP3B1; BLOC1S6; CALM3; CALM1; KIF3B; ARF1; CSNK1D; TMED9; RAB11A; GOLGA2; TBC1D20; TOR1A; PPP6C; AP3D1; CUL3; CNIH1; MCFD2; RAB3GAP1; RAB1A; SEC13; SEC24D; USO1; DYNC1H1; PPP6R1; SAR1A; PAFAH1B1; TMED2; BACE1; EXOC4; KIF1C; DNAJC5; TFG; GSK3B; DNM1L; GBF1; PSEN1	0 Gray	N0	Hypo-Variable
GO:0007163	1.02e-05	establishment or maintenance of cell polarity	PTK2; CRKL; NUMA1; CAP1; MSN; MAP4; CRK; DCTN1; RHOA; MAPKAP1; GOLPH3; ARF6; ARF4; HSP90AB1; CDC42BPB; RAB10; PARVA; WDR1; JAM3; RHOQ; CFL1; LMNA; PAFAH1B1; CTNNA1; ACTR3; PDCD6IP; ROCK2; GSK3B; ARHGAP35; HSP90AA1; CKAP5; GBF1; ACTR2; CDC42	0 Gray	N0	Hypo-Variable
GO:0030952	0.014627	establishment or maintenance of cytoskeleton polarity	LMNA; MAPKAP1; RHOA; ARHGAP35; CKAP5	0 Gray	N0	Hypo-Variable
GO:0035890	0.0156487	exit from host	TSG101; RAB7A; CHMP4B; VAPA; IST1; CHMP3; DDB1; PPIA	0 Gray	N0	Hypo-Variable
GO:0035891	0.0191938	exit from host cell	TSG101; RAB7A; CHMP4B; VAPA; IST1; CHMP3; DDB1; PPIA	0 Gray	N0	Hypo-Variable
GO:0006887	1.29e-13	exocytosis	DYNLL1; MLEC; IST1; TMED10; BLOC1S6; SDF4; CALM3; CALM1; VPS35L; ATP6AP1; ATP6AP2; HSP90AB1; HUWE1; RAB5C; RAB5B; HSPA8; UBR4; ISLR; GSK3B; ARHGAP17; COPB1; MAGED2; TSG101; CYB5R3; SNX6; ATP2A2; SPTAN1; ANO6; RAB6A; NCSTN; XRCC5; XRCC6; YPEL5; CCT8; CCT2; CAP1; RAB11A; SRP14; SURF4; PKM; RAB7A; KPNB1; CAB39; RAB3GAP1; FAF2; MIA3; GDI2; RHOA; PDAP1; TOLLIP; PSMD14; PSMD11; PSMD13; PSMD12; PPIA; AC…	0 Gray	N0	Hypo-Variable
GO:1990182	0.0188852	exosomal secretion	TSG101; RAB7A; HGS; PDCD6IP; RAB11A; CHMP3	0 Gray	N0	Hypo-Variable
GO:0097734	0.0234318	extracellular exosome biogenesis	TSG101; RAB7A; HGS; PDCD6IP; RAB11A; CHMP3	0 Gray	N0	Hypo-Variable
GO:0140112	0.0287182	extracellular vesicle biogenesis	TSG101; RAB7A; HGS; PDCD6IP; RAB11A; CHMP3	0 Gray	N0	Hypo-Variable
GO:0002431	2.23e-06	Fc receptor mediated stimulatory signaling pathway	BRK1; PTK2; CYFIP1; ACTG1; WASF2; RAC1; ARPC3; ARPC2; ABI1; ARPC4; HSP90AB1; MAPK1; GRB2; WIPF2; HSP90AA1; CRK; ACTB; ACTR3; ACTR2; NCKAP1; CDC42	0 Gray	N0	Hypo-Variable
GO:0038096	3.56e-07	Fc-gamma receptor signaling pathway involved in phagocytosis	BRK1; PTK2; CYFIP1; ACTG1; WASF2; RAC1; ARPC3; ARPC2; ABI1; ARPC4; HSP90AB1; MAPK1; GRB2; WIPF2; HSP90AA1; CRK; ACTB; ACTR3; ACTR2; NCKAP1; CDC42	0 Gray	N0	Hypo-Variable
GO:0007213	0.0265455	G protein-coupled acetylcholine receptor signaling pathway	GNB1; GNAI2; GNAQ; GNA11	0 Gray	N0	Hypo-Variable
GO:0000082	0.0141865	G1/S transition of mitotic cell cycle	ACVR1; RPS27L; PRKDC; RIPK1; AKT1; FBXO7; ANKRD17; GIGYF2; PLRG1; PPP6C; CNOT2; CNOT1; CNOT7; CUL1; CTDSP2; CUL3; ANXA1; GSPT1; PRMT2; PSME3; BRD4; EP300; CCND1; MAX; EIF4G1; RPA1; CUL4A; PTEN; PPP3CA; TFDP1	0 Gray	N0	Hypo-Variable
GO:0000086	0.0019537	G2/M transition of mitotic cell cycle	FBXW11; DYNLL1; PCM1; KHDRBS1; DNM2; DCTN2; DCTN1; OPTN; CALM3; CALM1; TUBA1A; DYNC1I2; RAB11A; CSNK1D; CSNK1E; CUL1; YWHAE; DYNC1H1; BRD4; PAFAH1B1; PBX1; CCND1; SKP1; CCNY; YWHAG; PRKACA; ACTR1A; HSP90AA1; USP47; CKAP5	0 Gray	N0	Hypo-Variable
GO:0010467	8.35e-06	gene expression	RNF10; CRKL; PRKAG1; HSPA8; SRSF10; SMG7; HSPA5; ATXN7L3; SUPT5H; PRNP; SUMO1; ZC3H13; ZC3H15; ZC3H14; TMEM59; KDM2A; HBS1L; DHX8; DHX9; ZMYM4; NUP98; SP1; FXR1; SERP1; SMARCD2; DHX29; CCND1; MAX; DDX42; EIF2A; PTEN; ATMIN; CTBP1; MMP14; FBXW11; ELAVL1; RPS27L; LSM14A; UBE2D3; GTF3C1; BMS1; CSDE1; H3F3B; CUX1; RPRD2; DNAJC8; ERLIN1; ERLIN2; TOP1; GPX1; SERBP1; EIF4A2; GIGYF2; SMAD4; SMAD5; SMAD2;…	0 Gray	N0	Hypo-Variable
GO:0016458	2.58e-05	gene silencing	HDAC2; ELAVL1; NCBP2; PABPC1; SMAD2; RIPK1; NCOR2; NCOR1; GIGYF2; RAN; ADAR; SMARCA5; H3F3B; CTBP1; CNOT2; CNOT1; CNOT7; MORF4L2; MORF4L1; HNRNPA2B1; DHX9; ZC3H7B; FXR1; POLR2A; POLR2C; POLR2B; SRRT; EIF4G1; H2AFY; SND1; PPP3CA; ZMPSTE24; ZNFX1	0 Gray	N0	Hypo-Variable
GO:0035195	3.39e-05	gene silencing by miRNA	DHX9; ELAVL1; RAN; SRRT; ADAR; SMAD2; NCOR2; RIPK1; FXR1; POLR2A; H3F3B; POLR2C; POLR2B; ZC3H7B; PPP3CA; CNOT1; ZMPSTE24; CNOT7; EIF4G1; NCOR1; HNRNPA2B1	0 Gray	N0	Hypo-Variable
GO:0031047	2.82e-06	gene silencing by RNA	ELAVL1; NCBP2; PABPC1; SMAD2; RIPK1; NCOR2; NCOR1; RAN; ADAR; H3F3B; CNOT2; CNOT1; CNOT7; ZMPSTE24; DHX9; ZC3H7B; FXR1; POLR2A; POLR2C; POLR2B; SRRT; EIF4G1; SND1; PPP3CA; HNRNPA2B1; ZNFX1	0 Gray	N0	Hypo-Variable
GO:0048699	0.0049858	generation of neurons	RNF10; RYK; CRKL; WASHC5; AKT1; CAPRIN1; BLOC1S6; HSPA5; NFE2L2; FEZ2; HSP90AB1; CSNK1D; CSNK1E; GAK; ERBB2; SHC1; WDR1; SPAG9; WNK1; SKI; OPA1; PAFAH1B1; UBE4B; MTCH1; IST1; SCARB2; EIF4G1; GSK3B; SPEN; PTEN; DDX6; GRB2; UBB; PAK2; SNX3; NFATC4; ADNP; COPS2; PCM1; DNM2; CRK; LAMB2; PITPNA; DHX36; PLXNB2; RAB11A; TTL; XRN2; JAM3; CUX1; DAG1; DENND5A; RHOA; RBFOX2; CAMSAP2; SRRT; XRCC5; PSEN1; KDM…	0 Gray	N0	Hypo-Variable
GO:0007030	3.24e-07	Golgi organization	VMP1; BAG5; ARL1; GORASP2; RAB2A; SEC23IP; DNM2; SEC16A; NPLOC4; TMED10; YWHAZ; OPTN; TMED3; TMED2; GOLPH3; CSNK1D; TMED9; GOLGA2; MAPK1; GAK; SURF4; TBC1D20; RAB1A; USO1; LMAN2; CSNK1A1; CAMSAP2; GOLGB1; GBF1; CDC42	0 Gray	N0	Hypo-Variable
GO:0048194	6.03e-09	Golgi vesicle budding	CD59; VAPA; SEC23IP; MCFD2; SEC16A; SEC31A; TMED10; CNIH1; TMED2; GOLPH3; CSNK1D; TMED9; GOLGA2; TBC1D20; PPP6C; CUL3; RAB1A; SEC13; SEC24D; USO1; MIA3; PPP6R1; SAR1A; TFG; GBF1	0 Gray	N0	Hypo-Variable
GO:0048193	4.02e-18	Golgi vesicle transport	CAPZB; SNX1; GOLPH3; DYNLL1; SEC23IP; ACTR10; ARL1; SPTAN1; DYNLL2; CD59; RAB6A; VAPA; ERGIC1; MIA3; RAB2A; TMED9; LMAN2; DNM2; DCTN2; SEC16A; DCTN1; DCTN4; TMED10; CNIH1; OPTN; TMED3; TMED2; ARF3; VPS35L; ARF1; DYNC1I2; CSNK1D; ARF5; ARF4; GOLGA2; RAB10; GAK; SEC31A; COPG1; PPP6C; AP3D1; SURF4; CUL3; COPZ1; MCFD2; COPA; SCAMP3; RAB1A; KDELR2; SEC13; RABEP1; VAMP3; VCP; CUX1; USO1; LAMP1; DYNC1H1…	0 Gray	N0	Hypo-Variable
GO:0036230	2.91e-14	granulocyte activation	KARS; CYB5R3; RAB14; ACTR10; SPTAN1; ANO6; HSPA8; PSMD1; RAB6A; PSMD3; PSMD2; GDI2; FAF2; DDOST; VPS35L; CYFIP1; DNAJC5; GYG1; IQGAP1; DYNLL1; XRCC6; HUWE1; CCT8; VAPA; CAND1; CCT2; XRCC5; PSEN1; RAC1; CAP1; ATP6AP2; HSP90AB1; RAB18; PSMD6; MAPK1; DNAJC13; SRP14; RAB10; PSMC2; SURF4; PKM; MLEC; YPEL5; RAB7A; CD59; RAB5C; RAB5B; KPNB1; VCL; AP2A2; VCP; PSMB7; ERP44; LAMTOR1; LAMP2; LAMP1; DYNC1H1;…	0 Gray	N0	Hypo-Variable
GO:0060322	0.00340373	head development	MMP14; KDM1A; YWHAQ; BAG6; RYK; CRKL; PCM1; RAB3GAP1; PRKDC; CTNNB1; ANP32B; ATP5PB; CTNND1; SMARCA1; SEC16A; CRK; THRA; RAF1; RHOA; DYNLL1; XRCC6; RERE; PEBP1; SDF4; GNAI3; CALM3; CALM1; SUN2; SKI; DNAJB1; UBE3A; ASPH; GNG12; ARF4; MAPKAP1; RAB18; CSNK1D; CSNK1E; HSPA5; ANKRD11; HNRNPD; TRA2B; YWHAE; PLXNB2; XRN2; CNP; PTEN; RTN4; MTPN; LRP1; NUMB; GART; EP300; PAFAH1B1; CSNK2A2; ATIC; ATP6AP2; …	0 Gray	N0	Hypo-Variable
GO:0035685	0.0286716	helper T cell diapedesis	CRK; CRKL	0 Gray	N0	Hypo-Variable
GO:0007599	0.0289521	hemostasis	CAPZB; HDAC2; ACTG1; KDM1A; ANO6; CD59; CBX5; RAF1; YWHAZ; NFE2L2; MAPK1; H3F3B; COL1A2; AP3B1; ANXA5; ANXA7; RAC1; VCL; GNB1; PRKAR1A; GNA12; CAPZA2; CAPZA1; GNAQ; GNAS; MFN2; PRKACA; GNA11; ACTB; CDC42	0 Gray	N0	Hypo-Variable
GO:0046700	0.00636036	heterocycle catabolic process	GIGYF2; ELAVL1; FXR1; LARP1; PRKAG1; PABPC1; RPLP1; HSPA8; YTHDF3; AKT1; UPF1; RNH1; CNOT1; YTHDF2; NCOR1; MAPKAPK2; DHX36; LRPPRC; YWHAZ; SMG7; TNPO1; THRAP3; CSDE1; NFE2L2; RPL27; HNRNPU; ETF1; HBS1L; HNRNPM; YWHAB; CNOT2; NCBP2; HNRNPC; HNRNPD; ZC3H14; PKM; DHX9; GSPT1; XRN2; CNP; HNRNPA0; KPNB1; VCP; MGAT1; SET; SND1; ALDOA; FBH1; SYNCRIP; DIS3; ARNT; PPP2CA; CNOT7; EIF4G1; SERBP1; GPX1; MTRE…	0 Gray	N0	Hypo-Variable
GO:0046483	0.0300345	heterocycle metabolic process	RNF10; HSPA5; PRKAG1; HSPA8; SRSF10; SMG7; NCBP2; SUPT5H; PPP4C; PRNP; SUMO1; ZC3H13; ZC3H15; ZC3H14; KDM2A; HBS1L; DHX8; DHX9; GPAT4; ZMYM4; NUP98; SP1; FXR1; SMARCD2; OPA1; CCND1; MAX; DDX42; EIF2A; PTEN; ATMIN; CTBP1; TSN; EIF2AK2; ELAVL1; UBE2D3; GTF3C1; IMPAD1; CCT8; BMS1; CSDE1; CCT2; CCT3; CCT7; CCT4; CCT5; H3F3B; CUX1; GART; RPRD2; DNAJC8; ERLIN1; ERLIN2; PSMD14; TOP1; GPX1; SLC35B2; SERB…	0 Gray	N0	Hypo-Variable
GO:0016570	0.00636551	histone modification	KDM1A; HDAC2; MSL1; HDAC7; SMAD4; HUWE1; USP7; CTNNB1; BRD4; WDR82; SKI; TRIP12; SET; CHD4; HCFC1; SKP1; ASXL1; ATXN7L3; MAP3K7; USP22; SAP18; KDM2A; DDB1; MORF4L2; MTA2; ZMPSTE24; PRMT2; WAC; UBE2E1; KDM3B; BAZ1B; RTF1; SART3; LMNA; EP300; RNF20; SETD7; TAF7; SNW1; SUPT6H; UBE2A; NAA50; RBBP7; H2AFY; RBBP4; SETD3; MORF4L1; EID1; PWP1; CTBP1; BAP1; CREBBP	0 Gray	N0	Hypo-Variable
GO:0042592	0.00026603	homeostatic process	DYNLL1; ACTG1; ADD1; TMCO1; HSPA9; AKT1; ATP2C1; SMG7; CALM3; CALM1; NFE2L2; PARK7; ATP6AP1; JAM3; THRA; HSP90AB1; CCDC47; CUL1; ISCU; SOD1; P4HB; WNK1; OPA1; PTGES3; EIF4G1; UBB; NUCKS1; ACTB; NRDC; ADNP; ATP2A2; ANO6; HSP90B1; NCSTN; PRNP; SFXN3; XRCC5; DHX36; XRCC6; CCT8; UBAP2L; ASXL1; CCT3; RAC1; CCT7; CCT4; CCT5; RAB11A; TBC1D20; TFE3; TNKS2; RAB7A; DLD; SART3; SLC39A6; SLC39A7; UBE2K; RBFO…	0 Gray	N0	Hypo-Variable
GO:0009755	0.0292099	hormone-mediated signaling pathway	CTNNB1; DAB2; SMARCA4; NCOR2; NCOR1; NCOA4; RAN; PARK7; UBE3A; THRA; CNOT2; CNOT1; NR3C1; THRAP3; PRMT2; SAFB; RXRA; RHOA; EP300; YAP1; TAF7; DNAJA1; RBFOX2; CALR	0 Gray	N0	Hypo-Variable
GO:0002252	5.27e-13	immune effector process	DYNLL1; ACTG1; MLEC; BRK1; IST1; VPS35L; MAP3K7; ATP6AP2; HSP90AB1; ZMPSTE24; DHX9; HUWE1; WDR1; RAB5B; HSPA8; UBR4; SOCS5; GRB2; DDX1; PSMD3; COPB1; ACTB; KDELR1; GBF1; CYB5R3; SNX6; SPTAN1; LSM14A; RAB6A; SERINC3; NCSTN; DNAJC13; CRK; XRCC5; DHX36; XRCC6; YPEL5; CCT8; CCT2; ADAR; CAP1; SRP14; SURF4; PKM; RAB7A; CAB39; ARPC3; ARPC2; FAF2; ARPC4; GDI2; RHOA; PDAP1; RNF216; SUPT6H; TOLLIP; AP1G1; …	0 Gray	N0	Hypo-Variable
GO:0006955	5.2e-11	immune response	DYNLL1; ACTG1; CRKL; SUMO1; HSPA8; BRK1; IST1; DEGS1; HUWE1; CALM3; CALM1; VPS35L; PARK7; PRNP; MAP3K7; ATP6AP2; HSP90AB1; DNAJC13; DHX9; MLEC; SHC1; RAB5C; RAB5B; JAK1; UBR4; SOCS5; SYNCRIP; GRB2; DDX1; PSMD3; UBC; COPB1; ACTB; KDELR1; GBF1; PAK2; CYB5R3; SNX6; SPTAN1; LSM14A; RAB6A; HSP90B1; NCSTN; YTHDF2; PNMA1; CRK; XRCC5; MAPKAPK2; DHX36; XRCC6; YPEL5; CCT8; NONO; ADAR; CAP1; PPP6C; TFE3; SR…	0 Gray	N0	Hypo-Variable
GO:0002429	0.000104737	immune response-activating cell surface receptor signaling pathway	PTK2; BAG6; ACTG1; CRKL; BRK1; CRK; CYFIP1; RAF1; NCKAP1; WASF2; PSEN1; PRNP; MAP3K7; HSP90AB1; MAPK1; RAC1; ARPC3; ARPC2; WNK1; ARPC4; WIPF2; EP300; TAB2; ABI1; STOML2; GRB2; PRKACA; CREBBP; HSP90AA1; ACTB; ACTR3; ACTR2; PAK2; CDC42	0 Gray	N0	Hypo-Variable
GO:0002757	0.000107504	immune response-activating signal transduction	PTK2; BAG6; ACTG1; CRKL; SEC14L1; HSP90B1; RIPK1; ANKRD17; CRK; NPLOC4; RAF1; MAPKAPK2; NCKAP1; WASF2; PSEN1; UBQLN1; PRNP; MAP3K7; HSP90AB1; HSPD1; MAPK1; PJA2; LSM14A; WDFY1; RAC1; ARPC3; ARPC2; WNK1; ARPC4; WIPF2; CYFIP1; EP300; BRK1; TAB2; ABI1; STOML2; GRB2; PRKACA; CREBBP; UBB; UBC; HSP90AA1; ACTB; ACTR3; ACTR2; PAK2; CDC42	0 Gray	N0	Hypo-Variable
GO:0002768	1.34e-05	immune response-regulating cell surface receptor signaling pathway	PTK2; BAG6; ACTG1; CRKL; BRK1; CRK; RAF1; NCKAP1; CALM3; WASF2; CALM1; PSEN1; PRNP; MAP3K7; HSP90AB1; MAPK1; SHC1; RAC1; ARPC3; ARPC2; WNK1; ARPC4; WIPF2; HSP90AA1; CYFIP1; EP300; PPP3CB; TAB2; ABI1; STOML2; GRB2; PRKACA; CREBBP; PPP3CA; ACTB; ACTR3; ACTR2; PAK2; CDC42	0 Gray	N0	Hypo-Variable
GO:0002433	2.55e-07	immune response-regulating cell surface receptor signaling pathway involved in phagocytosis	BRK1; PTK2; CYFIP1; ACTG1; WASF2; RAC1; ARPC3; ARPC2; ABI1; ARPC4; HSP90AB1; MAPK1; GRB2; WIPF2; HSP90AA1; CRK; ACTB; ACTR3; ACTR2; NCKAP1; CDC42	0 Gray	N0	Hypo-Variable
GO:0002764	2.02e-05	immune response-regulating signaling pathway	PTK2; BAG6; ACTG1; CRKL; SEC14L1; HSP90B1; RIPK1; ANKRD17; CRK; NPLOC4; RAF1; MAPKAPK2; NCKAP1; WDFY1; CALM3; WASF2; CALM1; PSEN1; UBQLN1; PRNP; MAP3K7; HSP90AB1; HSPD1; MAPK1; PJA2; LSM14A; SHC1; RAC1; ARPC3; ARPC2; WNK1; ARPC4; WIPF2; HSP90AA1; CYFIP1; EP300; ACTB; BRK1; TAB2; ABI1; STOML2; GRB2; PRKACA; CREBBP; UBB; UBC; PPP3CA; PPP3CB; ACTR3; ACTR2; PAK2; CDC42	0 Gray	N0	Hypo-Variable
GO:0098657	4.5e-07	import into cell	FKBP15; ACTG1; BRK1; DAB2; CANX; MRC2; CALM3; CALM1; PARK7; PRNP; HSP90AB1; CSNK1E; CLINT1; TOR1A; RAB5C; RAB5B; SCARB2; PTEN; GRB2; MAPK1; ACTB; SNX3; SNX1; ANO6; HSP90B1; CLTA; CLTC; DNM2; CRK; AP2B1; NCKAP1; HSPH1; CAP1; SNX33; RAB7A; ARPC3; ARPC2; RHOQ; ARPC4; SLC39A6; HNRNPK; ACTR3; ACTR2; TSG101; FNBP1; PI4KB; RALBP1; AP2A2; SNX17; SNX12; ARF1; ARF6; SNX18; TM9SF4; DNM1L; RABEP1; RAB14; RAB…	0 Gray	N0	Hypo-Variable
GO:0045087	0.0235808	innate immune response	ACTG1; SUMO1; SEC14L1; PRDX1; PRKDC; RIPK1; TAB2; ANKRD17; USP14; CRK; NPLOC4; RAF1; MAPKAPK2; DHX36; XRCC6; CREBBP; OPTN; CALCOCO2; NONO; XRCC5; ADAR; UBQLN1; MAP3K7; CDC37; HSP90AB1; HSPD1; PPP6C; JAK1; PJA2; CNOT7; LSM14A; SERINC3; ANXA1; DHX9; WDFY1; SYNCRIP; NUB1; UBE2K; HSP90B1; LAMP1; EP300; CAPZA2; CAPZA1; TOLLIP; VPS26B; AP1G1; EIF2AK2; SEC61A1; VAMP3; PRKACA; DDX1; UBB; UBC; IPO7; CHID1…	0 Gray	N0	Hypo-Variable
GO:0051701	0.00919464	interaction with host	SNX3; TSG101; CHMP4B; ITGA5; VAPA; CTNNB1; IST1; CTNND1; CHMP3; GRB2; DDB1; RAB7A; RRAGA; P4HB; KPNB1; RXRA; DAG1; LAMP1; SCARB2; EIF2AK2; EIF2AK4; TCP1; KPNA4; KPNA3; PPIA	0 Gray	N0	Hypo-Variable
GO:0051702	0.00030244	interaction with symbiont	DDB1; TBC1D20; CALM3; CALM1; SP1; EIF2AK4; VAPA; GPX1; HSPD1; SNW1; CFL1; NUCKS1; EP300; SMARCA4; PPIB	0 Gray	N0	Hypo-Variable
GO:0035722	2.23e-06	interleukin-12-mediated signaling pathway	CAPZA1; P4HB; PPIA; ARF1; SOD1; MSN; TCP1; HNRNPA2B1; CFL1; JAK1; PAK2; PITPNA; HSPA9; HNRNPF; CDC42	0 Gray	N0	Hypo-Variable
GO:0044419	3.24e-31	interspecies interaction between organisms	DYNLL1; SND1; SUMO1; HSPA8; IST1; RBM15B; FURIN; SF3B2; CALM3; CALM1; RAN; NFE2L2; EIF3B; MAP3K7; HSP90AB1; TBC1D20; PTBP1; CUL1; DHX9; SHC1; NUP98; SP1; P4HB; GBF1; BRD4; BRD2; UBR4; SYNCRIP; SCARB2; EIF4G1; SPEN; DDX6; KPNA4; KPNA3; UBB; UBC; COPB1; MAPK1; RNF216; OSBP; PAK2; SNX3; PABPC1; ITGA5; HTATSF1; XRCC5; AP2B1; NCKAP1; XRCC6; WDR48; DENR; ADAR; UBE3A; DERL1; GRB2; PCBP1; UBP1; RAB7A; NU…	0 Gray	N0	Hypo-Variable
GO:0006886	2.83e-21	intracellular protein transport	NCBP2; HSPA4; HSPA8; AKT1; ANP32B; SEC23IP; LEPROT; RBM15B; TMED10; HUWE1; SMG7; AHCYL1; RAN; PARK7; PRNP; TNPO2; ERBB2; SYMPK; RAB5C; RAB5B; ERLEC1; SH3GLB1; SEC24D; VPS35; NUCB1; CSNK2A2; MBTPS1; SCARB2; ARCN1; GSK3B; KPNA4; KPNA3; UBB; UBC; COPB1; COPB2; UQCRC2; SNX1; SNX6; PCM1; UBE2D2; RAB6A; SEC62; SEC63; DHX38; CLTA; UBE2L3; CLTC; SEC16A; COPZ1; SRSF4; SRSF1; SRSF3; XPO6; U2AF2; CLSTN1; RA…	0 Gray	N0	Hypo-Variable
GO:0030522	0.00258873	intracellular receptor signaling pathway	CRKL; SEC14L1; CTNNB1; ANKRD17; DAB2; NPLOC4; SMARCA4; NCOR2; NCOR1; NCOA4; RAN; PARK7; UBE3A; MAP3K7; THRA; CNOT2; CNOT1; LSM14A; NR3C1; THRAP3; PRMT2; SAFB; RXRA; SNW1; RHOA; EP300; YAP1; TAF7; DNAJA1; RBFOX2; TAB2; CALR; ASXL1; UBB; UBC	0 Gray	N0	Hypo-Variable
GO:0035556	0.00333224	intracellular signal transduction	GOLPH3; RYK; CRKL; SPAG9; BRK1; AKT1; LEPROT; HACD3; ATP2C1; EIF4EBP2; PEBP1; CALM3; CALM1; NFE2L2; PPP4C; PRNP; MAP3K7; ATP6AP2; HSP90AB1; PTBP1; CUL1; PIP4K2B; ERBB2; LARP1; ARHGEF12; SHC1; RAB5C; RAB5B; TRIM44; P4HB; WNK1; VAPA; OPA1; BRD4; PAFAH1B1; CSNK2A2; CSNK2A1; URI1; SOCS5; DNAJA1; PPP2CA; PPP2CB; GSK3B; PTEN; GRB2; DDX1; UBB; UBC; MAPK1; GBF1; PAK2; TSG101; FBXW11; NFATC4; ADNP; ATP2A2…	0 Gray	N0	Hypo-Variable
GO:0030518	0.00168497	intracellular steroid hormone receptor signaling pathway	CTNNB1; DAB2; SMARCA4; NCOR2; NCOR1; NCOA4; RAN; PARK7; UBE3A; CNOT2; CNOT1; NR3C1; THRAP3; PRMT2; SAFB; RHOA; EP300; YAP1; TAF7; DNAJA1; RBFOX2; CALR	0 Gray	N0	Hypo-Variable
GO:0046907	1.14e-31	intracellular transport	DYNLL1; LRPPRC; SOD1; HSPA4; PRKAG1; SPAG9; HSPA8; ERGIC1; AKT1; CDC37; ANP32B; SRSF10; SEC23IP; LEPROT; DAB2; RBM15B; TMED10; HUWE1; BLOC1S6; SMG7; ACTR2; AHCYL1; CALM3; CALM1; RAN; NUCB1; PARK7; WASHC5; PRNP; CSNK1D; GAK; CORO1C; CUL3; ERBB2; DHX9; SYMPK; RAB5C; RAB5B; LMAN2; ERLEC1; GBF1; SH3GLB1; SEC24D; LAMTOR1; OPA1; VPS35; NUP98; PAFAH1B1; CSNK2A2; YIPF5; SNRPD3; MBTPS1; SCARB2; KIF1C; ARC…	0 Gray	N0	Hypo-Variable
GO:0097193	0.00752654	intrinsic apoptotic signaling pathway	KDM1A; NFATC4; RPS27L; BAG5; SERINC3; PRKDC; AKT1; MCL1; BAG6; GPX1; NONO; NFE2L2; PARK7; UBQLN1; BCLAF1; HNRNPK; DNAJC10; CUL1; CUL3; SOD1; ERP29; P4HB; SNW1; OPA1; TMBIM6; EP300; FBH1; URI1; UBE2K; DNAJA1; TNFRSF1A; CUL4A; UBB; DNM1L; USP47	0 Gray	N0	Hypo-Variable
GO:0008631	0.00814999	intrinsic apoptotic signaling pathway in response to oxidative stress	UBQLN1; SOD1; NONO; NFE2L2; P4HB; BAG5; GPX1; AKT1; MCL1; PARK7	0 Gray	N0	Hypo-Variable
GO:0036498	0.00168497	IRE1-mediated unfolded protein response	DCTN1; ADD1; HSPA5; SRPRA; PDIA6; SEC31A; SSR1; SERP1; MYDGF; BFAR; LMNA; HDGF; CTDSP2; SHC1	0 Gray	N0	Hypo-Variable
GO:0075522	0.00545099	IRES-dependent viral translational initiation	EIF3A; PTBP1; DENR; EIF3B; SSB	0 Gray	N0	Hypo-Variable
GO:0097581	0.0150113	lamellipodium organization	CAPZB; SNX1; GOLPH3; CYFIP1; WASF2; RAC1; ARPC2; ABI1; VCL; BRK1; CORO1C; DNM2; NCKAP1; CDC42	0 Gray	N0	Hypo-Variable
GO:0019045	0.0355923	latent virus replication	HCFC1; NUCKS1	0 Gray	N0	Hypo-Variable
GO:0045321	1.02e-07	leukocyte activation	DYNLL1; MLEC; AKT1; HUWE1; VPS35L; PRNP; ATP6AP2; HSP90AB1; ERBB2; HSPA8; RAB5C; RAB5B; UBR4; SOCS5; IST1; GRB2; PSMD3; COPB1; KDELR1; PAK2; MMP14; CYB5R3; SNX6; SPTAN1; ANO6; RAB6A; NCSTN; NDRG1; XRCC5; XRCC6; YPEL5; CCT8; HSPH1; CCT2; CAP1; SRP14; PJA2; SURF4; PKM; RAB7A; CAB39; FAF2; GDI2; RHOA; PDAP1; SUPT6H; TOLLIP; PSMD14; PSMD11; PSMD13; PSMD12; PPIA; EIF2AK4; ACTR2; BAG6; DYNC1H1; VAPA; P…	0 Gray	N0	Hypo-Variable
GO:0002366	1.51e-11	leukocyte activation involved in immune response	DYNLL1; HSPA8; IST1; HUWE1; VPS35L; ATP6AP2; HSP90AB1; MLEC; RAB5C; RAB5B; AP1G1; UBR4; SOCS5; COPB1; CYB5R3; SNX6; SPTAN1; ANO6; RAB6A; NCSTN; XRCC5; XRCC6; YPEL5; CCT8; CCT2; CAP1; SRP14; SURF4; PKM; RAB7A; CAB39; FAF2; GDI2; RHOA; PDAP1; SUPT6H; TOLLIP; DNAJC5; PSMD11; PSMD13; PSMD12; PPIA; LAMTOR1; DYNC1H1; VAPA; PSEN1; RAB18; NDFIP1; MAPK1; RAB10; RAB14; CD59; ERP44; LAMP2; LAMP1; DEGS1; EIF…	0 Gray	N0	Hypo-Variable
GO:0043299	4.19e-14	leukocyte degranulation	CAB39; CYB5R3; RAB14; ACTR10; SPTAN1; ANO6; HSPA8; PSMD1; RAB6A; PSMD3; PSMD2; GDI2; FAF2; DDOST; VPS35L; CYFIP1; DNAJC5; GYG1; IQGAP1; DYNLL1; XRCC6; HUWE1; CCT8; VAPA; PSMD14; CAND1; CCT2; XRCC5; PSEN1; RAC1; CAP1; ATP6AP2; HSP90AB1; RAB18; PSMD6; MAPK1; DNAJC13; SRP14; RAB10; PSMC2; SURF4; PKM; MLEC; YPEL5; RAB7A; CD59; RAB5C; RAB5B; KPNB1; VCL; AP2A2; VCP; PSMB7; ERP44; LAMTOR1; LAMP2; LAMP1;…	0 Gray	N0	Hypo-Variable
GO:0002443	2.77e-11	leukocyte mediated immunity	DYNLL1; HSPA8; IST1; VPS35L; MAP3K7; ATP6AP2; HSP90AB1; HUWE1; WDR1; RAB5B; AP1G1; UBR4; DDX1; PSMD3; COPB1; KDELR1; CYB5R3; SNX6; SPTAN1; ANO6; RAB6A; NCSTN; CRK; XRCC5; DHX36; XRCC6; YPEL5; CCT8; CCT2; CAP1; SRP14; SURF4; PKM; RAB7A; CAB39; FAF2; GDI2; RHOA; PDAP1; SUPT6H; TOLLIP; DNAJC5; PSMD11; PSMD13; PSMD12; PPIA; LAMTOR1; DYNC1H1; VAPA; PSEN1; MLEC; RAB18; NDFIP1; MAPK1; RAB10; RAB14; CD59…	0 Gray	N0	Hypo-Variable
GO:0034389	0.0031698	lipid droplet organization	SPART; RAB3GAP1; FAF2; RAB18; TBC1D20; PPIA	0 Gray	N0	Hypo-Variable
GO:0051668	0.00993888	localization within membrane	VPS35; MIA3; CRKL; RAC1; RAB1A; SEC13; CLSTN1; RAB11A; SEC24D; CLIP1; TBC1D20; RER1; DAG1; NUMB; DNM2; SAR1A; AP3D1; AP2B1; SEC31A; MESD	0 Gray	N0	Hypo-Variable
GO:0032802	0.0119219	low-density lipoprotein particle receptor catabolic process	FURIN; CLTA; AP2B1; CLTC; AP2A2	0 Gray	N0	Hypo-Variable
GO:0032799	0.0183409	low-density lipoprotein receptor particle metabolic process	HNRNPK; CLTA; CLTC; AP2A2; AP2B1; FURIN	0 Gray	N0	Hypo-Variable
GO:0007041	0.00326315	lysosomal transport	AP3B1; TSG101; RAB7A; VPS35; NCOA4; VPS39; AP1G1; ARF1; HSPA8; HGS; AP3M1; VCP; GAK; LAMP2; LAMP1; SCARB2; CHMP3; AP3D1	0 Gray	N0	Hypo-Variable
GO:0016236	4.5e-07	macroautophagy	TSG101; VMP1; CAPNS1; SNX6; DYNLL2; PRKAG1; CHMP4B; EI24; AKT1; CHMP3; DYNLL1; VDAC1; GNAI3; OPTN; WDR45B; UBQLN2; SUPT5H; PSEN1; UBQLN1; MAP3K7; CDC37; WIPI2; SPTLC1; MAP1LC3B; RRAGA; PIP4K2B; LARP1; RAB7A; BNIP3L; RAB3GAP1; RAB1A; NBR1; WAC; HGS; SH3GLB1; VCP; ATG13; LAMP2; VPS35; VPS26A; EXOC4; VPS26B; FEZ2; ATP6V1E1; LAMTOR1; MFN2; PRKACA; POLDIP2; ATP6V0E1; CALCOCO2	0 Gray	N0	Hypo-Variable
GO:0009059	0.0257962	macromolecule biosynthetic process	RNF10; HSPA5; SUMO1; HSPA8; SRSF10; SMG7; NCBP2; SUPT5H; PRNP; ZC3H15; TMEM59; KDM2A; HBS1L; DHX9; ZMYM4; NUP98; WIPI2; SP1; FXR1; SERP1; SMARCD2; DHX29; CCND1; MAX; EIF2A; PTEN; ATMIN; CTBP1; TSG101; FBXW11; ELAVL1; RPS27L; LSM14A; UBE2D3; GTF3C1; CCT8; CCT2; CCT3; CCT7; CCT4; CCT5; H3F3B; CUX1; RPRD2; ZDHHC5; ERLIN1; ERLIN2; ZDHHC8; TOP1; EIF4A2; GIGYF2; SMAD4; SMAD5; SMAD2; BCLAF1; RTRAF; TAF1…	0 Gray	N0	Hypo-Variable
GO:0009057	1.78e-24	macromolecule catabolic process	LRPPRC; HSPA5; SUMO1; HSPA8; AKT1; DAB2; USP22; FURIN; SMG7; NCBP2; DNAJB12; NFE2L2; PARK7; FBH1; HSP90AB1; CSNK1D; CSNK1E; CAPN2; HBS1L; CUL1; CUL3; DHX9; HUWE1; SYNCRIP; ERLEC1; SH3GLB1; UBE2R2; FXR1; LRP1; CSNK2A2; CSNK2A1; UBR4; SOCS5; UBE4B; PPP2CA; CNOT7; EIF4G1; PPP2CB; GSK3B; PTEN; DDX6; UBB; UBC; RNF216; RNF213; SNX3; SNX1; NRDC; ELAVL1; YME1L1; PABPC1; UBE2D2; UBE2D3; HSP90B1; YTHDF3; Y…	0 Gray	N0	Hypo-Variable
GO:0033036	5.32e-20	macromolecule localization	SNX33; YWHAQ; DYNLL1; LRPPRC; CRKL; HSPA4; SUMO1; TSG101; HSPA8; CCT7; AKT1; ANP32B; KEAP1; SEC23IP; LEPROT; DAB2; CCT5; RBM15B; CANX; TMED10; HUWE1; SMG7; AHCYL1; CALM3; CALM1; RAN; PAFAH1B1; PARK7; WASHC5; ATP6AP1; HSP90AB1; CSNK1D; CSNK1E; TMEM59; GAK; LZTS2; CORO1C; DNAJC13; ERBB2; DHX9; SYMPK; SCAMP3; RAB5C; NUP98; WIPI2; ERLEC1; GBF1; SH3GLB1; AP3M1; SEC24D; SERP1; LAMTOR1; GUK1; VAPA; NMT1…	0 Gray	N0	Hypo-Variable
GO:0043170	3.08e-14	macromolecule metabolic process	GOLPH3; RNF10; RYK; CRKL; PRKAG1; CHD8; SUMO3; HSPA8; SBF1; TRPC4AP; ANP32B; SRSF10; CPQ; MDH2; RNF11; SMG7; HSPA5; ATXN7L3; SUPT5H; PPP4C; PRNP; SUMO1; ZC3H13; RNF115; ZC3H15; ZC3H14; TMEM59; KDM2A; HBS1L; BFAR; DHX8; DHX9; ZMYM4; NUP98; WIPI2; SP1; FXR1; SERP1; SMARCD2; DHX29; UBE4B; CCND1; MAX; DDX42; EIF2A; PTEN; ATMIN; CTBP1; MMP14; FBXW11; ELAVL1; RPS27L; LSM14A; UBE2D2; UBE2D3; HSP90B1; GT…	0 Gray	N0	Hypo-Variable
GO:0043412	1.32e-12	macromolecule modification	RNF10; RYK; CRKL; PRKAG1; SUMO3; SBF1; TRPC4AP; PPP4R3B; RNF11; HSPA5; PPP4C; PRNP; SUMO1; ZC3H13; RNF115; TMEM59; KDM2A; WIPI2; SERP1; UBE4B; CCND1; EIF2A; PTEN; CTBP1; TSG101; FBXW11; UBE2D2; ITGA5; HSP90B1; TTC3; WDR48; JAK1; SENP6; CUX1; ANAPC5; ZDHHC5; CSNK1A1; ERLIN2; ZDHHC8; PSMD11; PSMD13; PSMD12; GPX1; CDC42; SMAD4; SMAD5; SMAD2; PRKDC; MKRN1; RTRAF; RHOA; ASPH; CDC37; DDB1; SETX; RAB6A;…	0 Gray	N0	Hypo-Variable
GO:0051651	0.00837911	maintenance of location in cell	OS9; HSPA5; SKP1; TMSB4X; PARK7; GOLPH3; HNRNPU; AKT1; TMSB10; RER1; DAG1; KDELR2; SUN2; KDELR1; PAFAH1B1	0 Gray	N0	Hypo-Variable
GO:0035437	0.00844611	maintenance of protein localization in endoplasmic reticulum	OS9; KDELR2; KDELR1; RER1; HSPA5	0 Gray	N0	Hypo-Variable
GO:0072595	0.00339176	maintenance of protein localization in organelle	OS9; HSPA5; SKP1; SUN2; PARK7; HNRNPU; AKT1; RER1; KDELR2; KDELR1	0 Gray	N0	Hypo-Variable
GO:0045185	0.00565792	maintenance of protein location	OS9; HSPA5; SKP1; TMSB4X; KDELR2; PARK7; GOLPH3; HNRNPU; AKT1; TMSB10; RER1; DAG1; G3BP2; YWHAB; SUN2; KDELR1; KEAP1	0 Gray	N0	Hypo-Variable
GO:0032507	0.00426545	maintenance of protein location in cell	OS9; HSPA5; SKP1; TMSB4X; PARK7; GOLPH3; HNRNPU; AKT1; TMSB10; RER1; DAG1; KDELR2; SUN2; KDELR1	0 Gray	N0	Hypo-Variable
GO:0033206	0.0361045	meiotic cytokinesis	ACTR3; ACTR2; WASHC5	0 Gray	N0	Hypo-Variable
GO:0022406	0.00172832	membrane docking	SNX3; DYNLL1; PCM1; MSN; DCTN2; DCTN1; BLOC1S6; TUBA1A; DYNC1I2; ESYT1; ESYT2; RAB11A; CSNK1D; CSNK1E; RAB10; YWHAG; YWHAE; RAB7A; USO1; DYNC1H1; PAFAH1B1; VAMP3; EXOC4; PRKACA; ACTR1A; HSP90AA1; CKAP5	0 Gray	N0	Hypo-Variable
GO:0090148	0.00398117	membrane fission	CORO1C; DNM1L; CHMP4B; SH3GLB1; OPA1	0 Gray	N0	Hypo-Variable
GO:0061024	8.02e-19	membrane organization	ACTG1; CRKL; HSPA4; HSPA8; AKT1; SEC23IP; DAB2; CLSTN1; TMED10; CNIH1; CALM3; CALM1; GOLGA2; GAK; CUL3; SOD1; SH3GLB1; SEC24D; SERP1; NMT1; OPA1; PAFAH1B1; TOR1AIP1; MTCH1; SCARB2; GSK3B; PTEN; GRB2; UBB; UBC; ACTB; GBF1; TMEM43; SNX3; ATP2A2; ANO6; CLTA; TOMM20; CLTC; DNM2; SEC16A; AP2B1; ANXA7; GOLPH3; NEK9; RAB11A; TBC1D20; PPP6C; SNX33; RAB7A; ARPC3; ARPC2; SEC13; ARPC4; MIA3; RHOA; ATP5F1E; …	0 Gray	N0	Hypo-Variable
GO:0033619	0.0316661	membrane protein proteolysis	BACE1; APH1A; NRDC; MBTPS1; PSEN1; NCSTN; DAG1; SNX33; HM13; FURIN	0 Gray	N0	Hypo-Variable
GO:1902850	0.00715696	microtubule cytoskeleton organization involved in mitosis	ZNF207; MAP4; NUMA1; RAN; KIF3B; CHMP4B; KPNB1; HNRNPU; RAB11A; PDCD6IP; VCP; CHMP3; GOLGA2; SUN2; SBDS; CLTC; DYNC1H1; DCTN2; RHOA; DCTN1; PAFAH1B1	0 Gray	N0	Hypo-Variable
GO:0051012	0.0286716	microtubule sliding	PAFAH1B1; MAP4	0 Gray	N0	Hypo-Variable
GO:0007018	0.00227606	microtubule-based movement	DYNLL1; LRPPRC; KTN1; ACTR10; ARL8B; PCM1; HSPA8; RAB6A; MAP4; DCTN1; AP3B1; BLOC1S6; TNPO1; OPA1; KIF3B; DYNC1I2; HNRNPU; COPG1; AP3D1; SOD1; RAB1A; KPNB1; AP3M1; LAMP1; DYNC1H1; PAFAH1B1; RAB21; KIF1C; SUN2; UBB; DYNLL2; ACTR3; ACTR2; CDC42	0 Gray	N0	Hypo-Variable
GO:0099111	0.000327063	microtubule-based transport	DYNLL1; LRPPRC; DYNLL2; ARL8B; PCM1; HSPA8; RAB6A; DCTN1; AP3B1; BLOC1S6; TNPO1; SUN2; PAFAH1B1; HNRNPU; COPG1; OPA1; SOD1; RAB1A; AP3M1; LAMP1; DYNC1H1; KIF3B; AP3D1; RAB21; KIF1C; UBB; CDC42	0 Gray	N0	Hypo-Variable
GO:0030901	0.000230241	midbrain development	MAPKAP1; YWHAQ; DYNLL1; CALM3; CNP; CALM1; YWHAE; ATP5PB; CTNNB1; CSNK1D; CSNK1E; SEC16A; ACTB; HSPA5; RYK; RHOA; CDC42	0 Gray	N0	Hypo-Variable
GO:0042776	0.00107982	mitochondrial ATP synthesis coupled proton transport	COX5B; STOML2; ATP5F1E; ATP5F1A; ATP5PB; ATP5F1C; ATP5F1B	0 Gray	N0	Hypo-Variable
GO:0007006	0.000183176	mitochondrial membrane organization	ATP5F1B; HSPA4; TOMM20; ATP5MC3; GSK3B; YWHAZ; CALM3; CALM1; YWHAQ; YWHAB; YWHAG; YWHAE; BNIP3L; CNP; NMT1; OPA1; ATP5F1E; ATP5F1A; ATP5PB; ATP5F1C; MFN2; HSP90AA1; IMMT; TFDP1	0 Gray	N0	Hypo-Variable
GO:0006839	1.44e-05	mitochondrial transport	COX5B; HSPA4; HUWE1; UBE2D3; STOML2; ATP5F1B; FBXO7; LEPROT; GSK3B; MICU1; YWHAZ; TMEM14C; PSEN1; YWHAQ; HSPD1; YWHAB; YWHAG; YWHAE; BNIP3L; ARIH2; CNP; SH3GLB1; ATG13; NMT1; OPA1; TOMM70; CSNK2A2; VPS35; ATP5F1E; ATP5F1A; ATP5PB; ATP5F1C; TOMM20; MFN2; SAE1; HSP90AA1; BAP1; UQCRC2; TFDP1; UBE2L3	0 Gray	N0	Hypo-Variable
GO:0061726	0.0113184	mitochondrion disassembly	OPTN; BNIP3L; CAMKK2; WIPI2; PARK7; WDR45B; CDC37; MFN2; ATG13; FBXO7; DNM1L; VDAC1; MAP1LC3B; CSNK2A2	0 Gray	N0	Hypo-Variable
GO:0007005	0.00162371	mitochondrion organization	YWHAQ; GOLPH3; HSPA4; HUWE1; PRDX3; UBE2D3; STOML2; AKT1; ATP5F1B; FBXO7; LEPROT; CAMKK2; ATP5MC3; GSK3B; VDAC1; YWHAZ; OPTN; WDR45B; CALM3; HCFC1; CALM1; POLDIP2; PARK7; YME1L1; SAE1; CDC37; HSPD1; DNM1L; YWHAB; MAP1LC3B; TOMM70; YWHAG; YWHAE; BNIP3L; ARIH2; CNP; WIPI2; SH3GLB1; ATG13; NMT1; OPA1; LMNA; CSNK2A2; MFN2; VPS35; ATP5F1E; EIF4G1; PPP2CB; TOMM20; ATP5F1A; ATP5PB; ATP5F1C; GPX1; NDUFS1…	0 Gray	N0	Hypo-Variable
GO:0000278	0.000119851	mitotic cell cycle	DYNLL1; AKT1; USP22; PEBP1; CALM3; CALM1; RAN; GOLGA2; CSNK1E; CUL1; ZMPSTE24; ZNF207; PRMT2; BRD4; PAFAH1B1; CCND1; MAX; EIF4G1; CCNY; PTEN; GBF1; FBXW11; RPS27L; PCM1; KHDRBS1; H2AFY; CHMP3; CLTC; DNM2; USP47; NEK9; RAB11A; PPP6C; TTL; SNX33; LZTS2; GSPT1; BUB3; UBE2E1; CSNK1D; RHOA; KIF3B; CDC27; POLDIP2; TFDP1; GIGYF2; PRKDC; FBXO7; DCTN2; DCTN1; OPTN; SKP1; ANAPC5; ARF1; PLRG1; HNRNPU; SNX18…	0 Gray	N0	Hypo-Variable
GO:0044772	4.83e-05	mitotic cell cycle phase transition	GIGYF2; PLRG1; ACVR1; RPS27L; PCM1; CHMP4B; FBXO7; KHDRBS1; PRKDC; RIPK1; AKT1; PPP3CA; FBXW11; DNM2; DCTN2; DYNLL1; DCTN1; OPTN; CALM3; CALM1; ANAPC5; TUBA1A; DYNC1I2; RAB11A; CSNK1D; CSNK1E; PPP6C; CNOT2; CNOT1; DDB1; CNOT7; YWHAG; CTDSP2; YWHAE; ANXA1; ZNF207; GSPT1; BUB3; PTEN; PRMT2; UBE2E1; PSME3; IK; DYNC1H1; BRD4; EP300; PAFAH1B1; PBX1; ANKRD17; CCND1; MAX; EIF4G1; SKP1; RPA1; CCNY; CUL1;…	0 Gray	N0	Hypo-Variable
GO:1903047	4.72e-05	mitotic cell cycle process	DYNLL1; AKT1; PEBP1; CALM3; CALM1; RAN; CSNK1D; CSNK1E; CUL1; ZMPSTE24; ZNF207; PRMT2; BRD4; PAFAH1B1; CCND1; MAX; EIF4G1; CCNY; PTEN; FBXW11; RPS27L; PCM1; KHDRBS1; H2AFY; CHMP3; CLTC; DNM2; USP47; NEK9; RAB11A; PPP6C; SNX33; LZTS2; GSPT1; BUB3; UBE2E1; RHOA; KIF3B; CDC27; TFDP1; GIGYF2; PRKDC; FBXO7; DCTN2; DCTN1; OPTN; SKP1; ANAPC5; ARF1; PLRG1; HNRNPU; SNX18; DDB1; CTDSP2; EP300; PRKACA; HSP9…	0 Gray	N0	Hypo-Variable
GO:0007052	0.00209627	mitotic spindle organization	ZNF207; MAP4; NUMA1; RAN; CHMP4B; KPNB1; HNRNPU; RAB11A; PDCD6IP; VCP; CHMP3; GOLGA2; SUN2; SBDS; CLTC; DYNC1H1; DCTN2; RHOA; DCTN1; KIF3B	0 Gray	N0	Hypo-Variable
GO:0051851	0.00695941	modification by host of symbiont morphology or physiology	SNW1; CALM3; CALM1; SP1; EIF2AK4; VAPA; TBC1D20; CFL1; NUCKS1; EP300; SMARCA4; PPIB	0 Gray	N0	Hypo-Variable
GO:0044003	0.0137367	modification by symbiont of host morphology or physiology	KPNB1; RRAGA; EIF2AK2; RXRA; VAPA; EIF2AK4; KPNA4; KPNA3; DAG1	0 Gray	N0	Hypo-Variable
GO:0035821	0.0012615	modification of morphology or physiology of other organism	EIF2AK2; RRAGA; CALM3; CALM1; SNW1; SP1; KPNB1; RXRA; VAPA; EIF2AK4; KPNA4; KPNA3; DAG1; CFL1; NUCKS1; EP300; SMARCA4; PPIB; TBC1D20	0 Gray	N0	Hypo-Variable
GO:0051817	0.000386057	modification of morphology or physiology of other organism involved in symbiotic interaction	EIF2AK2; RRAGA; CALM3; CALM1; SNW1; SP1; KPNB1; RXRA; VAPA; EIF2AK4; KPNA4; KPNA3; DAG1; CFL1; NUCKS1; EP300; SMARCA4; PPIB; TBC1D20	0 Gray	N0	Hypo-Variable
GO:0043632	7.02e-19	modification-dependent macromolecule catabolic process	RNF11; HSPA5; SUMO1; HUWE1; AKT1; DAB2; USP22; DNAJB12; NFE2L2; PARK7; HSP90AB1; CSNK1D; CSNK1E; CUL1; CUL3; ERLEC1; UBE2R2; CSNK2A2; CSNK2A1; UBR4; SOCS5; UBE4B; PPP2CB; GSK3B; PTEN; UBB; UBC; RNF216; RNF213; TSG101; FBXW11; UBE2D2; UBE2D3; HSP90B1; UBE2L3; TTC3; KEAP1; UBE3C; USP47; UBE3A; DERL1; UBXN4; OS9; BUB3; FAF2; UBE2E1; STT3B; ANAPC5; UBE2H; UBE2K; PSMB4; ERLIN1; ERLIN2; UBE2A; PSMD14; …	0 Gray	N0	Hypo-Variable
GO:0019048	0.0089099	modulation by virus of host morphology or physiology	KPNB1; RRAGA; EIF2AK2; RXRA; VAPA; EIF2AK4; KPNA4; KPNA3; DAG1	0 Gray	N0	Hypo-Variable
GO:0052192	0.0111222	movement in environment of other organism involved in symbiotic interaction	TSG101; RAB7A; CHMP4B; VAPA; IST1; CHMP3; DDB1; PPIA	0 Gray	N0	Hypo-Variable
GO:0052126	0.0125926	movement in host environment	TSG101; RAB7A; CHMP4B; VAPA; IST1; CHMP3; DDB1; PPIA	0 Gray	N0	Hypo-Variable
GO:0051028	0.000454482	mRNA transport	NUTF2; LRPPRC; NCBP2; SYMPK; DHX38; UPF1; FYTTD1; CPSF2; SRSF4; QKI; SRSF1; SRSF3; POLDIP3; U2AF2; RBM15B; HNRNPA2B1; DHX9; NUP98; HNRNPA3; SEC13; SMG7; SUPT6H; XPO7; SLU7; G3BP2; AGFG1	0 Gray	N0	Hypo-Variable
GO:0071427	0.00624184	mRNA-containing ribonucleoprotein complex export from nucleus	SRSF4; SMG7; U2AF2; SRSF1; NCBP2; SRSF3; NUP98; POLDIP3; SYMPK; SLU7; CPSF2; DHX38; UPF1; HNRNPA2B1; FYTTD1; SUPT6H; RBM15B; AGFG1	0 Gray	N0	Hypo-Variable
GO:0007275	0.0066159	multicellular organism development	RNF10; RYK; CRKL; HSPA9; GPAT4; ANP32B; BLOC1S6; SDF4; HSPA5; ZC3H13; ZMYM4; SP1; FXR1; SERP1; OPA1; UBE4B; IST1; CCND1; MAX; PTEN; MMP14; ELAVL1; LSM14A; ITGA5; IMPAD1; CSDE1; WDR48; DLD; TBC1D20; H3F3B; TTL; TMED10; CUX1; SLC39A1; GART; CAMSAP2; TOP1; GPX1; CDC42; CAPNS1; DENND5A; GIGYF2; SMAD4; SMAD5; VAPA; PRKDC; SEC16A; DCTN1; SPART; NCOA4; ARF1; ASPH; ARF6; ARF4; AP3D1; BSG; SETX; RXRA; PRK…	0 Gray	N0	Hypo-Variable
GO:1902579	0.025629	multi-organism localization	RAB7A; RAN; KPNB1; TCP1; KPNA3; UBB; UBC	0 Gray	N0	Hypo-Variable
GO:0044766	0.0291303	multi-organism transport	RAB7A; RAN; KPNB1; TCP1; KPNA3; UBB; UBC	0 Gray	N0	Hypo-Variable
GO:0036258	0.0362517	multivesicular body assembly	TSG101; CHMP4B; HGS; PDCD6IP; RAB11A; IST1; CHMP3	0 Gray	N0	Hypo-Variable
GO:0043217	0.0429979	myelin maintenance	NDRG1; AKT1; SOD1; PTEN	0 Gray	N0	Hypo-Variable
GO:0002275	1.54e-13	myeloid cell activation involved in immune response	KARS; CYB5R3; RAB14; ACTR10; SPTAN1; ANO6; HSPA8; PSMD1; RAB6A; PSMD3; PSMD2; GDI2; FAF2; DDOST; VPS35L; CYFIP1; DNAJC5; GYG1; IQGAP1; DYNLL1; XRCC6; HUWE1; CCT8; VAPA; CAND1; CCT2; XRCC5; PSEN1; RAC1; CAP1; ATP6AP2; HSP90AB1; RAB18; PSMD6; MAPK1; DNAJC13; SRP14; RAB10; PSMC2; SURF4; PKM; MLEC; YPEL5; RAB7A; CD59; RAB5C; RAB5B; KPNB1; VCL; AP2A2; VCP; PSMB7; ERP44; LAMTOR1; LAMP2; LAMP1; DYNC1H1;…	0 Gray	N0	Hypo-Variable
GO:0033028	0.0415904	myeloid cell apoptotic process	ANXA1; MAEA; ARF6; THRA; PTEN; TCP1	0 Gray	N0	Hypo-Variable
GO:0002274	2.53e-11	myeloid leukocyte activation	KARS; CYB5R3; RAB14; ACTR10; SPTAN1; ANO6; HSPA8; PSMD1; RAB6A; PSMD3; PSMD2; GDI2; FAF2; DDOST; VPS35L; NDRG1; CYFIP1; DNAJC5; GYG1; IQGAP1; DYNLL1; XRCC6; HUWE1; CCT8; VAPA; CAND1; RAB18; CCT2; XRCC5; PSEN1; RAC1; CAP1; ATP6AP2; HSP90AB1; HSPD1; PSMD6; MAPK1; DNAJC13; SRP14; RAB10; PSMC2; PJA2; SURF4; PKM; MLEC; YPEL5; RAB7A; CD59; RAB5C; RAB5B; KPNB1; VCL; AP2A2; VCP; PSMB7; ERP44; LAMTOR1; LA…	0 Gray	N0	Hypo-Variable
GO:0002444	7.29e-14	myeloid leukocyte mediated immunity	CAB39; CYB5R3; PSMB1; ACTR10; SPTAN1; ANO6; HSPA8; PSMD1; RAB6A; PSMD3; PSMD2; GDI2; FAF2; DDOST; VPS35L; CYFIP1; DNAJC5; GYG1; IQGAP1; DHX36; XRCC6; HUWE1; CCT8; VAPA; WDR1; CAND1; DYNLL1; XRCC5; PSEN1; RAC1; CAP1; ATP6AP2; HSP90AB1; RAB18; PSMD6; MAPK1; DNAJC13; SNX6; SRP14; RAB10; PSMC2; SURF4; PKM; MLEC; YPEL5; RAB7A; CD59; RAB5C; RAB5B; KPNB1; VCL; AP2A2; VCP; PSMB7; ERP44; LAMTOR1; LAMP2; L…	0 Gray	N0	Hypo-Variable
GO:0051100	0.00597641	negative regulation of binding	KDM1A; HDAC2; NFATC4; ADNP; HSPA5; TMSB4X; SUMO3; SYMPK; AKT1; DAB2; EIF2S1; DNAJB2; PARK7; SUMO1; GOLGA2; CSNK1E; TMBIM6; FBH1; PPP1CA; GSK3B; PPP3CA; ACTB; PSEN1	0 Gray	N0	Hypo-Variable
GO:0048519	1.9e-07	negative regulation of biological process	RNF10; RYK; CRKL; PRKAG1; HSPA9; HSPA8; ANP32B; SRSF10; SMG7; HSPA5; SUPT5H; PRNP; SUMO1; RNF115; ZC3H14; TMEM59; HBS1L; DHX9; FXR1; OPA1; CCND1; MAX; PTEN; CTBP1; MMP14; CAPZB; FBXW11; ELAVL1; ATP2A2; UBE2D3; HSP90B1; CSDE1; H3F3B; SNX33; TMEM127; CUX1; CSNK1A1; ERLIN2; CAMSAP2; DNAJC5; GPX1; SERBP1; EIF4A2; POLR2C; GIGYF2; SMAD4; SMAD5; SMAD2; PRKDC; RTRAF; CDC123; TRIM44; SPART; ARF1; ASPH; AR…	0 Gray	N0	Hypo-Variable
GO:0009890	0.0109925	negative regulation of biosynthetic process	SUMO1; HSPA8; SF1; CAPRIN1; DAB2; RBM15B; GIGYF2; SUPT5H; PARK7; BCLAF1; THRA; SAP18; TMEM59; HDGF; CUL3; LARP1; SHC1; SOD1; PRMT2; FXR1; FBH1; URI1; SYNCRIP; CCND1; MAX; EIF4G1; RBBP7; H2AFY; GSK3B; SPEN; UBB; UBC; CTBP1; TSG101; FBXW11; NFATC4; SNX6; COPS2; KHDRBS1; UBE2D3; YTHDF3; YTHDF2; CLTC; MTDH; SKI; DHX36; XRCC6; NONO; CHD8; USP47; H3F3B; UBP1; RBFOX2; EID1; CUX1; RHOA; TAF7; ERLIN1; ERL…	0 Gray	N0	Hypo-Variable
GO:0009895	1.62e-06	negative regulation of catabolic process	SNX3; PTK2; BAG6; ELAVL1; BAG5; PABPC1; CHMP4B; LRPPRC; ATRAID; SF3B3; USP7; AKT1; MCL1; MAPKAPK2; DHX36; FURIN; SNX12; LARP1; POLDIP2; PSEN1; HNRNPU; HSP90AB1; GOLGA2; SNRNP70; HNRNPD; ERLEC1; OS9; DHX9; RRAGA; THRAP3; HNRNPA0; WAC; USP14; USP19; CSNK2A2; CSNK2A1; SYNCRIP; HNRNPC; VPS35; EIF4G3; EIF4G2; EIF4G1; FEZ2; AZIN1; TAB2; PARK7	0 Gray	N0	Hypo-Variable
GO:0043086	0.0290161	negative regulation of catalytic activity	TSG101; FKBP15; SNX6; MARF1; BAG5; PRNP; FBXO7; PRDX3; MLLT1; GGNBP2; AKT1; SMPD1; RNH1; USP47; OAZ1; GNAI2; GNAI3; FURIN; PEBP1; SET; TMED2; CAND1; RAF1; ADAR; GMFB; HNRNPU; IQGAP1; CAST; YWHAG; YWHAE; ANXA1; SOCS5; WNK1; ANXA5; FAF2; ARL6IP1; PARK7; PRKAR1A; USP14; TMBIM6; CSNK2A1; URI1; TAF7; DNAJA1; GNAQ; RTRAF; CORO1C; PPP2CA; HNRNPR; OAZ2; H2AFY; ROCK2; GSK3B; GPX1; PTEN; GSTP1; UBE2Z; PICA…	0 Gray	N0	Hypo-Variable
GO:0010648	0.0153749	negative regulation of cell communication	HSPA5; KDM1A; AKT1; LEPROT; DAB2; PEBP1; CALM3; CALM1; NFE2L2; PARK7; PRNP; STRAP; RNF115; CUL3; ERBB2; OPA1; PAFAH1B1; CSNK2A2; CSNK2A1; URI1; SOCS5; DNAJA1; GLG1; PPP2CA; PPP2CB; GSK3B; PTEN; GRB2; UBB; UBC; RNF213; MMP14; FBXW11; NFATC4; ADNP; TMEM127; YTHDF2; DNM2; VASN; SKI; NONO; RAF1; USP47; BICC1; LZTS2; RAB7A; PSME3; DAG1; RHOA; CSNK1A1; GPX1; ADGRA2; EIF3A; PSEN1; GGNBP2; TSG101; HDAC7;…	0 Gray	N0	Hypo-Variable
GO:0060548	0.00304858	negative regulation of cell death	HSPA5; HSPA9; AKT1; DAB2; NFE2L2; PARK7; PRNP; HSP90AB1; GLO1; SHC1; SOD1; OPA1; CSNK2A2; CSNK2A1; URI1; DNAJA1; EIF4G1; GSK3B; PTEN; UBB; UBC; PAK2; NFATC4; ADNP; YME1L1; ITGA5; HSP90B1; MTDH; AP2B1; NONO; RAF1; USP47; GOLPH3; RHOA; DNAJC5; GPX1; UBE2Z; MYDGF; KDM1A; HDAC2; BAG6; BAG5; SMAD4; PRKDC; FBXO7; GNAI2; GNAI3; SET; PSEN1; ARF4; CAST; HNRNPK; DDB1; SETX; BNIP3L; ARL6IP1; BFAR; YAP1; MAE…	0 Gray	N0	Hypo-Variable
GO:0051129	0.000247221	negative regulation of cellular component organization	MMP14; CAPZB; HDAC2; NFATC4; RYK; ADD1; BAG5; SMAD4; PRNP; CHMP4B; HSPA8; ARF6; AKT1; PPP3CA; PTK2; MAP4; DNM2; RAF1; LMNA; MAP4K4; SET; SPART; WASF2; UBQLN2; DNAJB2; DNAJB1; GMFB; HNRNPU; THRA; CORO1C; TMSB4X; DNM1L; GAK; PARK7; SPTAN1; SNX33; HNRNPC; XRCC5; ZNF207; RAB7A; BUB3; RAC1; RTN4; KDM1A; TNKS2; MTPN; IK; TRIP12; PRKAR1A; DENND5A; OPA1; VPS35; RHOA; EP300; PAFAH1B1; TAF7; CAPZA2; CAPZA1…	0 Gray	N0	Hypo-Variable
GO:0031324	6.79e-08	negative regulation of cellular metabolic process	CBX5; FKBP15; DYNLL1; LRPPRC; CRKL; SUMO1; HSPA8; SF1; AKT1; SRSF10; CAPRIN1; DAB2; RBM15B; FURIN; PEBP1; CALM3; CBX3; CALM1; SUPT5H; PARK7; PRNP; BCLAF1; THRA; HSP90AB1; GOLGA2; ZC3H14; SAP18; TMEM59; PTBP1; HDGF; CUL3; DHX9; SHC1; MARF1; PRMT2; ERLEC1; WNK1; FXR1; KIRREL1; PAFAH1B1; CSNK2A2; CSNK2A1; URI1; SOCS5; SYNCRIP; DNAJA1; GLG1; CCND1; MAX; EIF4G1; RBBP7; H2AFY; GSK3B; SPEN; PTEN; UBB; E…	0 Gray	N0	Hypo-Variable
GO:0048523	1.34e-06	negative regulation of cellular process	RNF10; RYK; CRKL; PRKAG1; HSPA9; HSPA8; ANP32B; SRSF10; HSPA5; SUPT5H; PRNP; SUMO1; RNF115; ZC3H14; TMEM59; LARP1; FXR1; OPA1; CCND1; MAX; PTEN; CTBP1; MMP14; CAPZB; FBXW11; ELAVL1; RPS27L; UBE2D3; HSP90B1; H3F3B; SNX33; TMEM127; CUX1; CSNK1A1; ERLIN2; CAMSAP2; DNAJC5; GPX1; EIF4A2; DENND5A; GIGYF2; SMAD4; SMAD5; SMAD2; PRKDC; RTRAF; CDC123; TRIM44; SPART; ARF1; ASPH; ARF6; ARF4; DDB1; SETX; RXRA…	0 Gray	N0	Hypo-Variable
GO:1903828	0.00560188	negative regulation of cellular protein localization	OS9; DNAJA1; VPS35; NUMB; PARK7; ARF6; ROCK2; GSK3B; ERLEC1; CLTC; TMEM59; LEPROT; DAB2; SNX33; LZTS2; RHOQ; PICALM; H2AFY	0 Gray	N0	Hypo-Variable
GO:1900408	0.0410998	negative regulation of cellular response to oxidative stress	GPX1; BAG5; NONO; NFE2L2; PARK7; CTNNB1; AKT1; FBXO7	0 Gray	N0	Hypo-Variable
GO:0010605	3.96e-08	negative regulation of macromolecule metabolic process	LRPPRC; CRKL; KDM1A; SUMO1; HSPA8; SF1; AKT1; SRSF10; CAPRIN1; DAB2; RBM15B; FURIN; PEBP1; SMG7; CALM3; CBX3; CALM1; RAN; SUPT5H; PARK7; PRNP; BCLAF1; THRA; HSP90AB1; ZC3H14; SAP18; TMEM59; PTBP1; HDGF; CUL3; DHX9; SHC1; PRMT2; ERLEC1; WNK1; FXR1; KIRREL1; PAFAH1B1; CSNK2A2; CSNK2A1; URI1; SOCS5; SYNCRIP; DNAJA1; GLG1; CCND1; MAX; EIF4G1; RBBP7; H2AFY; GSK3B; SPEN; PPP2CA; DDX6; UBB; UBC; CTBP1; …	0 Gray	N0	Hypo-Variable
GO:0009892	2.72e-09	negative regulation of metabolic process	CBX5; FKBP15; DYNLL1; LRPPRC; CRKL; KDM1A; SUMO1; HSPA8; SF1; AKT1; SRSF10; CAPRIN1; DAB2; RBM15B; FURIN; PEBP1; SMG7; CALM3; CBX3; CALM1; RAN; SUPT5H; PARK7; PRNP; BCLAF1; THRA; HSP90AB1; GOLGA2; ZC3H14; SAP18; TMEM59; PTBP1; HDGF; CUL3; DHX9; SHC1; MARF1; SOD1; PRMT2; ERLEC1; WNK1; FXR1; KIRREL1; PAFAH1B1; CSNK2A2; CSNK2A1; URI1; SOCS5; SYNCRIP; DNAJA1; GLG1; CCND1; MAX; EIF4G1; RBBP7; H2AFY; G…	0 Gray	N0	Hypo-Variable
GO:0044092	0.00285376	negative regulation of molecular function	FKBP15; HSPA5; SUMO1; SUMO3; SYMPK; AKT1; DAB2; FURIN; PEBP1; CALM3; CALM1; PARK7; PRNP; GOLGA2; CSNK1E; PRMT2; WNK1; FBH1; CSNK2A1; URI1; SOCS5; DNAJA1; PPP2CA; H2AFY; GSK3B; PTEN; RTRAF; ACTB; PAK2; TSG101; NFATC4; ADNP; RNH1; RAF1; USP47; FAF2; TAF7; GNAQ; GPX1; UBE2Z; IPO7; IPO5; PSEN1; GGNBP2; EIF4A2; KDM1A; HDAC2; BAG5; SMPD1; FBXO7; GNAI2; GNAI3; SNX6; SET; TMED2; DNAJB2; HNRNPR; GMFB; HNR…	0 Gray	N0	Hypo-Variable
GO:0051172	5.87e-07	negative regulation of nitrogen compound metabolic process	LRPPRC; CRKL; KDM1A; SUMO1; HSPA8; SF1; AKT1; SRSF10; CAPRIN1; DAB2; RBM15B; FURIN; PEBP1; CALM3; CBX3; CALM1; SUPT5H; PARK7; PRNP; BCLAF1; THRA; HSP90AB1; ZC3H14; SAP18; TMEM59; PTBP1; HDGF; CUL3; DHX9; SHC1; PRMT2; ERLEC1; WNK1; FXR1; KIRREL1; PAFAH1B1; CSNK2A2; CSNK2A1; URI1; SOCS5; SYNCRIP; DNAJA1; GLG1; CCND1; MAX; EIF4G1; RBBP7; H2AFY; GSK3B; SPEN; PTEN; UBB; UBC; CTBP1; PAK2; SNX3; OS9; FB…	0 Gray	N0	Hypo-Variable
GO:0032091	0.00932797	negative regulation of protein binding	KDM1A; NFATC4; ADNP; HSPA5; PPP1CA; DNAJB2; PARK7; SYMPK; GSK3B; AKT1; GOLGA2; CSNK1E; TMBIM6; DAB2; ACTB; EIF2S1	0 Gray	N0	Hypo-Variable
GO:0048585	0.0170277	negative regulation of response to stimulus	RYK; HSPA5; KDM1A; AKT1; LEPROT; DAB2; BICC1; VASN; PEBP1; CALM3; CALM1; MAP3K3; PARK7; PRNP; FBH1; RNF115; CUL3; ERBB2; SOD1; ERLEC1; OPA1; PAFAH1B1; CSNK2A2; CSNK2A1; URI1; SOCS5; CHID1; DNAJA1; GLG1; PPP2CA; PPP2CB; GSK3B; PTEN; GRB2; UBB; UBC; RNF213; MMP14; FBXW11; NFATC4; SNX6; TMEM127; YTHDF2; DNM2; CRK; SKI; NFE2L2; NONO; RAF1; USP47; NCOR2; LZTS2; OS9; RAB7A; PSME3; DAG1; RHOA; CSNK1A1; …	0 Gray	N0	Hypo-Variable
GO:0009968	0.014296	negative regulation of signal transduction	HSPA5; KDM1A; AKT1; LEPROT; DAB2; PEBP1; CALM3; CALM1; NFE2L2; PARK7; PRNP; STRAP; RNF115; CUL3; ERBB2; OPA1; PAFAH1B1; CSNK2A2; CSNK2A1; URI1; SOCS5; DNAJA1; GLG1; PPP2CA; PPP2CB; GSK3B; PTEN; GRB2; UBB; UBC; RNF213; MMP14; FBXW11; NFATC4; SNX6; TMEM127; YTHDF2; DNM2; SKI; NONO; RAF1; USP47; BICC1; LZTS2; RAB7A; PSME3; DAG1; RHOA; CSNK1A1; GPX1; ADGRA2; EIF3A; GGNBP2; TSG101; HDAC7; BAG5; SMAD4;…	0 Gray	N0	Hypo-Variable
GO:0023057	0.0137367	negative regulation of signaling	HSPA5; KDM1A; AKT1; LEPROT; DAB2; PEBP1; CALM3; CALM1; NFE2L2; PARK7; PRNP; STRAP; RNF115; CUL3; ERBB2; OPA1; PAFAH1B1; CSNK2A2; CSNK2A1; URI1; SOCS5; DNAJA1; GLG1; PPP2CA; PPP2CB; GSK3B; PTEN; GRB2; UBB; UBC; RNF213; MMP14; FBXW11; NFATC4; ADNP; TMEM127; YTHDF2; DNM2; ANXA5; SKI; NONO; RAF1; USP47; BICC1; LZTS2; RAB7A; PSME3; DAG1; RHOA; CSNK1A1; GPX1; ADGRA2; EIF3A; PSEN1; GGNBP2; TSG101; HDAC7…	0 Gray	N0	Hypo-Variable
GO:0051348	0.0141865	negative regulation of transferase activity	TSG101; SNX6; BAG5; PRDX3; MLLT1; AKT1; SMPD1; FBXO7; ADAR; GMFB; HNRNPU; YWHAG; SOCS5; WNK1; PARK7; PRKAR1A; TAF7; DNAJA1; GNAQ; RTRAF; CORO1C; PPP2CA; H2AFY; GSK3B; PTEN; GSTP1; GGNBP2; IPO7; IPO5; PSEN1; PAK2; EIF4A2	0 Gray	N0	Hypo-Variable
GO:0007399	0.015501	nervous system development	YWHAQ; DYNLL1; RYK; CRKL; WASHC5; AKT1; ANP32B; CAPRIN1; NDRG1; RNF10; CLSTN1; PEBP1; SDF4; CALM3; CALM1; NFE2L2; GNG12; THRA; HSP90AB1; CSNK1D; CSNK1E; GAK; ERBB2; SHC1; WDR1; SOD1; WNK1; OPA1; PAFAH1B1; CSNK2A2; UBE4B; ATIC; MTCH1; TPBG; SCARB2; EIF4G1; ARCN1; GSK3B; ABI1; PTEN; DDX6; GRB2; UBB; ACTB; PAK2; MMP14; NFATC4; ADNP; COPS2; PCM1; NCSTN; DNM2; CRK; LAMB2; PITPNA; DHX36; XRCC6; PLXNB2;…	0 Gray	N0	Hypo-Variable
GO:0048857	0.00059635	neural nucleus development	YWHAQ; DYNLL1; CALM3; CNP; CALM1; YWHAE; ATP5PB; MAPKAP1; SEC16A; ACTB; HSPA5; RHOA; CDC42	0 Gray	N0	Hypo-Variable
GO:0022008	0.00440561	neurogenesis	RNF10; RYK; CRKL; WASHC5; AKT1; CAPRIN1; BLOC1S6; HSPA5; NFE2L2; ABI1; HSP90AB1; CSNK1D; CSNK1E; GAK; ERBB2; SHC1; WDR1; SPAG9; WNK1; SKI; OPA1; PAFAH1B1; UBE4B; MTCH1; IST1; SCARB2; EIF4G1; GSK3B; SPEN; PTEN; DDX6; GRB2; UBB; PAK2; MMP14; NFATC4; ADNP; COPS2; PCM1; DNM2; CRK; LAMB2; PITPNA; DHX36; PLXNB2; SRSF1; RAB11A; TTL; XRN2; JAM3; CUX1; DAG1; DENND5A; RHOA; RBFOX2; CAMSAP2; SRRT; XRCC5; BT…	0 Gray	N0	Hypo-Variable
GO:0048666	0.00181739	neuron development	RYK; CRKL; WASHC5; AKT1; CAPRIN1; BLOC1S6; HSPA5; NFE2L2; ABI1; HSP90AB1; GAK; ERBB2; SHC1; SOD1; WNK1; OPA1; PAFAH1B1; UBE4B; MTCH1; IST1; SCARB2; GSK3B; PTEN; GRB2; UBB; PAK2; SNX3; NFATC4; ADNP; SPTAN1; DNM2; CRK; LAMB2; PITPNA; DHX36; PLXNB2; RAB11A; TTL; JAM3; CUX1; DAG1; DENND5A; RHOA; RBFOX2; CAMSAP2; ACTR2; KDM1A; HDAC2; NUMB; BAG5; SMAD4; VAPA; FBXO7; SPART; ARF1; ARF6; ARF4; MAPK1; RAB1…	0 Gray	N0	Hypo-Variable
GO:0030182	0.00319469	neuron differentiation	RYK; CRKL; WASHC5; AKT1; CAPRIN1; BLOC1S6; HSPA5; NFE2L2; ABI1; HSP90AB1; CSNK1D; CSNK1E; GAK; ERBB2; SHC1; SPAG9; WNK1; OPA1; PAFAH1B1; UBE4B; MTCH1; IST1; SCARB2; EIF4G1; GSK3B; PTEN; DDX6; GRB2; UBB; PAK2; SNX3; NFATC4; ADNP; COPS2; SPTAN1; DNM2; CRK; LAMB2; PITPNA; DHX36; PLXNB2; RAB11A; TTL; XRN2; JAM3; CUX1; DAG1; DENND5A; RHOA; RBFOX2; CAMSAP2; ACTR2; KDM1A; HDAC2; NUMB; GIGYF2; BAG5; SMAD…	0 Gray	N0	Hypo-Variable
GO:0031175	0.000333902	neuron projection development	RYK; CRKL; WASHC5; AKT1; CAPRIN1; BLOC1S6; HSPA5; NFE2L2; FEZ2; HSP90AB1; TOR1A; ERBB2; SHC1; SOD1; OPA1; PAFAH1B1; UBE4B; IST1; SCARB2; GSK3B; PTEN; GRB2; UBB; PAK2; SNX3; NFATC4; ADNP; SPTAN1; DNM2; CRK; LAMB2; PITPNA; DHX36; PLXNB2; RAB11A; TTL; JAM3; CUX1; DAG1; DENND5A; RHOA; RBFOX2; CAMSAP2; ACTR2; KDM1A; HDAC2; NUMB; BAG5; SMAD4; VAPA; FBXO7; SPART; ARF1; ARF6; ARF4; MAPK1; RAB10; BSG; SET…	0 Gray	N0	Hypo-Variable
GO:1990138	0.0137367	neuron projection extension	HSP90AB1; LRP1; CYFIP1; ADNP; RAB21; RTN4; PLXNA1; TTL; VCL; EIF2AK4; RAB11A; GSK3B; CTNNB1; USP9X; DNM2; HSP90AA1; PPP3CB; LAMB2; PAFAH1B1; IQGAP1; RYK	0 Gray	N0	Hypo-Variable
GO:0106027	0.00415815	neuron projection organization	ACTR2; VPS35; ARF1; OPA1; PRNP; GSK3B; PTEN; CFL1; CAPRIN1; DNM1L; DCTN1; PAFAH1B1; PSEN1; DHX36; CDC42	0 Gray	N0	Hypo-Variable
GO:0043312	1.86e-14	neutrophil degranulation	CAB39; CYB5R3; RAB14; ACTR10; SPTAN1; ANO6; HSPA8; PSMD1; RAB6A; PSMD3; PSMD2; GDI2; FAF2; DDOST; VPS35L; CYFIP1; DNAJC5; GYG1; IQGAP1; DYNLL1; XRCC6; HUWE1; CCT8; VAPA; CAND1; CCT2; XRCC5; PSEN1; RAC1; CAP1; ATP6AP2; HSP90AB1; RAB18; PSMD6; MAPK1; DNAJC13; SRP14; RAB10; PSMC2; SURF4; PKM; MLEC; YPEL5; RAB7A; CD59; RAB5C; RAB5B; KPNB1; VCL; AP2A2; VCP; PSMB7; ERP44; LAMTOR1; LAMP2; LAMP1; DYNC1H1…	0 Gray	N0	Hypo-Variable
GO:0002446	3.72e-14	neutrophil mediated immunity	CAB39; CYB5R3; RAB14; ACTR10; SPTAN1; ANO6; HSPA8; PSMD1; RAB6A; PSMD3; PSMD2; GDI2; FAF2; DDOST; VPS35L; CYFIP1; DNAJC5; GYG1; IQGAP1; DYNLL1; XRCC6; HUWE1; CCT8; VAPA; WDR1; CAND1; CCT2; XRCC5; PSEN1; RAC1; CAP1; ATP6AP2; HSP90AB1; RAB18; PSMD6; MAPK1; DNAJC13; SRP14; RAB10; PSMC2; SURF4; PKM; MLEC; YPEL5; RAB7A; CD59; RAB5C; RAB5B; KPNB1; VCL; AP2A2; VCP; PSMB7; ERP44; LAMTOR1; LAMP2; LAMP1; D…	0 Gray	N0	Hypo-Variable
GO:0006807	1.13e-10	nitrogen compound metabolic process	GOLPH3; RNF10; RYK; CRKL; PRKAG1; CHD8; SUMO3; HSPA8; SBF1; TRPC4AP; ANP32B; SRSF10; CPQ; NEK9; PPP4R3B; RNF11; SMG7; HSPA5; ATXN7L3; SUPT5H; PPP4C; PRNP; SUMO1; ZC3H13; RNF115; ZC3H15; ZC3H14; TMEM59; KDM2A; HBS1L; BFAR; DHX8; DHX9; GPAT4; ZMYM4; NUP98; WIPI2; SP1; FXR1; SERP1; SMARCD2; DHX29; OPA1; UBE4B; CCND1; MAX; DDX42; EIF2A; PTEN; ATMIN; CTBP1; MMP14; FBXW11; ELAVL1; RPS27L; LSM14A; UBE2D…	0 Gray	N0	Hypo-Variable
GO:0071705	1.54e-15	nitrogen compound transport	GOLPH3; DYNLL1; LRPPRC; NCBP2; HSPA4; HSPA8; AKT1; ANP32B; SEC23IP; LEPROT; DAB2; RBM15B; CANX; TMED10; HUWE1; SMG7; AHCYL1; RALBP1; RAN; NUCB1; PARK7; WASHC5; PRNP; GOLGA2; SEC14L1; DNAJC13; ERBB2; DHX9; SYMPK; SCAMP3; RAB5C; RAB5B; ERLEC1; GBF1; SH3GLB1; AP3M1; SEC24D; SERP1; GUK1; VPS35; PAFAH1B1; CSNK2A2; YIPF5; DNAJA1; RAB11FIP5; MBTPS1; SCARB2; ARCN1; GSK3B; SNX18; KPNA4; KPNA3; UBB; UBC; C…	0 Gray	N0	Hypo-Variable
GO:0006998	0.0153494	nuclear envelope organization	TOR1AIP1; SUN2; CHMP4B; NEK9; TOR1A; LMNA; DCTN1; PAFAH1B1; TMEM43; ZMPSTE24	0 Gray	N0	Hypo-Variable
GO:0071763	0.0361045	nuclear membrane organization	TOR1AIP1; TOR1A; TMEM43	0 Gray	N0	Hypo-Variable
GO:0051169	1.4e-05	nuclear transport	NUTF2; NCBP2; PRKAG1; SYMPK; SSB; DHX38; AKT1; UPF1; FYTTD1; RBM15B; TNPO2; SRSF4; SMG7; TNPO1; SRSF1; SRSF3; PHAX; RAN; AHCYL1; PSEN1; U2AF2; CPSF2; MAPK1; HNRNPA2B1; KPNA3; LZTS2; YWHAE; DHX9; NUP98; KHDRBS1; KPNB1; IPO7; SUPT6H; LMNA; TNPO3; ANP32B; SNRPD3; XPO7; MBTPS1; CALR; XPO6; SLU7; GSK3B; POLDIP3; KPNA4; PRKACA; IPO9; PPP3CA; IPO5; PARK7; AGFG1	0 Gray	N0	Hypo-Variable
GO:0090304	0.0048934	nucleic acid metabolic process	RNF10; HSPA5; SUMO1; HSPA8; SRSF10; SMG7; NCBP2; SUPT5H; PPP4C; PRNP; ZC3H13; ZC3H15; ZC3H14; KDM2A; HBS1L; DHX8; DHX9; ZMYM4; NUP98; SP1; FXR1; SMARCD2; CCND1; MAX; DDX42; EIF2A; MTREX; ATMIN; CTBP1; TSN; EIF2AK2; ELAVL1; UBE2D3; GTF3C1; CCT8; BMS1; CSDE1; CCT2; CCT3; CCT7; CCT4; CCT5; H3F3B; CUX1; RPRD2; DNAJC8; ERLIN1; ERLIN2; PSMD14; TOP1; SERBP1; EIF4A2; GIGYF2; SMAD4; SMAD5; SMAD2; BCLAF1; …	0 Gray	N0	Hypo-Variable
GO:0034655	0.00260824	nucleobase-containing compound catabolic process	GIGYF2; ELAVL1; FXR1; LARP1; PRKAG1; PABPC1; RPLP1; HSPA8; YTHDF3; AKT1; UPF1; RNH1; CNOT1; YTHDF2; NCOR1; MAPKAPK2; DHX36; LRPPRC; YWHAZ; SMG7; TNPO1; THRAP3; CSDE1; RPL27; HNRNPU; ETF1; HBS1L; HNRNPM; YWHAB; CNOT2; NCBP2; HNRNPC; HNRNPD; ZC3H14; PKM; DHX9; GSPT1; XRN2; CNP; HNRNPA0; KPNB1; VCP; MGAT1; SET; SND1; ALDOA; FBH1; SYNCRIP; DIS3; ARNT; PPP2CA; CNOT7; EIF4G1; SERBP1; GPX1; MTREX; DDX6;…	0 Gray	N0	Hypo-Variable
GO:0006139	0.0158069	nucleobase-containing compound metabolic process	RNF10; HSPA5; PRKAG1; HSPA8; SRSF10; SMG7; NCBP2; SUPT5H; PPP4C; PRNP; SUMO1; ZC3H13; ZC3H15; ZC3H14; KDM2A; HBS1L; DHX8; DHX9; GPAT4; ZMYM4; NUP98; SP1; FXR1; SMARCD2; OPA1; CCND1; MAX; DDX42; EIF2A; PTEN; ATMIN; CTBP1; TSN; EIF2AK2; ELAVL1; UBE2D3; GTF3C1; IMPAD1; CCT8; BMS1; CSDE1; CCT2; CCT3; CCT7; CCT4; CCT5; H3F3B; CUX1; GART; RPRD2; DNAJC8; ERLIN1; ERLIN2; PSMD14; TOP1; GPX1; SLC35B2; SERB…	0 Gray	N0	Hypo-Variable
GO:0015931	0.000344795	nucleobase-containing compound transport	NUTF2; LRPPRC; NCBP2; SYMPK; KHDRBS1; RIPK1; UPF1; TOMM20; FYTTD1; RBM15B; SRSF4; QKI; SRSF1; SRSF3; PHAX; RAN; U2AF2; HNRNPU; CPSF2; HNRNPA2B1; DHX9; NUP98; HNRNPA3; SEC13; SMG7; AGFG1; DHX38; SUPT6H; XPO7; SLU7; POLDIP3; SLC35B2; G3BP2; RTRAF; SSB; CKAP5	0 Gray	N0	Hypo-Variable
GO:0006334	0.0476847	nucleosome assembly	SET; HP1BP3; TSPYL1; UBN1; NAP1L1; RBBP7; H2AFY; RBBP4; ANP32B; H3F3B; SART3; NAP1L4; SMARCA5; BRD2	0 Gray	N0	Hypo-Variable
GO:0034728	0.0212028	nucleosome organization	SET; SUPT6H; TSPYL1; UBN1; SUPT16H; NAP1L1; RBBP7; H2AFY; RBBP4; ANP32B; H3F3B; SART3; HP1BP3; NAP1L4; SMARCA4; SMARCA5; BRD2; SMARCD2	0 Gray	N0	Hypo-Variable
GO:0000715	0.0119219	nucleotide-excision repair, DNA damage recognition	RAD23B; COPS2; CUL4A; UBB; UBC; DDB1; COPS7A	0 Gray	N0	Hypo-Variable
GO:0006997	0.00260824	nucleus organization	TOR1AIP1; RTN4; NUMA1; SUMO1; CHMP4B; NUP98; PDCD6IP; SF1; SUN2; TOR1A; GOLM1; SERBP1; CHMP3; ZMPSTE24; LMNA; DCTN1; PAFAH1B1; NEK9; TMEM43; AGFG1	0 Gray	N0	Hypo-Variable
GO:0070925	0.00101108	organelle assembly	DYNC1I2; DYNLL1; ACTG1; DYNLL2; IST1; WASHC5; CSNK1D; CSNK1E; PIP4K2B; ZNF207; WDR1; WIPI2; SH3GLB1; PAFAH1B1; EIF2A; PTEN; DDX6; ATMIN; TSG101; RPS27L; PCM1; LSM14A; DCTN2; DNM2; TUBA1A; RAB11A; TBC1D20; MAP1LC3B; LZTS2; RAB7A; RAB3GAP1; SENP6; ATG13; RHOA; KIF3B; ACTR3; ACTR2; CHMP3; AGFG1; NUDCD3; SMAD4; VDAC3; DCTN1; NCOR1; TNPO1; OGFOD1; PSEN1; HNRNPU; GORASP2; PARVA; RAB14; RAB1A; PRKAR1A; …	0 Gray	N0	Hypo-Variable
GO:1903008	0.00292254	organelle disassembly	OPTN; BNIP3L; CAMKK2; WIPI2; DENR; PARK7; WDR45B; CDC37; VCP; MFN2; GOLGA2; ATG13; FBXO7; DNM1L; VDAC1; MAP1LC3B; GBF1; CSNK2A2	0 Gray	N0	Hypo-Variable
GO:0051640	4.42e-09	organelle localization	DYNLL1; LRPPRC; PSEN1; SEC23IP; TMED10; BLOC1S6; CALM3; CALM1; RAN; ATP6AP1; GOLGA2; CSNK1E; CUL3; NUP98; SEC24D; OPA1; PAFAH1B1; ARCN1; GSK3B; PTEN; UBB; GBF1; SNX6; ATP2A2; PCM1; RAB6A; CHMP3; DNM2; SEC16A; TUBA1A; RAB11A; TBC1D20; PPP6C; TTL; FAM98A; RAB3GAP1; SEC13; CSNK1D; KIF3B; DNAJC5; AP3B1; ACTR3; LAMTOR1; PPP6R1; AP3M1; DCTN2; DCTN1; DCTN4; TMED2; ARF1; HNRNPU; TMED9; RAB10; AP3D1; RAB1…	0 Gray	N0	Hypo-Variable
GO:0140056	0.00861654	organelle localization by membrane tethering	DYNLL1; PCM1; DCTN2; DCTN1; BLOC1S6; TUBA1A; DYNC1I2; ESYT1; ESYT2; RAB11A; CSNK1D; CSNK1E; RAB10; YWHAG; YWHAE; USO1; DYNC1H1; PAFAH1B1; VAMP3; EXOC4; PRKACA; ACTR1A; HSP90AA1; CKAP5	0 Gray	N0	Hypo-Variable
GO:0006996	3.51e-21	organelle organization	HSPA4; SUMO1; ANP32B; SEC23IP; BLOC1S6; SMG7; ATXN7L3; KDM2A; DHX9; ZMYM4; NUP98; WIPI2; SMARCD2; OPA1; CCND1; EIF2A; PTEN; ATMIN; CTBP1; TSG101; CAPZB; ATP2A2; LSM14A; UBE2D2; UBE2D3; HSP90B1; CCT8; CCT2; CCT3; CCT7; CCT4; CCT5; TBC1D20; H3F3B; TTL; SNX33; MAP1LC3B; TMEM127; TSPYL1; SENP6; ANAPC5; CSNK1A1; CAMSAP2; TOP1; GPX1; SERBP1; SMAD4; VAPA; PRKDC; DCTN2; DCTN1; SPART; ARF1; ARF6; CDC37; A…	0 Gray	N0	Hypo-Variable
GO:0072384	0.000644172	organelle transport along microtubule	AP3B1; BLOC1S6; UBB; COPG1; KIF1C; RAB1A; KIF3B; DYNC1H1; LRPPRC; RAB6A; AP3M1; SUN2; LAMP1; OPA1; AP3D1; PAFAH1B1; CDC42	0 Gray	N0	Hypo-Variable
GO:1901361	0.0134582	organic cyclic compound catabolic process	GIGYF2; ELAVL1; FXR1; LARP1; PRKAG1; PABPC1; RPLP1; HSPA8; YTHDF3; AKT1; UPF1; RNH1; CNOT1; YTHDF2; NCOR1; MAPKAPK2; DHX36; LRPPRC; YWHAZ; SMG7; TNPO1; THRAP3; CSDE1; NFE2L2; RPL27; HNRNPU; SNX17; ETF1; HBS1L; HNRNPM; YWHAB; CNOT2; NCBP2; HNRNPC; HNRNPD; ZC3H14; PKM; DHX9; GSPT1; XRN2; CNP; HNRNPA0; KPNB1; VCP; MGAT1; SET; SND1; ALDOA; FBH1; SYNCRIP; DIS3; ARNT; PPP2CA; CNOT7; EIF4G1; SERBP1; GPX…	0 Gray	N0	Hypo-Variable
GO:1901575	5.02e-14	organic substance catabolic process	MAN2B2; LRPPRC; HSPA5; PRKAG1; HSPA8; AKT1; OAT; DAB2; USP22; FURIN; SMG7; NCBP2; DNAJB12; NFE2L2; PARK7; THRA; HSP90AB1; SUMO1; CSNK1D; CSNK1E; CAPN2; HBS1L; CUL1; CUL3; DHX9; HUWE1; DNAJC10; SYNCRIP; USP4; SH3GLB1; UBE2R2; FXR1; PAFAH1B1; CSNK2A2; CSNK2A1; UBR4; SOCS5; UBE4B; PDXDC1; PLD3; PPP2CA; HSD17B4; EIF4G1; PPP2CB; GSK3B; PTEN; DDX6; UBB; SCARB2; SMPD1; RNF216; RNF213; SNX3; SNX1; NRDC; …	0 Gray	N0	Hypo-Variable
GO:0071704	1.29e-09	organic substance metabolic process	GOLPH3; RNF10; RYK; CRKL; PRKAG1; CHD8; SUMO3; HSPA8; SBF1; TRPC4AP; ANP32B; SRSF10; CPQ; NEK9; PPP4R3B; RNF11; SMG7; HSPA5; ATXN7L3; SUPT5H; PPP4C; PRNP; SUMO1; ZC3H13; RNF115; ZC3H15; ZC3H14; TMEM59; KDM2A; HBS1L; BFAR; DHX8; DHX9; GPAT4; ZMYM4; NUP98; WIPI2; SP1; FXR1; SERP1; SMARCD2; DHX29; OPA1; CSDE1; CCND1; MAX; DDX42; EIF2A; PTEN; ATMIN; CTBP1; MMP14; EFR3A; FBXW11; ELAVL1; RPS27L; LSM14A…	0 Gray	N0	Hypo-Variable
GO:0071702	4.94e-12	organic substance transport	GOLPH3; DYNLL1; LRPPRC; NCBP2; HSPA4; HSPA8; ESYT1; AKT1; ANP32B; CREBL2; LEPROT; DAB2; RBM15B; CANX; TMED10; HUWE1; SMG7; AHCYL1; RALBP1; RAN; NFE2L2; PARK7; WASHC5; PRNP; GOLGA2; SEC14L1; DNAJC13; ERBB2; DHX9; SYMPK; SCAMP3; RAB5C; RAB5B; ERLEC1; GBF1; SH3GLB1; AP3M1; SEC24D; SERP1; LAMTOR1; GUK1; VPS35; NUCB1; CSNK2A2; PAFAH1B1; YIPF5; DNAJA1; RAB11FIP5; MBTPS1; SCARB2; ARCN1; GSK3B; SNX18; KP…	0 Gray	N0	Hypo-Variable
GO:1901566	0.00560188	organonitrogen compound biosynthetic process	RPN1; RPN2; GOLPH3; LRPPRC; NCBP2; DARS; GPAT4; AKT1; OAT; MRPL3; CAPRIN1; FURIN; MGAT1; NFE2L2; EIF3B; PRKAG1; RARS; ZC3H15; CAPN2; TMEM59; HBS1L; ERBB2; DHX9; EXT2; WIPI2; ASNSD1; FXR1; SERP1; GUK1; NMT1; CNOT1; PCYT1A; SYNCRIP; ATIC; EIF4G3; EIF4G2; EIF4G1; EIF2A; DDX1; SMPD1; ELAVL1; RPS27L; PABPC1; LSM14A; KHDRBS1; AZIN1; SERINC3; EIF2AK4; YTHDF3; YTHDF2; YTHDF1; CLTC; EIF5B; DHX36; IARS2; D…	0 Gray	N0	Hypo-Variable
GO:1901565	3.15e-13	organonitrogen compound catabolic process	RNF11; HSPA5; SUMO1; HSPA8; AKT1; OAT; DAB2; USP22; FURIN; DNAJB12; NFE2L2; PARK7; HSP90AB1; CSNK1D; CSNK1E; CAPN2; CUL1; CUL3; HUWE1; ERLEC1; UBE2R2; LRP1; CSNK2A2; CSNK2A1; UBR4; SOCS5; UBE4B; PDXDC1; PPP2CB; GSK3B; PTEN; UBB; UBC; RNF216; RNF213; SNX3; SNX1; NRDC; YME1L1; UBE2D2; UBE2D3; HSP90B1; CLTA; UBE2L3; CLTC; CPQ; AP2B1; BUB3; KEAP1; UBE3C; USP47; UBE3A; DERL1; UBXN4; SNX33; OS9; RAB7A;…	0 Gray	N0	Hypo-Variable
GO:1901564	1.22e-14	organonitrogen compound metabolic process	GOLPH3; RNF10; RYK; CRKL; PRKAG1; SUMO3; HSPA8; SBF1; TRPC4AP; ANP32B; CPQ; PPP4R3B; RNF11; HSPA5; PPP4C; PRNP; SUMO1; RNF115; ZC3H15; TMEM59; KDM2A; HBS1L; DHX9; GPAT4; NUP98; WIPI2; FXR1; SERP1; DHX29; OPA1; UBE4B; CCND1; EIF2A; PTEN; CTBP1; MMP14; FBXW11; ELAVL1; RPS27L; LSM14A; UBE2D2; ITGA5; HSP90B1; IMPAD1; TTC3; WDR48; H3F3B; JAK1; SNX33; TMED10; SENP6; CUX1; GART; ANAPC5; ZDHHC5; CSNK1A1;…	0 Gray	N0	Hypo-Variable
GO:0001503	0.00633167	ossification	MMP14; PTK2; ACVR1; HDAC7; CCDC47; SMAD5; ANO6; ATRAID; CTNNB1; AKT1; IMPAD1; CLTC; SKI; DHX36; SNRNP200; MRC2; INPPL1; TPM4; ATP6AP1; HNRNPU; THRA; MAPK1; DNAJC13; PSMC2; HNRNPC; HSD17B4; ZMPSTE24; DHX9; EXT2; SBDS; NBR1; SND1; RHOA; RRBP1; PBX1; SYNCRIP; BMP1; GNAS; ATP5F1B; PRKACA	0 Gray	N0	Hypo-Variable
GO:0001649	0.00388781	osteoblast differentiation	PTK2; ACVR1; HDAC7; CCDC47; SMAD5; ATRAID; CTNNB1; AKT1; CLTC; SKI; SNRNP200; MRC2; TPM4; ATP6AP1; HNRNPU; DNAJC13; PSMC2; HNRNPC; HSD17B4; DHX9; NBR1; SND1; RRBP1; SYNCRIP; GNAS; ATP5F1B; PRKACA	0 Gray	N0	Hypo-Variable
GO:0021543	0.0245204	pallium development	PEBP1; ATIC; RTN4; CRKL; KDM1A; SUN2; PSEN1; GNG12; GSK3B; CTNNB1; PTEN; LRP1; XRN2; GART; CRK; RHOA; PAFAH1B1; CSNK2A2; TRA2B; YWHAE	0 Gray	N0	Hypo-Variable
GO:0043043	0.000143063	peptide biosynthetic process	KARS; GIGYF2; CYFIP1; ELAVL1; FXR1; LARP1; DARS; EIF1; RPLP1; LRPPRC; EIF5; EIF2AK4; YTHDF3; AKT1; YTHDF1; UPF1; EIF2A; CAPRIN1; YTHDF2; CDC123; EIF2S1; DHX36; FURIN; QKI; OGFOD1; EIF3A; IARS2; POLDIP3; NFE2L2; RPL27; NARS; HNRNPR; ETF1; RARS; MAPK1; ZC3H15; DENR; CNOT2; RRBP1; HBS1L; HNRNPD; LSM14A; MRPL3; ERBB2; DHX9; GSPT1; EIF3B; KHDRBS1; EIF5B; PABPC1; RXRA; MTPN; SERP1; GCN1; EIF4H; DHX29; …	0 Gray	N0	Hypo-Variable
GO:0006518	2.21e-07	peptide metabolic process	LRPPRC; NCBP2; DARS; HSPA8; AKT1; CAPRIN1; CPQ; FURIN; ILF3; EIF3A; PARK7; PRNP; ATP6AP2; RARS; ZC3H15; GLO1; HBS1L; ERBB2; LARP1; SOD1; FXR1; SERP1; DHX29; SYNCRIP; EIF4G3; EIF4G2; EIF4G1; EIF2A; DDX1; ELAVL1; RPS27L; PABPC1; LSM14A; KHDRBS1; NCSTN; YTHDF3; YTHDF2; YTHDF1; EIF5B; DHX36; IARS2; DENR; NARS; RRBP1; TMED10; GSPT1; MRPL3; RHOA; MRPS27; GPX1; MRPS35; NFE2L2; EIF3B; EIF4H; GIGYF2; RPLP…	0 Gray	N0	Hypo-Variable
GO:0015833	9.31e-17	peptide transport	GOLPH3; DYNLL1; NCBP2; HSPA4; HSPA8; AKT1; ANP32B; SEC23IP; LEPROT; DAB2; RBM15B; CANX; TMED10; HUWE1; SMG7; AHCYL1; RAN; NUCB1; PARK7; WASHC5; PRNP; GOLGA2; DNAJC13; ERBB2; DHX9; SYMPK; SCAMP3; RAB5C; RAB5B; ERLEC1; GBF1; SH3GLB1; AP3M1; SEC24D; SERP1; GUK1; VPS35; PAFAH1B1; CSNK2A2; YIPF5; DNAJA1; RAB11FIP5; MBTPS1; RAB18; SCARB2; ARCN1; GSK3B; SNX18; KPNA4; KPNA3; UBB; UBC; COPB1; COPB2; UQCRC…	0 Gray	N0	Hypo-Variable
GO:0006796	0.0038512	phosphate-containing compound metabolic process	ATP5F1B; DCTD; DYNLL1; RYK; CRKL; PRKAG1; HSPA8; PPP4R1; SBF1; AKT1; FKBP15; CREBL2; DAB2; PPP4R3B; PEBP1; SMG7; CALM3; CALM1; RAN; MAP3K3; PPP4C; ATP6AP1; MAP3K7; PRNP; HSP90AB1; CSNK1D; CSNK1E; CAPN2; PTP4A2; PTBP1; CUL1; PIP4K2B; ERBB2; SOCS5; SYMPK; SHC1; PRRC1; SOD1; CCNY; ATIC; GUK1; OPA1; BRD4; KIRREL1; PAFAH1B1; CSNK2A2; CSNK2A1; URI1; PCYT1A; DNAJA1; CCND1; EFR3A; EIF4G1; PPP2CB; H2AFY; …	0 Gray	N0	Hypo-Variable
GO:0006793	0.00394726	phosphorus metabolic process	ATP5F1B; DCTD; DYNLL1; RYK; CRKL; PRKAG1; HSPA8; PPP4R1; SBF1; AKT1; FKBP15; CREBL2; DAB2; PPP4R3B; PEBP1; SMG7; CALM3; CALM1; RAN; MAP3K3; PPP4C; ATP6AP1; MAP3K7; PRNP; HSP90AB1; CSNK1D; CSNK1E; CAPN2; PTP4A2; PTBP1; CUL1; PIP4K2B; ERBB2; SOCS5; SYMPK; SHC1; PRRC1; SOD1; CCNY; ATIC; GUK1; OPA1; BRD4; KIRREL1; PAFAH1B1; CSNK2A2; CSNK2A1; URI1; PCYT1A; DNAJA1; CCND1; EFR3A; EIF4G1; PPP2CB; H2AFY; …	0 Gray	N0	Hypo-Variable
GO:0016310	0.000228005	phosphorylation	DYNLL1; RYK; CRKL; PRKAG1; PPP4R1; AKT1; CREBL2; DAB2; PEBP1; CALM3; CALM1; MAP3K3; PARK7; PRNP; MAP3K7; ATP6AP2; HSP90AB1; CSNK1D; CSNK1E; SMAD5; CUL1; PIP4K2B; ERBB2; SHC1; SOD1; CCNY; BAZ1B; GUK1; BRD4; KIRREL1; PAFAH1B1; CSNK2A2; CSNK2A1; SOCS5; DNAJA1; PPP2CA; CNOT7; EIF4G1; H2AFY; EIF2A; GSK3B; CCND1; GRB2; UBB; UBC; CTBP1; ACTB; UQCRC2; PAK2; TSG101; FBXW11; ADNP; PEAK1; COPS2; SPTAN1; ITG…	0 Gray	N0	Hypo-Variable
GO:0007602	0.0115963	phototransduction	CALM3; CALM1; METAP2; GNB1; NMT1; GNA11; GNAQ	0 Gray	N0	Hypo-Variable
GO:0007603	0.000698082	phototransduction, visible light	CALM3; CALM1; METAP2; GNB1; NMT1; GNA11; GNAQ	0 Gray	N0	Hypo-Variable
GO:0034377	0.0246913	plasma lipoprotein particle assembly	ZDHHC8; ARF1; PRKACA; P4HB; BMP1	0 Gray	N0	Hypo-Variable
GO:0120036	0.000718816	plasma membrane bounded cell projection organization	DYNLL1; RYK; CRKL; WASHC5; BRK1; AKT1; CAPRIN1; BLOC1S6; HSPA5; NFE2L2; DYNLL2; PRNP; ABI1; HSP90AB1; CSNK1D; CSNK1E; GAK; ERBB2; SHC1; SOD1; OPA1; PAFAH1B1; UBE4B; IST1; SCARB2; GSK3B; PTEN; GRB2; UBB; ATMIN; PAK2; SNX3; CAPZB; SNX1; NFATC4; ADNP; PCM1; ANO6; DCTN2; DNM2; CRK; LAMB2; PITPNA; DHX36; PLXNB2; TUBA1A; GOLPH3; RAB11A; TBC1D20; TTL; PARVA; FAM98A; JAM3; ARPC2; RHOQ; CUX1; DAG1; DENND5…	0 Gray	N0	Hypo-Variable
GO:1902047	0.0429979	polyamine transmembrane transport	AZIN1; OAZ2; OAZ1	0 Gray	N0	Hypo-Variable
GO:0015846	0.0094666	polyamine transport	TAF7; AZIN1; OAZ2; OAZ1	0 Gray	N0	Hypo-Variable
GO:0046931	0.0362517	pore complex assembly	RTN4; CCT3; CCT8; ANO6; NUP98	0 Gray	N0	Hypo-Variable
GO:0048518	1.02e-12	positive regulation of biological process	GOLPH3; RNF10; RYK; CRKL; PRKAG1; ANP32B; PPP4R3B; BLOC1S6; HSPA5; SUPT5H; PRNP; SUMO1; SPTLC1; DHX9; ARHGEF12; WDR1; NUP98; SP1; FXR1; SERP1; SMARCD2; DHX29; OPA1; RSU1; IST1; CCND1; MAX; EIF2A; PTEN; ATMIN; CTBP1; MMP14; EIF2AK2; ELAVL1; ATP2A2; LSM14A; UBE2D3; HSP90B1; CCT8; CCT2; CCT3; CCT7; CCT4; CCT5; TBC1D20; H3F3B; JAK1; SNX33; CUX1; ANAPC5; CSNK1A1; ERLIN2; PSMD14; GPX1; SLC35B2; WDFY1; …	0 Gray	N0	Hypo-Variable
GO:0009891	0.000646896	positive regulation of biosynthetic process	RNF10; HSPA5; CHD8; AKT1; CREBL2; DAB2; USP22; PPP4R3B; ATXN7L3; RAN; NFE2L2; PARK7; BCLAF1; THRA; HSP90AB1; GOLGA2; CAPN2; SPIN1; ERBB2; DHX9; SHC1; NUP98; PRMT2; SP1; SAFB; FXR1; SERP1; SMARCD2; DHX29; BRD4; SETD3; SETD7; PTGES3; CCT6A; EIF2A; UBB; UBC; ATMIN; MAPK1; TSG101; EDF1; FBXW11; NFATC4; ELAVL1; RPS27L; FUBP3; KHDRBS1; CDC5L; EIF2AK4; YTHDF3; YTHDF2; YTHDF1; UBE2L3; DNM2; MTDH; XRCC5; …	0 Gray	N0	Hypo-Variable
GO:0009896	2.72e-09	positive regulation of catabolic process	SNX1; NRDC; BAG6; GIGYF2; SUMO1; PABPC1; SNX33; YTHDF3; MSN; PTK2; UPF1; FBXO7; YTHDF2; DAB2; GSK3B; GNAI3; DHX36; FURIN; OPTN; CALCOCO2; MFN2; UBQLN2; DNAJB2; PSEN1; UBQLN1; MAP3K7; CDC37; CSNK1D; CSNK1E; AKT1; TMEM59; PSMC2; DDB1; HNRNPD; PIP4K2B; LARP1; RAB7A; BNIP3L; ARIH2; ARIH1; RAB3GAP1; NUB1; SPTLC1; WAC; SH3GLB1; VCP; PARK7; SUPT5H; MTDH; CNOT7; CNOT1; CSNK2A1; KEAP1; SOCS5; LRP1; VPS35;…	0 Gray	N0	Hypo-Variable
GO:0043085	4.38e-05	positive regulation of catalytic activity	DYNLL1; CRKL; DYNLL2; SUMO1; AKT1; ANP32B; CALM3; CALM1; MAP3K3; PARK7; PRNP; MAP3K7; HSP90AB1; PRKAG1; GOLGA2; ERBB2; DHX9; ARHGEF12; SHC1; SOD1; WNK1; TOR1AIP1; RSU1; DNAJA2; DNAJA1; MTCH1; CCND1; PPP2CA; CCNY; GSK3B; PTEN; UBB; UBC; PAK2; ADNP; RPS27L; SERINC1; NCSTN; UBE2L3; DNM2; CRK; XRCC5; ARHGAP1; XRCC6; ARHGAP17; CCT2; RAF1; CCT4; AHSA1; TBC1D20; RIC8A; RAB3GAP1; ERP29; ATG13; UBA2; DAG1…	0 Gray	N0	Hypo-Variable
GO:0010647	0.00841934	positive regulation of cell communication	YWHAQ; DYNLL1; RYK; CRKL; AKT1; DAB2; ATP2C1; CLSTN1; PEBP1; CALM3; CALM1; MAP3K3; PARK7; PRNP; MAP3K7; ATP6AP2; HSP90AB1; CSNK1D; CSNK1E; PTBP1; YAP1; SPIN1; ERBB2; SHC1; SPAG9; WNK1; SERP1; VAPA; NMT1; OPA1; SH3BGRL; PAFAH1B1; FBH1; CSNK2A1; TNKS2; EIF2A; GSK3B; PTEN; GRB2; DDX1; UBB; UBC; BRD4; PAK2; NFATC4; LSM14A; KHDRBS1; ITGA5; SERINC3; ZFP91; CRK; MTDH; SKI; ARHGAP1; DHX36; ASXL1; RAF1; U…	0 Gray	N0	Hypo-Variable
GO:0045597	0.0153749	positive regulation of cell differentiation	MMP14; SNX3; HDAC2; ACVR1; ADNP; CRKL; NUMA1; SMAD4; SMAD5; DNM2; ATRAID; SMAD2; CTNNB1; AKT1; CREBL2; CRK; AP3D1; DAB2; NUDT21; XRCC5; CYFIP1; DHX36; AP3B1; RAB11A; RIPK1; ADD1; PRPF19; NAP1L1; ARF1; SPAG9; ATP6AP1; HNRNPU; IQGAP1; HSP90AB1; CSNK1D; CSNK1E; CAPN2; HSPA5; SETX; MORF4L2; ANXA1; PLXNB2; BLOC1S6; SRRT; RAC1; WASHC5; ARPC2; PSEN1; KIDINS220; KDM1A; CUX1; SNW1; DAG1; NUMB; OPA1; CAPRI…	0 Gray	N0	Hypo-Variable
GO:0044089	4.8e-05	positive regulation of cellular component biogenesis	TSG101; CYFIP1; ADNP; NUMA1; SUMO1; FAM98A; BCLAF1; CTNNB1; MSN; DNM2; DYNLL1; ARAP1; DCTN1; IQGAP1; DHX36; MAP4K4; CAND1; ARF1; RAB3GAP1; GMFB; ARF6; CLSTN1; CLIP1; PXN; CNOT2; PSMC2; DDB1; PSMC4; RHOQ; NCKAP1; PIP4K2B; RAB7A; RAC1; ARPC3; ARPC2; PIEZO1; HGS; ARPC4; VCP; WIPF2; DAG1; DYNC1H1; RHOA; KIRREL1; CNOT1; BRK1; WASF2; TPBG; SETX; EIF4G1; RPA1; PDCD6IP; ROCK2; GSK3B; CUL4A; SH3GLB1; GRB2…	0 Gray	N0	Hypo-Variable
GO:0051130	1.02e-14	positive regulation of cellular component organization	DYNLL1; CRKL; WASHC5; SUMO1; HUWE1; BRK1; TPBG; CAPRIN1; LEPROT; DAB2; HSPA5; CLSTN1; PEBP1; ADD1; NFE2L2; PARK7; BCLAF1; CAPN2; CUL3; WDR1; SOD1; SH3GLB1; NMT1; OPA1; BRD4; KIRREL1; PAFAH1B1; CSNK2A2; IST1; CCT6A; EIF4G1; H2AFY; GSK3B; GRB2; SCARB2; ATMIN; MAPK1; SNX3; ADNP; ANO6; UBE2D3; UBE2L3; DNM2; CRK; XRCC5; AP2B1; DHX36; PLXNB2; CCT8; CCT2; CCT3; CCT7; CCT4; CCT5; RAB11A; TNKS2; SURF4; NC…	0 Gray	N0	Hypo-Variable
GO:0031325	1.21e-08	positive regulation of cellular metabolic process	UBTF; RNF10; RYK; CRKL; KDM1A; PRKAG1; CHD8; SPAG9; SYMPK; MRPS27; AKT1; ANP32B; CREBL2; DAB2; NUDT21; SETD3; PPP4R3B; FURIN; PEBP1; CALM3; ATXN7L3; CALM1; RAN; NFE2L2; PARK7; ATP6AP1; MAP3K7; PRNP; HSP90AB1; SUMO1; GOLGA2; CSNK1E; CAPN2; TMEM59; PTBP1; YAP1; SPIN1; PIP4K2B; ERBB2; DHX9; SHC1; NUP98; PRMT2; SP1; WNK1; SAFB; SH3GLB1; FXR1; SERP1; SMARCD2; DHX29; ARAP1; BRD4; CDC37; PSMC4; PSMC2; S…	0 Gray	N0	Hypo-Variable
GO:0048522	1.69e-11	positive regulation of cellular process	GOLPH3; RNF10; RYK; CRKL; PRKAG1; ANP32B; PPP4R3B; BLOC1S6; HSPA5; SUPT5H; PRNP; SUMO1; SPTLC1; DHX9; ARHGEF12; WDR1; NUP98; SP1; FXR1; SERP1; SMARCD2; DHX29; OPA1; IST1; CCND1; MAX; EIF2A; PTEN; ATMIN; CTBP1; MMP14; EIF2AK2; ELAVL1; RPS27L; LSM14A; UBE2D3; CCT8; CCT2; CCT3; CCT7; CCT4; CCT5; H3F3B; TTL; SNX33; CUX1; ANAPC5; CSNK1A1; ERLIN2; PSMD14; GPX1; SLC35B2; WDFY1; CAPNS1; GIGYF2; SMAD4; SM…	0 Gray	N0	Hypo-Variable
GO:1903829	1.08e-08	positive regulation of cellular protein localization	TSG101; NUMA1; PCM1; HUWE1; UBE2D3; CCT7; MSN; ANP32B; UBE2L3; LEPROT; SEC16A; GSK3B; AP2B1; YWHAZ; RAB11A; CCT8; CCT2; CCT3; PSEN1; YWHAQ; PRNP; ARF6; CCT4; IQGAP1; HSP90AB1; TM9SF4; MAPK1; YWHAB; SNX33; CCT6A; YWHAG; YWHAE; ERBB2; SAE1; ARIH2; RTN4; SH3GLB1; CCT5; ATG13; RER1; NMT1; SAR1A; CSNK2A2; MESD; LRP1; AKT1; OAZ2; ROCK2; OAZ1; TCP1; PRKACA; BAP1; IPO5; PARK7; TFDP1	0 Gray	N0	Hypo-Variable
GO:2000017	0.0355923	positive regulation of determination of dorsal identity	CTNNB1; ACVR1	0 Gray	N0	Hypo-Variable
GO:0051094	0.0234251	positive regulation of developmental process	RNF10; ADD1; WASHC5; AKT1; CREBL2; CAPRIN1; DAB2; NUDT21; CLSTN1; BLOC1S6; CRKL; NFE2L2; ATP6AP1; HSP90AB1; CSNK1D; CSNK1E; CAPN2; SPAG9; SP1; SERP1; OPA1; SETD3; PAFAH1B1; SOCS5; BMP1; IST1; CCND1; SCARB2; EIF4G1; H2AFY; SPEN; PTEN; MMP14; ADNP; ANO6; ITGA5; DNM2; CRK; MTDH; XRCC5; DHX36; PLXNB2; RAB11A; JAK1; PKM; ARPC2; CUX1; DAG1; PWP1; TPBG; TNFRSF1A; SRRT; MYDGF; MAP3K3; ACTR2; SNX3; HDAC2;…	0 Gray	N0	Hypo-Variable
GO:1904951	2.45e-05	positive regulation of establishment of protein localization	TSG101; KARS; GOLPH3; DYNLL1; PCM1; HUWE1; UBE2D3; CCT7; BAP1; ANP32B; UBE2L3; LEPROT; SEC16A; OAZ1; DHX36; YWHAZ; CCT8; CCT2; CCT3; ARF1; YWHAQ; PRNP; SAE1; CCT4; CCT5; TM9SF4; MAPK1; YWHAB; CCT6A; YWHAG; YWHAE; ERBB2; DHX9; ARIH2; SH3GLB1; SERP1; ATG13; NMT1; SAR1A; CSNK2A2; VAMP3; LRP1; VPS35; OAZ2; GSK3B; TCP1; PRKACA; PPIA; DNM1L; PPP3CB; IPO5; PSEN1; TFDP1	0 Gray	N0	Hypo-Variable
GO:0051345	0.0369322	positive regulation of hydrolase activity	KARS; RALBP1; DYNLL1; MAP4K4; CRKL; DYNLL2; ARL1; AHSA1; EIF5; RIPK1; AKT1; ANP32B; DNM2; CRK; SNX18; ARHGAP1; IQGAP1; CALM3; ARAP1; CALM1; RALGAPB; DNAJB2; DNAJB1; ASPH; HNRNPU; ARF4; HSP90AB1; HSPD1; TMSB4X; TBC1D20; SUMO1; RABEP1; MYO9B; ERBB2; DHX9; ARHGEF12; DNAJC10; RAB3GAP1; PSME3; BCL2L13; VCP; TOR1AIP1; GDI2; RHOA; RSU1; RASA3; DNAJA2; HACD3; DNAJA1; GNAQ; MTCH1; CORO1C; RIC8A; PSMD14; D…	0 Gray	N0	Hypo-Variable
GO:0050778	0.000478556	positive regulation of immune response	KARS; PTK2; BAG6; ACTG1; CRKL; SEC14L1; CD59; HSP90B1; PRKDC; RIPK1; TAB2; ANKRD17; CRK; NPLOC4; RAF1; MAPKAPK2; DHX36; XRCC6; WASF2; NONO; XRCC5; PSEN1; EIF2AK4; PRNP; MAP3K7; HSP90AB1; HSPD1; MAPK1; NCKAP1; PJA2; LSM14A; ANXA1; DHX9; WDFY1; RAC1; ARPC3; ARPC2; WNK1; UBQLN1; ARPC4; PARK7; LAMP1; WIPF2; CYFIP1; EP300; PAK2; SOCS5; BRK1; UBE2K; AP1G1; ABI1; STOML2; GRB2; PRKACA; DDX1; UBB; UBC; HS…	0 Gray	N0	Hypo-Variable
GO:0002684	0.0027297	positive regulation of immune system process	MMP14; KARS; PTK2; BAG6; ACTG1; CRKL; PRNP; SEC14L1; CD59; HSP90B1; PRKDC; RIPK1; AKT1; TAB2; ANKRD17; CRK; NPLOC4; RAF1; MAPKAPK2; DHX36; XRCC6; AP3B1; NUDT21; HSPH1; WASF2; NONO; XRCC5; PSEN1; EIF2AK4; ATP6AP1; MAP3K7; ABI1; HSP90AB1; HSPD1; MIA3; MAPK1; NCKAP1; AP3D1; PJA2; LSM14A; ANXA1; DHX9; WDFY1; RAC1; ARPC3; ARPC2; WNK1; VAMP3; ARPC4; PARK7; LAMP1; WIPF2; CYFIP1; RHOA; EP300; PAK2; SOCS5…	0 Gray	N0	Hypo-Variable
GO:0010604	2.9e-09	positive regulation of macromolecule metabolic process	UBTF; RNF10; RYK; CRKL; KDM1A; PRKAG1; CHD8; SPAG9; SYMPK; MRPS27; AKT1; ANP32B; CREBL2; DAB2; NUDT21; USP22; LAMTOR1; FURIN; CDK13; CALM3; ATXN7L3; CALM1; RAN; NFE2L2; PARK7; ATP6AP1; MAP3K7; PRNP; HSP90AB1; SUMO1; GOLGA2; CSNK1E; SETD7; PTBP1; SPIN1; CUL3; ERBB2; DHX9; SHC1; NUP98; PRMT2; SP1; WNK1; SAFB; FXR1; SERP1; BAZ1B; SMARCD2; DHX29; ARAP1; BRD4; SETD3; PSMC4; PSMC2; CSNK2A1; SOCS5; SYNC…	0 Gray	N0	Hypo-Variable
GO:0009893	5.79e-10	positive regulation of metabolic process	UBTF; RNF10; RYK; CRKL; KDM1A; PRKAG1; CHD8; SPAG9; SYMPK; MRPS27; AKT1; ANP32B; CREBL2; DAB2; NUDT21; CCT5; SETD3; LAMTOR1; FURIN; PEBP1; CALM3; ATXN7L3; CALM1; RAN; MAP3K3; PARK7; ATP6AP1; MAP3K7; PRNP; HSP90AB1; SUMO1; GOLGA2; CSNK1E; CAPN2; TMEM59; PTBP1; YAP1; SPIN1; PIP4K2B; ERBB2; DHX9; SHC1; NUP98; PRMT2; SP1; WNK1; SAFB; SH3GLB1; FXR1; SERP1; BAZ1B; SMARCD2; DHX29; ARAP1; BRD4; CDC37; PS…	0 Gray	N0	Hypo-Variable
GO:0044093	0.00118581	positive regulation of molecular function	DYNLL1; ADD1; DYNLL2; SUMO1; AKT1; ANP32B; CALM3; CALM1; RAN; MAP3K3; PARK7; PRNP; MAP3K7; HSP90AB1; PRKAG1; GOLGA2; CRKL; DERL1; ERBB2; DHX9; ARHGEF12; SHC1; SOD1; WNK1; TOR1AIP1; RSU1; DNAJA2; DNAJA1; MTCH1; CCND1; PPP2CA; EIF4G1; PPP2CB; CCNY; GSK3B; PTEN; UBB; UBC; PAK2; ADNP; RPS27L; SERINC1; NCSTN; UBE2L3; DNM2; CRK; MTDH; XRCC5; ARHGAP1; XRCC6; ARHGAP17; CCT2; RAF1; CCT4; AHSA1; TBC1D20; R…	0 Gray	N0	Hypo-Variable
GO:0043902	7.68e-05	positive regulation of multi-organism process	TSG101; LARP1; PABPC1; CHMP4B; VAPA; CHMP3; ANKRD17; SMARCA4; OPTN; ADAR; TBC1D20; DDB1; CNOT7; DHX9; RAB7A; SP1; P4HB; CFL1; EP300; STAU1; HACD3; SNW1; NUCKS1; OSBP; PPIB; PPIA	0 Gray	N0	Hypo-Variable
GO:0051962	0.0180826	positive regulation of nervous system development	SNX3; KDM1A; HDAC2; CYFIP1; ADNP; HSPA5; WASHC5; CTNNB1; TPBG; CAPRIN1; RNF10; XRCC5; IQGAP1; DHX36; PLXNB2; CREB3L2; CRKL; PRPF19; NAP1L1; ARF1; SRRT; CLSTN1; RAB11A; CSNK1D; CSNK1E; SETX; SPAG9; PSEN1; KIDINS220; CUX1; SNW1; DAG1; NUMB; OPA1; RHOA; EP300; PAFAH1B1; RAB21; LRP1; IST1; SCARB2; PLXNA1; ACTR2; SPEN; PTEN; ARHGAP35; NFE2L2; DNM1L; EIF4G1	0 Gray	N0	Hypo-Variable
GO:0051173	1.55e-08	positive regulation of nitrogen compound metabolic process	UBTF; RNF10; RYK; CRKL; KDM1A; PRKAG1; CHD8; SPAG9; SYMPK; MRPS27; AKT1; ANP32B; CREBL2; DAB2; NUDT21; USP22; FURIN; PEBP1; CALM3; ATXN7L3; CALM1; RAN; NFE2L2; PARK7; ATP6AP1; MAP3K7; PRNP; HSP90AB1; SUMO1; GOLGA2; CSNK1E; CAPN2; PTBP1; SPIN1; CUL3; ERBB2; DHX9; SHC1; NUP98; PRMT2; SP1; WNK1; SAFB; FXR1; SERP1; LAMTOR1; SMARCD2; DHX29; BRD4; SETD3; PSMC4; PSMC2; CSNK2A1; SOCS5; TNKS2; MTCH1; IST1…	0 Gray	N0	Hypo-Variable
GO:1902117	0.00677802	positive regulation of organelle assembly	DYNLL1; NUMA1; RAB3GAP1; PDCD6IP; SH3GLB1; MSN; ARHGAP35; DYNC1H1; ATMIN; CNOT2; RHOA; CNOT1; PIP4K2B	0 Gray	N0	Hypo-Variable
GO:0120034	0.0328744	positive regulation of plasma membrane bounded cell projection assembly	FAM98A; DYNLL1; ARAP1; WASF2; RAC1; ARPC2; RHOQ; BRK1; ARHGAP35; DNM2; ATMIN; CYFIP1; NCKAP1; CDC42	0 Gray	N0	Hypo-Variable
GO:0031334	6.08e-05	positive regulation of protein complex assembly	CYFIP1; NUMA1; SUMO1; BCLAF1; CTNNB1; MSN; DCTN1; DHX36; CAND1; ARF1; GMFB; ARF6; CLIP1; NCKAP1; CNOT2; PSMC2; DDB1; PSMC4; RAC1; ARPC3; ARPC2; PIEZO1; SH3GLB1; ARPC4; VCP; WIPF2; RHOA; KIRREL1; CNOT1; BRK1; SETX; EIF4G1; RPA1; GSK3B; CUL4A; GRB2; HSP90AA1; ACTR3; ACTR2	0 Gray	N0	Hypo-Variable
GO:0048584	0.00150167	positive regulation of response to stimulus	YWHAQ; DYNLL1; ACTG1; CRKL; BRK1; AKT1; DAB2; ATP2C1; RYK; PEBP1; CALM3; CALM1; MAP3K3; PARK7; PRNP; MAP3K7; ATP6AP2; HSP90AB1; CSNK1D; CSNK1E; ADGRA2; PTBP1; SPIN1; ERBB2; DHX9; SHC1; SOD1; WNK1; VAPA; NMT1; OPA1; SH3BGRL; PAFAH1B1; FBH1; CSNK2A1; SOCS5; TNKS2; EIF2A; GSK3B; PTEN; GRB2; DDX1; UBB; UBC; BRD4; ACTB; PAK2; NFATC4; LSM14A; KHDRBS1; ITGA5; HSP90B1; EIF2AK4; ZFP91; CRK; MTDH; SKI; ARH…	0 Gray	N0	Hypo-Variable
GO:0009967	0.0038953	positive regulation of signal transduction	YWHAQ; RYK; CRKL; AKT1; DAB2; ATP2C1; PEBP1; CALM3; CALM1; MAP3K3; PARK7; ATP6AP1; MAP3K7; ATP6AP2; HSP90AB1; CSNK1D; CSNK1E; PTBP1; SPIN1; ERBB2; SHC1; SPAG9; WNK1; VAPA; NMT1; OPA1; SH3BGRL; PAFAH1B1; FBH1; CSNK2A1; TNKS2; EIF2A; GSK3B; PTEN; GRB2; DDX1; UBB; UBC; BRD4; PAK2; NFATC4; LSM14A; KHDRBS1; ITGA5; SERINC3; ZFP91; CRK; MTDH; SKI; ARHGAP1; DHX36; ASXL1; RAF1; USP47; TRAF7; TMEM9B; PJA2;…	0 Gray	N0	Hypo-Variable
GO:0023056	0.00548808	positive regulation of signaling	YWHAQ; DYNLL1; RYK; CRKL; AKT1; DAB2; ATP2C1; CLSTN1; PEBP1; CALM3; CALM1; MAP3K3; PARK7; PRNP; MAP3K7; ATP6AP2; HSP90AB1; CSNK1D; CSNK1E; PTBP1; YAP1; SPIN1; ERBB2; SHC1; SPAG9; WNK1; SERP1; VAPA; NMT1; OPA1; SH3BGRL; PAFAH1B1; FBH1; CSNK2A1; TNKS2; EIF2A; GSK3B; PTEN; GRB2; DDX1; UBB; UBC; BRD4; PAK2; NFATC4; LSM14A; KHDRBS1; ITGA5; SERINC3; ZFP91; CRK; MTDH; SKI; ARHGAP1; DHX36; ASXL1; RAF1; U…	0 Gray	N0	Hypo-Variable
GO:1904874	7.51e-05	positive regulation of telomerase RNA localization to Cajal body	CCT8; CCT2; CCT3; CCT7; CCT4; CCT5; TCP1; CCT6A	0 Gray	N0	Hypo-Variable
GO:0032206	5.23e-06	positive regulation of telomere maintenance	XRCC5; CCT8; CCT2; CCT6A; RAD50; CCT7; CCT4; CCT5; CTNNB1; TCP1; MAPK1; HNRNPA2B1; CCT3; TNKS2; HNRNPD; DHX36	0 Gray	N0	Hypo-Variable
GO:0051347	0.000756797	positive regulation of transferase activity	KARS; PTK2; MAP4K4; CRKL; PARK7; PRKAG1; PTGES3; RPLP1; ADNP; SERINC1; CTNNB1; AKT1; TAB2; UBE2L3; TRAF7; ZFP91; CRK; RAF1; IQGAP1; XRCC6; MAPKAP1; CALM3; CALM1; CCT2; MAP3K3; PSEN1; SOD1; PRNP; MAP3K7; CCT4; MAPKAPK2; HSP90AB1; GOLGA2; MAPK1; HNRNPA2B1; HACD3; HNRNPD; ERBB2; CAB39; WNK1; SHC1; PTEN; RAB1A; ERP29; RAD50; KIDINS220; GCN1; ATG13; DAG1; MINK1; RHOA; RIPK1; DAZAP2; ABI1; PPP2CA; PRRC…	0 Gray	N0	Hypo-Variable
GO:0051050	0.000327063	positive regulation of transport	DYNLL1; NCBP2; SUMO1; HUWE1; AKT1; ANP32B; CREBL2; LEPROT; DAB2; AHCYL1; CALM3; CALM1; NFE2L2; PARK7; ATP6AP1; ERBB2; DHX9; SOD1; WNK1; SH3GLB1; SERP1; NMT1; CSNK2A2; GSK3B; MAPK1; ACTB; TSG101; PCM1; ANO6; KHDRBS1; UBE2D3; UBE2L3; DNM2; SEC16A; AP2B1; DHX36; GOLPH3; TBC1D20; RAB7A; RAB3GAP1; RHOQ; ATG13; AP1G1; IPO5; PSEN1; TFDP1; SMAD4; PRNP; DYNC1H1; GNAI2; ARF1; TM9SF4; HNRNPK; ARL6IP1; LAMP1…	0 Gray	N0	Hypo-Variable
GO:0048524	2.81e-07	positive regulation of viral process	TSG101; LARP1; PABPC1; CHMP4B; VAPA; CHMP3; SMARCA4; ADAR; TBC1D20; DDB1; CNOT7; DHX9; RAB7A; SP1; P4HB; CFL1; EP300; STAU1; HACD3; SNW1; NUCKS1; PPIB; PPIA	0 Gray	N0	Hypo-Variable
GO:1902188	0.0216264	positive regulation of viral release from host cell	CHMP3; TSG101; CHMP4B; DDB1; VAPA	0 Gray	N0	Hypo-Variable
GO:0099173	0.00732107	postsynapse organization	VPS35; ACTG1; CRKL; WASF2; ARF1; OPA1; PRNP; ARF6; ARF4; PTEN; RER1; CFL1; CAPRIN1; NDRG1; DNM1L; ACTB; MESD; PAFAH1B1; ACTR2; DHX36; CDC42	0 Gray	N0	Hypo-Variable
GO:0098974	0.0123044	postsynaptic actin cytoskeleton organization	ACTB; ARF1; ACTG1; WASF2	0 Gray	N0	Hypo-Variable
GO:0099188	0.0330845	postsynaptic cytoskeleton organization	ACTB; ARF1; ACTG1; WASF2	0 Gray	N0	Hypo-Variable
GO:0016441	1.64e-05	posttranscriptional gene silencing	ELAVL1; GIGYF2; SMAD2; RIPK1; NCOR2; NCOR1; RAN; ADAR; H3F3B; CNOT1; CNOT7; ZMPSTE24; DHX9; ZC3H7B; FXR1; POLR2A; POLR2C; POLR2B; SRRT; EIF4G1; PPP3CA; HNRNPA2B1	0 Gray	N0	Hypo-Variable
GO:0035194	6.02e-05	posttranscriptional gene silencing by RNA	DHX9; ELAVL1; RAN; SRRT; ADAR; SMAD2; NCOR2; RIPK1; FXR1; POLR2A; H3F3B; POLR2C; POLR2B; ZC3H7B; PPP3CA; CNOT1; ZMPSTE24; CNOT7; EIF4G1; NCOR1; HNRNPA2B1	0 Gray	N0	Hypo-Variable
GO:0140238	0.00522626	presynaptic endocytosis	CALM3; CALM1; ARF6; DNM1L; TOR1A; DNM2; GAK; ACTB; PPP3CB; CANX; ACTG1	0 Gray	N0	Hypo-Variable
GO:0044238	3.66e-10	primary metabolic process	GOLPH3; RNF10; RYK; CRKL; PRKAG1; CHD8; SUMO3; HSPA8; SBF1; TRPC4AP; ANP32B; SRSF10; CPQ; NEK9; PPP4R3B; RNF11; SMG7; HSPA5; ATXN7L3; SUPT5H; PPP4C; PRNP; SUMO1; ZC3H13; RNF115; ZC3H15; ZC3H14; TMEM59; KDM2A; HBS1L; BFAR; DHX8; DHX9; GPAT4; ZMYM4; NUP98; WIPI2; SP1; FXR1; SERP1; SMARCD2; DHX29; OPA1; CSDE1; CCND1; MAX; DDX42; EIF2A; PTEN; ATMIN; CTBP1; MMP14; EFR3A; FBXW11; ELAVL1; RPS27L; LSM14A…	0 Gray	N0	Hypo-Variable
GO:0061919	2.13e-09	process utilizing autophagic mechanism	TSG101; VMP1; PTK2; CAPNS1; SNX6; PARK7; PRKAG1; CHMP4B; HSPA8; SPTLC1; EI24; AKT1; MCL1; CLTC; FBXO7; CHMP3; DYNLL1; VDAC1; MTDH; GNAI3; UBQLN1; OPTN; WDR45B; POLDIP2; CAMKK2; UBQLN2; SUPT5H; PSEN1; DYNLL2; MAP3K7; CDC37; VPS39; GOLGA2; DNM1L; TMEM59; WIPI2; VPS35; SNRNP70; RRAGA; PIP4K2B; LARP1; RAB7A; BNIP3L; ANXA7; RAB3GAP1; RAB1A; NBR1; WAC; HGS; SH3GLB1; VCP; ATG13; LAMP2; ATP6V0E1; TMBIM6;…	0 Gray	N0	Hypo-Variable
GO:0012501	4.11e-05	programmed cell death	GOLPH3; DYNLL1; CRKL; HSPA9; AKT1; ANP32B; DAB2; FURIN; HSPA5; NFE2L2; PARK7; PRNP; MAP3K7; THRA; HSP90AB1; CAPN2; SAP18; GLO1; CUL1; CUL3; DHX9; ARHGEF12; SHC1; SOD1; PRMT2; P4HB; SH3GLB1; FXR1; NMT1; OPA1; CSNK2A2; CSNK2A1; URI1; UBE4B; GHITM; DNAJA1; MTCH2; MTCH1; PPP2CA; MAX; DDX42; SERBP1; GSK3B; PTEN; UBB; UBC; MAPK1; KDELR1; PAK2; PPP2CB; NFATC4; ADNP; RPS27L; YME1L1; ANO6; ITGA5; HSP90B1;…	0 Gray	N0	Hypo-Variable
GO:0010498	2.13e-16	proteasomal protein catabolic process	HSPA5; SUMO1; AKT1; DAB2; DNAJB12; NFE2L2; PARK7; HSP90AB1; CSNK1D; CSNK1E; CUL1; CUL3; ERLEC1; UBE2R2; SOCS5; UBE4B; PPP2CB; GSK3B; UBB; UBC; RNF216; FBXW11; UBE2D3; HSP90B1; UBE2A; UBE3A; DERL1; UBXN4; OS9; BUB3; FAF2; UBE2E1; STT3B; ANAPC5; UBE2H; UBE2K; ERLIN1; ERLIN2; CDC27; PSMD14; PSMD12; GPX1; PPP2R5C; RAD23B; BAG5; CCDC47; NPLOC4; SKP1; DNAJB2; PSEN1; PSMA3; PSMA7; PSMA4; DDB1; NUB1; WAC…	0 Gray	N0	Hypo-Variable
GO:0030163	1.48e-23	protein catabolic process	RNF11; HSPA5; SUMO1; HSPA8; AKT1; DAB2; USP22; FURIN; DNAJB12; NFE2L2; PARK7; HSP90AB1; CSNK1D; CSNK1E; CAPN2; CUL1; CUL3; HUWE1; ERLEC1; UBE2R2; CSNK2A2; CSNK2A1; UBR4; SOCS5; UBE4B; SNRNP70; PPP2CB; GSK3B; PTEN; UBB; UBC; RNF216; RNF213; SNX3; SNX1; NRDC; YME1L1; UBE2D2; UBE2D3; HSP90B1; CLTA; UBE2L3; CLTC; AP2B1; BUB3; KEAP1; UBE3C; USP47; UBE3A; DERL1; UBXN4; SNX33; OS9; RAB7A; TTC3; FAF2; UB…	0 Gray	N0	Hypo-Variable
GO:0051259	0.0450983	protein complex oligomerization	ATXN10; ELAVL1; YME1L1; SMAD4; CHMP4B; CAB39; KHDRBS1; STOML2; RIPK1; CHMP3; OAT; CPSF7; NUDT21; SKI; MICU1; XRCC6; AHNAK; SPAG9; PRNP; HM13; DERL1; GOLGA2; TOR1A; YWHAB; TMED10; TRA2B; PKM; ANXA5; ANXA6; NBR1; GNB1; RXRA; SH3GLB1; VCP; OPA1; ALDOA; EP300; CTNNA1; BRK1; VPS35; PDCD6IP; GRB2; COL1A2; DNM1L; COL6A2; WIZ; RNF213	0 Gray	N0	Hypo-Variable
GO:0006457	4.42e-16	protein folding	NUDCD3; RAD23B; HSPA5; BAG5; HSPA9; HSPA8; HSP90B1; DNAJB12; CCT5; GNAI2; GNAI3; CANX; CCT8; HSPH1; DERL1; CCT2; DNAJB2; DNAJB1; CCT7; CCT4; CDC37; HSP90AB1; HSPD1; TOR1A; DNAJC10; PDIA6; GAK; SNRNP70; CCT6A; SELENOF; MLEC; PDIA3; P4HB; GNB1; GNB2; VCP; ERP44; VAPA; CSNK2A1; MESD; DNAJA2; DNAJA1; PTGES3; DNAJC5; CALR; DNAJC7; TCP1; CCT3; PPIG; HSP90AA1; ERP29; PPIB; PPIA; EMC4	0 Gray	N0	Hypo-Variable
GO:0034975	9.56e-05	protein folding in endoplasmic reticulum	HSPA5; CALR; PDIA3; HSP90B1; VAPA; DNAJC10; CANX; EMC4	0 Gray	N0	Hypo-Variable
GO:0051204	0.021472	protein insertion into mitochondrial membrane	YWHAZ; YWHAQ; NMT1; YWHAB; YWHAG; TFDP1; YWHAE	0 Gray	N0	Hypo-Variable
GO:0008104	1.29e-22	protein localization	SNX33; YWHAQ; DYNLL1; GOLPH3; CRKL; HSPA4; SUMO1; TSG101; HSPA8; CCT7; AKT1; ANP32B; KEAP1; SEC23IP; LEPROT; DAB2; CCT5; RBM15B; CANX; TMED10; HUWE1; SMG7; AHCYL1; CALM3; TNPO2; CALM1; RAN; NUCB1; PARK7; WASHC5; ATP6AP1; HSP90AB1; CSNK1D; CSNK1E; TMEM59; GAK; LZTS2; CORO1C; DNAJC13; ERBB2; DHX9; SYMPK; SCAMP3; RAB5C; NUP98; WIPI2; ERLEC1; GBF1; SH3GLB1; AP3M1; SEC24D; SERP1; LAMTOR1; GUK1; VAPA; …	0 Gray	N0	Hypo-Variable
GO:0034394	0.000148649	protein localization to cell surface	HSP90AB1; RAB11FIP5; TM9SF4; VCL; PIGK; USP4; ARF6; CTNNB1; AKT1; TOR1A; LEPROT; SNX33; GBF1; PICALM; MESD	0 Gray	N0	Hypo-Variable
GO:0072657	0.000107961	protein localization to membrane	MMP14; GOLPH3; BAG6; NUMB; CRKL; HSPA4; GORASP2; RPLP1; ICMT; SEC62; SEC63; AKT1; CLTC; SEC16A; DAB2; AP2B1; YWHAZ; MESD; OPTN; CALM3; CALM1; RPL27; YWHAQ; PRNP; ARF6; CLSTN1; RAB11A; TM9SF4; CLIP1; GAK; TM9SF3; SRP14; YWHAB; RAB10; AP3D1; BSG; EFR3A; YWHAG; YWHAE; ERBB2; SSR2; RAB3GAP1; SRP72; RHOQ; RABEP1; HGS; ARL6IP1; SH3GLB1; RER1; DAG1; NMT1; ZDHHC20; TMED2; TMEM59; VAMP3; LRP1; VPS35; EXOC…	0 Gray	N0	Hypo-Variable
GO:0033365	4.96e-17	protein localization to organelle	HSPA5; HSPA4; SUMO1; HSPA8; CCT7; AKT1; LEPROT; CALM3; CALM1; RAN; PARK7; CSNK1D; GAK; DHX9; HUWE1; NUP98; SH3GLB1; TOR1AIP1; NMT1; CSNK2A2; DNAJA1; MTCH2; MBTPS1; HSD17B4; H2AFY; GSK3B; KPNA4; KPNA3; DDX1; UBB; UBC; KDELR2; KDELR1; GBF1; TSG101; PCM1; UBE2D2; RAB6A; SEC62; SEC63; UBE2L3; SEC16A; XRCC5; CCT8; CCT2; CCT3; GOLPH3; SRP68; CCT4; CCT5; RAB11A; SRP14; TNKS2; LZTS2; OS9; RAB7A; BUB3; RA…	0 Gray	N0	Hypo-Variable
GO:0019538	2.12e-20	protein metabolic process	GOLPH3; RNF10; RYK; CRKL; PRKAG1; SUMO3; HSPA8; SBF1; TRPC4AP; ANP32B; CPQ; PPP4R3B; RNF11; HSPA5; PPP4C; PRNP; SUMO1; RNF115; ZC3H15; TMEM59; KDM2A; HBS1L; DHX9; NUP98; WIPI2; FXR1; SERP1; DHX29; UBE4B; CCND1; EIF2A; PTEN; CTBP1; MMP14; FBXW11; ELAVL1; RPS27L; LSM14A; UBE2D2; ITGA5; HSP90B1; IMPAD1; TTC3; WDR48; H3F3B; JAK1; SNX33; TMED10; SENP6; CUX1; ANAPC5; ZDHHC5; CSNK1A1; ERLIN2; PSMD14; PS…	0 Gray	N0	Hypo-Variable
GO:0006479	0.0251762	protein methylation	KDM1A; SMAD4; PCMT1; FAM98A; CTNNB1; WDR82; LMNA; ETF1; GSPT1; PRMT2; RAB6A; RTF1; BRD4; SUPT6H; SETD3; RNF20; SETD7; ICMT; SNW1; SNRPD3; H2AFY; PWP1	0 Gray	N0	Hypo-Variable
GO:0070646	1.14e-10	protein modification by small protein removal	SNX3; WDR48; RAD23B; PSMD8; SMAD4; COPS2; PSMD6; PSMD1; PSMD3; PSMD2; RIPK1; BAP1; USP9X; TOMM20; USP47; YY1; ATXN7L3; USP22; DESI2; USP19; HCFC1; KEAP1; ASXL1; PARK7; MAP3K7; JOSD1; PSMA3; TOR1A; PSMA7; PSMA4; SENP6; PSMC2; PSMC4; USP4; PSME3; VCP; SMAD2; USP14; SART3; RHOA; USP7; ACTB; COPS7A; PSMD14; PSMD11; PSMD13; PSMD12; PTEN; UBB; UBC; PSMB7; PSMB5; PSMB4; PSMB3; PSMB2; PSMB1	0 Gray	N0	Hypo-Variable
GO:0036211	2.2e-14	protein modification process	RNF10; RYK; CRKL; PRKAG1; SUMO3; SBF1; TRPC4AP; PPP4R3B; RNF11; HSPA5; PPP4C; PRNP; SUMO1; RNF115; TMEM59; KDM2A; WIPI2; SERP1; UBE4B; CCND1; EIF2A; PTEN; CTBP1; TSG101; FBXW11; UBE2D2; ITGA5; HSP90B1; TTC3; WDR48; JAK1; SENP6; CUX1; ANAPC5; ZDHHC5; CSNK1A1; ERLIN2; ZDHHC8; PSMD11; PSMD13; PSMD12; GPX1; CDC42; SMAD4; SMAD5; SMAD2; PRKDC; MKRN1; RTRAF; RHOA; ASPH; CDC37; DDB1; SETX; RAB6A; PRKAR1A…	0 Gray	N0	Hypo-Variable
GO:0042026	3.03e-05	protein refolding	DNAJA2; HSPA5; BAG5; DNAJB2; HSPA9; HSPA8; HSPD1; PPIG; HSP90AA1; SNRNP70; PPIB; PPIA	0 Gray	N0	Hypo-Variable
GO:0050821	2.16e-07	protein stabilization	BAG6; BAG5; SUMO1; USP7; USP9X; CREBL2; SEC16A; CCT5; CCT8; USP19; HCFC1; CCT2; CCT3; PARK7; CCT7; CCT4; CDC37; HSP90AB1; HSPD1; CCT6A; ZNF207; RTN4; LAMP2; LAMP1; TRIM44; EP300; GNAQ; PTGES3; CALR; WIZ; PTEN; TCP1; HSP90AA1; PPIB	0 Gray	N0	Hypo-Variable
GO:0015031	1.7e-17	protein transport	GOLPH3; DYNLL1; NCBP2; HSPA4; HSPA8; AKT1; ANP32B; SEC23IP; LEPROT; DAB2; RBM15B; CANX; TMED10; HUWE1; SMG7; AHCYL1; RAN; NUCB1; PARK7; WASHC5; PRNP; GOLGA2; DNAJC13; ERBB2; DHX9; SYMPK; SCAMP3; RAB5C; RAB5B; ERLEC1; GBF1; SH3GLB1; AP3M1; SEC24D; SERP1; GUK1; VPS35; PAFAH1B1; CSNK2A2; YIPF5; DNAJA1; RAB11FIP5; MBTPS1; SCARB2; ARCN1; GSK3B; SNX18; KPNA4; KPNA3; UBB; UBC; COPB1; COPB2; UQCRC2; CHMP…	0 Gray	N0	Hypo-Variable
GO:0043335	0.0207086	protein unfolding	HSP90AA1; ERP29	0 Gray	N0	Hypo-Variable
GO:0065003	1.42e-17	protein-containing complex assembly	ADD1; HSPA4; DARS; SPAG9; HSPA8; SF1; BRK1; PRPF8; OAT; ANP32B; SRSF10; SEC23IP; NUDT21; TMED10; SNRNP200; UBN1; DNAJB12; EIF3A; EIF3B; PRNP; BCLAF1; THRA; HSP90AB1; SUMO1; CSNK1D; CLINT1; CUL1; CUL3; DHX9; RTN4; NUP98; P4HB; SH3GLB1; SEC24D; SNU13; OPA1; KIRREL1; CNOT1; BRD2; SNRPD3; BMP1; PTGES3; MAX; EIF4G1; RBBP7; H2AFY; EIF2A; RBBP4; DDX6; GRB2; KPNA3; DDX1; UBB; UBC; RNF213; ATXN2L; CAPZB; …	0 Gray	N0	Hypo-Variable
GO:0032984	0.00187308	protein-containing complex disassembly	TSG101; CAPZB; ADD1; SPTAN1; HSPA8; CTNNB1; IST1; UPF1; CHMP3; SMARCA4; MRPL3; SET; OGFOD1; MRPS35; DENR; CALCOCO2; UBQLN1; ASPH; ETF1; WIPI2; GAK; MAP1LC3B; SETX; ZMPSTE24; DHX8; GSPT1; WDR1; SUPT16H; VCP; MTPN; LAMP2; CFL1; CAPZA2; CAPZA1; CSNK1A1; PPP1CA; CAMSAP2; MRPS27; GSK3B; DSTN; CKAP5; SMARCD2	0 Gray	N0	Hypo-Variable
GO:0031503	0.00898873	protein-containing complex localization	DYNLL1; NCBP2; DYNLL2; PCM1; SYMPK; DHX38; UPF1; DNM2; FYTTD1; AP2B1; SRSF4; SMG7; TNPO1; SRSF1; SRSF3; RAN; U2AF2; HNRNPU; RBM15B; RAB11A; HNRNPA2B1; CPSF2; AP3D1; CLSTN1; NUP98; DAG1; NUMB; VPS35; KIF3B; SUPT6H; SLU7; POLDIP3; AGFG1; SSB	0 Gray	N0	Hypo-Variable
GO:0043933	7.89e-17	protein-containing complex subunit organization	UBQLN1; ADD1; HSPA4; DARS; SPAG9; HSPA8; SF1; BRK1; IST1; OAT; ANP32B; SRSF10; SEC23IP; NUDT21; TMED10; SNRNP200; UBN1; DNAJB12; EIF3A; EIF3B; PRNP; BCLAF1; THRA; HSP90AB1; SUMO1; CSNK1D; CLINT1; GAK; CUL1; CUL3; DHX8; DHX9; RTN4; WDR1; NUP98; WIPI2; P4HB; SH3GLB1; SEC24D; SNU13; OPA1; KIRREL1; CNOT1; BRD2; SNRPD3; BMP1; PRPF8; PTGES3; MAX; EIF4G1; RBBP7; H2AFY; EIF2A; GSK3B; DDX6; GRB2; KPNA3; D…	0 Gray	N0	Hypo-Variable
GO:0065004	0.00538492	protein-DNA complex assembly	RAD23B; RPA1; ANP32B; HP1BP3; SMARCA4; SMARCA5; UBN1; SET; CAND1; NAP1L1; UBTF; NAP1L4; THRA; H3F3B; PSMC2; DDB1; PSMC4; TSPYL1; SENP6; SART3; BRD2; TAF7; RBBP7; H2AFY; RBBP4; CUL4A; UBB; UBC	0 Gray	N0	Hypo-Variable
GO:0071824	0.00416284	protein-DNA complex subunit organization	RAD23B; RPA1; ANP32B; HP1BP3; SMARCA4; SMARCA5; UBN1; SET; CAND1; NAP1L1; UBTF; NAP1L4; THRA; H3F3B; PSMC2; DDB1; PSMC4; TSPYL1; SUPT16H; SENP6; SMARCD2; SART3; BRD2; TAF7; SUPT6H; RBBP7; H2AFY; RBBP4; CUL4A; UBB; UBC	0 Gray	N0	Hypo-Variable
GO:0006508	1.78e-14	proteolysis	RNF11; HSPA5; SUMO1; TSG101; HUWE1; AKT1; ANP32B; DAB2; USP22; FURIN; PEBP1; ATXN7L3; DNAJB12; NFE2L2; PARK7; PRNP; MAP3K7; ATP6AP2; HSP90AB1; CCDC47; CSNK1D; CSNK1E; CAPN2; TMEM59; CUL1; CUL3; NUP98; ERLEC1; UBE2R2; CSNK2A2; CSNK2A1; UBR4; SOCS5; UBE4B; MTCH1; BMP1; GLG1; PPP2CB; GSK3B; PTEN; RAD23B; UBC; ACTB; RNF216; UQCRC2; PAK2; MMP14; NRDC; RPS27L; YME1L1; COPS2; METAP2; UBE2D2; UBE2D3; HSP…	0 Gray	N0	Hypo-Variable
GO:0051603	4.41e-20	proteolysis involved in cellular protein catabolic process	RNF11; HSPA5; SUMO1; HUWE1; AKT1; DAB2; USP22; DNAJB12; NFE2L2; PARK7; HSP90AB1; CSNK1D; CSNK1E; CAPN2; CUL1; CUL3; ERLEC1; UBE2R2; CSNK2A2; CSNK2A1; UBR4; SOCS5; UBE4B; PPP2CB; GSK3B; PTEN; UBB; UBC; RNF216; RNF213; TSG101; FBXW11; YME1L1; UBE2D2; UBE2D3; HSP90B1; UBE2L3; TTC3; KEAP1; UBE3C; USP47; UBE3A; DERL1; UBXN4; OS9; BUB3; FAF2; UBE2E1; STT3B; ANAPC5; UBE2H; UBE2K; PSMB4; ERLIN1; ERLIN2; …	0 Gray	N0	Hypo-Variable
GO:0007265	0.00432913	Ras protein signal transduction	CYFIP1; MAP4K4; CRKL; CUL3; RAB6A; BRK1; RAB2A; DNM2; CRK; RAF1; ARHGAP1; NCKAP1; MAPKAP1; WASF2; PARK7; RAB5B; ARF6; RAB11A; RAB18; COL1A2; RAB14; ARHGAP35; RAB7A; ARHGEF12; SHC1; RAB5C; RAC1; RAB1A; RHOQ; KPNB1; GNB1; CFL1; RAB10; RHOA; G3BP1; RASA3; RAB21; HACD3; PPP2CB; ROCK2; MFN2; SHOC2; GRB2; GNA12; MYO9B; G3BP2; ARHGEF40; GBF1; CDC42	0 Gray	N0	Hypo-Variable
GO:0043112	0.0220009	receptor metabolic process	SNX1; HDAC2; CLTA; CLTC; DNM2; AP2B1; FURIN; OPTN; ARAP1; UBQLN2; ARF1; HNRNPK; SH3GLB1; PARK7; NUMB; AP2A2; VAMP3; LRP1; LAMTOR1; GRB2; PSEN1; PICALM	0 Gray	N0	Hypo-Variable
GO:0045055	3.04e-13	regulated exocytosis	DYNLL1; MLEC; IST1; TMED10; BLOC1S6; SDF4; CALM3; CALM1; VPS35L; ATP6AP2; HSP90AB1; HUWE1; RAB5C; RAB5B; AP1G1; HSPA8; UBR4; ISLR; GSK3B; ARHGAP17; COPB1; MAGED2; CYB5R3; SNX6; ATP2A2; SPTAN1; ANO6; RAB6A; NCSTN; XRCC5; XRCC6; YPEL5; CCT8; CCT2; CAP1; SRP14; SURF4; PKM; RAB7A; KPNB1; CAB39; RAB3GAP1; FAF2; GDI2; RHOA; PDAP1; TOLLIP; DNAJC5; PSMD11; PSMD13; PSMD12; PPIA; ACTR2; DYNC1H1; VAPA; GNAI…	0 Gray	N0	Hypo-Variable
GO:0046719	0.0094666	regulation by virus of viral protein levels in host cell	STAU1; HACD3; DDB1; TBC1D20	0 Gray	N0	Hypo-Variable
GO:0032956	0.00814999	regulation of actin cytoskeleton organization	CAPZB; CYFIP1; ADD1; SMAD4; SPTAN1; BRK1; TMSB10; CRK; NCKAP1; WASF2; ARF1; JAM3; GMFB; ARF6; TMSB4X; PXN; WDR1; RAC1; ARPC3; ARPC2; RHOQ; ARPC4; MTPN; CFL1; RHOA; KIRREL1; CAPZA2; CAPZA1; LRP1; ARAP1; DSTN; ROCK2; ARHGAP17; GRB2; ARHGAP35; WIPF2; ACTR3; ACTR2; CDC42	0 Gray	N0	Hypo-Variable
GO:0030832	0.000733969	regulation of actin filament length	CAPZB; CYFIP1; ADD1; TMSB4X; SPTAN1; BRK1; TMSB10; NCKAP1; ARF1; GMFB; ARF6; WDR1; ARPC3; ARPC2; ARPC4; MTPN; CFL1; RHOA; KIRREL1; CAPZA2; CAPZA1; DSTN; GRB2; ARHGAP35; WIPF2; ACTR3; ACTR2	0 Gray	N0	Hypo-Variable
GO:0032970	0.0113537	regulation of actin filament-based process	CAPZB; CYFIP1; ATP2A2; SMAD4; SPTAN1; BRK1; TMSB10; CRK; NCKAP1; ADD1; WASF2; ARF1; JAM3; GMFB; ARF6; TMSB4X; PXN; SUMO1; WDR1; RAC1; ARPC3; ARPC2; RHOQ; ARPC4; MTPN; CFL1; RHOA; KIRREL1; CAPZA2; CAPZA1; LRP1; ARAP1; DSTN; ROCK2; ARHGAP17; GRB2; ARHGAP35; WIPF2; ACTR3; ACTR2; CDC42	0 Gray	N0	Hypo-Variable
GO:0008064	0.000874127	regulation of actin polymerization or depolymerization	CAPZB; CYFIP1; ADD1; TMSB4X; SPTAN1; BRK1; TMSB10; NCKAP1; ARF1; GMFB; ARF6; WDR1; ARPC3; ARPC2; ARPC4; MTPN; CFL1; RHOA; KIRREL1; CAPZA2; CAPZA1; DSTN; GRB2; ARHGAP35; WIPF2; ACTR3; ACTR2	0 Gray	N0	Hypo-Variable
GO:1903391	0.0121027	regulation of adherens junction organization	MMP14; LRP1; MAP4K4; ADD1; RAC1; PEAK1; ARF6; ROCK2; CORO1C; PTEN; PTK2; RHOA; IQGAP1	0 Gray	N0	Hypo-Variable
GO:0090066	0.00115639	regulation of anatomical structure size	CAPZB; CYFIP1; ADNP; ADD1; KDM1A; RAB21; SPTAN1; ANO6; BRK1; MSN; TMSB10; DNM2; HP1BP3; NCKAP1; RYK; WDR1; ARF1; SOD1; GMFB; ARF6; RAB11A; TMSB4X; AKT1; TTL; TMEM123; RTN4; ANXA7; RAC1; ARPC3; ARPC2; ARPC4; MTPN; CFL1; RHOA; KIRREL1; PAFAH1B1; SPART; CAPZA2; CAPZA1; LRP1; IST1; PPP1CA; GSK3B; GPX1; PTEN; GRB2; ARHGAP35; WIPF2; DSTN; ACTR3; ACTR2; PICALM	0 Gray	N0	Hypo-Variable
GO:2001233	8.88e-05	regulation of apoptotic signaling pathway	KDM1A; UBQLN1; ACVR1; BAG5; SERINC3; CTNNB1; AKT1; MCL1; TRAF7; ZMYND11; NFATC4; GNAI2; GNAI3; YWHAZ; NONO; NFE2L2; PSEN1; YWHAQ; BCLAF1; CSNK2A2; HNRNPK; RAF1; YWHAB; YAP1; YWHAG; YWHAE; SOD1; ERP29; P4HB; PDIA3; PSME3; FBH1; NMT1; OPA1; TMBIM6; LMNA; CTNNA1; CSNK2A1; URI1; RIPK1; DNAJA1; PPP1CA; USP47; GSK3B; GPX1; PTEN; GSTP1; TFDP1; UBB; DNM1L; PARK7; PAK2	0 Gray	N0	Hypo-Variable
GO:0043462	0.000625552	regulation of ATPase activity	DNAJA2; DHX9; DNAJA1; DYNLL1; AHSA1; TMSB4X; DNAJB2; DNAJB1; DNAJC7; HNRNPU; SUMO1; TOR1AIP1; DNAJC10; DNM2; DYNLL2; SNRNP70	0 Gray	N0	Hypo-Variable
GO:0051098	0.00168325	regulation of binding	KDM1A; HDAC2; NFATC4; ADNP; ADD1; SMAD4; SUMO3; SYMPK; SMAD2; CTNNB1; AKT1; CRK; DAB2; EIF2S1; CALM3; CALM1; RAN; DNAJB2; PSEN1; TMSB4X; GOLGA2; CSNK1E; SUMO1; HSPA5; DERL1; ZMPSTE24; EDF1; DHX9; TMBIM6; EP300; FBH1; LRP1; CSNK1A1; PPP1CA; PPP2CA; EIF4G1; PPP2CB; GSK3B; SKI; PRKACA; NUCKS1; PPP3CA; ACTB; BTBD1; PARK7	0 Gray	N0	Hypo-Variable
GO:0050789	1.1e-08	regulation of biological process	GOLPH3; RNF10; RYK; CRKL; PRKAG1; TMCO1; HSPA9; HSPA8; ANP32B; SRSF10; PPP4R3B; BLOC1S6; SMG7; HSPA5; SUPT5H; PPP4C; PRNP; MTCH2; SUMO1; ZC3H13; RNF115; ZC3H15; ZC3H14; TMEM59; KDM2A; DDB1; HBS1L; DHX9; ARHGEF12; GPAT4; ZMYM4; NUP98; SP1; FXR1; SERP1; SMARCD2; DHX29; OPA1; RSU1; UBE4B; IST1; CCND1; MAX; DDX42; EIF2A; PTEN; ATMIN; CTBP1; MMP14; CAPZB; FBXW11; ELAVL1; ATP2A2; LSM14A; ITGA5; HSP90B1…	0 Gray	N0	Hypo-Variable
GO:0065008	1.13e-09	regulation of biological quality	BLOC1S6; YWHAQ; DYNLL1; ACTG1; ADD1; SUMO1; TMCO1; HSPA9; HSPA8; BRK1; AKT1; CREBL2; CAPRIN1; CPQ; ATP2C1; CLSTN1; FURIN; PEBP1; SMG7; KIRREL1; HSPA5; LARP1; CALM1; NFE2L2; PARK7; ATP6AP1; JAM3; PRNP; HSP90AB1; CCDC47; TBC1D20; ZC3H14; SMAD5; CRKL; YAP1; CUL1; CUL3; ISCU; DHX9; GPAT4; DNAJC10; WDR1; SOD1; TRIM44; P4HB; TTL; SAFB; SH3GLB1; FXR1; SERP1; LRP1; NMT1; OPA1; CDC37; PRKDC; PAFAH1B1; SYN…	0 Gray	N0	Hypo-Variable
GO:0009889	0.0168104	regulation of biosynthetic process	CBX5; UBTF; RNF10; LRPPRC; HSPA5; KDM1A; PRKAG1; CHD8; HSPA8; SF1; AKT1; SRSF10; CREBL2; CAPRIN1; DAB2; RBM15B; PPP4R3B; FURIN; HDAC7; CBX3; ZNF146; RAN; NFE2L2; EIF3B; PRNP; MAP3K7; THRA; HSP90AB1; SUMO1; GOLGA2; ZC3H15; CAPN2; SAP18; TMEM59; KDM2A; GLO1; HDGF; SPIN1; CUL3; ERBB2; DHX9; SHC1; ZMYM4; NUP98; PRMT2; SP1; SAFB; FXR1; SERP1; BAZ1B; SMARCD2; DHX29; CNOT2; BRD4; SETD3; PSMC4; FBH1; BRD…	0 Gray	N0	Hypo-Variable
GO:0009894	8.05e-20	regulation of catabolic process	LRPPRC; PRKAG1; HSPA8; AKT1; DAB2; FURIN; SMG7; EP300; LARP1; NFE2L2; PARK7; MAP3K7; THRA; HSP90AB1; SUMO1; GOLGA2; CSNK1E; ZC3H14; TMEM59; PIP4K2B; DHX9; ERLEC1; SH3GLB1; FXR1; LRP1; VPS35; CSNK2A2; CSNK2A1; SOCS5; SYNCRIP; CSNK1D; EIF4G3; SCARB2; EIF4G1; VPS26B; GSK3B; PTEN; UBB; UBC; SNX3; SNX1; NRDC; ELAVL1; PABPC1; ATRAID; YTHDF3; YTHDF2; LAMTOR1; MTDH; MAPKAPK2; DHX36; KEAP1; UBE3A; SNX33; …	0 Gray	N0	Hypo-Variable
GO:0050790	1.89e-06	regulation of catalytic activity	FKBP15; DYNLL1; CRKL; DYNLL2; PRKAG1; PPP4R1; CAP1; SBF1; AKT1; ANP32B; FURIN; PEBP1; PPP2CA; CALM3; CALM1; MAP3K3; PARK7; PRNP; MAP3K7; HSP90AB1; SUMO1; GOLGA2; ERBB2; DHX9; ARHGEF12; SHC1; SOD1; CCNY; TOR1AIP1; RSU1; PAFAH1B1; CSNK2A1; URI1; SOCS5; DNAJA1; MTCH1; CCND1; SCARB2; H2AFY; GSK3B; PTEN; UBB; UBC; RTRAF; ACTB; PAK2; TSG101; NRDC; ADNP; RPS27L; SERINC1; AZIN1; HSP90B1; NCSTN; RNH1; DNM…	0 Gray	N0	Hypo-Variable
GO:0010646	0.00130927	regulation of cell communication	RNF115; YWHAQ; DYNLL1; RYK; CRKL; KDM1A; SUMO1; SPAG9; AKT1; LEPROT; DAB2; BICC1; VASN; CLSTN1; FURIN; PEBP1; HSPA5; CALM1; NFE2L2; PARK7; ATP6AP1; MAP3K7; THRA; HSP90AB1; CSNK1D; CSNK1E; MYOF; PTBP1; HDGF; SPIN1; PIP4K2B; ERBB2; ARHGEF12; SHC1; SOD1; PRMT2; P4HB; WNK1; SERP1; VAPA; NMT1; OPA1; SH3BGRL; PAFAH1B1; CSNK2A2; CSNK2A1; URI1; SOCS5; DNAJA1; MTCH1; BMP1; GLG1; PPP2CA; CNOT7; PPP2CB; CCN…	0 Gray	N0	Hypo-Variable
GO:0051726	0.000112836	regulation of cell cycle	DYNLL1; PRKAG1; AKT1; USP22; PEBP1; CALM3; CALM1; PRNP; HSP90AB1; CSNK1D; CSNK1E; CUL1; CUL3; ZNF207; PRMT2; SH3GLB1; BRD4; PAFAH1B1; CSNK2A2; CSNK2A1; CCND1; EIF4G2; EIF4G1; RBBP7; H2AFY; RBBP4; PTEN; MAX; CTBP1; ACTB; GBF1; TSG101; RPS27L; PCM1; KHDRBS1; CCNY; YTHDF2; CLTC; CBX5; PPM1G; TUBA1A; RAB11A; TTL; BUB3; SENP6; UBE2E1; RHOA; KIF3B; CDC27; POLDIP2; CHMP3; IPO7; IPO5; LAMTOR1; TFDP1; GIG…	0 Gray	N0	Hypo-Variable
GO:0010564	8.81e-06	regulation of cell cycle process	DYNLL1; AKT1; PEBP1; CALM3; CALM1; HSP90AB1; CSNK1D; CSNK1E; CUL1; ZMPSTE24; ZNF207; PRMT2; SH3GLB1; BRD4; PAFAH1B1; CSNK2A2; CSNK2A1; CCND1; MAX; EIF4G1; RBBP7; H2AFY; RBBP4; PTEN; RPS27L; PCM1; YTHDF2; CLTC; USP47; RAB11A; TTL; BUB3; SENP6; UBE2E1; RHOA; KIF3B; CDC27; CHMP3; GIGYF2; PRKDC; FBXO7; DCTN2; CBX5; DCTN1; CBX3; SKP1; ANAPC5; PLRG1; HNRNPU; PRPF40A; DDB1; CTDSP2; PRKAR1A; SND1; EP300;…	0 Gray	N0	Hypo-Variable
GO:0010941	0.0117281	regulation of cell death	UBQLN1; HSPA5; HSPA9; AKT1; ANP32B; DAB2; NFE2L2; PARK7; PRNP; BCLAF1; THRA; HSP90AB1; CAPN2; SAP18; GLO1; ARHGEF12; SHC1; SOD1; PRMT2; P4HB; NMT1; OPA1; CSNK2A2; CSNK2A1; URI1; DNAJA1; MTCH2; MTCH1; EIF4G1; DDX42; GSK3B; PTEN; UBB; UBC; PAK2; NFATC4; ADNP; RPS27L; YME1L1; ANO6; ITGA5; HSP90B1; DNM2; PNMA1; NDRG1; MTDH; AP2B1; NONO; RAF1; USP47; GOLPH3; ERP29; RHOA; TNFRSF1A; DNAJC5; GPX1; UBE2Z;…	0 Gray	N0	Hypo-Variable
GO:0060284	0.000704532	regulation of cell development	RNF10; RYK; CRKL; WASHC5; AKT1; CAPRIN1; ADD1; NFE2L2; ATP6AP1; CSNK1D; CSNK1E; WDR1; SPAG9; OPA1; PAFAH1B1; IST1; SCARB2; EIF4G1; GSK3B; SPEN; PTEN; DDX6; SNX3; NFATC4; ADNP; PCM1; YTHDF2; DNM2; CRK; SKI; DHX36; PLXNB2; RAB11A; TTL; ARPC2; CUX1; DAG1; DENND5A; RHOA; TNFRSF1A; CAMSAP2; SRRT; XRCC5; ADGRA2; ACTR2; KDM1A; HDAC2; NUMB; BAG5; SMAD4; FBXO7; SPART; ARF1; ARF6; SETX; KIDINS220; EP300; Y…	0 Gray	N0	Hypo-Variable
GO:0045595	0.00140553	regulation of cell differentiation	RNF10; RYK; ADD1; WASHC5; HSPA9; AKT1; ANP32B; CREBL2; CAPRIN1; DAB2; NUDT21; BLOC1S6; OCIAD1; CRKL; NFE2L2; ATP6AP1; STRAP; HSP90AB1; CSNK1D; CSNK1E; CAPN2; PTBP1; ERBB2; WDR1; SOD1; OPA1; SETD3; PAFAH1B1; SOCS5; GLG1; CCND1; SCARB2; EIF4G1; H2AFY; GSK3B; SPEN; PTEN; DDX6; EID1; MMP14; NFATC4; ADNP; PCM1; ATRAID; YTHDF2; DNM2; CRK; XRCC5; DHX36; PLXNB2; ASXL1; RAB11A; H3F3B; TFE3; TTL; ARPC2; CU…	0 Gray	N0	Hypo-Variable
GO:0022604	0.00667194	regulation of cell morphogenesis	CAPZB; PTK2; NFATC4; RYK; CRKL; DNM2; MSN; CAPRIN1; CRK; CYFIP1; DHX36; ADNP; PLXNB2; ACTR2; ZMYM4; ARAP1; PSEN1; PRPF40A; RAB11A; DNM1L; TTL; PARVA; RHOQ; CORO1C; ZMPSTE24; ANXA1; ANXA7; RAC1; RTN4; ARPC2; QRICH1; CUX1; DAG1; CFL1; OPA1; ALDOA; RHOA; PAFAH1B1; SPART; RAB21; LRP1; IST1; CALR; GSK3B; PTEN; GNA12; ARHGAP35; PPP3CA; WDR1; PLXNA1; CDC42	0 Gray	N0	Hypo-Variable
GO:0031344	0.00091951	regulation of cell projection organization	SNX3; CAPZB; HDAC2; NFATC4; RYK; HSPA5; BAG5; DNM2; BRK1; AKT1; PTK2; MAP4; CAPRIN1; VDAC3; CRK; IQGAP1; DHX36; MAP4K4; DENND5A; CREB3L2; ACTR2; CRKL; WASF2; DYNLL1; NFE2L2; ARF1; WASHC5; PRNP; ARF6; RAB11A; DNM1L; GAK; NCKAP1; ADNP; TTL; SETX; CORO1C; PLXNB2; FAM98A; TBC1D20; RAC1; RTN4; ARPC2; RHOQ; KIDINS220; KDM1A; CUX1; CFL1; OPA1; CYFIP1; RHOA; EP300; PAFAH1B1; SPART; FBXO7; RAB21; LRP1; VP…	0 Gray	N0	Hypo-Variable
GO:0008360	0.0107557	regulation of cell shape	ANXA1; PLXNB2; PTK2; CYFIP1; WDR1; ANXA7; ARHGAP35; PRPF40A; PLXNA1; ZMPSTE24; MSN; GNA12; DAG1; ARAP1; ALDOA; CRK; RHOA; PARVA; RHOQ; CDC42	0 Gray	N0	Hypo-Variable
GO:0008361	0.00659073	regulation of cell size	KDM1A; CYFIP1; ADNP; ADD1; ANO6; MSN; DNM2; RYK; ANXA7; RAB11A; TTL; TMEM123; RAC1; RTN4; MTPN; RHOA; PAFAH1B1; SPART; RAB21; LRP1; IST1; AKT1; GSK3B; PTEN	0 Gray	N0	Hypo-Variable
GO:0090109	0.0355923	regulation of cell-substrate junction assembly	MMP14; LRP1; MAP4K4; RAC1; PEAK1; ROCK2; CORO1C; PTEN; PTK2; RHOA; IQGAP1	0 Gray	N0	Hypo-Variable
GO:0034248	5.67e-10	regulation of cellular amide metabolic process	GIGYF2; CYFIP1; ELAVL1; FXR1; LARP1; TMED10; EIF1; LSM14A; KHDRBS1; EIF5; YTHDF3; AKT1; YTHDF1; UPF1; EIF2A; CAPRIN1; YTHDF2; CDC123; EIF2S1; DHX36; LRPPRC; QKI; OGFOD1; RPS27L; POLDIP3; NFE2L2; EIF3B; PRNP; HNRNPR; ETF1; EIF5B; MAPK1; PABPC1; CNOT2; NCBP2; SNRNP70; HNRNPD; ERBB2; DHX9; RXRA; MTPN; SERP1; EIF4E2; EIF4H; DHX29; RHOA; CNOT7; CNOT1; GCN1; SYNCRIP; TNFRSF1A; PPP1CA; EIF4G3; EIF4G2; C…	0 Gray	N0	Hypo-Variable
GO:0031326	0.0252421	regulation of cellular biosynthetic process	CBX5; YWHAQ; RNF10; LRPPRC; HSPA5; PRKAG1; CHD8; HSPA8; SF1; AKT1; SRSF10; CREBL2; CAPRIN1; DAB2; RBM15B; PPP4R3B; HDAC7; CBX3; ZNF146; RAN; NFE2L2; EIF3B; PRNP; MAP3K7; THRA; HSP90AB1; SUMO1; GOLGA2; ZC3H15; CAPN2; SAP18; TMEM59; KDM2A; GLO1; HDGF; SPIN1; CUL3; ERBB2; DHX9; SHC1; ZMYM4; NUP98; PRMT2; SP1; SAFB; FXR1; SERP1; BAZ1B; SMARCD2; DHX29; CNOT2; BRD4; SETD3; PSMC4; FBH1; BRD2; URI1; SYNC…	0 Gray	N0	Hypo-Variable
GO:0031329	3.53e-18	regulation of cellular catabolic process	LRPPRC; PRKAG1; HSPA8; AKT1; DAB2; FURIN; SMG7; LARP1; NFE2L2; PARK7; MAP3K7; HSP90AB1; SUMO1; GOLGA2; CSNK1E; ZC3H14; TMEM59; PIP4K2B; DHX9; ERLEC1; SH3GLB1; FXR1; LRP1; VPS35; CSNK2A2; CSNK2A1; SOCS5; SYNCRIP; CSNK1D; EIF4G3; SCARB2; EIF4G1; VPS26B; GSK3B; PTEN; UBB; UBC; NRDC; ELAVL1; PABPC1; ATRAID; YTHDF3; YTHDF2; MTDH; MAPKAPK2; DHX36; KEAP1; UBE3A; SNX33; OS9; RAB3GAP1; TNPO1; HSP90AA1; UB…	0 Gray	N0	Hypo-Variable
GO:0044087	1.03e-06	regulation of cellular component biogenesis	DYNLL1; ADD1; SUMO1; HSPA8; BRK1; TPBG; CLSTN1; PARK7; BCLAF1; THRA; PIP4K2B; CAPZA2; SH3GLB1; ARAP1; KIRREL1; CNOT1; EIF4G1; GSK3B; PTEN; GRB2; ATMIN; MMP14; CAPZB; ADNP; SPTAN1; FAM98A; CHMP3; DNM2; XRCC5; DHX36; RAC1; TBC1D20; SENP6; NCKAP1; RAB7A; RAB3GAP1; ARPC3; ARPC2; RHOQ; ARPC4; DAG1; RHOA; TAF7; TNFRSF1A; CAMSAP2; ACTR3; ACTR2; TSG101; BAG5; SMAD4; ARF6; TMSB10; VDAC3; DCTN1; RAF1; DNAJ…	0 Gray	N0	Hypo-Variable
GO:0051128	2.4e-13	regulation of cellular component organization	YWHAQ; DYNLL1; RYK; ADD1; WASHC5; SUMO1; TSG101; HSPA8; OPTN; BRK1; AKT1; CAPRIN1; LEPROT; DAB2; CLSTN1; PEBP1; KIRREL1; HSPA5; CALM1; NFE2L2; PARK7; PRNP; BCLAF1; THRA; CAPN2; GAK; CRKL; PXN; ERBB2; ZNF207; HUWE1; RAB5C; RAB5B; TTL; SH3GLB1; ACTR3; LAMTOR1; NMT1; OPA1; BRD4; CDC37; PSMC4; PAFAH1B1; CSNK2A2; CSNK2A1; URI1; TPBG; PPP2CA; SCARB2; EIF4G1; RBBP7; H2AFY; GSK3B; CCND1; GRB2; EIF4G2; AT…	0 Gray	N0	Hypo-Variable
GO:0032535	2.12e-05	regulation of cellular component size	CAPZB; CYFIP1; ADNP; ADD1; KDM1A; RAB21; SPTAN1; ANO6; BRK1; MSN; TMSB10; DNM2; HP1BP3; NCKAP1; RYK; WDR1; ARF1; GMFB; ARF6; RAB11A; TMSB4X; AKT1; TTL; TMEM123; RTN4; ANXA7; RAC1; ARPC3; ARPC2; ARPC4; MTPN; CFL1; RHOA; KIRREL1; PAFAH1B1; SPART; CAPZA2; CAPZA1; LRP1; IST1; PPP1CA; GSK3B; PTEN; GRB2; ARHGAP35; WIPF2; DSTN; ACTR3; ACTR2; PICALM	0 Gray	N0	Hypo-Variable
GO:0060341	1.69e-11	regulation of cellular localization	DYNLL1; CRKL; KDM1A; TSG101; HUWE1; AKT1; ANP32B; LEPROT; DAB2; CALM3; CALM1; PARK7; PRNP; HSP90AB1; CSNK1E; TMEM59; ERBB2; DHX9; ERLEC1; SH3GLB1; NMT1; NUCB1; CSNK2A2; YIPF5; DNAJA1; H2AFY; GSK3B; PTEN; ACTB; GBF1; MMP14; SNX6; ATP2A2; PCM1; KHDRBS1; UBE2D3; UBE2L3; CLTC; SNX33; SEC16A; AP2B1; DHX36; CCT8; CCT2; CCT3; CCT7; CCT4; CCT5; RAB11A; TBC1D20; TTL; NCBP2; LZTS2; OS9; RAB3GAP1; RHOQ; ATG…	0 Gray	N0	Hypo-Variable
GO:0031323	2.43e-09	regulation of cellular metabolic process	RNF10; RYK; CRKL; PRKAG1; HSPA8; ANP32B; SRSF10; PPP4R3B; SMG7; HSPA5; SUPT5H; PPP4C; PRNP; SUMO1; ZC3H15; ZC3H14; SPTLC1; KDM2A; DHX9; ZMYM4; NUP98; SP1; FXR1; SERP1; SMARCD2; DHX29; CCND1; MAX; EIF2A; PTEN; ATMIN; CTBP1; MMP14; FBXW11; ELAVL1; RPS27L; LSM14A; UBE2D3; HSP90B1; CCT8; CCT2; CCT3; CCT7; CCT4; CCT5; H3F3B; SNX33; FURIN; CUX1; GATAD2A; CSNK1A1; ERLIN2; PSMD14; GPX1; SERBP1; EIF4A2; C…	0 Gray	N0	Hypo-Variable
GO:0050794	1.63e-08	regulation of cellular process	GOLPH3; RNF10; RYK; CRKL; PRKAG1; TMCO1; HSPA9; HSPA8; ANP32B; SRSF10; PPP4R3B; BLOC1S6; SMG7; HSPA5; SUPT5H; PPP4C; PRNP; MTCH2; SUMO1; RNF115; ZC3H15; ZC3H14; TMEM59; KDM2A; DDB1; HBS1L; DHX9; ARHGEF12; ZMYM4; NUP98; SP1; FXR1; SERP1; SMARCD2; DHX29; OPA1; RSU1; UBE4B; IST1; CCND1; MAX; DDX42; EIF2A; PTEN; ATMIN; CTBP1; MMP14; CAPZB; EIF2AK2; ELAVL1; ATP2A2; LSM14A; ITGA5; HSP90B1; CCT8; CCT2; …	0 Gray	N0	Hypo-Variable
GO:1903827	8.98e-11	regulation of cellular protein localization	MMP14; OS9; NUMB; CRKL; NUMA1; PCM1; TSG101; HUWE1; UBE2D3; CCT7; CTNNB1; AKT1; ANP32B; UBE2L3; CLTC; SEC16A; LEPROT; DAB2; OAZ1; AP2B1; YWHAZ; RAB11A; CCT8; BAP1; SAR1A; CCT2; CCT3; PSEN1; YWHAQ; PRNP; ARF6; CCT4; IQGAP1; HSP90AB1; TM9SF4; CSNK1E; TOR1A; TMEM59; YWHAB; SNX33; CCT6A; YWHAG; YWHAE; ERBB2; SAE1; BNIP3L; ARIH2; RTN4; RHOQ; SH3GLB1; KDM1A; CCT5; LRP1; RER1; DAG1; NMT1; ERLEC1; VPS35;…	0 Gray	N0	Hypo-Variable
GO:0032268	9.31e-17	regulation of cellular protein metabolic process	IPO7; RYK; CRKL; KDM1A; PRKAG1; SYMPK; PPP4R1; AKT1; ANP32B; CREBL2; CAPRIN1; DAB2; FURIN; PEBP1; CALM3; CALM1; NFE2L2; EIF3B; ATP6AP1; MAP3K7; PRNP; HSP90AB1; SUMO1; GOLGA2; CSNK1E; SETD7; TMEM59; PTBP1; CUL3; ERBB2; DHX9; SHC1; SOD1; TRIM44; MRPS27; ERLEC1; WNK1; FXR1; SERP1; DHX29; CNOT2; BRD4; KIRREL1; PAFAH1B1; CSNK2A2; CSNK2A1; URI1; SOCS5; SYNCRIP; DNAJA1; MTCH1; GLG1; CCND1; EIF4G2; EIF4G…	0 Gray	N0	Hypo-Variable
GO:0080135	0.00111634	regulation of cellular response to stress	BAG5; KARS; DNAJC7; BAG6; MAP4K4; HSPA5; PARK7; MAPKAP1; HSPA8; PRDX1; PRKDC; CTNNB1; AKT1; MCL1; ZMYND11; MAPKAPK2; NCOR1; CUL4A; ACTR2; HSPH1; PTEN; NONO; NFE2L2; DNAJB1; SPAG9; MAP3K7; USP19; HSP90AB1; HNRNPK; EIF2AK4; PJA2; ERLEC1; YWHAE; OS9; DHX9; EIF2AK1; SOD1; ERP29; P4HB; NBR1; UBQLN1; KDM1A; MINK1; LRP1; SERINC3; USP14; OPA1; TMBIM6; TRIP12; EP300; PAFAH1B1; FBH1; FBXO7; RIPK1; HACD3; D…	0 Gray	N0	Hypo-Variable
GO:1903844	0.0270293	regulation of cellular response to transforming growth factor beta stimulus	SNW1; VASN; SNX6; HSPA5; SMAD4; UBC; SMAD2; STRAP; HSP90AB1; GLG1; UBB; DNM2; DAB2; EP300; SKI; CREBBP	0 Gray	N0	Hypo-Variable
GO:0051983	0.0345882	regulation of chromosome segregation	ZNF207; BUB3; NUMA1; CDC27; TTL; HNRNPU; H2AFY; CTNNB1; IK; DYNC1H1; CUL3; ANAPC5; CSNK2A2; CSNK2A1; CDC42	0 Gray	N0	Hypo-Variable
GO:0042752	0.0246913	regulation of circadian rhythm	FBXW11; GNAQ; THRAP3; PPP1CA; NONO; UBE3A; USP9X; ROCK2; PRKDC; CSNK1D; CSNK1E; GNA11; HNRNPD	0 Gray	N0	Hypo-Variable
GO:0031347	0.00978613	regulation of defense response	KARS; SNX6; TMSB4X; SEC14L1; CD59; HSP90B1; PRKDC; RIPK1; TAB2; ANKRD17; CRK; NPLOC4; RAF1; MAPKAPK2; XRCC6; OPTN; NONO; XRCC5; PARK7; UBQLN1; MAP3K7; CDC37; HSP90AB1; HSPD1; NDFIP1; OSMR; SUMO1; JAK1; PJA2; CNOT7; LSM14A; ZMPSTE24; ANXA1; DHX9; WDFY1; SOD1; VAMP3; LAMP1; BRD4; TRIM44; EP300; BAP1; SOCS5; UBE2K; RNF216; VPS35; TNFRSF1A; AP1G1; EIF2AK4; GPX1; GSTP1; PRKACA; CREBBP; UBB; UBC; CHID1…	0 Gray	N0	Hypo-Variable
GO:0050690	0.0147848	regulation of defense response to virus by virus	RAC1; AP1G1; ARF1; EIF2AK2; AP2A2; AP2B1; PAK2	0 Gray	N0	Hypo-Variable
GO:0050793	0.00423362	regulation of developmental process	RNF10; RYK; ADD1; WASHC5; HSPA9; GPAT4; AKT1; ANP32B; CREBL2; CAPRIN1; DAB2; NUDT21; CLSTN1; BLOC1S6; OCIAD1; CRKL; NFE2L2; ATP6AP1; STRAP; HSP90AB1; CSNK1D; CSNK1E; CAPN2; PTBP1; CORO1C; ZMPSTE24; ERBB2; ZMYM4; SOD1; SP1; TTL; SERP1; OPA1; SETD3; PRKDC; PAFAH1B1; CNOT1; SOCS5; BMP1; GLG1; CCND1; SCARB2; EIF4G1; H2AFY; GSK3B; SPEN; PPP2CA; DDX6; EID1; MMP14; CAPZB; NFATC4; ADNP; PCM1; ANO6; ITGA5…	0 Gray	N0	Hypo-Variable
GO:0051052	0.0419445	regulation of DNA metabolic process	KDM1A; USP7; CTNNB1; AKT1; USP9X; UPF1; ANKRD17; XRCC5; DHX36; CCT8; CCT7; CCT2; CCT3; PPP4C; HNRNPU; CCT4; CCT5; HSP90AB1; NDFIP1; MAPK1; HNRNPA2B1; HNRNPC; HNRNPD; ZMPSTE24; DHX9; RAC1; NUCKS1; TRIP12; FBH1; TNKS2; SUPT6H; PPP2CA; CCT6A; STOML2; WIZ; CUL4A; PTGES3; TCP1; RAD50; HSP90AA1; ACTR2; TFDP1	0 Gray	N0	Hypo-Variable
GO:1901184	0.0150113	regulation of ERBB signaling pathway	ERBB2; SOCS5; RAB7A; SHC1; ARAP1; RTN4; PSEN1; TSG101; HGS; SNX6; AKT1; GRB2; RNF115; CDC42	0 Gray	N0	Hypo-Variable
GO:0070201	0.000137937	regulation of establishment of protein localization	SNX3; KARS; GOLPH3; DYNLL1; MAP4K4; PARK7; TMSB4X; PCM1; TSG101; HSPA8; UBE2D3; CCT7; BAP1; ANP32B; UBE2L3; SEC16A; LEPROT; ANXA5; OAZ1; DHX36; YWHAZ; CCT8; SNX12; SAR1A; CCT2; CCT3; ARF1; YWHAQ; CDK16; SAE1; CCT4; PRNP; RAB11A; TM9SF4; NDFIP1; MAPK1; YWHAB; VPS35; CCT6A; YWHAG; YWHAE; ANXA1; DHX9; HUWE1; BNIP3L; ARIH2; ERP29; ERLEC1; SH3GLB1; CCT5; SERP1; LRP1; NMT1; DNM1L; TMBIM6; NUCB1; CSNK2A…	0 Gray	N0	Hypo-Variable
GO:1903541	0.0373304	regulation of exosomal secretion	CHMP3; TSG101; RAB7A; HGS; PDCD6IP	0 Gray	N0	Hypo-Variable
GO:0010468	8.88e-05	regulation of gene expression	RNF10; CRKL; PRKAG1; HSPA8; SRSF10; SMG7; HSPA5; SUPT5H; PRNP; SUMO1; ZC3H15; ZC3H14; TMEM59; KDM2A; HBS1L; DHX9; ZMYM4; NUP98; SP1; FXR1; SERP1; SMARCD2; DHX29; CCND1; MAX; EIF2A; PTEN; ATMIN; CTBP1; MMP14; FBXW11; ELAVL1; RPS27L; LSM14A; UBE2D3; CSDE1; H3F3B; CUX1; ERLIN1; ERLIN2; TOP1; GPX1; SERBP1; EIF4A2; GIGYF2; SMAD4; SMAD5; SMAD2; BCLAF1; RTRAF; TAF15; CDC123; TRIM44; SPART; NCOA4; CDC37;…	0 Gray	N0	Hypo-Variable
GO:0060968	0.0203879	regulation of gene silencing	DHX9; ELAVL1; EIF4G1; H2AFY; RIPK1; FXR1; POLR2A; H3F3B; POLR2C; POLR2B; PPP3CA; NCOR2; NCOR1; ZMPSTE24	0 Gray	N0	Hypo-Variable
GO:0051336	0.00260824	regulation of hydrolase activity	FKBP15; DYNLL1; CRKL; DYNLL2; SUMO1; PPP4R1; SBF1; AKT1; ANP32B; FURIN; PEBP1; CALM3; CALM1; PARK7; HSP90AB1; ERBB2; DHX9; ARHGEF12; SOD1; WNK1; TOR1AIP1; RSU1; PAFAH1B1; CSNK2A1; URI1; DNAJA2; DNAJA1; MTCH1; SCARB2; GSK3B; ARHGAP17; PAK2; NRDC; RPS27L; HSP90B1; DNM2; CRK; ARHGAP1; PLXNB2; RAF1; USP47; AHSA1; TMSB4X; TBC1D20; RIC8A; RAB3GAP1; GDI2; RHOA; HACD3; GNAQ; PSMD14; DNAJC7; GPX1; UBE2Z; …	0 Gray	N0	Hypo-Variable
GO:0050776	6.02e-05	regulation of immune response	KARS; PTK2; BAG6; ACTG1; CRKL; SUMO1; SEC14L1; CD59; HSP90B1; PRKDC; RIPK1; SNX6; TAB2; ANKRD17; CRK; NPLOC4; RAF1; MAPKAPK2; DHX36; XRCC6; PPP3CB; CALM3; WASF2; CALM1; NONO; XRCC5; PSEN1; EIF2AK4; PRNP; MAP3K7; CDC37; HSP90AB1; HSPD1; NDFIP1; MAPK1; WIPF2; NCKAP1; JAK1; PRKACA; PJA2; CNOT7; LSM14A; UBQLN1; ANXA1; DHX9; SHC1; RAC1; ARPC3; ARPC2; WNK1; VAMP3; ARPC4; WDFY1; PARK7; LAMP1; PPP3CA; CY…	0 Gray	N0	Hypo-Variable
GO:0002682	0.000294834	regulation of immune system process	ACTG1; CRKL; SUMO1; HSPA9; BRK1; AKT1; NUDT21; CALM3; CALM1; NFE2L2; PARK7; PRNP; MAP3K7; HSP90AB1; ZMPSTE24; ERBB2; DHX9; SHC1; SOD1; WNK1; SOCS5; GRB2; DDX1; UBB; UBC; ACTB; RNF216; PAK2; MMP14; SNX6; LSM14A; HSP90B1; EIF2AK4; YTHDF2; CRK; XRCC5; MAPKAPK2; DHX36; XRCC6; HSPH1; NONO; H3F3B; TFE3; JAK1; COL1A2; PJA2; JAM3; ARPC3; ARPC2; ARPC4; MIA3; RHOA; UBE2K; SUPT6H; RBFOX2; GNAS; AP1G1; CD99;…	0 Gray	N0	Hypo-Variable
GO:0045088	0.0192992	regulation of innate immune response	SUMO1; SEC14L1; HSP90B1; PRKDC; RIPK1; TAB2; ANKRD17; CRK; NPLOC4; RAF1; MAPKAPK2; XRCC6; NONO; XRCC5; UBQLN1; MAP3K7; CDC37; HSP90AB1; HSPD1; JAK1; PJA2; CNOT7; LSM14A; DHX9; WDFY1; LAMP1; EP300; UBE2K; AP1G1; PRKACA; CREBBP; UBB; UBC; PAK2	0 Gray	N0	Hypo-Variable
GO:1902531	0.00677802	regulation of intracellular signal transduction	UBQLN1; RYK; CRKL; AKT1; LEPROT; ATP2C1; PEBP1; CALM3; CALM1; MAP3K3; PARK7; PRNP; MAP3K7; ATP6AP2; HSP90AB1; PTBP1; PIP4K2B; ERBB2; ARHGEF12; SHC1; SOD1; TRIM44; P4HB; OPA1; BRD4; PAFAH1B1; CSNK2A2; CSNK2A1; URI1; DNAJA1; PPP2CA; PPP2CB; GSK3B; PTEN; GRB2; DDX1; UBB; UBC; MAPK1; GBF1; PAK2; TSG101; FBXW11; SERINC3; HDAC7; DNM2; CRK; MTDH; ARHGAP1; DHX36; NFE2L2; ARHGAP17; NONO; RAF1; USP47; TRAF…	0 Gray	N0	Hypo-Variable
GO:0033143	0.0415904	regulation of intracellular steroid hormone receptor signaling pathway	PRMT2; CALR; PARK7; CNOT1; CNOT2; DAB2; RHOA; EP300; SMARCA4; NCOR2; NCOR1; YAP1	0 Gray	N0	Hypo-Variable
GO:0032386	1.13e-05	regulation of intracellular transport	SNX3; OS9; TBC1D20; SNX6; ATP2A2; NUMA1; PCM1; HUWE1; SCP2; UBE2D3; MSN; ANP32B; UBE2L3; SEC16A; CHMP3; DAB2; GSK3B; ARHGAP1; CALM3; CALM1; ARF1; PRNP; TM9SF4; MAPK1; DNAJC13; PARK7; NCBP2; YWHAE; ERBB2; DHX9; BNIP3L; ARIH2; LEPROT; RAB3GAP1; KHDRBS1; ERLEC1; SH3GLB1; ATG13; LAMP1; DYNC1H1; SAR1A; NUCB1; CSNK2A2; SNX12; RAB21; VAMP3; SUPT6H; BACE1; OAZ2; OAZ1; SAE1; PRKACA; DNM1L; BAP1; IPO5; YIP…	0 Gray	N0	Hypo-Variable
GO:0032879	0.0016296	regulation of localization	YWHAQ; DYNLL1; RYK; HSPA5; KDM1A; SUMO1; SPAG9; HSPA8; AKT1; ANP32B; CREBL2; LEPROT; DAB2; UBQLN1; AHCYL1; CALM3; CALM1; NFE2L2; PARK7; PRNP; STRAP; HSP90AB1; CSNK1E; TMEM59; CRKL; ZMPSTE24; ERBB2; DHX9; HUWE1; RAB5C; RAB5B; SP1; ERLEC1; WNK1; SH3GLB1; SARAF; SERP1; LAMTOR1; NMT1; NUCB1; CSNK2A2; YIPF5; DNAJA1; H2AFY; GSK3B; PTEN; ACTB; GBF1; TSG101; MMP14; CAVIN1; SNX6; ATP2A2; PCM1; ANO6; KHDRB…	0 Gray	N0	Hypo-Variable
GO:0010556	0.0137	regulation of macromolecule biosynthetic process	CBX5; YWHAQ; RNF10; LRPPRC; HSPA5; KDM1A; SUMO1; CHD8; HSPA8; SF1; AKT1; SRSF10; CREBL2; CAPRIN1; DAB2; RBM15B; FURIN; HDAC7; CBX3; ZNF146; RAN; NFE2L2; EIF3B; PRNP; MAP3K7; THRA; HSP90AB1; GOLGA2; ZC3H15; SETD7; SAP18; TMEM59; KDM2A; GLO1; HDGF; SPIN1; CUL3; ERBB2; DHX9; SHC1; ZMYM4; NUP98; PRMT2; SP1; SAFB; FXR1; SERP1; BAZ1B; SMARCD2; DHX29; CNOT2; BRD4; SETD3; PSMC4; FBH1; BRD2; URI1; SYNCRIP…	0 Gray	N0	Hypo-Variable
GO:0060255	1.99e-10	regulation of macromolecule metabolic process	RNF10; RYK; CRKL; PRKAG1; HSPA8; ANP32B; SRSF10; SMG7; HSPA5; SUPT5H; PPP4C; PRNP; SUMO1; ZC3H15; ZC3H14; TMEM59; KDM2A; HBS1L; DHX9; ZMYM4; NUP98; SP1; FXR1; SERP1; SMARCD2; DHX29; CCND1; MAX; EIF2A; PTEN; ATMIN; CTBP1; MMP14; EIF2AK2; ELAVL1; RPS27L; LSM14A; UBE2D3; HSP90B1; CCT8; CSDE1; CCT2; CCT3; CCT7; CCT4; CCT5; H3F3B; SNX33; TMED10; CUX1; CSNK1A1; ERLIN2; PSMD14; TOP1; GPX1; SERBP1; EIF4A…	0 Gray	N0	Hypo-Variable
GO:0019222	2.25e-10	regulation of metabolic process	RNF10; RYK; CRKL; PRKAG1; HSPA8; ANP32B; SRSF10; PPP4R3B; SMG7; HSPA5; SUPT5H; PPP4C; PRNP; SUMO1; ZC3H15; ZC3H14; TMEM59; KDM2A; HBS1L; DHX9; ZMYM4; NUP98; SP1; FXR1; SERP1; SMARCD2; DHX29; CCND1; MAX; EIF2A; PTEN; ATMIN; CTBP1; MMP14; EIF2AK2; ELAVL1; RPS27L; LSM14A; UBE2D3; HSP90B1; CCT8; CSDE1; CCT2; CCT3; CCT7; CCT4; CCT5; H3F3B; SNX33; TMED10; CUX1; GATAD2A; CSNK1A1; ERLIN2; PSMD14; TOP1; G…	0 Gray	N0	Hypo-Variable
GO:0007346	0.000535397	regulation of mitotic cell cycle	PLRG1; DYNLL1; RPS27L; NUMA1; PCM1; CHMP4B; PRKDC; CTNNB1; AKT1; CLTC; FBXO7; DCTN2; ANKRD17; DCTN1; IQGAP1; PEBP1; GIGYF2; PTEN; CDK13; TUBA1A; DYNC1I2; HNRNPU; USP22; RAB11A; CSNK1D; CSNK1E; TTL; CNOT2; CNOT1; DDB1; CNOT7; YWHAG; CTDSP2; YWHAE; ANXA1; ZNF207; BUB3; PRMT2; PDCD6IP; UBE2E1; PSME3; ZMPSTE24; IK; ANAPC5; DYNC1H1; BRD4; EP300; PAFAH1B1; RNF20; PBX1; MAEA; RIPK1; CCND1; EIF4G1; SKP1;…	0 Gray	N0	Hypo-Variable
GO:0065009	6.29e-05	regulation of molecular function	FKBP15; DYNLL1; ADD1; DYNLL2; PRKAG1; SUMO3; SYMPK; PPP4R1; CAP1; SBF1; AKT1; ANP32B; DAB2; FURIN; PEBP1; AHCYL1; CRKL; CALM1; RAN; MAP3K3; PARK7; PRNP; MAP3K7; HSP90AB1; SUMO1; GOLGA2; CSNK1E; HDGF; DERL1; ZMPSTE24; ERBB2; DHX9; ARHGEF12; SHC1; SOD1; PRMT2; CCNY; TOR1AIP1; RSU1; PAFAH1B1; FBH1; CSNK2A1; URI1; SOCS5; DNAJA1; MTCH1; BMP1; CCND1; SCARB2; EIF4G1; PPP2CB; H2AFY; GSK3B; PPP2CA; WNK1; …	0 Gray	N0	Hypo-Variable
GO:0043488	2.51e-08	regulation of mRNA stability	ELAVL1; GIGYF2; LARP1; PABPC1; HSPA8; YTHDF3; AKT1; UPF1; MAPKAPK2; DHX36; YWHAZ; TNPO1; HNRNPR; HNRNPU; HNRNPM; YWHAB; HNRNPC; HNRNPD; ZC3H14; DHX9; THRAP3; HNRNPA0; SERBP1; FXR1; SET; SYNCRIP; DIS3; YTHDF2; EIF4G1; UBB; UBC	0 Gray	N0	Hypo-Variable
GO:2000026	0.0184852	regulation of multicellular organismal development	RNF10; RYK; ADD1; WASHC5; HSPA9; AKT1; CAPRIN1; DAB2; NUDT21; CLSTN1; CRKL; NFE2L2; ATP6AP1; STRAP; ATRAID; CSNK1D; CSNK1E; ZMPSTE24; ERBB2; WDR1; SOD1; SP1; TTL; OPA1; PAFAH1B1; SOCS5; BMP1; GLG1; CCND1; SCARB2; EIF4G1; H2AFY; GSK3B; SPEN; PTEN; DDX6; MMP14; NFATC4; ADNP; PCM1; ANO6; ITGA5; YTHDF2; RNH1; CLTC; DNM2; CRK; MTDH; SKI; AP2B1; DHX36; PLXNB2; RAB11A; H3F3B; TFE3; JAK1; PKM; CUX1; DAG1…	0 Gray	N0	Hypo-Variable
GO:0051239	0.0245204	regulation of multicellular organismal process	RNF10; RYK; HSPA5; WASHC5; SUMO1; HSPA9; GPAT4; AKT1; CAPRIN1; DAB2; NUDT21; VASN; CLSTN1; FURIN; PEBP1; AHCYL1; ADD1; CALM1; MAP3K3; PARK7; ATP6AP1; MAP3K7; PRNP; HSP90AB1; CSNK1D; CSNK1E; CAPN2; CRKL; CORO1C; ZMPSTE24; ERBB2; DHX9; WDR1; SOD1; SP1; TTL; SERP1; OPA1; PAFAH1B1; SOCS5; BMP1; GLG1; CCND1; SCARB2; EIF4G1; H2AFY; GSK3B; SPEN; PPP2CA; DDX6; DDX1; MAPK1; RNF216; MMP14; NRDC; NFATC4; AD…	0 Gray	N0	Hypo-Variable
GO:0043900	0.0100649	regulation of multi-organism process	SNX3; TSG101; LARP1; PABPC1; SEC14L1; VAPA; YTHDF2; CHMP3; ANKRD17; NPLOC4; SMARCA4; OPTN; ADAR; TBC1D20; DDB1; CNOT7; CHMP4B; ZMPSTE24; DHX9; RAB7A; SP1; P4HB; CFL1; TRIM44; EP300; STAU1; HACD3; SNW1; CALR; EIF2AK2; EIF2AK4; ILF3; NUCKS1; RNF216; OSBP; PPIB; PPIA	0 Gray	N0	Hypo-Variable
GO:0051960	0.00538492	regulation of nervous system development	SNX3; KDM1A; HDAC2; NFATC4; RYK; CRKL; BAG5; NUMB; PCM1; CAPRIN1; CTNNB1; AKT1; PTK2; DNM2; CRK; SKI; IQGAP1; DHX36; MAP4K4; YWHAZ; CREB3L2; ACTR2; HSPA5; SRRT; PRPF19; NAP1L1; ARF1; WASHC5; ARF6; CLSTN1; RAB11A; CSNK1D; CSNK1E; GAK; DENND5A; ADNP; TTL; YAP1; SETX; YWHAG; XRCC5; PLXNB2; WDR1; SPAG9; RTN4; PSEN1; KIDINS220; DNM1L; CUX1; SNW1; DAG1; CFL1; OPA1; CYFIP1; VPS35; RHOA; EP300; PAFAH1B1;…	0 Gray	N0	Hypo-Variable
GO:0051171	3.7e-09	regulation of nitrogen compound metabolic process	RNF10; RYK; CRKL; PRKAG1; HSPA8; ANP32B; SRSF10; SMG7; HSPA5; SUPT5H; PPP4C; PRNP; SUMO1; ZC3H15; ZC3H14; TMEM59; KDM2A; DHX9; ZMYM4; NUP98; SP1; FXR1; SERP1; SMARCD2; DHX29; CCND1; MAX; EIF2A; PTEN; ATMIN; CTBP1; MMP14; FBXW11; ELAVL1; RPS27L; LSM14A; UBE2D3; HSP90B1; CCT8; CCT2; CCT3; CCT7; CCT4; CCT5; H3F3B; SNX33; TMED10; CUX1; CSNK1A1; ERLIN2; PSMD14; GPX1; SERBP1; EIF4A2; GIGYF2; SMAD4; SMA…	0 Gray	N0	Hypo-Variable
GO:0019219	0.0180826	regulation of nucleobase-containing compound metabolic process	YWHAQ; RNF10; LRPPRC; HSPA5; PRKAG1; CHD8; DIS3; HSPA8; SF1; AKT1; SRSF10; CREBL2; DAB2; NUDT21; RBM15B; SMG7; AHCYL1; HDAC7; CBX3; ZNF146; RAN; NFE2L2; PPP4C; PRNP; MAP3K7; THRA; HSP90AB1; SUMO1; ZC3H15; ZC3H14; SAP18; KDM2A; GLO1; PTBP1; HDGF; SPIN1; CUL3; ERBB2; DHX9; SHC1; ZMYM4; NUP98; PRMT2; SP1; SAFB; FXR1; BAZ1B; SMARCD2; CNOT2; BRD4; SETD3; FBH1; BRD2; URI1; SYNCRIP; BCLAF1; PPP2CA; CCT6…	0 Gray	N0	Hypo-Variable
GO:0032239	0.0362517	regulation of nucleobase-containing compound transport	RIPK1; DHX9; KHDRBS1; SUPT6H; NCBP2	0 Gray	N0	Hypo-Variable
GO:1902115	0.00865938	regulation of organelle assembly	TSG101; DYNLL1; NUMA1; SMAD4; CHMP4B; MSN; MAP4; DNM2; VDAC3; UBQLN2; HNRNPU; TBC1D20; CNOT2; CNOT1; PIP4K2B; RAB3GAP1; SENP6; SH3GLB1; DYNC1H1; RHOA; ATXN2L; FEZ2; PDCD6IP; TBC1D9B; ARHGAP35; ATMIN; CHMP3	0 Gray	N0	Hypo-Variable
GO:0033043	2.17e-11	regulation of organelle organization	GOLPH3; DYNLL1; ADD1; HUWE1; BRK1; AKT1; LEPROT; PEBP1; PARK7; CAPN2; PIP4K2B; ZNF207; WDR1; ATXN2L; SH3GLB1; NMT1; OPA1; BRD4; KIRREL1; PAFAH1B1; CSNK2A2; SETD7; CCND1; SCARB2; H2AFY; GSK3B; ARHGAP17; GRB2; EID1; ATMIN; CTBP1; TSG101; CAPZB; SPTAN1; UBE2D3; CHMP3; UBE2L3; CLTC; DNM2; CRK; SKI; DHX36; CCT8; CCT2; CCT3; RAB3GAP1; CCT7; CCT4; CCT5; TBC1D20; SENP6; TNKS2; SURF4; NCKAP1; RAB7A; BUB3;…	0 Gray	N0	Hypo-Variable
GO:1903201	0.00326315	regulation of oxidative stress-induced cell death	GPX1; RIPK1; UBQLN1; SOD1; NONO; NFE2L2; P4HB; BAG5; CTNNB1; AKT1; MCL1; FBXO7; PARK7	0 Gray	N0	Hypo-Variable
GO:0090087	0.0240447	regulation of peptide transport	SNX3; KARS; DYNLL1; MAP4K4; PARK7; TMSB4X; PCM1; TSG101; HSPA8; UBE2D3; BAP1; ANP32B; UBE2L3; SEC16A; LEPROT; ANXA5; OAZ1; DHX36; SNX12; SAR1A; ARF1; GOLPH3; CDK16; PRNP; RAB11A; TM9SF4; NDFIP1; MAPK1; VPS35; YWHAE; ANXA1; DHX9; HUWE1; BNIP3L; ARIH2; ERP29; ERLEC1; SH3GLB1; SERP1; LRP1; DNM1L; TMBIM6; NUCB1; CSNK2A2; VAMP3; DNAJA1; SUPT6H; RAB11FIP5; ERBB2; OAZ2; GSK3B; SAE1; ATG13; PRKACA; PPP3C…	0 Gray	N0	Hypo-Variable
GO:0051174	0.00044915	regulation of phosphorus metabolic process	FKBP15; DYNLL1; RYK; CRKL; PRKAG1; SYMPK; PPP4R1; AKT1; CREBL2; DAB2; PEBP1; SMG7; CALM3; CALM1; MAP3K3; PARK7; ATP6AP1; MAP3K7; ATP6AP2; HSP90AB1; CSNK1D; CAPN2; PTBP1; ERBB2; SHC1; SOD1; CCNY; BRD4; KIRREL1; PAFAH1B1; FBH1; URI1; SOCS5; DNAJA1; CCND1; PPP2CA; EIF4G1; H2AFY; GSK3B; PTEN; GRB2; UBB; UBC; RTRAF; ACTB; PAK2; TSG101; ADNP; ITGA5; HSP90B1; EIF2AK4; TRAF7; ZFP91; CRK; XRCC5; MAPKAPK2;…	0 Gray	N0	Hypo-Variable
GO:0097006	0.0190036	regulation of plasma lipoprotein particle levels	P4HB; BMP1; ZDHHC8; ARF1; HDLBP; HNRNPK; CLTA; CLTC; AP2A2; PRKACA; AP2B1	0 Gray	N0	Hypo-Variable
GO:1905696	0.0286716	regulation of polysome binding	DHX9; EIF4G1	0 Gray	N0	Hypo-Variable
GO:0080090	1.18e-08	regulation of primary metabolic process	RNF10; RYK; CRKL; PRKAG1; HSPA8; ANP32B; SRSF10; PPP4R3B; SMG7; HSPA5; SUPT5H; PPP4C; PRNP; SUMO1; ZC3H15; ZC3H14; TMEM59; KDM2A; DHX9; ZMYM4; NUP98; SP1; FXR1; SERP1; SMARCD2; DHX29; CCND1; MAX; EIF2A; PTEN; ATMIN; CTBP1; MMP14; FBXW11; ELAVL1; RPS27L; LSM14A; UBE2D3; HSP90B1; CCT8; CCT2; CCT3; CCT7; CCT4; CCT5; H3F3B; SNX33; TMED10; CUX1; CSNK1A1; ERLIN2; PSMD14; GPX1; SERBP1; EIF4A2; GIGYF2; S…	0 Gray	N0	Hypo-Variable
GO:0043067	0.0113184	regulation of programmed cell death	UBQLN1; HSPA5; HSPA9; AKT1; ANP32B; DAB2; NFE2L2; PARK7; PRNP; BCLAF1; THRA; HSP90AB1; CAPN2; SAP18; GLO1; ARHGEF12; SHC1; SOD1; PRMT2; P4HB; NMT1; OPA1; CSNK2A2; CSNK2A1; URI1; DNAJA1; MTCH2; MTCH1; DDX42; GSK3B; PTEN; UBB; UBC; PAK2; NFATC4; ADNP; RPS27L; YME1L1; ANO6; ITGA5; HSP90B1; DNM2; PNMA1; NDRG1; MTDH; NONO; RAF1; USP47; GOLPH3; ERP29; RHOA; TNFRSF1A; DNAJC5; GPX1; UBE2Z; MYDGF; SERBP1;…	0 Gray	N0	Hypo-Variable
GO:0043393	0.0147248	regulation of protein binding	KDM1A; NFATC4; ADNP; ADD1; SYMPK; AKT1; DAB2; CRK; EIF2S1; HSPA5; RAN; DNAJB2; PSEN1; DERL1; GOLGA2; CSNK1E; TMBIM6; EP300; LRP1; PPP1CA; PPP2CA; PPP2CB; GSK3B; PRKACA; ACTB; BTBD1; PARK7	0 Gray	N0	Hypo-Variable
GO:0042176	6.1e-10	regulation of protein catabolic process	SNX3; SNX1; NRDC; RAD23B; BAG5; SUMO1; AZIN1; PSMD1; PSMD14; PSMD3; PSMD2; MSN; PTK2; SNX33; DAB2; GSK3B; FURIN; USP19; SNX12; BAG6; KEAP1; UBQLN2; DNAJB2; PSEN1; UBE3A; NDFIP1; ATRAID; HSP90AB1; CSNK1D; CSNK1E; PRKACA; PSMC2; DDB1; PSMC4; UBQLN1; OS9; RAB7A; ARIH2; ARIH1; NUB1; ERLEC1; WAC; HGS; PSME3; VCP; SF3B3; USP14; USP7; CSNK2A2; CSNK2A1; SOCS5; UBE2K; LRP1; VPS35; CSNK1A1; AKT1; SNRNP70; …	0 Gray	N0	Hypo-Variable
GO:0043254	1.31e-06	regulation of protein complex assembly	CAPZB; CYFIP1; ADD1; NUMA1; TMSB4X; SPTAN1; HSPA8; BCLAF1; CTNNB1; MSN; TMSB10; DCTN1; RAF1; DHX36; KIRREL1; HCFC1; ARF1; GMFB; ARF6; THRA; SUMO1; CLIP1; WIPF2; NCKAP1; SENP6; CNOT2; PSMC2; DDB1; PSMC4; RAC1; ARPC3; ARPC2; PIEZO1; SH3GLB1; ARPC4; VCP; MTPN; PARK7; ATXN2L; DNM1L; SAR1A; RHOA; EP300; CNOT1; TAF7; CAPZA2; CAPZA1; VPS35; CAND1; CAMSAP2; SETX; EIF4G1; EIF2AK2; RPA1; GSK3B; CUL4A; GRB2…	0 Gray	N0	Hypo-Variable
GO:0043244	0.0100234	regulation of protein complex disassembly	CAPZA2; CAPZA1; OGFOD1; WDR1; ADD1; CAPZB; CAMSAP2; SPTAN1; CALCOCO2; ASPH; ETF1; MTPN; UPF1; CFL1; DSTN; SETX; ZMPSTE24	0 Gray	N0	Hypo-Variable
GO:1903332	0.0187319	regulation of protein folding	DNAJB2; SNRNP70; HSPA5; BAG5	0 Gray	N0	Hypo-Variable
GO:0032880	1.87e-07	regulation of protein localization	DYNLL1; CRKL; KDM1A; SUMO1; TSG101; HSPA8; AKT1; ANP32B; LEPROT; DAB2; PARK7; PRNP; HSP90AB1; CSNK1E; TMEM59; ERBB2; DHX9; HUWE1; ERLEC1; SH3GLB1; SERP1; NMT1; NUCB1; CSNK2A2; DNAJA1; H2AFY; GSK3B; ACTB; GBF1; MMP14; PCM1; UBE2D3; UBE2L3; CLTC; SEC16A; AP2B1; DHX36; CCT8; CCT2; CCT3; GOLPH3; CCT7; CCT4; CCT5; RAB11A; SNX33; LZTS2; OS9; ERP29; RHOQ; ATG13; DAG1; SUPT6H; IPO5; PSEN1; TFDP1; SNX3; S…	0 Gray	N0	Hypo-Variable
GO:0051246	1.07e-17	regulation of protein metabolic process	IPO7; RYK; CRKL; KDM1A; PRKAG1; TSG101; SYMPK; PPP4R1; AKT1; ANP32B; CREBL2; CAPRIN1; DAB2; FURIN; PEBP1; CALM3; CALM1; NFE2L2; EIF3B; ATP6AP1; MAP3K7; PRNP; HSP90AB1; SUMO1; GOLGA2; CSNK1E; SETD7; TMEM59; PTBP1; CUL3; ERBB2; DHX9; SHC1; SOD1; TRIM44; MRPS27; ERLEC1; WNK1; FXR1; SERP1; LAMTOR1; DHX29; CNOT2; BRD4; KIRREL1; PAFAH1B1; CSNK2A2; CSNK2A1; URI1; SOCS5; SYNCRIP; DNAJA1; MTCH1; GLG1; CCN…	0 Gray	N0	Hypo-Variable
GO:0032271	0.00207019	regulation of protein polymerization	CAPZB; CYFIP1; ADD1; NUMA1; TMSB4X; SPTAN1; BRK1; TMSB10; DCTN1; NCKAP1; ARF1; GMFB; ARF6; CLIP1; RAC1; ARPC3; ARPC2; ARPC4; MTPN; WIPF2; RHOA; KIRREL1; CAPZA2; CAPZA1; CAMSAP2; GRB2; HSP90AA1; ACTR3; ACTR2	0 Gray	N0	Hypo-Variable
GO:0031647	1.38e-09	regulation of protein stability	FBXW11; BAG6; BAG5; SUMO1; ASPH; HSPA8; USP4; PRKDC; USP9X; CREBL2; USP47; SEC16A; CCT5; TRIM44; CCT8; USP19; USP7; HCFC1; DERL1; CCT2; CCT3; PARK7; PRNP; CCT7; CCT4; CDC37; HSP90AB1; HSPD1; MAPK1; CCT6A; CUL3; ZNF207; RTN4; KHDRBS1; SH3GLB1; LAMP2; LAMP1; LMNA; EP300; FBXO7; VPS35; GNAQ; PTGES3; CALR; WIZ; PTEN; TCP1; HSP90AA1; CMTM6; PPIB; CREBBP	0 Gray	N0	Hypo-Variable
GO:1902882	0.00529474	regulation of response to oxidative stress	GPX1; RIPK1; UBQLN1; SOD1; NONO; NFE2L2; P4HB; BAG5; H2AFY; CTNNB1; AKT1; MAPKAP1; MCL1; FBXO7; PARK7	0 Gray	N0	Hypo-Variable
GO:0048583	0.000113892	regulation of response to stimulus	HACD3; RNF115; YWHAQ; DYNLL1; ACTG1; HSPA5; KDM1A; SUMO1; SPAG9; HSPA8; BRK1; AKT1; LEPROT; DAB2; BICC1; VASN; BFAR; FURIN; PEBP1; CALM3; CALM1; MAP3K3; PPP4C; ATP6AP1; MAP3K7; THRA; HSP90AB1; CSNK1D; CSNK1E; ADGRA2; MYOF; CRKL; HDGF; SPIN1; PIP4K2B; ERBB2; DHX9; ARHGEF12; SHC1; SOD1; PRMT2; P4HB; CCNY; LAMTOR1; MINK1; NMT1; OPA1; SH3BGRL; PAFAH1B1; CSNK2A2; CSNK2A1; URI1; SOCS5; DNAJA1; MTCH1; B…	0 Gray	N0	Hypo-Variable
GO:0080134	0.00120371	regulation of response to stress	UBQLN1; HSPA5; SUMO1; HSPA8; AKT1; MAP3K3; PPP4C; MAP3K7; HSP90AB1; ZMPSTE24; DHX9; SOD1; P4HB; OPA1; BRD4; PAFAH1B1; FBH1; SOCS5; DNAJA1; PTGES3; EIF4G1; H2AFY; GSK3B; PTEN; UBB; UBC; MAPK1; RNF216; PAK2; SNX6; LSM14A; HSP90B1; CRK; XRCC5; MAPKAPK2; XRCC6; HSPH1; NONO; USP47; JAK1; PJA2; OS9; ERP29; TRIM44; UBE2K; TNFRSF1A; AP1G1; DNAJC7; GPX1; WDFY1; NFE2L2; ACTR2; CREBBP; KDM1A; BAG6; BAG5; SE…	0 Gray	N0	Hypo-Variable
GO:0051252	0.0387739	regulation of RNA metabolic process	YWHAQ; RNF10; LRPPRC; HSPA5; SUMO1; CHD8; DIS3; HSPA8; SF1; AKT1; SRSF10; CREBL2; DAB2; NUDT21; RBM15B; SMG7; AHCYL1; HDAC7; LARP1; ZNF146; RAN; NFE2L2; PARK7; PRNP; MAP3K7; THRA; ZC3H15; ZC3H14; SAP18; KDM2A; GLO1; PTBP1; HDGF; SPIN1; CUL3; ERBB2; DHX9; SHC1; ZMYM4; NUP98; PRMT2; SP1; SAFB; FXR1; BAZ1B; CCND1; SMARCD2; CNOT2; BRD4; SETD3; CNOT1; BRD2; URI1; SYNCRIP; BCLAF1; PPP2CA; MAX; EIF4G1; …	0 Gray	N0	Hypo-Variable
GO:0043487	1.97e-08	regulation of RNA stability	ELAVL1; GIGYF2; LARP1; PABPC1; HSPA8; YTHDF3; AKT1; UPF1; MAPKAPK2; DHX36; YWHAZ; SMG7; TNPO1; HNRNPR; HNRNPU; HNRNPM; YWHAB; HNRNPC; HNRNPD; ZC3H14; DHX9; THRAP3; HNRNPA0; SERBP1; FXR1; SET; SYNCRIP; DIS3; YTHDF2; EIF4G1; UBB; UBC	0 Gray	N0	Hypo-Variable
GO:0009966	0.00126623	regulation of signal transduction	RNF115; YWHAQ; RYK; CRKL; KDM1A; SUMO1; SPAG9; AKT1; LEPROT; DAB2; BICC1; VASN; FURIN; PEBP1; CALM3; CALM1; MAP3K3; PARK7; ATP6AP1; MAP3K7; THRA; HSP90AB1; CSNK1D; CSNK1E; MYOF; PTBP1; HDGF; SPIN1; PIP4K2B; ERBB2; ARHGEF12; SHC1; SOD1; PRMT2; P4HB; WNK1; VAPA; NMT1; OPA1; SH3BGRL; PAFAH1B1; CSNK2A2; CSNK2A1; URI1; SOCS5; DNAJA1; MTCH1; BMP1; GLG1; PPP2CA; PPP2CB; CCNY; EIF2A; GSK3B; PTEN; GRB2; D…	0 Gray	N0	Hypo-Variable
GO:0023051	0.0010582	regulation of signaling	RNF115; YWHAQ; DYNLL1; RYK; CRKL; KDM1A; SUMO1; SPAG9; AKT1; LEPROT; DAB2; BICC1; VASN; CLSTN1; FURIN; PEBP1; AHCYL1; HSPA5; CALM1; MAP3K3; PARK7; ATP6AP1; MAP3K7; PRNP; HSP90AB1; CSNK1D; CSNK1E; ADGRA2; MYOF; PTBP1; HDGF; SPIN1; PIP4K2B; ERBB2; ARHGEF12; SHC1; SOD1; PRMT2; P4HB; WNK1; SERP1; VAPA; NMT1; OPA1; SH3BGRL; PAFAH1B1; CSNK2A2; CSNK2A1; URI1; SOCS5; DNAJA1; MTCH1; BMP1; GLG1; PPP2CA; CN…	0 Gray	N0	Hypo-Variable
GO:1900024	0.0426415	regulation of substrate adhesion-dependent cell spreading	PTK2; CRKL; RAC1; ARPC2; CALR; CORO1C; DNM2; CRK; CDC42	0 Gray	N0	Hypo-Variable
GO:1902903	0.00109776	regulation of supramolecular fiber organization	CAPZB; COLGALT1; CYFIP1; ADD1; NUMA1; SMAD4; SPTAN1; HSPA8; BRK1; TMSB10; DCTN1; NCKAP1; WASF2; ARF1; GMFB; ARF6; TMSB4X; CLIP1; PXN; WDR1; RAC1; ARPC3; ARPC2; ARPC4; MTPN; PARK7; CFL1; RHOA; KIRREL1; CAPZA2; CAPZA1; ARAP1; DSTN; CAMSAP2; ROCK2; ACTR2; GPX1; GRB2; ARHGAP35; WIPF2; ACTR3; PSEN1; CDC42	0 Gray	N0	Hypo-Variable
GO:0043903	0.000783113	regulation of symbiosis, encompassing mutualism through parasitism	SNX3; TSG101; LARP1; PABPC1; CHMP4B; VAPA; CHMP3; SMARCA4; ADAR; TBC1D20; DDB1; CNOT7; DHX9; RAB7A; SP1; P4HB; CFL1; EP300; STAU1; HACD3; SNW1; EIF2AK2; EIF2AK4; ILF3; NUCKS1; OSBP; PPIB; PPIA	0 Gray	N0	Hypo-Variable
GO:0050807	0.00161262	regulation of synapse organization	PTK2; NFATC4; ADNP; CRKL; TPBG; CAPRIN1; CYFIP1; DCTN1; CLSTN1; DHX36; YWHAZ; TUBA1A; PRNP; ARF6; ARF4; VCP; DAG1; CFL1; OPA1; RHOA; PAFAH1B1; MESD; VPS35; EIF4G1; PTEN; DNM1L; ACTR2	0 Gray	N0	Hypo-Variable
GO:0050803	0.000798645	regulation of synapse structure or activity	PTK2; NFATC4; ADNP; CRKL; DNM2; TPBG; CAPRIN1; CYFIP1; DCTN1; CLSTN1; DHX36; YWHAZ; TUBA1A; PRNP; ARF6; ARF4; VCP; DAG1; CFL1; OPA1; RHOA; PAFAH1B1; MESD; VPS35; EIF4G1; PTEN; DNM1L; ACTR2	0 Gray	N0	Hypo-Variable
GO:1904872	0.000364457	regulation of telomerase RNA localization to Cajal body	CCT8; CCT2; CCT3; CCT7; CCT4; CCT5; TCP1; CCT6A	0 Gray	N0	Hypo-Variable
GO:0032204	7.43e-06	regulation of telomere maintenance	XRCC5; CCT8; TNKS2; CCT2; CCT6A; CCT5; RAD50; HNRNPU; CCT4; USP7; CTNNB1; CCT7; TCP1; MAPK1; UPF1; HNRNPA2B1; CCT3; HNRNPC; HNRNPD; DHX36	0 Gray	N0	Hypo-Variable
GO:1904356	4.8e-05	regulation of telomere maintenance via telomere lengthening	XRCC5; CCT8; TNKS2; CCT2; CCT3; CCT5; HNRNPU; CCT4; CCT7; CTNNB1; TCP1; MAPK1; HNRNPA2B1; HNRNPC; CCT6A; DHX36	0 Gray	N0	Hypo-Variable
GO:0051338	0.000230652	regulation of transferase activity	CRKL; PRKAG1; AKT1; CALM3; CALM1; MAP3K3; PARK7; PRNP; MAP3K7; HSP90AB1; GOLGA2; ERBB2; SHC1; SOD1; WNK1; CCND1; SOCS5; DNAJA1; PTGES3; PPP2CA; H2AFY; GSK3B; PTEN; UBB; UBC; RTRAF; ACTB; PAK2; TSG101; ADNP; SERINC1; CCNY; UBE2L3; ZFP91; CRK; XRCC5; MAPKAPK2; XRCC6; CCT2; ADAR; CCT4; ERP29; ATG13; DAG1; RHOA; TAF7; HACD3; GNAQ; CAMKK2; IPO7; IPO5; GGNBP2; EIF4A2; BAG5; ZER1; RPLP1; SMPD1; FBXO7; R…	0 Gray	N0	Hypo-Variable
GO:0043558	0.0216264	regulation of translational initiation in response to stress	EIF2AK1; EIF2AK2; EIF2S1; EIF2AK4; PPP1CA	0 Gray	N0	Hypo-Variable
GO:0051049	0.00214208	regulation of transport	YWHAQ; DYNLL1; NCBP2; SUMO1; HSPA8; AKT1; ANP32B; CREBL2; LEPROT; DAB2; UBQLN1; AHCYL1; CALM3; CALM1; NFE2L2; PARK7; PRNP; ZMPSTE24; ERBB2; DHX9; HUWE1; RAB5C; RAB5B; ERLEC1; WNK1; SH3GLB1; SARAF; SERP1; LAMTOR1; NMT1; NUCB1; CSNK2A2; DNAJA1; GSK3B; PTEN; MAPK1; ACTB; YIPF5; SNX3; SNX6; ATP2A2; PCM1; ANO6; KHDRBS1; UBE2D3; UBE2L3; DNM2; SEC16A; ARHGAP1; DHX36; AHNAK; GOLPH3; RAB11A; TBC1D20; SNX3…	0 Gray	N0	Hypo-Variable
GO:0060627	0.000622184	regulation of vesicle-mediated transport	SNX3; TSG101; NUMB; ATP2A2; BACE1; ANO6; LMAN2; RAB3GAP1; MSN; DNM2; CHMP3; DAB2; GNAI2; ARHGAP1; SNX6; SNX17; CALM3; CALM1; UBQLN2; ARF1; RAB5B; ATP6AP1; ARF6; AP2B1; RAB11A; HNRNPK; TOR1A; DNAJC13; RAB10; SNX33; ANXA1; RAB7A; TBC1D20; RAB5C; PTEN; SOD1; HGS; LAMP1; DNM1L; SAR1A; SNX12; RAB21; VAMP3; LRP1; AP1G1; CALR; PDCD6IP; GSK3B; MAPK1; RAC1; PPP3CA; PPP3CB; YIPF5; PSEN1; PICALM	0 Gray	N0	Hypo-Variable
GO:0050792	0.00049998	regulation of viral process	SNX3; TSG101; LARP1; PABPC1; CHMP4B; VAPA; CHMP3; SMARCA4; ADAR; TBC1D20; DDB1; CNOT7; DHX9; RAB7A; SP1; P4HB; CFL1; EP300; STAU1; HACD3; SNW1; EIF2AK2; EIF2AK4; ILF3; NUCKS1; PPIB; PPIA	0 Gray	N0	Hypo-Variable
GO:0030111	0.0333815	regulation of Wnt signaling pathway	SNX3; NFATC4; CTNNB1; CTNND1; DAB2; BICC1; SMARCA4; SKI; PSEN1; ATP6AP2; CSNK1D; CSNK1E; TNKS2; SPIN1; CUL3; GNAQ; WNK1; VCP; CSNK2A1; YAP1; LRP1; VPS35; CSNK1A1; PPP1CA; PPP2CA; LZTS2; CCNY; GSK3B; ADGRA2; G3BP1; CHD8; USP47; RNF213	0 Gray	N0	Hypo-Variable
GO:0019046	0.0355923	release from viral latency	HCFC1; NUCKS1	0 Gray	N0	Hypo-Variable
GO:0009628	0.00151866	response to abiotic stimulus	ACTG1; HSPA5; SUMO1; HSPA9; HSPA8; AKT1; PEBP1; SDF4; CALM3; CALM1; NFE2L2; ATP6AP1; THRA; HSP90AB1; CAPN2; ZMPSTE24; SOD1; P4HB; NMT1; OPA1; DNAJA2; UBE4B; DNAJA1; PTGES3; RBBP7; GSK3B; CCND1; GRB2; UBB; UBC; MMP14; NFATC4; ATP2A2; METAP2; HSP90B1; DNM2; NDRG1; XRCC5; MAPKAPK2; DHX36; XRCC6; HSPH1; PTEN; USP47; PKM; RIC8A; NUCKS1; DAG1; RHOA; GNAQ; TNFRSF1A; UBE2A; DNAJC7; GPX1; CREBBP; KDM1A; H…	0 Gray	N0	Hypo-Variable
GO:1905144	0.00927184	response to acetylcholine	GNB1; GNAI2; GNAQ; CRKL; GNA11	0 Gray	N0	Hypo-Variable
GO:1990928	0.0397318	response to amino acid starvation	LARP1; RRAGA; EIF2AK2; SH3GLB1; EIF2A; EIF2AK4; GCN1; MAPK1; EIF2S1	0 Gray	N0	Hypo-Variable
GO:0042221	8.85e-10	response to chemical	RPN2; UBTF; DYNLL1; ACTG1; ADD1; HSPA4; SUMO1; HSPA9; HSPA8; PRPF8; AKT1; DHX15; LEPROT; DAB2; VASN; BFAR; CANX; FURIN; PEBP1; SDF4; AHCYL1; HSPA5; LARP1; CALM1; RAN; MAP3K3; PARK7; ATP6AP1; MAP3K7; GNG12; PRNP; HSP90AB1; CCDC47; CSNK1D; ZC3H15; CAPN2; SYNCRIP; MYOF; CRKL; HDGF; SHOC2; PXN; ERBB2; DHX9; SHC1; SOD1; PRMT2; SP1; P4HB; SRP14; SAFB; DNAJB12; SERP1; ATIC; OPA1; PRKDC; NUCB1; SETD7; UR…	0 Gray	N0	Hypo-Variable
GO:0034097	0.000698082	response to cytokine	ACTG1; CRKL; SUMO1; HSPA9; HSPA8; PRPF8; YY1; CANX; HSPA5; MAP3K3; MAP3K7; HSP90AB1; ZC3H15; CAPN2; HDGF; CUL1; DHX9; SHC1; SOD1; P4HB; WNK1; PAFAH1B1; SOCS5; SYNCRIP; ATIC; AKT1; CCND1; GSK3B; GRB2; UBB; UBC; PAK2; FBXW11; LSM14A; HSP90B1; CRK; STIP1; PITPNA; MAPKAPK2; ADAR; JAK1; COL1A2; RHOA; UBE2K; TOLLIP; TNFRSF1A; ATP5F1B; NFE2L2; ACTR3; ACTR2; EIF4A2; RAD23B; SMAD4; BCLAF1; UPF1; TRIM44; S…	0 Gray	N0	Hypo-Variable
GO:0009719	2.15e-05	response to endogenous stimulus	CRKL; AKT1; LEPROT; DAB2; VASN; FURIN; PEBP1; AHCYL1; CALM3; CALM1; RAN; NFE2L2; PARK7; ATP6AP1; MAP3K7; PRNP; HSP90AB1; CSNK1D; CAPN2; PTBP1; ZMPSTE24; ERBB2; LARP1; SHC1; SOD1; PRMT2; SP1; SAFB; OPA1; PRKDC; FBH1; URI1; SOCS5; DNAJA1; GLG1; CCND1; MAX; RBBP7; RBBP4; PTEN; GRB2; UBB; UBC; ACTB; MMP14; SNX6; CNOT1; CDC5L; HSP90B1; UBE2L3; DNM2; CRK; GSK3B; SKI; SRSF4; UBE3A; COL1A2; NCBP2; PKM; R…	0 Gray	N0	Hypo-Variable
GO:0034976	1.19e-14	response to endoplasmic reticulum stress	ECPAS; EIF2AK2; BAG6; ADD1; CCDC47; TMCO1; HSP90B1; STT3B; SEC16A; NPLOC4; DCTN1; EIF2S1; SEC31A; USP19; SERP1; ATP2A2; SRPRA; UBQLN2; DNAJB2; PARK7; UBQLN1; DERL1; TOR1A; DNAJC10; ERP29; UBXN4; HSPA5; HDGF; ERLEC1; CTDSP2; OS9; SHC1; PDIA6; P4HB; FAF2; PDIA3; VCP; ERP44; SERINC3; USP14; OPA1; TMBIM6; LMNA; EP300; HM13; UBE4B; UBE2K; ERLIN1; ERLIN2; MBTPS1; CCND1; DNAJB12; CALR; PPP2CB; EIF2AK4; …	0 Gray	N0	Hypo-Variable
GO:0045472	0.0265455	response to ether	NFATC4; HNRNPD; LARP1; OPA1	0 Gray	N0	Hypo-Variable
GO:0071774	0.0234575	response to fibroblast growth factor	CDC5L; NCBP2; CRKL; RAB14; CTNNB1; SHOC2; GRB2; POLR2A; HNRNPM; POLR2C; POLR2B; MAPK1; PTBP1; SETX; IQGAP1; HNRNPF; RBFOX2	0 Gray	N0	Hypo-Variable
GO:0070848	0.000622184	response to growth factor	ERBB2; HDAC2; ACVR1; SNX6; CRKL; NUMA1; SMAD4; SMAD5; NR3C1; SMAD2; MAP3K7; CTNNB1; AKT1; USP9X; PTK2; DNM2; DAB2; STRAP; RAF1; IQGAP1; CAD; HSPA5; SKI; CYFIP1; ARF6; MAPKAPK2; HSP90AB1; CSNK1D; MAPK1; GLG1; HNRNPM; ADGRA2; MYOF; NCL; PTBP1; FURIN; SETX; SHOC2; HNRNPF; PXN; ANXA1; CDC5L; RBFOX2; VASN; SHC1; HGS; ITGA5; KIDINS220; POLR2A; POLR2C; POLR2B; CRK; RHOA; EP300; URI1; RIPK1; SNW1; SPART;…	0 Gray	N0	Hypo-Variable
GO:0009408	8.4e-09	response to heat	HDAC2; HSPA5; BAG5; SUMO1; RBBP7; HSPA9; HSPA8; AKT1; EIF2S1; MAPKAPK2; DHX36; PEBP1; ATP2A2; DNAJB1; MYOF; HSP90AB1; MAPK1; YWHAE; SOD1; VCP; EP300; HSPH1; DNAJA2; DNAJA1; PTGES3; DNAJC7; RPA1; SLU7; GSK3B; PRKACA; HSP90AA1; CREBBP	0 Gray	N0	Hypo-Variable
GO:0009725	0.00740198	response to hormone	MMP14; PTK2; YY1; CRKL; RBBP7; NR3C1; PRKDC; CTNNB1; AKT1; UBE2L3; CRK; RAB10; DAB2; NUCKS1; GNAI2; IQGAP1; NCOR1; CAD; PEBP1; NCOR2; CALM3; INPPL1; CALM1; RAN; NFE2L2; CYFIP1; UBE3A; ATP6AP1; HNRNPU; THRA; YAP1; PXN; SP1; CNOT2; CNOT1; BSG; HNRNPD; YWHAG; PKM; ANXA1; CDC5L; NCOA4; ANXA5; SHC1; THRAP3; SRSF4; PRMT2; SAFB; RHOQ; GNA11; GNB1; RXRA; RBFOX2; DAG1; OPA1; LPIN2; RHOA; EP300; URI1; TAF7…	0 Gray	N0	Hypo-Variable
GO:0010035	0.0116473	response to inorganic substance	HDAC2; NFATC4; ACTG1; HSPA5; SUMO1; PRDX3; PRDX1; RIPK1; AKT1; DNM2; NDRG1; CRK; EIF2S1; IQGAP1; DHX36; ADNP; PEBP1; AHCYL1; ADD1; CALM1; NFE2L2; PARK7; SOD1; PRNP; MAPK1; CAPN2; BSG; HNRNPD; ANXA1; ANXA5; ANXA7; PTEN; WNK1; SEC31A; VCP; GART; CALM3; BACE1; ATIC; PPP1CA; CCND1; SETX; CALR; PPP2CB; GPX1; PPP2CA; KPNA4; PPP3CA; BAP1	0 Gray	N0	Hypo-Variable
GO:0070671	6.71e-06	response to interleukin-12	CAPZA1; P4HB; PPIA; ARF1; SOD1; MSN; TCP1; HNRNPA2B1; CFL1; JAK1; PAK2; PITPNA; HSPA9; HNRNPF; CDC42	0 Gray	N0	Hypo-Variable
GO:0098760	0.00027708	response to interleukin-7	ATIC; RAD23B; CRKL; P4HB; PDIA3; ATP5F1B; JAK1; STIP1; HDGF; SMARCA4	0 Gray	N0	Hypo-Variable
GO:0051788	0.0410801	response to misfolded protein	BAG6; DERL1; VCP; DNAJB12; TOR1A; CUL3	0 Gray	N0	Hypo-Variable
GO:1901698	8.82e-07	response to nitrogen compound	CRKL; AKT1; DHX15; LEPROT; TMED10; PEBP1; AHCYL1; CALM3; CALM1; NFE2L2; PRNP; CAPN2; DHX9; SHC1; SOD1; SP1; ERLEC1; OPA1; SOCS5; UBE4B; CCND1; MAX; RBBP4; PTEN; GRB2; DDX1; NUCKS1; ACTB; ATP6V1E1; HSP90B1; TOMM20; DNM2; CRK; GSK3B; DHX36; SRSF4; DERL1; UBXN4; COL1A2; PKM; OS9; RHOQ; FAF2; DAG1; MIA3; STT3B; RHOA; ERLIN1; ERLIN2; DNAJB12; EIF4EBP2; IPO5; ACTR2; KDM1A; HDAC2; BAG6; USP14; CCDC47; A…	0 Gray	N0	Hypo-Variable
GO:0014070	0.0292018	response to organic cyclic compound	MMP14; CNOT2; HDAC2; NFATC4; HSPA5; KDM1A; SMAD5; CNOT1; NR3C1; SMAD2; CTNNB1; AKT1; SMPD1; UBE2L3; LARP1; DNM2; DAB2; SMARCA4; NCOR2; DHX36; CAD; PEBP1; THRAP3; CALM3; HCFC1; CALM1; RAN; PARK7; UBE3A; HNRNPU; THRA; MAPK1; NCOR1; YAP1; ROCK2; BSG; HNRNPD; ANXA1; DHX9; CDC5L; RBFOX2; LONP2; ANXA7; SOD1; PRMT2; SAFB; GNB1; RXRA; SNW1; DAG1; OPA1; RHOA; EP300; CTNNA1; URI1; TAF7; DNAJA1; NCOA4; MSN;…	0 Gray	N0	Hypo-Variable
GO:0010033	4.38e-14	response to organic substance	UBQLN1; DYNLL1; ACTG1; ADD1; HSPA4; SUMO1; HSPA9; HSPA8; PRPF8; AKT1; DHX15; LEPROT; DAB2; VASN; CANX; FURIN; PEBP1; SDF4; AHCYL1; HSPA5; LARP1; CALM1; RAN; MAP3K3; PARK7; ATP6AP1; MAP3K7; GNG12; PRNP; HSP90AB1; CCDC47; CSNK1D; ZC3H15; CAPN2; SYNCRIP; MYOF; CRKL; HDGF; CUL1; PXN; ERBB2; DHX9; SHC1; SOD1; PRMT2; SP1; P4HB; WNK1; SAFB; DNAJB12; SERP1; ATIC; OPA1; PRKDC; PAFAH1B1; SETD7; URI1; SOCS5…	0 Gray	N0	Hypo-Variable
GO:0010243	1.43e-06	response to organonitrogen compound	HSPA5; AKT1; DHX15; LEPROT; TMED10; PEBP1; AHCYL1; CALM3; CALM1; NFE2L2; PRNP; CAPN2; LARP1; SHC1; SOD1; SP1; ERLEC1; OPA1; SOCS5; UBE4B; CCND1; MAX; RBBP4; PTEN; GRB2; NUCKS1; ACTB; ATP6V1E1; HSP90B1; TOMM20; DNM2; CRK; GSK3B; SRSF4; DERL1; UBXN4; COL1A2; PKM; OS9; RHOQ; FAF2; DAG1; MIA3; STT3B; RHOA; ERLIN1; ERLIN2; DNAJB12; EIF4EBP2; IPO5; ACTR2; KDM1A; HDAC2; BAG6; CFL1; CCDC47; ATP6AP1; PRKD…	0 Gray	N0	Hypo-Variable
GO:0006979	0.0161017	response to oxidative stress	MMP14; HDAC2; ATP2A2; BAG5; FBXO7; PRDX3; PRDX1; H2AFY; CTNNB1; AKT1; MCL1; DNM2; CRK; EIF2S1; PEBP1; RIPK1; NONO; NFE2L2; PSEN1; UBQLN1; PRNP; GSTP1; MAPKAP1; MAPK1; TOR1A; CAPN2; PXN; HNRNPD; HNRNPM; ANXA1; SOD1; SP1; P4HB; STAU1; ARNT; SETX; PPP2CB; ATP5F1A; GPX1; CAMKK2; NDUFS2; KPNA4; PSMB5; PARK7	0 Gray	N0	Hypo-Variable
GO:1901700	0.0044134	response to oxygen-containing compound	DYNLL1; HSPA5; AKT1; LEPROT; PEBP1; SDF4; AHCYL1; CALM3; CALM1; NFE2L2; PARK7; ATP6AP1; GNG12; CAPN2; CRKL; LARP1; SHC1; SOD1; SP1; OPA1; SETD7; RAB11FIP5; PRPF8; CCND1; MAX; PPP2CB; RBBP4; PTEN; KPNA4; NUCKS1; SMPD1; ACTB; NFATC4; ADNP; ATP2A2; CDC5L; HSP90B1; TOMM20; DNM2; CRK; GSK3B; XRCC5; MAPKAPK2; DHX36; SRSF4; ASXL1; RAF1; UBE3A; GRB2; COL1A2; PKM; RHOQ; DAG1; RHOA; GNAQ; PSMD14; GPX1; CAM…	0 Gray	N0	Hypo-Variable
GO:1901652	0.037941	response to peptide	PTK2; CYFIP1; PRNP; PRKDC; AKT1; LEPROT; CRK; RBBP4; GNAI2; IQGAP1; CAD; SRSF4; LPIN2; INPPL1; NFE2L2; PSEN1; ATP6AP1; PXN; RAB10; BSG; YWHAG; PKM; ANXA1; CDC5L; ANXA5; SHC1; SP1; RHOQ; NUCKS1; DAG1; OPA1; AHCYL1; BACE1; LRP1; MAX; ATP6V1E1; ROCK2; GSK3B; PTEN; GSTP1; GRB2; PRKACA; EIF4EBP2; ATP6V0E1; PRKAR1A	0 Gray	N0	Hypo-Variable
GO:0043434	0.02846	response to peptide hormone	PTK2; CYFIP1; PRKDC; AKT1; LEPROT; CRK; GNAI2; IQGAP1; CAD; SRSF4; LPIN2; INPPL1; NFE2L2; ATP6AP1; PXN; RAB10; BSG; YWHAG; PKM; ANXA1; CDC5L; ANXA5; SHC1; SP1; RHOQ; NUCKS1; PRKAR1A; OPA1; AHCYL1; MAX; ATP6V1E1; ROCK2; RBBP4; PTEN; GSTP1; GRB2; PRKACA; EIF4EBP2; ATP6V0E1; DAG1	0 Gray	N0	Hypo-Variable
GO:1901355	0.0286716	response to rapamycin	LARP1; HNRNPD	0 Gray	N0	Hypo-Variable
GO:0006950	1.55e-09	response to stress	CBX5; UBQLN1; ACTG1; HSPA5; HSPA4; SUMO1; TMCO1; HSPA9; HSPA8; AKT1; NDRG1; YY1; VASN; BFAR; PEBP1; MAP1LC3B; ADD1; DNAJB12; MAP3K3; PPP4C; PRNP; MAP3K7; THRA; HSP90AB1; CCDC47; CSNK1E; CAPN2; SYNCRIP; KDM2A; CRKL; HDGF; CUL1; CUL3; ERBB2; DHX9; HUWE1; SHC1; SOD1; TRIM44; SP1; P4HB; SH3GLB1; SERP1; BAZ1B; OPA1; WAC; CDC37; PSMD14; PAFAH1B1; FBH1; SETD7; SOCS5; UBE4B; DNAJA1; BCLAF1; MBTPS1; CCND1…	0 Gray	N0	Hypo-Variable
GO:0009266	2.02e-06	response to temperature stimulus	HDAC2; HSPA5; BAG5; SUMO1; RBBP7; HSPA9; HSPA8; EIF2AK4; AKT1; EIF2S1; MAPKAPK2; DHX36; PEBP1; ATP2A2; DNAJB1; THRA; HSP90AB1; HSPD1; MAPK1; MYOF; YWHAE; SOD1; VCP; EP300; HSPH1; DNAJA2; DNAJA1; PTGES3; DNAJC7; RPA1; SLU7; GSK3B; PRKACA; HSP90AA1; CREBBP	0 Gray	N0	Hypo-Variable
GO:0035966	2.56e-11	response to topologically incorrect protein	HSPH1; BAG6; HSPA5; HSPA4; HSPA9; HSPA8; HSP90B1; STT3B; DERL1; DCTN1; EIF2S1; SEC31A; OPTN; ADD1; SRPRA; DNAJB2; DNAJB1; HSP90AB1; HSPD1; TOR1A; UBXN4; HDGF; CTDSP2; CUL3; SHC1; PDIA6; FAF2; VCP; ERP44; BFAR; TMBIM6; LMNA; EP300; MFN2; DNAJA1; MBTPS1; CCND1; DNAJB12; CALR; EIF2AK2; SERP1; CREB3L2; SSR1; MYDGF; NFE2L2; HSP90AA1	0 Gray	N0	Hypo-Variable
GO:0071559	0.0044134	response to transforming growth factor beta	HDAC2; ACVR1; SNX6; HSPA5; SMAD4; SMAD5; SMAD2; GLG1; USP9X; PTK2; DNM2; DAB2; SKI; FURIN; CRKL; MAP3K7; STRAP; HSP90AB1; PXN; NR3C1; VASN; CRK; RHOA; EP300; SNW1; ROCK2; COL1A2; UBB; UBC; CREBBP	0 Gray	N0	Hypo-Variable
GO:0006986	1.2e-10	response to unfolded protein	HSPH1; HSPA5; HSPA4; HSPA9; HSPA8; HSP90B1; STT3B; DERL1; DCTN1; EIF2S1; SEC31A; OPTN; ADD1; SRPRA; DNAJB2; DNAJB1; HSP90AB1; HSPD1; UBXN4; HDGF; CTDSP2; SHC1; PDIA6; FAF2; VCP; ERP44; BFAR; TMBIM6; LMNA; EP300; MFN2; DNAJA1; MBTPS1; CCND1; CALR; EIF2AK2; SERP1; CREB3L2; SSR1; MYDGF; NFE2L2; HSP90AA1	0 Gray	N0	Hypo-Variable
GO:0009611	0.00677903	response to wounding	CAPZB; HDAC2; ACTG1; PRKAR1A; KDM1A; ANO6; CD59; ITGA5; SMAD2; CPQ; CRK; CBX5; LAMB2; RAF1; MYOF; YWHAZ; PEBP1; MFN2; NFE2L2; RAC1; JAM3; ARF4; MAPK1; TOR1A; H3F3B; COL1A2; PKM; ANXA1; AP3B1; ANXA5; ANXA6; VCL; SOD1; GNB1; CREB3L2; MTPN; DAG1; MIA3; PRKACA; RHOA; CTNNA1; YAP1; CAPZA2; CAPZA1; LRP1; GNAQ; GNAS; ERBB2; MAX; GPX1; PTEN; GNA12; ARHGAP35; GNA11; PPP3CA; ACTB; CDC42	0 Gray	N0	Hypo-Variable
GO:0010165	0.0362517	response to X-ray	ANXA1; KARS; CCND1; NUCKS1; DNM2; XRCC5; XRCC6	0 Gray	N0	Hypo-Variable
GO:0016056	0.00927184	rhodopsin mediated signaling pathway	METAP2; GNB1; CALM3; NMT1; CALM1	0 Gray	N0	Hypo-Variable
GO:0022618	8.32e-08	ribonucleoprotein complex assembly	RPS27L; LSM14A; USP4; EIF5; SF1; PRPF8; SRSF10; CPSF7; NUDT21; EIF2S1; SNRNP200; SRSF1; PRPF19; EIF3A; ADAR; STRAP; HSP90AB1; SF3A1; SF3A3; CNOT2; CNOT1; SETX; DHX9; TRAF7; SBDS; SF3B1; EIF4H; DYNC1H1; SART3; OGFOD1; CNOT7; DDX23; ATXN2L; SNRPD3; PTGES3; DENR; SLU7; EIF2A; DDX6; G3BP1; DDX1; G3BP2; HSP90AA1; EIF3B; SNU13	0 Gray	N0	Hypo-Variable
GO:0022613	0.000832041	ribonucleoprotein complex biogenesis	RPS27L; MTREX; LSM14A; USP4; EIF5; SF1; PRPF8; SRSF10; CPSF7; NUDT21; EIF2S1; SNRNP200; BMS1; SRSF1; PTEN; RAN; EIF3A; ADAR; STRAP; HSP90AB1; AAMP; SF3A3; CNOT2; CNOT1; SETX; SF3A1; DHX9; EIF3B; RPL7L1; TRAF7; SBDS; SF3B1; WBP11; EIF4H; DYNC1H1; SART3; OGFOD1; PWP1; CNOT7; DDX23; ATXN2L; DIS3; SNRPD3; PTGES3; DENR; SLU7; EIF2A; PRPF19; DDX6; G3BP1; DDX1; XRN2; G3BP2; HSP90AA1; RPL27; SNU13	0 Gray	N0	Hypo-Variable
GO:0071426	0.00609039	ribonucleoprotein complex export from nucleus	SRSF4; SMG7; U2AF2; SRSF1; NCBP2; SRSF3; NUP98; RAN; SYMPK; SLU7; CPSF2; DHX38; POLDIP3; UPF1; HNRNPA2B1; FYTTD1; SUPT6H; SSB; RBM15B; AGFG1	0 Gray	N0	Hypo-Variable
GO:0071166	0.00657715	ribonucleoprotein complex localization	SRSF4; SMG7; U2AF2; SRSF1; NCBP2; SRSF3; NUP98; RAN; SYMPK; SLU7; CPSF2; DHX38; POLDIP3; UPF1; HNRNPA2B1; FYTTD1; SUPT6H; SSB; RBM15B; AGFG1	0 Gray	N0	Hypo-Variable
GO:0071826	4.11e-08	ribonucleoprotein complex subunit organization	RPS27L; LSM14A; USP4; EIF5; SF1; PRPF8; SRSF10; CPSF7; NUDT21; EIF2S1; SNRNP200; SRSF1; PRPF19; EIF3A; ADAR; STRAP; HSP90AB1; SF3A1; SF3A3; CNOT2; CNOT1; SETX; DHX8; DHX9; TRAF7; SBDS; SF3B1; VCP; EIF4H; DYNC1H1; SART3; OGFOD1; CNOT7; DDX23; ATXN2L; SNRPD3; PTGES3; DENR; SLU7; EIF2A; DDX6; G3BP1; DDX1; G3BP2; HSP90AA1; EIF3B; SNU13	0 Gray	N0	Hypo-Variable
GO:0006401	6.1e-05	RNA catabolic process	GIGYF2; ELAVL1; NCBP2; LARP1; PABPC1; RPLP1; HSPA8; YTHDF3; AKT1; UPF1; RNH1; MAPKAPK2; DHX36; LRPPRC; YWHAZ; SMG7; TNPO1; CSDE1; RPL27; HNRNPU; ETF1; HBS1L; HNRNPM; YWHAB; CNOT2; CNOT1; HNRNPC; HNRNPD; ZC3H14; DHX9; GSPT1; XRN2; THRAP3; HNRNPA0; SERBP1; FXR1; SET; SND1; SYNCRIP; DIS3; YTHDF2; PPP2CA; CNOT7; EIF4G1; MTREX; DDX6; UBB; UBC; HNRNPR; SSB	0 Gray	N0	Hypo-Variable
GO:0050779	0.025488	RNA destabilization	GIGYF2; HNRNPR; YTHDF3; YTHDF2; UPF1; HNRNPD; DHX36	0 Gray	N0	Hypo-Variable
GO:0006403	1.9e-07	RNA localization	NUTF2; LRPPRC; NCBP2; SYMPK; KHDRBS1; CCT7; DHX38; UPF1; TOMM20; FYTTD1; CCT5; RBM15B; DHX36; SRSF4; QKI; SRSF1; SRSF3; PHAX; RAN; CCT3; U2AF2; HNRNPU; CCT4; POLDIP3; CCT8; HNRNPA2B1; CPSF2; CCT6A; DHX9; NUP98; HNRNPA3; SEC13; SMG7; AGFG1; SUPT6H; XPO7; SLU7; CCT2; TCP1; G3BP2; RTRAF; SSB; CKAP5	0 Gray	N0	Hypo-Variable
GO:0090670	0.000704888	RNA localization to Cajal body	CCT8; CCT2; CCT3; CCT7; CCT4; CCT5; TCP1; CCT6A	0 Gray	N0	Hypo-Variable
GO:0090685	0.000551538	RNA localization to nucleus	CCT8; CCT2; CCT3; CCT7; CCT4; CCT5; TCP1; CCT6A	0 Gray	N0	Hypo-Variable
GO:0016070	0.0117022	RNA metabolic process	YWHAQ; RNF10; LRPPRC; HSPA5; KDM1A; DARS; CHD8; DIS3; HSPA8; SF1; AKT1; SRSF10; CREBL2; DHX15; DAB2; NUDT21; RBM15B; SNRNP200; SMG7; AHCYL1; HDAC7; LARP1; ZNF146; RAN; NFE2L2; PARK7; PRNP; MAP3K7; THRA; SUMO1; RARS; NRBP1; ZC3H15; HNRNPUL1; SAP18; SYNCRIP; KDM2A; GLO1; PTBP1; HDGF; SPIN1; CUL3; ERBB2; DHX9; SYMPK; SHC1; ZMYM4; NUP98; PRMT2; SP1; SF3A3; SAFB; FXR1; BAZ1B; SNU13; GIGYF2; CNOT2; BRD…	0 Gray	N0	Hypo-Variable
GO:0043489	0.000147432	RNA stabilization	DHX9; LARP1; ELAVL1; THRAP3; SYNCRIP; PABPC1; HNRNPA0; HNRNPU; HNRNPC; HNRNPD; MAPKAPK2; DHX36	0 Gray	N0	Hypo-Variable
GO:0050658	2.18e-05	RNA transport	NUTF2; LRPPRC; NCBP2; SYMPK; KHDRBS1; DHX38; UPF1; TOMM20; FYTTD1; RBM15B; SRSF4; QKI; SRSF1; SRSF3; PHAX; RAN; U2AF2; HNRNPU; CPSF2; HNRNPA2B1; DHX9; NUP98; HNRNPA3; SEC13; SMG7; AGFG1; SUPT6H; XPO7; SLU7; POLDIP3; G3BP2; RTRAF; SSB; CKAP5	0 Gray	N0	Hypo-Variable
GO:0010265	0.0429979	SCF complex assembly	CUL1; CAND1; SKP1	0 Gray	N0	Hypo-Variable
GO:0046903	1.57e-06	secretion	DYNLL1; GPAT4; IST1; CANX; FURIN; HUWE1; BLOC1S6; SDF4; CALM3; CALM1; VPS35L; PARK7; ATP6AP1; ATP6AP2; HSP90AB1; DHX9; HSPA8; RAB5C; RAB5B; WNK1; SERP1; LAMTOR1; VAPA; PAFAH1B1; UBR4; CCND1; ISLR; GSK3B; ARHGAP17; COPB1; MAGED2; TSG101; CAVIN1; CYB5R3; SNX6; ATP2A2; SPTAN1; ANO6; RAB6A; NCSTN; XRCC5; DHX36; XRCC6; YPEL5; CCT8; CCT2; RAF1; GOLPH3; CAP1; RAB11A; SRP14; TMED10; SURF4; PKM; RAB7A; CA…	0 Gray	N0	Hypo-Variable
GO:0032940	8.7e-08	secretion by cell	DYNLL1; HSPA8; IST1; CANX; FURIN; HUWE1; BLOC1S6; SDF4; CALM3; CALM1; VPS35L; PARK7; ATP6AP1; ATP6AP2; HSP90AB1; DHX9; MLEC; RAB5C; RAB5B; SERP1; LAMTOR1; VAPA; PAFAH1B1; UBR4; ISLR; GSK3B; ARHGAP17; COPB1; MAGED2; TSG101; CAVIN1; CYB5R3; SNX6; ATP2A2; SPTAN1; ANO6; RAB6A; NCSTN; XRCC5; DHX36; XRCC6; YPEL5; CCT8; CCT2; RAF1; GOLPH3; CAP1; RAB11A; SRP14; TMED10; SURF4; PKM; RAB7A; CAB39; RAB3GAP1;…	0 Gray	N0	Hypo-Variable
GO:0072520	0.0361045	seminiferous tubule development	SMAD4; WDR48; TBC1D20; UBB	0 Gray	N0	Hypo-Variable
GO:0006465	0.0429979	signal peptide processing	SEC11A; SPCS1; HM13; FURIN	0 Gray	N0	Hypo-Variable
GO:0007165	2.37e-06	signal transduction	GOLPH3; RYK; CRKL; PRKAG1; TMCO1; HSPA9; HSPA8; NCBP2; PPP4C; PRNP; SUMO1; RNF115; ZC3H15; HBS1L; LARP1; ARHGEF12; SERP1; OPA1; RSU1; UBE4B; CCND1; EIF2A; PTEN; MMP14; FBXW11; ATP2A2; LSM14A; ITGA5; HSP90B1; JAK1; TMEM127; GDI2; PDAP1; CSNK1A1; ERLIN2; GPX1; SLC35B2; WDFY1; PRKD3; RALBP1; SMAD4; SMAD5; VAPA; PRKDC; TAF15; DCTN1; TRIM44; SPART; NCOA4; ARF1; ARF6; CDC37; BSG; SETX; RXRA; RAB6A; BFA…	0 Gray	N0	Hypo-Variable
GO:1903831	0.00732341	signal transduction involved in cellular response to ammonium ion	GNB1; GNAI2; GNAQ; CRKL; GNA11	0 Gray	N0	Hypo-Variable
GO:0007338	0.00684553	single fertilization	CCT8; UBAP2L; CRKL; SMAD4; CCT3; PARK7; CCT7; CCT4; CCT5; CCT2; TCP1; SNU13; ALDOA; WDR48	0 Gray	N0	Hypo-Variable
GO:0007264	0.0246522	small GTPase mediated signal transduction	CYFIP1; MAP4K4; CRKL; CUL3; RAB6A; BRK1; RAB2A; DNM2; CRK; RAF1; ARHGAP1; NCKAP1; MAPKAP1; RALBP1; WASF2; ARHGAP17; RALGAPB; PARK7; RAC1; ARF6; RAB11A; RAB18; COL1A2; RAB14; ARHGAP35; RAB7A; ARHGEF12; SHC1; RAB5C; RAB5B; RAB1A; RHOQ; KPNB1; GNB1; CFL1; RAB10; GDI2; RHOA; G3BP1; RASA3; RAB21; HACD3; ARAP1; PPP2CB; ROCK2; MFN2; SHOC2; GRB2; GNA12; MYO9B; G3BP2; ARHGEF40; GBF1; CDC42	0 Gray	N0	Hypo-Variable
GO:0051030	0.013963	snRNA transport	RAN; NCBP2; PHAX	0 Gray	N0	Hypo-Variable
GO:0035036	0.000380852	sperm-egg recognition	CCT8; UBAP2L; CCT2; CCT3; CCT7; CCT4; CCT5; TCP1; ALDOA	0 Gray	N0	Hypo-Variable
GO:0051225	0.0148792	spindle assembly	ZNF207; NUMA1; WASHC5; LZTS2; CHMP4B; KPNB1; SENP6; HNRNPU; PDCD6IP; RAB11A; GOLGA2; CSNK1D; DYNC1H1; CHMP3; RHOA; KIF3B; NCOR1	0 Gray	N0	Hypo-Variable
GO:0051653	0.0318534	spindle localization	NUMA1; ACTR3; KPNB1; MAP4; DYNC1H1; DCTN1; PAFAH1B1; ACTR2	0 Gray	N0	Hypo-Variable
GO:0007051	0.00302212	spindle organization	CLTC; WASHC5; CHMP4B; CHMP3; MAP4; DCTN2; DCTN1; NCOR1; RAN; NUMA1; HNRNPU; RAB11A; CSNK1D; LZTS2; ZNF207; SBDS; SENP6; KPNB1; VCP; GOLGA2; DYNC1H1; RHOA; KIF3B; PDCD6IP; SUN2; CKAP5	0 Gray	N0	Hypo-Variable
GO:0043401	0.00944336	steroid hormone mediated signaling pathway	CTNNB1; DAB2; SMARCA4; NCOR2; NCOR1; NCOA4; RAN; PARK7; UBE3A; THRA; CNOT2; CNOT1; NR3C1; THRAP3; PRMT2; SAFB; RXRA; RHOA; EP300; YAP1; TAF7; DNAJA1; RBFOX2; CALR	0 Gray	N0	Hypo-Variable
GO:0034063	0.00861265	stress granule assembly	ATXN2L; OGFOD1; DYNC1H1; G3BP1; G3BP2; EIF2S1	0 Gray	N0	Hypo-Variable
GO:0021762	6.87e-05	substantia nigra development	YWHAQ; DYNLL1; CALM3; CNP; CALM1; YWHAE; ATP5PB; MAPKAP1; SEC16A; ACTB; HSPA5; RHOA; CDC42	0 Gray	N0	Hypo-Variable
GO:0097435	0.00090278	supramolecular fiber organization	CAPZB; COLGALT1; CYFIP1; ACTG1; ADD1; NUMA1; SMAD4; PCM1; HSPA8; HSP90B1; CAP1; RIPK1; TMSB10; CKAP5; ARAP1; DCTN1; TPM3; NCKAP1; RAB11A; ACTR2; INPPL1; ARF1; TPM4; GMFB; ARF6; HSP90AB1; TMSB4X; CSNK1D; PXN; PARK7; SPTAN1; CUL3; ZNF207; WDR1; RAC1; ARPC3; ARPC2; RHOQ; KPNB1; ARPC4; MTPN; GOLGA2; PRKAR1A; CFL1; DYNC1H1; ALDOA; RHOA; KIRREL1; PAFAH1B1; CTNNA1; CAPZA2; CAPZA1; WASF2; DSTN; CAMSAP2; …	0 Gray	N0	Hypo-Variable
GO:0044403	1.14e-31	symbiont process	DYNLL1; SND1; SUMO1; HSPA8; IST1; RBM15B; FURIN; SF3B2; CALM3; CALM1; RAN; NFE2L2; EIF3B; MAP3K7; HSP90AB1; TBC1D20; PTBP1; CUL1; DHX9; SHC1; NUP98; SP1; P4HB; GBF1; BRD4; BRD2; UBR4; SYNCRIP; SCARB2; EIF4G1; SPEN; DDX6; KPNA4; KPNA3; UBB; UBC; COPB1; MAPK1; RNF216; OSBP; PAK2; SNX3; PABPC1; ITGA5; HTATSF1; XRCC5; AP2B1; NCKAP1; XRCC6; WDR48; DENR; ADAR; UBE3A; DERL1; GRB2; PCBP1; UBP1; RAB7A; NU…	0 Gray	N0	Hypo-Variable
GO:0050808	0.00144748	synapse organization	NRDC; NFATC4; ACTG1; CRKL; CTNNB1; TPBG; PTK2; CAPRIN1; NDRG1; CYFIP1; LAMB2; CLSTN1; DHX36; ADNP; YWHAZ; DCTN1; WASF2; ARF1; PRNP; ARF6; ARF4; CAST; ERBB2; VCP; RER1; DAG1; CFL1; OPA1; RYK; RHOA; PAFAH1B1; MESD; STAU1; VPS35; TUBA1A; EIF4G1; ACTR2; PTEN; DNM1L; ACTB; PSEN1; CDC42	0 Gray	N0	Hypo-Variable
GO:0070142	0.00524013	synaptic vesicle budding	AP3B1; ARF1; AP3D1; DNM2	0 Gray	N0	Hypo-Variable
GO:0016182	0.0286716	synaptic vesicle budding from endosome	AP3B1; AP3D1	0 Gray	N0	Hypo-Variable
GO:0099504	0.00695941	synaptic vesicle cycle	CYFIP1; ACTG1; ATP2A2; CTNNB1; DNM2; CANX; AP3B1; BLOC1S6; CALM3; CALM1; PSEN1; ARF6; TOR1A; GAK; AP3D1; RAB3GAP1; PPP3CB; BACE1; DNAJC5; GSK3B; PTEN; DNM1L; ACTB	0 Gray	N0	Hypo-Variable
GO:0036465	0.000854767	synaptic vesicle recycling	AP3B1; CYFIP1; CALM3; CALM1; ARF6; DNM1L; TOR1A; DNM2; GAK; ACTB; AP3D1; PPP3CB; CANX; ACTG1	0 Gray	N0	Hypo-Variable
GO:0036466	0.0219656	synaptic vesicle recycling via endosome	AP3B1; DNM1L; AP3D1	0 Gray	N0	Hypo-Variable
GO:0090672	0.000551538	telomerase RNA localization	CCT8; CCT2; CCT3; CCT7; CCT4; CCT5; TCP1; CCT6A	0 Gray	N0	Hypo-Variable
GO:0090671	0.000704888	telomerase RNA localization to Cajal body	CCT8; CCT2; CCT3; CCT7; CCT4; CCT5; TCP1; CCT6A	0 Gray	N0	Hypo-Variable
GO:0032200	7.33e-05	telomere organization	USP7; CTNNB1; CCT7; UPF1; XRCC5; DHX36; XRCC6; SMG7; CCT2; CCT3; HNRNPU; CCT4; CCT5; HSP90AB1; MAPK1; HNRNPA2B1; HNRNPC; HNRNPD; H3F3B; CCT8; PRKDC; TNKS2; PTGES3; CCT6A; RPA1; TCP1; RAD50; HSP90AA1	0 Gray	N0	Hypo-Variable
GO:0048538	0.00814999	thymus development	CRKL; SOD1; ASXL1; PSEN1; PRKDC; CTNNB1; MAPK1; ZMPSTE24; RAF1; PBX1	0 Gray	N0	Hypo-Variable
GO:1901998	0.000698082	toxin transport	COPZ1; CCT8; DNAJA1; HSPA5; CCT2; CCT3; CCT7; CCT4; CCT5; TCP1; COPB2	0 Gray	N0	Hypo-Variable
GO:0045056	0.00444955	transcytosis	LRP1; VPS35; RAB11A; USO1; CLTC; PICALM	0 Gray	N0	Hypo-Variable
GO:0006412	0.000136163	translation	KARS; GIGYF2; CYFIP1; ELAVL1; FXR1; LARP1; DARS; EIF1; RPLP1; KHDRBS1; EIF5; YTHDF3; AKT1; YTHDF1; UPF1; EIF2A; CAPRIN1; YTHDF2; CDC123; EIF2S1; DHX36; LRPPRC; QKI; OGFOD1; RPS27L; IARS2; POLDIP3; EIF3A; RPL27; NARS; HNRNPR; ETF1; RARS; MAPK1; ZC3H15; DENR; CNOT2; RRBP1; HBS1L; HNRNPD; LSM14A; MRPL3; ERBB2; DHX9; GSPT1; EIF3B; EIF5B; PABPC1; RXRA; MTPN; SERP1; GCN1; EIF4H; DHX29; RHOA; CNOT7; CNO…	0 Gray	N0	Hypo-Variable
GO:0006413	8.9e-05	translational initiation	NCBP2; EIF1; RPLP1; KHDRBS1; EIF5; YTHDF3; YTHDF2; YTHDF1; CDC123; EIF5B; EIF3A; EIF3B; PABPC1; EIF2S1; LARP1; DENR; RXRA; EIF4H; DHX29; EIF4E2; PPP1CA; EIF4G3; EIF4G2; EIF4G1; EIF2AK2; EIF2AK4; EIF2A; EIF2AK1; DDX1; EIF4EBP2; RPL27; EIF4A2	0 Gray	N0	Hypo-Variable
GO:0007169	0.00027708	transmembrane receptor protein tyrosine kinase signaling pathway	TSG101; RNF115; GIGYF2; PTK2; NFATC4; ACTG1; CRKL; IQGAP1; OPA1; ITGA5; CTNNB1; AKT1; ROCK2; LEPROT; CRK; CDC37; GNAI2; AP2B1; NCKAP1; RYK; NCBP2; WASF2; RAF1; PSEN1; ATP6AP1; ARF4; RTN4; MAPK1; HNRNPM; ADGRA2; MYOF; PTBP1; SETX; RAB14; HNRNPF; PXN; ERBB2; SOCS5; RAB7A; ATP6V0E1; SHC1; RAC1; ARPC3; ARPC2; RHOQ; NUCKS1; HGS; ARPC4; POLR2A; POLR2C; AP2A2; CYFIP1; RHOA; RBFOX2; MAPKAPK2; BRK1; LRP1;…	0 Gray	N0	Hypo-Variable
GO:0006810	6.03e-24	transport	HSPA5; HSPA4; PRKAG1; NIPA2; HSPA8; ANP32B; SRSF10; SEC23IP; BLOC1S6; SMG7; SDF4; NCBP2; VPS35L; PRNP; SUMO1; TMCO1; DHX9; GPAT4; WDR1; NUP98; SERP1; OPA1; CCND1; PTEN; TSG101; CAPZB; ATP2A2; ANO6; UBE2D2; RAB6A; HSP90B1; SFXN3; TBC1D9B; CCT8; XPO7; XPO6; CCT2; CCT3; CCT7; CCT4; CCT5; TBC1D20; SNX33; TMED10; CUX1; GDI2; SLC39A1; SLC39A6; SLC39A7; PDAP1; ERLIN1; ERLIN2; PSMD14; PSMD11; PSMD13; PSM…	0 Gray	N0	Hypo-Variable
GO:0010970	0.000454482	transport along microtubule	DYNLL1; LRPPRC; DYNLL2; ARL8B; PCM1; HSPA8; RAB6A; DCTN1; AP3B1; BLOC1S6; TNPO1; OPA1; PAFAH1B1; HNRNPU; COPG1; AP3D1; SOD1; RAB1A; AP3M1; LAMP1; DYNC1H1; KIF3B; RAB21; KIF1C; SUN2; UBB; CDC42	0 Gray	N0	Hypo-Variable
GO:0046794	0.0373304	transport of virus	RAN; KPNB1; KPNA3; UBB; UBC	0 Gray	N0	Hypo-Variable
GO:0051031	0.0270293	tRNA transport	RAN; TOMM20; SSB	0 Gray	N0	Hypo-Variable
GO:0007034	0.00205778	vacuolar transport	TSG101; CHMP4B; HSPA8; AP3M1; CHMP3; LEPROT; AP3B1; NCOA4; ARF1; NDFIP1; GAK; AP3D1; RAB7A; HGS; VCP; LAMP2; LAMP1; VPS35; VPS39; AP1G1; TMEM50A; SCARB2	0 Gray	N0	Hypo-Variable
GO:0007033	0.014791	vacuole organization	VMP1; CHMP4B; WDR45B; UBQLN2; ARF1; UBQLN1; WIPI2; MAP1LC3B; RAB14; PIP4K2B; RAB7A; RAB3GAP1; RAB1A; PSEN1; SH3GLB1; ATG13; VPS35; MBTPS1; SCARB2; FEZ2; MFN2; LAMTOR1	0 Gray	N0	Hypo-Variable
GO:0006900	8.88e-12	vesicle budding from membrane	SNX3; CD59; VAPA; SEC23IP; DNM2; SEC16A; SEC31A; TMED10; AP3B1; TMED2; ARF1; GOLPH3; GOLGA2; TMED9; CSNK1D; TBC1D20; PPP6C; AP3D1; CUL3; CNIH1; RAB7A; RAB1A; MCFD2; SEC13; SEC24D; USO1; MIA3; PPP6R1; SAR1A; TFG; GBF1; PICALM	0 Gray	N0	Hypo-Variable
GO:0006901	5.85e-08	vesicle coating	CD59; SEC23IP; SAR1A; SEC16A; SEC31A; TMED10; CNIH1; TMED2; CSNK1D; TMED9; GOLGA2; TBC1D20; PPP6C; CUL3; RAB1A; SEC13; SEC24D; USO1; PPP6R1; MCFD2; TFG; GBF1	0 Gray	N0	Hypo-Variable
GO:0051648	5.84e-07	vesicle localization	ATP2A2; CD59; AP3M1; CTNNB1; SEC23IP; DNM2; DCTN2; SEC16A; SEC31A; TMED10; AP3B1; BLOC1S6; CALM3; CALM1; KIF3B; ARF1; CSNK1D; TMED9; RAB11A; GOLGA2; TBC1D20; TOR1A; PPP6C; AP3D1; CUL3; CNIH1; MCFD2; RAB3GAP1; RAB1A; SEC13; SEC24D; USO1; DYNC1H1; PPP6R1; SAR1A; PAFAH1B1; TMED2; BACE1; EXOC4; KIF1C; DNAJC5; TFG; GSK3B; PTEN; DNM1L; GBF1; PSEN1	0 Gray	N0	Hypo-Variable
GO:0016050	3.7e-09	vesicle organization	SNX3; TSG101; CHMP4B; CD59; TMEM127; VAPA; IST1; SEC23IP; DNM2; CHMP3; SEC16A; GNAI3; SEC31A; TMED10; AP3B1; BLOC1S6; TMED2; ARF1; GOLPH3; CSNK1D; TMED9; RAB11A; GOLGA2; TBC1D20; PPP6C; DNAJC13; AP3D1; RAB14; CUL3; ANXA1; CNIH1; RAB7A; RAB5B; RAB1A; MCFD2; SEC13; HGS; SEC24D; USO1; MIA3; PPP6R1; SAR1A; PAFAH1B1; SNX33; VAMP3; CORO1C; VPS39; AP1G1; CALR; PDCD6IP; LAMTOR1; SCARB2; GBF1; TFG; PICALM…	0 Gray	N0	Hypo-Variable
GO:0006903	1.09e-07	vesicle targeting	CD59; SEC23IP; SAR1A; SEC16A; SEC31A; TMED10; CNIH1; TMED2; PSEN1; CSNK1D; TMED9; GOLGA2; TBC1D20; PPP6C; CUL3; RAB1A; SEC13; SEC24D; USO1; PPP6R1; MCFD2; EXOC4; TFG; GBF1	0 Gray	N0	Hypo-Variable
GO:0048207	3.24e-07	vesicle targeting, rough ER to cis-Golgi	CNIH1; MCFD2; TMED2; SAR1A; RAB1A; SEC13; CD59; GOLGA2; SEC24D; CSNK1D; TBC1D20; PPP6C; SEC23IP; PPP6R1; SEC16A; USO1; TMED10; TFG; SEC31A; CUL3	0 Gray	N0	Hypo-Variable
GO:0048199	9.17e-08	vesicle targeting, to, from or within Golgi	CD59; SEC23IP; SAR1A; SEC16A; SEC31A; TMED10; CNIH1; TMED2; CSNK1D; TMED9; GOLGA2; TBC1D20; PPP6C; CUL3; RAB1A; SEC13; SEC24D; USO1; PPP6R1; MCFD2; TFG; GBF1	0 Gray	N0	Hypo-Variable
GO:0016192	6.82e-27	vesicle-mediated transport	FKBP15; DYNLL1; ACTG1; SOD1; WASHC5; SPAG9; HSPA8; ERGIC1; BRK1; IST1; SEC23IP; LEPROT; DAB2; PLIN3; CANX; DEGS1; HUWE1; BLOC1S6; MRC2; SDF4; CALM3; CALM1; VPS35L; DYNLL2; ATP6AP1; ATP6AP2; HSP90AB1; GOLGA2; CSNK1E; CLINT1; GAK; CORO1C; CUL3; MLEC; SCAMP3; RAB5C; RAB5B; LMAN2; SEC24D; LAMTOR1; VPS35; UBR4; MAPKAPK2; YIPF5; SCARB2; MAGED2; KIF1C; SNX18; ARCN1; GSK3B; PTEN; GRB2; PI4KB; UBB; UBC; C…	0 Gray	N0	Hypo-Variable
GO:0098927	0.0192363	vesicle-mediated transport between endosomal compartments	SNX3; RAB21; RAB7A; SNX12; MSN; MAPK1; DNAJC13; CHMP3; DAB2	0 Gray	N0	Hypo-Variable
GO:0099003	0.000763307	vesicle-mediated transport in synapse	ACTG1; ATP2A2; AP3M1; CTNNB1; DNM2; AP2B1; CANX; AP3B1; BLOC1S6; CALM3; CALM1; ARF1; ARF6; CLSTN1; RAB11A; TOR1A; GAK; AP3D1; RAB3GAP1; NUMB; ACTB; BACE1; VPS35; DNAJC5; GSK3B; DNM1L; PPP3CB; PSEN1	0 Gray	N0	Hypo-Variable
GO:0098876	0.000610339	vesicle-mediated transport to the plasma membrane	SNX17; VAMP3; OPTN; VPS26A; GOLPH3; EXOC4; ARF3; VPS39; ARF1; RABEP1; RAB10; ARF5; ARF4; RAB11A; VPS35; VPS35L; DNM2; SEC16A; CLSTN1	0 Gray	N0	Hypo-Variable
GO:0019080	0.00444955	viral gene expression	DHX9; DENR; SNW1; SP1; EIF3B; NUCKS1; SSB; EIF2AK4; EIF3A; PTBP1; EP300; SMARCA4; FURIN	0 Gray	N0	Hypo-Variable
GO:0019079	7.27e-05	viral genome replication	PI4KA; PABPC1; VAPA; ADAR; TBC1D20; PCBP1; DDB1; CNOT7; UBP1; LARP1; VCP; HTATSF1; STAU1; HACD3; EIF2AK2; EIF2AK4; ROCK2; ILF3; NUCKS1; CTBP1; PPIB; PPIA; CDC42	0 Gray	N0	Hypo-Variable
GO:0019042	0.00844611	viral latency	NUCKS1; XRCC5; PPIA; HCFC1; XRCC6	0 Gray	N0	Hypo-Variable
GO:0019058	3.63e-06	viral life cycle	SNX3; TSG101; HTATSF1; PI4KA; PABPC1; CHMP4B; ITGA5; VAPA; EIF2AK4; IST1; CHMP3; NUCKS1; FURIN; RAN; ADAR; HSP90AB1; TBC1D20; PCBP1; DDB1; CNOT7; UBP1; LARP1; RAB7A; RAB1A; P4HB; KPNB1; VCP; DAG1; LAMP1; STAU1; HACD3; SCARB2; EIF2AK2; PDCD6IP; ROCK2; DDX6; KPNA3; ILF3; UBB; UBC; CTBP1; PPIB; PPIA; CDC42	0 Gray	N0	Hypo-Variable
GO:0016032	7.34e-31	viral process	DYNLL1; SND1; SUMO1; HSPA8; IST1; RBM15B; FURIN; SF3B2; RAN; NFE2L2; EIF3B; MAP3K7; HSP90AB1; TBC1D20; PTBP1; CUL1; DHX9; SHC1; NUP98; SP1; P4HB; BRD4; BRD2; UBR4; SYNCRIP; SCARB2; EIF4G1; SPEN; DDX6; KPNA4; KPNA3; UBB; UBC; COPB1; MAPK1; RNF216; GBF1; PAK2; SNX3; PABPC1; ITGA5; HTATSF1; XRCC5; AP2B1; NCKAP1; XRCC6; WDR48; DENR; ADAR; UBE3A; DERL1; GRB2; PCBP1; UBP1; RAB7A; NUCKS1; SET; EIF4H; CT…	0 Gray	N0	Hypo-Variable
GO:0019076	0.0191938	viral release from host cell	TSG101; RAB7A; CHMP4B; VAPA; IST1; CHMP3; DDB1; PPIA	0 Gray	N0	Hypo-Variable
GO:0019081	0.00059941	viral translation	DHX9; DENR; EIF3B; EIF2AK4; EIF3A; PTBP1; SSB	0 Gray	N0	Hypo-Variable
GO:0019068	0.00476511	virion assembly	TSG101; RAB1A; CHMP4B; PDCD6IP; DDX6; TBC1D20; UBB; UBC; CHMP3; PPIA	0 Gray	N0	Hypo-Variable
GO:0016055	0.000109646	Wnt signaling pathway	SNX3; FBXW11; NFATC4; CLTC; CHD8; CTNNB1; CTNND1; DAB2; BICC1; SKI; AP2B1; RYK; MESD; CALM3; TNKS2; CALM1; SMARCA4; PSEN1; RAC1; MAP3K7; ATP6AP2; CSNK1D; CSNK1E; DDB1; SPIN1; CUL1; CUL3; PTEN; WNK1; GNB1; VCP; RTF1; AP2A2; VPS35; RHOA; CSNK2A2; CSNK2A1; GNAQ; LRP1; VPS26A; CSNK1A1; PPP1CA; CCND1; LZTS2; SKP1; CCNY; GSK3B; PPP2CA; YAP1; ADGRA2; G3BP1; UBB; UBC; PPP3CA; PPP3CB; USP47; RNF213; CDC42	0 Gray	N0	Hypo-Variable
GO:0042060	0.0106221	wound healing	CAPZB; HDAC2; ACTG1; PRKAR1A; KDM1A; ANO6; CD59; ITGA5; SMAD2; CPQ; CRK; CBX5; RAF1; MYOF; YWHAZ; MFN2; NFE2L2; RAC1; MAPK1; TOR1A; H3F3B; COL1A2; PKM; ANXA1; AP3B1; ANXA5; ANXA6; VCL; GNB1; MTPN; DAG1; MIA3; PRKACA; RHOA; YAP1; CAPZA2; CAPZA1; GNAQ; GNAS; ERBB2; GPX1; PTEN; GNA12; ARHGAP35; GNA11; PPP3CA; ACTB; CDC42	0 Gray	N0	Hypo-Variable
GO:0046717	0.00345285	acid secretion	BDKRB2; ACE; SGK1; SLC38A2; PLA2R1; SLC6A9; PLA2G2A; ABCC3; OXTR; SLC1A5; GLS; SLC1A3	0 Gray	N0	Hyper-Variable
GO:0030036	0.0111904	actin cytoskeleton organization	PDGFRB; AMOTL2; SYNPO; LIMK1; SDCBP; CIT; S100A10; PAM; GSN; CXCL12; LIMCH1; MYH9; TNXB; ADRA2A; TPM1; MICAL2; SLIT2; ICAM1; FRMD6; ITGB1; PDLIM7; ELN; AQP1; CDC42EP3; CD47; SYNPO2; PALLD; ANLN; ABR; MTSS1; RHOB; PAWR; CAPG; FHOD1; SFRP1; CNN1; TPM2; SEMA5A; CNN2; MET; FAT1; RND3; RGCC; SH3PXD2B; FLNB; LPAR1; S1PR1; KRT19	0 Gray	N0	Hyper-Variable
GO:0051017	0.00224868	actin filament bundle assembly	ITGB1; FHOD1; SFRP1; ELN; RGCC; SYNPO2; CD47; LIMK1; TPM1; MET; S100A10; RND3; LIMCH1; SH3PXD2B; RHOB; PAWR; LPAR1; S1PR1; SYNPO	0 Gray	N0	Hyper-Variable
GO:0061572	0.00407473	actin filament bundle organization	ITGB1; FHOD1; SFRP1; ELN; RGCC; SYNPO2; CD47; LIMK1; TPM1; MET; S100A10; RND3; LIMCH1; SH3PXD2B; RHOB; PAWR; LPAR1; S1PR1; SYNPO	0 Gray	N0	Hyper-Variable
GO:0030029	0.00294201	actin filament-based process	PDGFRB; SGCD; SYNPO; LIMK1; SDCBP; MYL6; AMOTL2; FAT1; CIT; S100A10; PAM; GSN; CXCL12; LIMCH1; MYH9; TNXB; ADRA2A; TPM1; MICAL2; SLIT2; ICAM1; ANLN; FRMD6; ITGB1; KCND3; PDLIM7; ELN; FHOD1; AQP1; CDC42EP3; CD47; SYNPO2; PALLD; DSP; PDPN; ABR; MTSS1; RHOB; PAWR; CAPG; GJA1; SFRP1; CNN1; TPM2; SEMA5A; CNN2; MET; ANK2; RND3; RGCC; SH3PXD2B; FLNB; LPAR1; S1PR1; KRT19	0 Gray	N0	Hyper-Variable
GO:0031032	0.00211384	actomyosin structure organization	ITGB1; PDGFRB; MYH9; ELN; CNN2; CD47; LIMK1; TPM1; MET; S100A10; SFRP1; ANLN; RGCC; LIMCH1; SH3PXD2B; CNN1; FRMD6; LPAR1; S1PR1; KRT19; FHOD1	0 Gray	N0	Hyper-Variable
GO:0002526	0.000578817	acute inflammatory response	IL20RB; CFH; CD81; PROS1; IL6ST; C3; SERPING1; ICAM1; CLU; C1S; C1R; PTGES; B4GALT1; ASS1; A2M	0 Gray	N0	Hyper-Variable
GO:0046463	0.0235052	acylglycerol biosynthetic process	PCK2; LPIN1; ACSL4; LDLR; SREBF1; C3	0 Gray	N0	Hyper-Variable
GO:1990845	0.0102763	adaptive thermogenesis	ADAMTS5; EPAS1; NPR3; GJA1; LGR4; SCD; RBPJ; LPIN1; CD36; VEGFA; OXTR; ATF4; ARRDC3; CMKLR1; ALDH1A1	0 Gray	N0	Hyper-Variable
GO:0007188	0.0162985	adenylate cyclase-modulating G protein-coupled receptor signaling pathway	LGR4; PTGFR; ADM; S1PR3; S1PR1; ARRDC3; ADRA2A; ADGRD1; NPR3; PALM; ABCA1; ADGRL2; AKAP12; LPAR1; ADM2	0 Gray	N0	Hyper-Variable
GO:0034332	0.0117436	adherens junction organization	CDH11; APOD; ACVRL1; LIMCH1; SFRP1; CDH13; DSP; THBS1; FERMT2; LIMS1; VEGFA; S100A10; PVR; COL16A1; CDH2; GREM1	0 Gray	N0	Hyper-Variable
GO:0044406	0.000484313	adhesion of symbiont to host	CD81; INHBB; LRRC15; ICAM1; GAS6	0 Gray	N0	Hyper-Variable
GO:0044650	0.000206946	adhesion of symbiont to host cell	CD81; INHBB; LRRC15; ICAM1; GAS6	0 Gray	N0	Hyper-Variable
GO:0030325	0.0115356	adrenal gland development	ARID5B; MDK; DKK3; FSTL3; CITED2	0 Gray	N0	Hyper-Variable
GO:0007568	2.74e-07	aging	PDGFRB; CRYAB; NAMPT; TBX3; SERPING1; FOXM1; ASS1; SERPINE1; GSN; DCN; APOD; TWIST1; SREBF1; ICAM1; PRELP; IRAK1; CDKN2B; LONP1; SOD2; FOS; PLA2R1; COMP; CTSC; LOXL2; HMGA1; IGFBP2; SERPINF1; COL4A2; HMGCR; IGFBP5; ATP2B1; PAWR; ADM; TNFRSF1B; LITAF; DKK1; LIMS1; MME	0 Gray	N0	Hyper-Variable
GO:0046165	5.95e-08	alcohol biosynthetic process	PCK2; EPHX1; NSDHL; IDI1; DHCR7; SC5D; MOXD1; SQLE; ASAH1; SCD; MSMO1; ACAT2; ITPKB; FASN; LSS; FDFT1; HMGCS1; MVD; HMGCR; INSIG1; FGF2; DHCR24; FDPS; G6PD; DKK3; SREBF2; SREBF1	0 Gray	N0	Hyper-Variable
GO:0006066	6.04e-10	alcohol metabolic process	PCK2; EPHX1; PCSK9; NSDHL; ALDH3A2; IDI1; DHRS3; SC5D; SLC5A3; MOXD1; DKK3; AKR1C1; AKR1C2; ALDH1A3; CYP1B1; ASAH1; SCD; NFE2L1; NPC1; MSMO1; ALDH1A1; NPC2; ACAT2; HSD3B7; FASN; LSS; FDFT1; HMGCS1; ACSS2; LDLR; MVD; ITPKB; HMGCR; INSIG1; DHCR7; FGF2; DHCR24; FDPS; G6PD; SQLE; PPARD; SREBF2; SREBF1; RDH10; ADH1B; ABCA1; CH25H	0 Gray	N0	Hyper-Variable
GO:1901607	0.00307684	alpha-amino acid biosynthetic process	PLOD2; PLOD1; ASNS; PSAT1; GLUL; PHGDH; PYCR1; GLS; ASS1; SHMT2; SLC1A3	0 Gray	N0	Hyper-Variable
GO:0001667	6.21e-05	ameboidal-type cell migration	CDH13; AMOTL2; ITGA3; ITGA4; GLUL; SOX9; HAND2; DCN; LOXL2; CYGB; CYP1B1; TWIST1; MYH9; THBS1; SPARC; KLF4; SLIT2; DPP4; HAS2; ITGB1; JCAD; ACVRL1; ANLN; ENPP2; PPARD; SERPINF1; RHOB; SEMA7A; FGF2; NRP2; SEMA3D; SEMA3A; SEMA3C; ARID5B; SEMA5A; GREM1; HMOX1; MET; RGCC; VEGFA; WNT5A	0 Gray	N0	Hyper-Variable
GO:0006865	0.00971289	amino acid transport	SLC6A6; SLC7A8; SLC38A2; SLC7A14; SLC6A9; SLC7A5; PDPN; SLC7A1; SH3BP4; SLC1A4; SLC1A5; GLS; SLC1A3	0 Gray	N0	Hyper-Variable
GO:0006023	5.82e-07	aminoglycan biosynthetic process	PDGFRB; CEMIP; ACAN; HSPG2; VCAN; BGN; LUM; DCN; NDST1; FMOD; B4GALT1; PRELP; B4GALT5; HAS2; DSEL; GPC4; GPC6; GALNT5; CSPG4; SDC1; SDC2; CHPF	0 Gray	N0	Hyper-Variable
GO:0006026	5.99e-07	aminoglycan catabolic process	DCN; CEMIP; GPC6; CSPG4; ACAN; SDC2; HSPG2; VCAN; BGN; LUM; SDC1; GPC4; FMOD; CD44; PRELP; FGF2	0 Gray	N0	Hyper-Variable
GO:0006022	1.07e-06	aminoglycan metabolic process	PDGFRB; CEMIP; ACAN; HSPG2; VCAN; BGN; LUM; DCN; NDST1; FMOD; B4GALT1; PRELP; B4GALT5; HAS2; DSEL; CD44; GPC4; GPC6; HGF; GALNT5; FGF2; CSPG4; SDC1; SDC2; CHPF	0 Gray	N0	Hyper-Variable
GO:1990000	0.00202981	amyloid fibril formation	CLU; LDLR; CRYAB; CD36; GSN	0 Gray	N0	Hyper-Variable
GO:0097242	0.00934636	amyloid-beta clearance	CD36; MME; LDLR; HMGCR; C3; CLU	0 Gray	N0	Hyper-Variable
GO:0150094	0.0186083	amyloid-beta clearance by cellular catabolic process	MME; LDLR; CD36	0 Gray	N0	Hyper-Variable
GO:0048856	4.36e-40	anatomical structure development	PCSK9; MFGE8; WLS; CPE; IL6ST; MFAP5; ASS1; NTNG1; NPR3; SLC38A2; CXCL12; COL15A1; COL7A1; EDIL3; AHR; ANGPTL2; FAM20A; ACTA2; LGR4; ALDH3A2; ITGA1; ITGA3; ITGA4; COL3A1; LIMS1; SERPINE1; SERPINE2; APOD; COL13A1; CDC25B; PDLIM5; PDLIM7; FRAS1; DSP; PPARD; VEGFA; COL4A2; COL4A1; INSIG1; ZEB1; PLXNC1; KCTD15; ITGAV; FLNB; ZNF358; BASP1; KRT19; CRIP2; NRN1; HTRA1; LHFPL2; GPRC5B; MDK; ASPM; ASPN; PT…	0 Gray	N0	Hyper-Variable
GO:0048646	3.02e-20	anatomical structure formation involved in morphogenesis	TGM2; MFGE8; WLS; CD36; PODXL; CHI3L1; MAFB; DCN; ADAMTS1; BHLHE40; RBPJ; INHBA; PERP; ADM2; SLIT2; AQP1; HK2; ENPP2; COL15A1; COL7A1; CSPG4; PTPN14; TENM4; CDON; RUNX1; FAM20A; HSPB6; ITGA3; ITGA4; KIF26B; GLUL; TNFRSF12A; SERPINE1; PTN; APOD; THBS2; PDPN; THBS1; B4GALT1; PLXDC1; EPHB2; EPHB3; ACVRL1; UNC5B; NFASC; VEGFA; COL4A2; COL4A1; RHOB; FGF2; EPAS1; SEMA5A; HMOX1; ITGAV; HTRA1; WNT5A; ZNF…	0 Gray	N0	Hyper-Variable
GO:0071695	0.0163469	anatomical structure maturation	ACVRL1; GLDN; CDC25B; S1PR1; G6PD; NTN4; NFASC; B4GALT5; KLF2; FAT4; WNT5A; FAM20C; MMP2; RBPJ; GREM1	0 Gray	N0	Hyper-Variable
GO:0009653	7.97e-35	anatomical structure morphogenesis	TGM2; MFGE8; WNT5A; WLS; CPE; CD36; PODXL; CHN1; CHI3L1; GPC6; S100A10; FBLN1; THBS1; PAM; AXL; DCN; SYNE3; ADAMTS1; NTNG1; BHLHE40; NDST1; RBPJ; THRB; SOCS3; INHBA; MICAL2; PERP; NEXN; CDH2; ADM2; SLIT2; LIPA; SEMA3A; MAFB; AQP1; HK2; ENPP2; POSTN; PALM; CXCL12; SEMA7A; SEMA3D; TRNP1; COL15A1; VAT1; COL7A1; CSPG4; MAGED1; MYLK; LAMA1; PTPN14; TENM4; F2R; FAT1; RUNX1; GFRA1; CDON; NTN1; PAPPA2; A…	0 Gray	N0	Hyper-Variable
GO:0001525	4.32e-17	angiogenesis	PDGFRB; CDH13; AMOTL2; HAND2; MFGE8; EPHB3; HSPG2; JCAD; ECM1; ITGB1; GLUL; GREM1; CHI3L1; ACKR3; TNFRSF12A; SERPINE1; DCN; PTN; APOD; CYP1B1; TWIST1; S1PR1; MYH9; THBS2; GPNMB; SULF1; THBS1; UNC5B; SPARC; KLF4; KLF2; C3; EPAS1; ADM2; SLIT2; EPHB2; COL8A2; COL8A1; ACVRL1; AQP1; HK2; ENPP2; LOXL2; PTGIS; WARS; B4GALT1; SERPINF1; COL4A2; COL4A1; TGFBI; HGF; RHOB; ADM; FGF2; NRP2; HSPB6; SFRP2; COL1…	0 Gray	N0	Hyper-Variable
GO:0048513	1.37e-34	animal organ development	PCK2; TGM2; PCSK9; PHGDH; PDGFRB; WNT5A; WLS; CPE; DHCR7; MYL6; MFAP5; SULF1; CHI3L1; GPC6; APCDD1; MAFB; THBS1; CAV2; PAM; AXL; FSTL3; DCN; ADAMTS1; ADAMTS2; NDST1; RBPJ; CRLF1; THRB; DHRS3; PAPPA2; DDIT4; INHBA; INHBB; KLF4; RCN3; P3H1; LBH; CDH2; ZFP36; SLIT2; CDKN2B; SEMA3A; CTSK; CTSL; AQP1; HK2; CENPF; IDH1; AMIGO2; ENPP1; BBX; HMGCR; ARRDC3; ATP2B1; CXCL12; SEMA7A; SEMA3D; TRNP1; PODXL; CO…	0 Gray	N0	Hyper-Variable
GO:0048645	0.00623002	animal organ formation	WNT2; RBPJ; SULF1; DKK1; RDH10; HAND2; TBX5; CITED2; WNT5A	0 Gray	N0	Hyper-Variable
GO:0009887	1.06e-20	animal organ morphogenesis	TGM2; CPE; MAFB; PAM; DCN; ADAMTS1; NDST1; RBPJ; THRB; DHRS3; INHBA; MICAL2; PERP; CDH2; SEMA3A; AQP1; COL7A1; MAGED1; MYLK; FAT1; WNT2; ACTA2; HOXC8; KIF26B; GREM1; COL3A1; SERPINE1; PTN; CDON; IGF2; ADAMTS5; ACVRL1; FRAS1; EFEMP1; FAT4; DSP; VEGFA; INSIG1; TNC; ZEB1; FGF2; SDC1; MGP; WNT5A; ASPN; COL12A1; PDGFRB; GPC6; LGR4; ACAN; IGFBP5; TENM3; TBX3; TBX5; HTRA1; FZD7; S1PR1; TPM1; FHL2; FHL1;…	0 Gray	N0	Hyper-Variable
GO:0031100	0.00112473	animal organ regeneration	TGFBR3; PTPRU; CXCL12; LPIN1; EGFR; HMOX1; SULF2; NNMT; HGF; ADM; AXL; GAS6	0 Gray	N0	Hyper-Variable
GO:0006820	0.000217695	anion transport	SLC6A6; ACE; ANKH; SLC6A9; SLC7A5; CD36; SLC7A1; SH3BP4; FABP3; GLS; PLIN2; AKR1C1; SLC7A8; SLC38A2; ADAMTS8; PDPN; THBS1; NPC2; PRKG2; SLC2A1; CLIC2; IRS2; AQP1; PLA2R1; ATP10A; CA12; ENPP1; PLA2G2A; SLC25A23; PPARD; SLC20A1; SLC1A5; BDKRB2; SLC7A14; ACSL3; SLC16A3; LDLR; ACSL4; PLTP; ABCC9; ABCA1; SLC1A4; ATF4; ABCC3; SLC1A3	0 Gray	N0	Hyper-Variable
GO:0035904	0.00642772	aorta development	PDGFRB; ACVRL1; LTBP1; NDST1; RBPJ; MYLK; COL3A1; LOX; SOX4	0 Gray	N0	Hyper-Variable
GO:0060414	0.0330287	aorta smooth muscle tissue morphogenesis	COL3A1; MYLK	0 Gray	N0	Hyper-Variable
GO:0003176	0.00935656	aortic valve development	TNFRSF1B; TWIST1; RBPJ; SOX9; SLIT2; ELN	0 Gray	N0	Hyper-Variable
GO:0006915	3.86e-06	apoptotic process	TGM2; PCSK9; TIMP3; RETREG1; CRLF1; IL6ST; UACA; CHI3L1; AXL; GSN; TPX2; GADD45B; THRB; ARHGEF3; DDIT4; INHBA; INHBB; PERP; IRAK1; SEMA3A; CTSL; AQP1; HK2; CTSB; CTSC; NOP53; PHLDA1; BDKRB2; HMGCR; CXCL12; SOCS3; MAGED1; SRPX; AHR; F2R; HSPB6; ITGA1; RASSF2; ITGA4; MX1; TRIB3; KREMEN1; IFIT3; SERPINE1; PTN; ADAMTSL4; EGR1; KCNMA1; PDPN; THBS1; ITPKB; ASNS; B4GALT1; TOP2A; UNC5B; IGFBP3; PPARD; VE…	0 Gray	N0	Hyper-Variable
GO:0048736	0.00491374	appendage development	SFRP2; SEMA3C; GREM1; FRAS1; CRABP2; TWIST1; COMP; OSR2; DKK1; TBX3; SOX9; RDH10; HAND2; TBX5; KREMEN1; WNT5A; ZNF358; PAM; SOX4	0 Gray	N0	Hyper-Variable
GO:0035107	0.00933277	appendage morphogenesis	SFRP2; SEMA3C; GREM1; FRAS1; CRABP2; TWIST1; OSR2; DKK1; TBX3; SOX9; RDH10; HAND2; TBX5; WNT5A; ZNF358; SOX4	0 Gray	N0	Hyper-Variable
GO:0019369	0.0109135	arachidonic acid metabolic process	PTGS1; CYP1B1; MGLL; PTGIS; PTGDS; PTGES	0 Gray	N0	Hyper-Variable
GO:0060840	0.00146545	artery development	PDGFRB; ACVRL1; LTBP1; NDST1; RBPJ; MYLK; NOTCH3; VEGFA; HAND2; COMP; COL3A1; LOX; SOX4	0 Gray	N0	Hyper-Variable
GO:0048844	0.00500033	artery morphogenesis	PDGFRB; ACVRL1; COMP; RBPJ; MYLK; NOTCH3; VEGFA; HAND2; COL3A1; SOX4	0 Gray	N0	Hyper-Variable
GO:0003401	0.0100593	axis elongation	SFRP2; SFRP1; SOX9; RDH10; TNC; WNT5A	0 Gray	N0	Hyper-Variable
GO:0048675	0.00267955	axon extension	SEMA3A; ITGB1; MAP1B; SEMA3D; SEMA5A; NTN1; LIMK1; DCLK1; SEMA3C; TNFRSF12A; VEGFA; SLIT2; WNT5A; CXCL12; SEMA7A; NRP2	0 Gray	N0	Hyper-Variable
GO:0007411	4.05e-05	axon guidance	SEMA3A; SPON2; CHN1; PDLIM7; FYN; SLIT2; SH3KBP1; NEXN; EPHB2; EPHB3; MATN2; EPHB6; SHC3; UNC5B; NFASC; VEGFA; CXCL12; SEMA7A; NRP2; PLXNC1; NFIB; SEMA3C; SEMA3D; SEMA5A; NTN1; NTN4; IRS2; PALLD; GFRA1; WNT5A	0 Gray	N0	Hyper-Variable
GO:0035754	0.0153263	B cell chemotaxis	HSD3B7; CH25H; GAS6	0 Gray	N0	Hyper-Variable
GO:0031214	1.48e-05	biomineral tissue development	LGR4; ACVR2A; ANKH; SLC20A1; PTN; CLEC3B; COMP; S1PR1; FAM20C; GPNMB; ECM1; ENPP1; TWIST1; MGP; OSR2; FAM20A; ATF4; SOX9; ASPN; GREM1; GAS6	0 Gray	N0	Hyper-Variable
GO:0007350	0.00288122	blastoderm segmentation	SEMA3A; TBX3; WNT5A; BASP1; NRP2	0 Gray	N0	Hyper-Variable
GO:0008015	1.69e-07	blood circulation	ACTA2; PTGS1; ACE; ITGA1; EGFR; NAMPT; KCNMA1; SERPING1; ELN; NPR3; CXCL12; SGCD; THRB; ADRA2A; TPM1; SCPEP1; NAV2; SLIT2; ICAM1; ADM2; HSPB7; KCND3; ACVRL1; CLIC2; GJA1; COMP; DSP; CELF2; POSTN; ABR; HMGCR; ATP2B1; ADM; SEMA3A; EPAS1; TMEM65; BDKRB2; SGK1; HMOX1; PPARD; SOD2; F2R; ANK2; SREBF1; OXTR; MME; GAS6	0 Gray	N0	Hyper-Variable
GO:0007596	0.014052	blood coagulation	PROS1; CD36; SERPING1; COL3A1; FBLN1; THBS1; A2M; SERPINE2; MYL9; PAPSS2; MYH9; FYN; ADRA2A; PDPN; SERPINE1; AXL; COMP; CD9; THBD; F10; F2R; CSRP1; F2RL2; GAS6	0 Gray	N0	Hyper-Variable
GO:0072378	0.0159898	blood coagulation, fibrin clot formation	F10; SERPING1; A2M; FBLN1	0 Gray	N0	Hyper-Variable
GO:0001568	3.52e-23	blood vessel development	MFGE8; DHCR7; CHI3L1; DCN; NDST1; RBPJ; CDH2; ADM2; SLIT2; AQP1; HK2; ENPP2; COL15A1; CSPG4; SOCS3; MYLK; AHR; RUNX1; ACTA2; HSPB6; NSDHL; HSPG2; GLUL; COL3A1; TNFRSF12A; SERPINE1; PTN; APOD; EGR1; THBS2; THBS1; B4GALT1; PLXDC1; EPHB2; EPHB3; ACVRL1; UNC5B; VEGFA; COL4A2; COL4A1; RHOB; FGF2; EPAS1; SEMA5A; HMOX1; ITGAV; WNT5A; PDGFRB; SGCD; TBX3; TBX5; CYP1B1; S1PR1; MYH9; GPNMB; SPARC; C3; HAS2;…	0 Gray	N0	Hyper-Variable
GO:0002043	0.000788629	blood vessel endothelial cell proliferation involved in sprouting angiogenesis	JCAD; ACVRL1; SEMA5A; HMOX1; THBS1; VEGFA	0 Gray	N0	Hyper-Variable
GO:0001955	0.0259188	blood vessel maturation	S1PR1; ACVRL1; MMP2	0 Gray	N0	Hyper-Variable
GO:0048514	1.15e-19	blood vessel morphogenesis	MFGE8; CHI3L1; DCN; RBPJ; CDH2; ADM2; SLIT2; AQP1; HK2; ENPP2; COL15A1; CSPG4; MYLK; RUNX1; HSPB6; HSPG2; GLUL; COL3A1; TNFRSF12A; SERPINE1; PTN; APOD; THBS2; THBS1; B4GALT1; PLXDC1; EPHB2; EPHB3; ACVRL1; UNC5B; VEGFA; COL4A2; COL4A1; RHOB; FGF2; EPAS1; SEMA5A; HMOX1; ITGAV; WNT5A; PDGFRB; MYH9; TBX5; CYP1B1; S1PR1; SGCD; GPNMB; SPARC; C3; HAS2; TGFBR3; LAMA1; JCAD; CCBE1; COMP; SERPINF1; ADM; SF…	0 Gray	N0	Hyper-Variable
GO:0001974	0.000227017	blood vessel remodeling	EPAS1; TGM2; ACVRL1; ACE; RBPJ; SEMA3C; BGN; ABR; AXL	0 Gray	N0	Hyper-Variable
GO:0060348	4.05e-05	bone development	BBX; SULF2; SOX9; SCARA3; PAPSS2; TWIST1; ZNF385A; DHRS3; SULF1; SPARC; P3H1; HAS2; MATN2; COMP; OSR2; INSIG1; SFRP2; COL7A1; GREM1; PAPPA2; FAM20C; COL14A1; COL13A1; FAT4; SH3PXD2B; SERPINH1; COL12A1	0 Gray	N0	Hyper-Variable
GO:0098868	0.0171001	bone growth	SCARA3; MATN2; COL7A1; COMP; COL14A1; ECM1; COL12A1	0 Gray	N0	Hyper-Variable
GO:0030282	0.00013252	bone mineralization	LGR4; ACVR2A; ANKH; GREM1; PTN; CLEC3B; COMP; S1PR1; FAM20C; GPNMB; ECM1; ENPP1; TWIST1; MGP; OSR2; SOX9; ASPN	0 Gray	N0	Hyper-Variable
GO:0060349	0.000534226	bone morphogenesis	SFRP2; SCARA3; MATN2; COL7A1; TWIST1; COMP; PAPPA2; COL14A1; DHRS3; OSR2; COL13A1; HAS2; INSIG1; SERPINH1; SOX9; COL12A1	0 Gray	N0	Hyper-Variable
GO:0046849	0.00497091	bone remodeling	LGR4; SFRP1; S1PR1; RASSF2; EGFR; SYT7; P3H4; CTSK; TNFRSF11B; MITF; GREM1	0 Gray	N0	Hyper-Variable
GO:0007420	9.05e-07	brain development	SEMA3A; PTN; PHGDH; HMGCS1; WLS; EGFR; SLC38A2; TBX3; IRS2; AMIGO2; COL3A1; MAFB; DKK1; CD9; AXL; ALDH1A3; MDK; APOD; SLIT2; NDST1; S1PR1; SELENOP; FYN; AFF2; NES; INHBA; SERPINE2; NRG1; TRNP1; CDH2; MBP; WNT2; EPHB2; EPHB3; HSPG2; DDIT4; AQP1; CENPF; FAT4; ABR; ITGB1; COL4A1; ATP2B1; CXCL12; SEMA7A; NRP2; SFRP2; NFIB; DCLK1; SFRP1; SEMA5A; ACSL3; PFKFB3; G6PD; SLC2A1; NOTCH3; BASP1; ASPM; CDON; …	0 Gray	N0	Hyper-Variable
GO:0060445	0.0021021	branching involved in salivary gland morphogenesis	SEMA3A; LAMA1; TGM2; NTN4; SEMA3C; HGF	0 Gray	N0	Hyper-Variable
GO:0048754	0.00304796	branching morphogenesis of an epithelial tube	SFRP2; LAMA1; GREM1; COL4A1; TBX3; LGR4; WNT2; FAT4; MET; SOX9; VEGFA; SLIT2; TNC; MAGED1; RDH10; WNT5A; FGF2	0 Gray	N0	Hyper-Variable
GO:1901137	0.00224868	carbohydrate derivative biosynthetic process	PDGFRB; CEMIP; ACAN; HSPG2; VCAN; BGN; RRM2; PHLDA1; LUM; DCN; PAPSS2; PRPS1; PLOD2; NDST1; PLOD1; NT5E; TKT; IMPDH2; GALNT1; LARGE1; NPC1; FASN; AK5; FMOD; B4GALT1; PRELP; B4GALT5; HAS2; DSEL; DDIT4; HK2; ACSS2; SDC1; ENO1; MAN1C1; MVD; GPC6; GALNT5; PAWR; ADM; MAN1A1; GALNT16; GALNT15; GALNT10; CSPG4; ACSL3; PFKFB3; G6PD; ACSL4; ITM2C; TMTC1; SCD; GPC4; CHPF; SDC2	0 Gray	N0	Hyper-Variable
GO:1901136	0.00149502	carbohydrate derivative catabolic process	DCN; EDEM1; HSPG2; SAMHD1; GPC6; CSPG4; ADAMTS12; ACAN; PDE1A; SDC1; VCAN; BGN; LUM; CEMIP; NT5E; GPC4; FMOD; CD44; PRELP; FGF2; SDC2	0 Gray	N0	Hyper-Variable
GO:1901135	0.00420385	carbohydrate derivative metabolic process	PDGFRB; PTX3; LUM; GPC6; GNPTAB; ACAN; EDEM1; HSPG2; VCAN; BGN; SULF2; CEMIP; ADAMTS12; RRM2; FAM20C; PHLDA1; AKR1C1; AKR1C2; DCN; PGD; PAPSS2; ASAH1; PRPS1; PLOD2; NDST1; PDE1A; PLOD1; NT5E; TKT; IMPDH2; ALDH1A1; LARGE1; NPC1; FASN; AK5; FMOD; SULF1; B4GALT1; PRELP; B4GALT5; HAS2; DSEL; HMGCS1; GALNT1; DDIT4; HK2; CD44; SDC1; MAN1A1; ENPP1; ENO1; PPARD; MAN1C1; GPC4; HMGCR; GALNT16; HGF; GALNT5;…	0 Gray	N0	Hyper-Variable
GO:0046394	1.08e-05	carboxylic acid biosynthetic process	PTGS1; CEMIP; VCAN; BGN; GLUL; TRIB3; PTGDS; PYCR1; GLS; ASS1; ALDH1A3; DCN; PSAT1; PLOD2; SCD; PLOD1; THNSL2; FASN; ACSS2; HAS2; DSEL; DDIT4; HK2; MGLL; PTGIS; ENO1; PHGDH; INSIG1; FADS1; PTGES; FADS2; SHMT2; CSPG4; ACSL3; PFKFB3; ASNS; CYP27A1; HSD3B7; RDH10; CH25H; SLC1A3	0 Gray	N0	Hyper-Variable
GO:0019752	1.72e-07	carboxylic acid metabolic process	PCK2; MSMO1; PTGS1; CEMIP; SLC6A6; SLC7A8; ALDH3A2; THNSL2; SLC7A5; VCAN; CD36; P4HA2; FADS1; GLUL; P4HA1; FABP3; TRIB3; PTGDS; PYCR1; GLS; ASS1; AKR1C1; AKR1C2; ALDH1A3; DCN; PSAT1; PGD; CYGB; CYP1B1; CRABP2; LPIN1; PLOD2; SCD; PLOD1; NPC1; GARS; SCPEP1; ACAT2; HSD3B7; FASN; ACSS2; C3; RDH10; SLC2A1; HAS2; DSEL; IARS; DDIT4; IRS2; PAM; QPRT; HK2; CD44; IDH1; WARS; PTGIS; ENO1; PPARD; BGN; PHGDH;…	0 Gray	N0	Hyper-Variable
GO:0003230	0.0100593	cardiac atrium development	HEG1; WNT2; ANK2; TBX5; WNT5A; SOX4	0 Gray	N0	Hyper-Variable
GO:0003209	0.0234508	cardiac atrium morphogenesis	WNT2; WNT5A; HEG1; SOX4; TBX5	0 Gray	N0	Hyper-Variable
GO:0060911	0.00189465	cardiac cell fate commitment	TBX3; RBPJ; TENM4; DKK1	0 Gray	N0	Hyper-Variable
GO:0003205	2.28e-06	cardiac chamber development	CPE; TBX3; HAND2; TBX5; SOX4; ADAMTS1; NDST1; RBPJ; DHRS3; TPM1; FHL2; SLIT2; NRG1; CITED2; TGFBR3; HEG1; LTBP1; TMEM65; DSP; NRP2; SFRP2; SEMA3C; WNT2; ANK2; WNT5A	0 Gray	N0	Hyper-Variable
GO:0003206	2.28e-06	cardiac chamber morphogenesis	SFRP2; TGFBR3; SEMA3C; ADAMTS1; NRP2; WNT2; RBPJ; HEG1; CPE; DSP; DHRS3; FHL2; TBX3; TPM1; HAND2; TBX5; NRG1; CITED2; WNT5A; SOX4; SLIT2	0 Gray	N0	Hyper-Variable
GO:0003214	0.0131833	cardiac left ventricle morphogenesis	SFRP2; RBPJ; CPE; TBX5	0 Gray	N0	Hyper-Variable
GO:0055007	0.00282302	cardiac muscle cell differentiation	ITGB1; PDGFRB; SGCD; FZD7; PDLIM5; RBPJ; G6PD; DKK1; FHL2; TBX3; GREM1; VEGFA; TBX5; NRG1	0 Gray	N0	Hyper-Variable
GO:0060923	0.00500033	cardiac muscle cell fate commitment	TBX3; RBPJ; DKK1	0 Gray	N0	Hyper-Variable
GO:0055017	0.0123797	cardiac muscle tissue growth	TGFBR3; PDLIM5; HEG1; WNT2; RBPJ; G6PD; FGF2; TENM4; TBX5; S1PR1	0 Gray	N0	Hyper-Variable
GO:0055008	0.00723287	cardiac muscle tissue morphogenesis	TGFBR3; HEG1; WNT2; S1PR1; TPM1; DSP; NRG1; WNT5A; RBPJ	0 Gray	N0	Hyper-Variable
GO:0003279	0.00187974	cardiac septum development	TGFBR3; SEMA3C; HEG1; LTBP1; NDST1; RBPJ; DHRS3; TBX3; ANK2; NRP2; TBX5; CITED2; WNT5A; SOX4; SLIT2	0 Gray	N0	Hyper-Variable
GO:0060411	0.00497091	cardiac septum morphogenesis	TGFBR3; SEMA3C; RBPJ; DHRS3; TBX3; NRP2; TBX5; CITED2; WNT5A; SOX4; SLIT2	0 Gray	N0	Hyper-Variable
GO:0003231	0.000110954	cardiac ventricle development	SFRP2; TGFBR3; SEMA3C; HEG1; LTBP1; RBPJ; CPE; DSP; TMEM65; TBX3; TPM1; HAND2; TBX5; NRG1; CITED2; WNT5A; SOX4; SLIT2	0 Gray	N0	Hyper-Variable
GO:0003208	0.000219438	cardiac ventricle morphogenesis	SFRP2; TGFBR3; SEMA3C; HEG1; RBPJ; CPE; DSP; TPM1; HAND2; TBX5; NRG1; SOX4	0 Gray	N0	Hyper-Variable
GO:0010002	0.0273558	cardioblast differentiation	NRG1; RBPJ; GREM1; TBX5	0 Gray	N0	Hyper-Variable
GO:0035051	5.15e-05	cardiocyte differentiation	TGFBR3; PDGFRB; SEMA3C; SGCD; FZD7; TWIST1; PDLIM5; RBPJ; G6PD; EGFR; TENM4; DKK1; FHL2; TBX3; ITGB1; VEGFA; HAND2; TBX5; NRG1; GREM1	0 Gray	N0	Hyper-Variable
GO:0072358	5.78e-23	cardiovascular system development	MFGE8; DHCR7; CHI3L1; DCN; NDST1; RBPJ; CDH2; ADM2; SLIT2; SOD2; AQP1; HK2; ENPP2; NXN; COL15A1; CSPG4; SOCS3; MYLK; PTPN14; AHR; RUNX1; ACTA2; HSPB6; NSDHL; HSPG2; GLUL; COL3A1; TNFRSF12A; SERPINE1; PTN; APOD; EGR1; THBS2; PDPN; THBS1; B4GALT1; PLXDC1; EPHB2; EPHB3; ACVRL1; UNC5B; VEGFA; COL4A2; COL4A1; RHOB; FGF2; EPAS1; SEMA5A; HMOX1; ITGAV; WNT5A; PDGFRB; SGCD; TBX3; TBX5; CYP1B1; S1PR1; MYH9…	0 Gray	N0	Hyper-Variable
GO:0051216	4.61e-07	cartilage development	HAND2; ACAN; ECM1; CTSK; CHI3L1; SOX9; LUM; SCARA3; LOXL2; SULF2; SULF1; CD44; MATN2; ACVRL1; EFEMP1; COMP; OSR2; ZEB1; FGF2; SFRP2; NFIB; WNT5A; COL7A1; ADAMTS12; GREM1; COL14A1; MGP; TGFBI; SERPINH1; COL12A1	0 Gray	N0	Hyper-Variable
GO:0060351	0.0068933	cartilage development involved in endochondral bone morphogenesis	SCARA3; MATN2; COL7A1; COMP; COL14A1; SOX9; SERPINH1; COL12A1	0 Gray	N0	Hyper-Variable
GO:0060536	0.0100593	cartilage morphogenesis	SCARA3; MATN2; COL7A1; COL14A1; HAND2; COL12A1	0 Gray	N0	Hyper-Variable
GO:0001775	6.83e-05	cell activation	CD36; IL6ST; CHI3L1; MAFB; AXL; MYL9; RBPJ; ADRA2A; INHBA; METTL7A; CRISPLD2; CTSB; CTSC; CTSD; VAT1; CNN2; AHR; F2R; RUNX1; CSRP1; IL20RB; ITGA4; TNFRSF14; COL3A1; SERPINE2; CYGB; EGR1; PDPN; THBS1; NPC2; ITPKB; B4GALT1; GSN; IGF2; DSP; IGFBP2; NFASC; GRN; THBD; ZEB1; FTL; IL13RA2; TNFRSF1B; HMOX1; ITGAV; WNT5A; GAS6; PDGFRB; PTX3; NAMPT; SDCBP; STOM; CD9; FZD7; CD81; MYH9; GPNMB; ICAM1; C3; FTH…	0 Gray	N0	Hyper-Variable
GO:0007155	2.74e-32	cell adhesion	TGM2; MFGE8; THBS2; CD36; IL6ST; PODXL; MFAP4; S100A10; FBLN1; ASS1; AXL; GSN; NTNG1; FSTL3; PERP; NEXN; MAGI1; CDH2; NFAT5; NEGR1; POSTN; PCDHGC3; CXCL12; COL15A1; COL7A1; MBP; EDIL3; SRPX; FAT1; RUNX1; LSAMP; FAT4; CSRP1; IL20RB; SPON2; ITGA1; ITGA3; ITGA4; SPON1; KIF26B; TNFRSF14; ITGA11; HMCN1; COL3A1; TNFRSF12A; SERPINE1; SERPINE2; PTN; APOD; GLDN; LIMCH1; NT5E; CDON; PDPN; THBS1; NID2; ITPK…	0 Gray	N0	Hyper-Variable
GO:0033627	0.000186653	cell adhesion mediated by integrin	SFRP2; ITGB1; CYP1B1; ITGA4; ITGAV; PODXL; ITGA11; ICAM1; COL16A1; DPP4; SERPINE1; ITGBL1	0 Gray	N0	Hyper-Variable
GO:0007569	0.0101194	cell aging	CDKN2B; TWIST1; PRELP; NAMPT; HMGA1; PLA2R1; TBX3; LIMS1; FOXM1; ICAM1; MME; PAWR; SERPINE1	0 Gray	N0	Hyper-Variable
GO:0060326	0.000114821	cell chemotaxis	PDGFRB; CAMK1D; ITGA1; HGF; SERPINE1; S1PR1; THBS1; SLIT2; DUSP1; GREM1; PDGFD; VEGFA; LGALS3; CXCL12; FGF2; GAS6; SEMA5A; ACKR4; CYP19A1; RARRES2; ACKR3; MET; HSD3B7; WNT5A; LPAR1; CMKLR1; CH25H	0 Gray	N0	Hyper-Variable
GO:0007154	2.32e-15	cell communication	PCSK9; SYNPO; WLS; CPE; IL6ST; NTNG1; IRAK1; NPR3; SLC38A2; CXCL12; COL15A1; LITAF; AHR; COLEC12; LGR4; ITGA1; ITGA3; ITGA4; MX1; COL3A1; IFIT3; DHRS3; SERPINE2; APOD; UACA; WSB2; FRAS1; ABCA1; DSP; NFASC; VEGFA; COL4A2; COL4A1; INSIG1; GRN; ZEB1; PLXNC1; RPS6KA2; ITGAV; HTRA1; FLNB; KRT19; SESN3; RCAN2; FOXM1; GLS; F10; GPRC5B; MDK; ASPM; ASPN; S100A4; LAMA1; MAGI1; GJA1; NREP; ADGRL2; BDKRB2; A…	0 Gray	N0	Hyper-Variable
GO:0008219	7.05e-08	cell death	TGM2; PCSK9; TIMP3; RETREG1; CRLF1; CD36; IL6ST; UACA; CHI3L1; PYCR1; AXL; GSN; TPX2; GADD45B; THRB; ARHGEF3; DDIT4; INHBA; INHBB; PERP; IRAK1; SEMA3A; CTSL; AQP1; HK2; CTSB; CTSC; NOP53; PHLDA1; BDKRB2; HMGCR; CXCL12; BRINP1; SOCS3; MAGED1; SRPX; AHR; F2R; HSPB6; ITGA1; RASSF2; ITGA4; MX1; TRIB3; KREMEN1; IFIT3; SERPINE1; PTN; ADAMTSL4; EGR1; KCNMA1; PDPN; THBS1; NPC1; ITPKB; ASNS; B4GALT1; TOP2…	0 Gray	N0	Hyper-Variable
GO:0048468	1.22e-11	cell development	IL6ST; PODXL; CHN1; PDPN; S100A10; FBLN1; CAV2; AXL; GSN; NTNG1; BHLHE40; THRB; INHBA; INHBB; NEXN; P3H1; CDH2; SLIT2; TJP2; SHC3; NEGR1; POSTN; PHGDH; PTX3; CXCL12; SEMA7A; BRINP1; SEMA3D; COL7A1; TENM2; ACSL4; FAT1; RUNX1; GFRA1; FAT4; ACTA2; FAM20C; PDLIM5; ITGA1; ITGA3; ITGA4; DPYSL4; NPTX1; COL3A1; TNFRSF12A; SERPINE2; PTN; APOD; ADAMTSL4; GLDN; CDON; IGSF10; B4GALT1; B4GALT5; EPHB2; EPHB3; …	0 Gray	N0	Hyper-Variable
GO:0030154	1.81e-21	cell differentiation	PCK2; PCSK9; PHGDH; DHCR7; WNT5A; CD36; IL6ST; PLA2G2A; FADS1; CHN1; SULF1; S100A10; FBLN1; THBS1; CAV2; AXL; GSN; TRIB2; NTNG1; BHLHE40; RBPJ; NTN4; EPHB2; SOCS3; DDIT4; INHBA; INHBB; NAV2; NEXN; P3H1; MEDAG; LBH; CDH2; SLIT2; CDKN2B; TJP2; MAFB; CTSK; CTSL; SHC3; CENPF; CTSB; LTBP4; ENPP1; NEGR1; POSTN; HMGCR; FERMT2; CXCL12; SEMA7A; BRINP1; SEMA3D; COL15A1; COL7A1; CSPG4; TENM2; ACSL4; SGCD; T…	0 Gray	N0	Hyper-Variable
GO:0061005	0.0076993	cell differentiation involved in kidney development	ACTA2; LGR4; GREM1; GLIS2; PODXL; BASP1; MTSS1; FAT4	0 Gray	N0	Hyper-Variable
GO:0045165	0.000308499	cell fate commitment	TBX3; SOX9; TENM4; MITF; DKK1; LOXL3; FZD7; RBPJ; PDPN; KLF4; NRG1; ITGB1; FGF2; SFRP2; EPAS1; ZNF521; SFRP1; WNT2; NOTCH3; CDON; SH3PXD2B; WNT5A	0 Gray	N0	Hyper-Variable
GO:0001708	0.00307428	cell fate specification	SFRP2; ITGB1; FZD7; RBPJ; DKK1; CDON; SOX9; TENM4; FGF2	0 Gray	N0	Hyper-Variable
GO:0016049	3.15e-06	cell growth	PDLIM5; LIMK1; CRYAB; SDCBP; SH3BP4; SOX9; TNFRSF12A; SERPINE2; CRABP2; LTBP4; TMEM97; INHBA; FHL1; FBLN5; GREM1; SLIT2; ITGB1; SEMA3A; MAP1B; ACVRL1; GJA1; EGFR; POSTN; SEMA3C; ENPP1; ENO1; PPARD; VEGFA; IGFBP7; IGFBP5; CXCL12; SEMA7A; NRP2; SEMA3D; SFRP2; DCBLD2; DCLK1; SFRP1; SEMA5A; SGK1; IGFBP3; NTN1; PAPPA2; G6PD; ITGA4; SPOCK1; WNT5A; CCDC85B	0 Gray	N0	Hyper-Variable
GO:0034329	0.00843433	cell junction assembly	CDH11; CDH13; ACE; LIMS2; LIMS1; S100A10; CD9; APOD; LIMCH1; THBS1; CDH2; GREM1; ACVRL1; HEG1; FERMT2; NFASC; VEGFA; COL16A1; GJA1; SFRP1; ANK2; RUNX1; PLEC	0 Gray	N0	Hyper-Variable
GO:0034330	0.00497091	cell junction organization	CDH11; CDH13; ACE; LIMS2; LIMS1; S100A10; CD9; APOD; PVR; LIMCH1; THBS1; PERP; CDH2; GREM1; ACVRL1; HEG1; DSP; FERMT2; NFASC; VEGFA; COL16A1; GJA1; SFRP1; F2R; ANK2; RUNX1; PLEC	0 Gray	N0	Hyper-Variable
GO:0016477	8.58e-21	cell migration	PODXL; PDPN; APCDD1; AXL; DCN; GYPC; ADAMTS1; ADRA2A; NAV1; NEXN; CDH2; SLIT2; SEMA3A; SOD2; GREM1; ENPP2; POSTN; CXCL12; SEMA7A; SEMA3D; CSPG4; MYLK; F2R; FAT1; HSD3B7; CH25H; SLC7A8; ITGA1; ITGA3; ITGA4; GLUL; ITGA11; COL3A1; TNFRSF12A; SERPINE1; IL1R1; PTN; APOD; CYGB; LIMCH1; TNS3; IGSF10; THBS1; B4GALT1; EPHB3; MAP1B; ACVRL1; PODN; IGFBP3; PPARD; VEGFA; IGFBP5; GRN; RHOB; F10; FGF2; PLXNC1; …	0 Gray	N0	Hyper-Variable
GO:0060973	0.00704978	cell migration involved in heart development	TWIST1; PDGFRB; SEMA3C; HAND2; TBX5	0 Gray	N0	Hyper-Variable
GO:0035441	0.0272533	cell migration involved in vasculogenesis	PDGFRB; TBX5	0 Gray	N0	Hyper-Variable
GO:0000902	1.93e-09	cell morphogenesis	CHN1; S100A10; FBLN1; AXL; NTNG1; NEXN; CDH2; SLIT2; LIPA; SHC3; ENPP2; POSTN; PALM; CXCL12; SEMA7A; COL7A1; FAT1; GFRA1; EPHB3; ITGA1; ITGA4; MAP1B; GREM1; NPTX1; TNFRSF12A; PTN; PDPN; ATP10A; B4GALT5; EPHB2; PDLIM5; DPYSL4; PDLIM7; EPHB6; UNC5B; NFASC; VEGFA; RHOB; FRMD6; PLXNC1; SEMA5A; SDC2; ITGAV; WNT5A; COL12A1; NES; FZD7; ZNF385A; MYH9; TPM1; SPARC; ICAM1; HAS2; DCLK1; FERMT2; CLU; SYNE3; …	0 Gray	N0	Hyper-Variable
GO:0000904	9.33e-07	cell morphogenesis involved in differentiation	CDH11; SEMA3A; SPON2; PDLIM7; NTN4; LIMK1; ITGA4; PDLIM5; CHN1; LIMS1; IRS2; NPTX1; S100A10; FBLN1; DKK1; TNFRSF12A; AXL; SCARA3; NTNG1; CRABP2; FZD7; SEMA7A; ZNF385A; MYH9; FYN; PALLD; PDPN; ITGB1; SLIT2; CDH2; B4GALT5; SH3KBP1; HAS2; NEXN; EPHB2; EPHB3; MAP1B; MATN2; EPHB6; HEG1; SHC3; UNC5B; DCLK1; FERMT2; POSTN; NFASC; VEGFA; FRMD6; CXCL12; UCHL1; WNT5A; NRP2; SEMA3D; PLXNC1; NFIB; SEMA3C; CO…	0 Gray	N0	Hyper-Variable
GO:0048870	1.49e-19	cell motility	PODXL; PDPN; APCDD1; FBLN1; AXL; DCN; GYPC; ADAMTS1; ADRA2A; NAV1; NEXN; CDH2; SLIT2; SEMA3A; SOD2; GREM1; ENPP2; POSTN; CXCL12; SEMA7A; SEMA3D; CSPG4; MYLK; F2R; FAT1; HSD3B7; PLTP; CH25H; SLC7A8; ITGA1; ITGA3; ITGA4; GLUL; ITGA11; COL3A1; TNFRSF12A; SERPINE1; IL1R1; PTN; APOD; CYGB; LIMCH1; TNS3; IGSF10; THBS1; B4GALT1; EPHB3; MAP1B; ACVRL1; PODN; IGFBP3; PPARD; VEGFA; IGFBP5; GRN; RHOB; F10; F…	0 Gray	N0	Hyper-Variable
GO:0032990	0.000366291	cell part morphogenesis	CDH11; SEMA3A; SPON2; ITGA1; LIMK1; EGFR; DPYSL4; PDLIM5; CHN1; PDLIM7; NPTX1; TNFRSF12A; NES; NTNG1; CRABP2; SEMA7A; FYN; PALLD; PDPN; ITGB1; SLIT2; CDH2; B4GALT5; SH3KBP1; NEXN; EPHB2; EPHB3; MAP1B; MATN2; EPHB6; SHC3; UNC5B; CD44; ENPP2; SEMA3C; POSTN; NFASC; VEGFA; CXCL12; UCHL1; NRP2; SEMA3D; PLXNC1; NFIB; DCLK1; SEMA5A; SGK1; NTN1; SDC2; NTN4; IRS2; ADARB1; ITGA4; GFRA1; WNT5A	0 Gray	N0	Hyper-Variable
GO:0048858	0.000157931	cell projection morphogenesis	CDH11; SEMA3A; SPON2; ITGA1; LIMK1; EGFR; DPYSL4; PDLIM5; CHN1; PDLIM7; NPTX1; TNFRSF12A; NES; NTNG1; CRABP2; SEMA7A; FYN; PALLD; PDPN; ITGB1; SLIT2; CDH2; B4GALT5; SH3KBP1; NEXN; EPHB2; EPHB3; MAP1B; MATN2; EPHB6; SHC3; UNC5B; CD44; ENPP2; SEMA3C; POSTN; NFASC; VEGFA; CXCL12; UCHL1; NRP2; SEMA3D; PLXNC1; NFIB; DCLK1; SEMA5A; SGK1; NTN1; SDC2; NTN4; IRS2; ADARB1; ITGA4; GFRA1; WNT5A	0 Gray	N0	Hyper-Variable
GO:0030030	0.00540785	cell projection organization	PODXL; CHN1; GSN; NTNG1; NEXN; P3H1; CDH2; SFRP2; SHC3; EPHB3; ENPP2; NEGR1; POSTN; PALM; PHGDH; CXCL12; SEMA7A; MYLK; ACSL4; GFRA1; FAT4; PDLIM5; ITGA1; ITGA3; DCLK1; MAP1B; NPTX1; TNFRSF12A; PTN; APOD; GLDN; PDPN; B4GALT5; EPHB2; TBC1D2B; DPYSL4; PDLIM7; EPHB6; UNC5B; NFASC; VEGFA; PLXNC1; SEMA5A; SDC2; ITM2C; SPOCK1; WNT5A; TBC1D2; SDCBP; TENM3; TENM2; NES; GPRC5B; S1PR1; MYH9; TPM1; ICAM1; LA…	0 Gray	N0	Hyper-Variable
GO:0008037	0.000978441	cell recognition	EPHB2; EPHB3; SEMA5A; MFGE8; VCAN; PALLD; CD36; LGALS3; CLGN; SEMA3A; COLEC12; NEXN; B4GALT1; NTM; CD9	0 Gray	N0	Hyper-Variable
GO:0007166	3.54e-18	cell surface receptor signaling pathway	TIMP3; CRLF1; NXN; TSPAN11; WLS; CPE; CD36; IL6ST; CHN1; APCDD1; FBLN1; THBS1; CAV2; AXL; DCN; CXCL12; ADAMTS1; BHLHE40; NDST1; RBPJ; ADRA2A; FSTL1; INHBA; INHBB; ITPKB; FMOD; CDH2; SLIT2; CDKN2B; SEMA3A; SOD2; SHC3; ENPP1; POSTN; BDKRB2; SDCBP; SEMA7A; SEMA3D; FAT4; SOCS3; CSPG4; CNN2; SRPX; CDON; RUNX1; GFRA1; NTN1; LRRC32; PXDN; LGR4; IGF2; IL20RB; RASSF2; NSDHL; GLIS2; ITGA1; ITGA3; ITGA4; MX…	0 Gray	N0	Hyper-Variable
GO:1905114	0.00500838	cell surface receptor signaling pathway involved in cell-cell signaling	LGR4; AMOTL2; ITGA3; EGFR; CPE; SOX9; SLC29A1; MITF; APCDD1; KREMEN1; SOX4; GPRC5B; FZD7; ASPM; RBPJ; EGR1; SULF2; SULF1; KLF4; AXL; C3; CDH2; GREM1; PLPP3; WLS; IGFBP2; TBX18; GPC4; GPC6; NXN; SFRP2; FERMT2; PTPRU; SFRP1; SEMA5A; SDC1; DKK2; DKK3; DKK1; MET; RUNX1; WNT2; IGFBP6; WNT5A	0 Gray	N0	Hyper-Variable
GO:0098609	1.01e-12	cell-cell adhesion	CDH11; ITGB1; CDH13; CLDN11; EPHB3; NT5E; NEGR1; EGFR; KIF26B; IL6ST; PODXL; PDLIM5; TNFRSF14; SOX9; ITGA4; PCDHGA12; AMIGO2; TENM4; HMCN1; ADAM19; ASS1; CD9; SERPINE2; MYL9; PERP; TENM3; PVR; CYP1B1; NTNG1; GLDN; LOXL3; MYH9; FYN; PALLD; PDPN; RUNX1; NEXN; ICAM1; COMP; CITED2; FAT4; CDH2; DPP4; HAS2; IGF2; COL8A2; PLPP3; NFAT5; CD44; CD47; RGCC; KLF4; DSP; IGFBP2; NFASC; PCDHGC3; GPC4; ITPKB; IL…	0 Gray	N0	Hyper-Variable
GO:0044331	0.00598869	cell-cell adhesion mediated by cadherin	CDH11; CDH13; PTPRU; RGCC; ADAM19; WNT5A; CDH2	0 Gray	N0	Hyper-Variable
GO:0033631	0.0132046	cell-cell adhesion mediated by integrin	PODXL; ITGA4; ITGB1; DPP4	0 Gray	N0	Hyper-Variable
GO:0098742	0.000505874	cell-cell adhesion via plasma-membrane adhesion molecules	CDH11; CDH13; CLDN11; TENM3; TENM2; TENM4; PVR; NTNG1; FAT1; PCDHGA12; KLF4; NEXN; ICAM1; CDH2; MBP; ITGB1; PCDHGC3; GPC4; IL1RAP; HMCN1; PCDH7; PTPRF; PALLD; FAT4; AMIGO2	0 Gray	N0	Hyper-Variable
GO:0007267	0.000106711	cell-cell signaling	SYNPO; SLC6A9; WLS; CPE; APCDD1; AXL; NTNG1; RBPJ; ADRA2A; INHBA; INHBB; CDH2; SHC3; HMGCR; NXN; MBP; SLC2A1; SYT7; F2R; FAT1; RUNX1; LGR4; ITGA3; GLUL; GREM1; DNM1; SLC29A1; KREMEN1; SERPINE2; PTN; EGR1; EPHB2; IGFBP2; PPARD; IGFBP6; FGF2; GJA1; SEMA5A; SDC1; CYP19A1; LYNX1; WNT5A; GPC6; NAMPT; SDCBP; TBX3; AKAP12; TBX5; GLS; GPRC5B; FZD7; ASPM; GPNMB; TBX18; PLPP3; FERMT2; C3; FADS1; ADM; SFRP2…	0 Gray	N0	Hyper-Variable
GO:0198738	0.000978483	cell-cell signaling by wnt	LGR4; AMOTL2; ITGA3; EGFR; CPE; SOX9; MITF; APCDD1; KREMEN1; SOX4; GPRC5B; FZD7; ASPM; RBPJ; EGR1; SULF2; SULF1; KLF4; AXL; TBX18; CDH2; GREM1; PLPP3; WLS; IGFBP2; GPC4; GPC6; NXN; SFRP2; FERMT2; PTPRU; SFRP1; SEMA5A; SDC1; DKK2; DKK3; DKK1; MET; RUNX1; WNT2; IGFBP6; WNT5A	0 Gray	N0	Hyper-Variable
GO:0007160	4.57e-06	cell-matrix adhesion	CDH13; ITGA1; ITGA3; ITGA4; CD36; ITGA11; COL3A1; SNED1; S100A10; LIMS1; SERPINE1; FBLN5; ITGBL1; APOD; LIMCH1; THBS1; NID2; GREM1; ITGB1; ACVRL1; CD44; FERMT2; POSTN; VEGFA; COL16A1; SFRP1; COL5A3; ADAMTS12; ITGAV; COL13A1	0 Gray	N0	Hyper-Variable
GO:0031589	1.34e-08	cell-substrate adhesion	CDH13; ITGA1; ITGA3; ITGA4; CD36; ITGA11; S100A10; SNED1; COL3A1; FBLN1; LIMS1; SERPINE1; AXL; ITGBL1; PTN; APOD; FZD7; TNFRSF12A; LIMCH1; PDPN; THBS1; NID2; FBLN5; HAS2; ITGB1; EPHB3; COL8A1; ACVRL1; CD44; FERMT2; POSTN; PPARD; VEGFA; ABI3BP; COL16A1; SFRP1; EMILIN2; COL5A3; ADAMTS12; GREM1; EDIL3; ITGAV; COL13A1; SPOCK1; GAS6	0 Gray	N0	Hyper-Variable
GO:0007044	0.0260071	cell-substrate junction assembly	APOD; ACVRL1; VEGFA; LIMCH1; SFRP1; THBS1; FERMT2; LIMS1; PLEC; S100A10; COL16A1; GREM1	0 Gray	N0	Hyper-Variable
GO:0006081	0.00312237	cellular aldehyde metabolic process	PGD; CYP1B1; ALDH3A2; IDH1; G6PD; DKK3; ALDH1A1; TKT; RDH10; AKR1C1; ALDH1A3	0 Gray	N0	Hyper-Variable
GO:0008652	0.00836646	cellular amino acid biosynthetic process	PLOD2; PLOD1; ASNS; PSAT1; GLUL; PHGDH; PYCR1; GLS; ASS1; SHMT2; SLC1A3	0 Gray	N0	Hyper-Variable
GO:0034637	0.0245137	cellular carbohydrate biosynthetic process	IGF2; PCK2; PPP1R3C; NDST1; SLC2A1; ENPP1; IRS2; B4GALT1; B4GALT5; HAS2	0 Gray	N0	Hyper-Variable
GO:0030003	0.0242309	cellular cation homeostasis	PTGFR; CEMIP; SYNPO; STC2; TGM2; CD36; SLC9A9; CYBRD1; CXCL12; SCARA5; S1PR3; S1PR1; FYN; KCNMA1; FGF2; FTH1; CLIC2; SLC39A8; SLC25A23; F2RL2; ATP2B1; ADM; FTL; TPCN1; BDKRB2; SLC40A1; ACKR4; HMOX1; ITGAV; ACKR3; F2R; ANK2; OXTR; ATF4; WNT5A; LPAR1; CMKLR1	0 Gray	N0	Hyper-Variable
GO:0055082	0.00327478	cellular chemical homeostasis	PCK2; PTGFR; CEMIP; SYNPO; STC2; TGM2; CD36; KCNMA1; IRS2; SLC29A1; CYBRD1; SOX4; CXCL12; SCARA5; S1PR3; S1PR1; FYN; ADRA2A; FGF2; ICAM1; FTH1; SLC9A9; CLIC2; HK2; ENPP1; SLC39A8; SLC25A23; SERPINF1; HMGCR; F2RL2; ATP2B1; ADM; FTL; TPCN1; BDKRB2; SLC40A1; ACKR4; HMOX1; ITGAV; ACKR3; F2R; ANK2; PTPRN; OXTR; ATF4; WNT5A; LPAR1; CMKLR1; GAS6	0 Gray	N0	Hyper-Variable
GO:0032989	2.83e-09	cellular component morphogenesis	CHN1; S100A10; FBLN1; AXL; NTNG1; NEXN; CDH2; SLIT2; LIPA; SHC3; ENPP2; POSTN; PALM; CXCL12; SEMA7A; COL7A1; FAT1; GFRA1; EPHB3; ITGA1; ITGA4; MAP1B; GREM1; NPTX1; TNFRSF12A; PTN; PDPN; NES; ATP10A; B4GALT5; EPHB2; PDLIM5; DPYSL4; PDLIM7; EPHB6; UNC5B; NFASC; VEGFA; RHOB; FRMD6; PLXNC1; SEMA5A; SDC2; ITGAV; WNT5A; KRT19; PDGFRB; TENM4; CD9; FZD7; ZNF385A; MYH9; TPM1; SPARC; ICAM1; HAS2; DCLK1; FE…	0 Gray	N0	Hyper-Variable
GO:0016043	4.72e-06	cellular component organization	PCSK9; SYNPO; MFGE8; THBS2; MFAP5; MFAP4; SMG1; NTNG1; IRAK1; PCDHGC3; CD36; CXCL12; COL15A1; COL7A1; P4HA1; PLTP; ITGA1; ITGA3; ITGA4; CELF2; MX1; COL3A1; LIMS1; SERPINE1; SERPINE2; APOD; KCNMA1; TBC1D2B; PDLIM7; THSD4; ABCA1; DSP; PPARD; VEGFA; COL4A2; COL4A1; INSIG1; PLXNC1; ITGAV; GPX3; FLNB; KRT19; GLS; HTRA1; GPRC5B; RPSA; ASPM; PTX3; SMC4; SPARC; LAMA1; MAGI1; GJA1; LDLR; NREP; ARID5B; NTN…	0 Gray	N0	Hyper-Variable
GO:1990748	0.00694703	cellular detoxification	PTGS1; CYGB; SOD2; SOD3; GSTM3; CD36; GPX3; FBLN5; CLIC2; NXN; PXDN	0 Gray	N0	Hyper-Variable
GO:0048869	3.68e-24	cellular developmental process	PCK2; PCSK9; PHGDH; DHCR7; WNT5A; CD36; IL6ST; PLA2G2A; FADS1; CHN1; SULF1; S100A10; FBLN1; THBS1; CAV2; AXL; GSN; SYNE3; NES; NTNG1; BHLHE40; RBPJ; NTN4; THRB; SOCS3; DDIT4; INHBA; INHBB; NAV2; NEXN; P3H1; MEDAG; LBH; CDH2; SLIT2; CDKN2B; TJP2; MAFB; CTSK; CTSL; SHC3; CENPF; CTSB; ENPP2; LTBP4; ENPP1; NEGR1; POSTN; PALM; HMGCR; CXCL12; SEMA7A; BRINP1; SEMA3D; COL15A1; COL7A1; CSPG4; TENM2; ACSL4…	0 Gray	N0	Hyper-Variable
GO:0045123	0.0026311	cellular extravasation	ITGB1; PDGFD; ITGA1; CD47; ITGA4; ABR; ICAM1; CXCL12; IL1R1	0 Gray	N0	Hyper-Variable
GO:0034754	0.00102905	cellular hormone metabolic process	EGR1; CYP1B1; CRABP2; CYP19A1; DHRS3; AKR1C1; SCPEP1; RDH10; ADH1B; DKK3; ADM; ALDH1A1; AKR1C2; ALDH1A3	0 Gray	N0	Hyper-Variable
GO:0006873	0.0139762	cellular ion homeostasis	PTGFR; CEMIP; SYNPO; STC2; TGM2; CD36; SLC9A9; CYBRD1; CXCL12; SCARA5; S1PR3; S1PR1; FYN; KCNMA1; FGF2; FTH1; CLIC2; ENPP1; SLC39A8; SLC25A23; F2RL2; ATP2B1; ADM; FTL; TPCN1; BDKRB2; SLC40A1; ACKR4; HMOX1; ITGAV; ACKR3; F2R; ANK2; OXTR; ATF4; WNT5A; LPAR1; CMKLR1	0 Gray	N0	Hyper-Variable
GO:0044255	8.91e-06	cellular lipid metabolic process	PCK2; PDGFRB; PTGS1; PCSK9; GPC6; ALDH3A2; IDI1; MBOAT2; HSPG2; EGFR; SLC44A2; CD36; SERINC2; FADS1; THNSL2; FABP3; TRIB3; PTGDS; AKR1C1; AKR1C2; ALDH1A3; APOD; CYGB; CYP1B1; ASAH1; CRABP2; LPIN1; CD81; SCD; FYN; DHRS3; MSMO1; ALDH1A1; SCPEP1; NPC2; ACAT2; KLF4; FASN; ACSS2; C3; FDFT1; LIPA; HMGCS1; PLPP3; TWIST1; IRS2; PAM; LARGE1; MGLL; IDH1; PCYT2; ENPP2; PTGIS; PLA2G2A; NRG1; LDLR; GPC4; HMGC…	0 Gray	N0	Hyper-Variable
GO:0098869	0.0123797	cellular oxidant detoxification	PTGS1; CYGB; SOD2; SOD3; CD36; GPX3; FBLN5; CLIC2; NXN; PXDN	0 Gray	N0	Hyper-Variable
GO:0071229	1.66e-08	cellular response to acid chemical	PTGFR; COL4A1; SESN3; EGFR; SH3BP4; SOX9; COL3A1; ASS1; AKR1C1; AKR1C2; FZD7; EGR1; FYN; KLF4; KLF2; PDGFD; AQP1; COL5A2; LDLR; SERPINF1; TNC; COL16A1; ZEB1; SHMT2; BRINP1; SFRP1; WNT2; ID3; SREBF1; ABCA1; VEGFA; WNT5A; MMP2	0 Gray	N0	Hyper-Variable
GO:0097306	0.0116824	cellular response to alcohol	HMGCS1; PTGFR; SFRP1; AHR; INHBA; KLF4; KLF2; TNC; ABCA1; ATP2B1; AKR1C2	0 Gray	N0	Hyper-Variable
GO:0071230	0.00182738	cellular response to amino acid stimulus	SH3BP4; PDGFD; SESN3; FYN; EGFR; MMP2; COL5A2; ZEB1; COL4A1; COL3A1; COL16A1; ASS1	0 Gray	N0	Hyper-Variable
GO:0071236	0.0114459	cellular response to antibiotic	CYP1B1; AQP1; EGR1; ID3; AHR; MET; KLF4; KLF2; CLU; HGF; RHOB; PAWR; PDGFD; PYCR1; AXL	0 Gray	N0	Hyper-Variable
GO:0071773	5.78e-05	cellular response to BMP stimulus	SFRP2; ACVR2A; ACVRL1; TGFBR3; GREM2; ADAMTS12; COMP; RBPJ; ITGA3; FSTL3; SULF1; FSTL1; SFRP1; EGR1; WNT5A; DKK1; SOX9; HTRA1; GREM1; HTRA3	0 Gray	N0	Hyper-Variable
GO:0070887	3.93e-15	cellular response to chemical stimulus	PCK2; PTGS1; PCSK9; TIMP3; PHGDH; PDGFRB; CD36; IL6ST; SULF1; CHI3L1; PYCR1; THBS1; CAV2; AXL; GSN; DCN; NXN; DKK3; NDST1; RBPJ; CRLF1; THRB; ADRA2A; FSTL1; HSD3B7; INHBA; INHBB; ITPKB; FMOD; LBH; IRAK1; SLIT2; CDKN2B; CTSL; SOD3; AQP1; HK2; CTSB; ENPP1; NOP53; POSTN; HMGCR; EDEM1; ATP2B1; CXCL12; SHMT2; BRINP1; NFAT5; SOCS3; CNN2; LITAF; PTPN14; AHR; RUNX1; COLEC12; FAT4; STC2; CD109; PXDN; CH25…	0 Gray	N0	Hyper-Variable
GO:0071409	0.0330287	cellular response to cycloheximide	KLF4; KLF2	0 Gray	N0	Hyper-Variable
GO:0071345	5.92e-06	cellular response to cytokine stimulus	GREM2; IL20RB; PCOLCE2; CRLF1; WNT5A; JUNB; ITGA4; CD36; IL6ST; TNFRSF14; LIMS1; IL17RD; CHI3L1; NFAT5; ACKR3; ASS1; AXL; GSN; CXCL12; SLIT2; CEBPD; TWIST1; IFIT3; S1PR1; EGR1; FYN; IMPDH2; THBS1; KLF6; OAS3; KLF4; FASN; IL1R1; ICAM1; IRAK1; DUSP1; HAS2; KLF2; ITGB1; SOD2; TNFRSF12A; FOS; HK2; CD44; CD47; PTGIS; POSTN; VEGFA; ECM1; TNFRSF11B; IL1RAP; HGF; SAMHD1; MX1; ZEB1; FGF2; NRP2; IL13RA2; S…	0 Gray	N0	Hyper-Variable
GO:0036294	0.000336404	cellular response to decreased oxygen levels	NAMPT; SLC29A1; PTN; TWIST1; RBPJ; EGR1; NOP53; ICAM1; CITED2; IRAK1; AQP1; PTGIS; ENO1; PPARD; VEGFA; EPAS1; SFRP1; HMOX1; EIF4EBP1; RGCC; ATF4; STC2	0 Gray	N0	Hyper-Variable
GO:0071549	0.000208686	cellular response to dexamethasone stimulus	PCK2; DDIT4; FBXO32; AQP1; EGFR; EIF4EBP1; ICAM1; SERPINF1; ASS1	0 Gray	N0	Hyper-Variable
GO:0035690	0.00638942	cellular response to drug	PCK2; EGFR; SOX9; DDIT4; PYCR1; ASS1; AXL; CYP1B1; EGR1; FYN; KLF4; KLF2; ICAM1; SLIT2; PDGFD; AQP1; SERPINF1; HGF; RHOB; PAWR; SFRP1; HMOX1; AHR; MET; EIF4EBP1; FBXO32; ATF4; MMP3; GAS6	0 Gray	N0	Hyper-Variable
GO:0071495	9.38e-12	cellular response to endogenous stimulus	PCK2; PCSK9; PDGFRB; CD36; CAV2; NDST1; RBPJ; THRB; ADRA2A; FSTL1; INHBA; INHBB; FMOD; LBH; SLIT2; CDKN2B; CTSL; AQP1; CTSB; ENPP1; POSTN; ATP2B1; SHMT2; SOCS3; AHR; RUNX1; FAT4; CD109; LGR4; STMN2; ITGA3; ITGA4; GREM1; TRIB3; COL3A1; PTN; ASS1; EGR1; THBS1; NPC1; IGF2; ACVRL1; FOS; MARS; PMEPA1; IGFBP2; PPARD; COL4A2; COL4A1; IGFBP5; COL16A1; ZEB1; FGF2; GREM2; HTRA1; FBXO32; WNT5A; FSTL3; IGFBP…	0 Gray	N0	Hyper-Variable
GO:0071496	0.0026311	cellular response to external stimulus	PCSK9; SESN3; EGFR; NAMPT; ATP2B1; GLUL; SOX9; SLC38A2; AXL; PTN; AQP1; FYN; INHBB; ICAM1; CDKN2B; FOS; ITGA4; POSTN; TNC; FADS1; SFRP2; SFRP1; CNN2; HMOX1; ASNS; SLC2A1; SREBF2; SREBF1; MARS; ATF4; GAS6	0 Gray	N0	Hyper-Variable
GO:0031668	0.00166134	cellular response to extracellular stimulus	PCSK9; SESN3; ITGA4; NAMPT; ATP2B1; GLUL; AXL; PTN; SLC38A2; FYN; INHBB; ICAM1; CDKN2B; FOS; POSTN; TNC; FADS1; SFRP2; SFRP1; HMOX1; ASNS; SLC2A1; SREBF2; SREBF1; MARS; ATF4; GAS6	0 Gray	N0	Hyper-Variable
GO:0071398	0.0157929	cellular response to fatty acid	PTGFR; SFRP1; ID3; LDLR; SREBF1; TNC; ASS1; AKR1C2	0 Gray	N0	Hyper-Variable
GO:0044344	0.0261981	cellular response to fibroblast growth factor stimulus	SFRP1; CD44; FAT4; SULF2; SULF1; THBS1; POSTN; ZFP36; HNRNPH1; NDST1; WNT5A; FAM20C; FGF2	0 Gray	N0	Hyper-Variable
GO:0071498	0.00159374	cellular response to fluid shear stress	MTSS1; SREBF2; KLF4; KLF2; ASS1; HAS2	0 Gray	N0	Hyper-Variable
GO:0071363	3.94e-10	cellular response to growth factor stimulus	PDGFRB; STMN2; ITGA3; EGFR; SDCBP; ITGB1; LIMS1; HNRNPH1; COL3A1; FSTL1; CAV2; HTRA1; HTRA3; DCN; PTN; CCBE1; DKK3; SULF2; CLEC3B; NDST1; RBPJ; EGR1; FYN; FSTL3; SULF1; THBS1; DDIT4; SPARC; KLF4; SLIT2; FMOD; COMP; CITED2; ASPN; HAS2; WNT2; CDKN2B; ACVR2A; JCAD; ACVRL1; PDGFD; LTBP2; LTBP1; FOS; CD44; FAT4; LTBP4; PMEPA1; FERMT2; POSTN; NREP; VEGFA; COL4A2; HGF; ZEB1; FGF2; NRP2; SFRP2; SFRP1; TN…	0 Gray	N0	Hyper-Variable
GO:0071504	0.000177068	cellular response to heparin	SFRP1; EGR1; SOX9; SLIT2	0 Gray	N0	Hyper-Variable
GO:0032870	0.000380595	cellular response to hormone stimulus	PCK2; EPHX1; PTGFR; PCSK9; SESN3; THRB; JUNB; EGFR; JUND; NPC1; DDIT4; ASS1; AKR1C1; AKR1C2; LPIN1; LGR4; CAV2; FOS; FYN; ADRA2A; FHL2; INHBA; INHBB; SREBF1; NAMPT; SLIT2; ICAM1; LBH; DUSP1; IGF2; HMGCS1; CTSL; AQP1; CTSB; OXTR; TRIB3; PMEPA1; ENPP1; IGFBP2; PPARD; SERPINF1; IGFBP7; TNC; ATP2B1; SFRP1; SOCS3; RARRES2; ASNS; IRS2; ZFP36; RUNX1; EIF4EBP1; FBXO32; MARS	0 Gray	N0	Hyper-Variable
GO:0071456	0.000508225	cellular response to hypoxia	EPAS1; SFRP1; VEGFA; ICAM1; AQP1; TWIST1; RBPJ; EGR1; HMOX1; CITED2; PTGIS; ENO1; PPARD; EIF4EBP1; NOP53; SLC29A1; RGCC; PTN; STC2; IRAK1	0 Gray	N0	Hyper-Variable
GO:0071395	0.0330287	cellular response to jasmonic acid stimulus	AKR1C1; AKR1C2	0 Gray	N0	Hyper-Variable
GO:1901655	5.59e-05	cellular response to ketone	PCK2; FBXO32; PTGFR; SFRP1; DDIT4; ICAM1; AQP1; EGFR; AHR; KLF4; EIF4EBP1; KLF2; TNC; ATP2B1; SERPINF1; ASS1; AKR1C2	0 Gray	N0	Hyper-Variable
GO:0071499	0.00282302	cellular response to laminar fluid shear stress	SREBF2; KLF4; ASS1; KLF2	0 Gray	N0	Hyper-Variable
GO:0071396	0.00130509	cellular response to lipid	PCK2; EPHX1; PTGFR; SPON2; EGFR; CD36; SOX9; ASS1; SERPINE1; AKR1C2; PTN; FZD7; THRB; FHL2; INHBA; NPC1; SREBF1; AXL; ICAM1; LBH; IRAK1; HMGCS1; DDIT4; AQP1; KLF4; PMEPA1; LDLR; SERPINF1; TNC; INSIG1; ATP2B1; CLU; BRINP1; SFRP1; TNFRSF1B; PPARD; WNT2; LITAF; ID3; AHR; ZFP36; RUNX1; EIF4EBP1; FBXO32; ABCA1; WNT5A; LPAR1	0 Gray	N0	Hyper-Variable
GO:0071402	2.52e-06	cellular response to lipoprotein particle stimulus	ITGB1; HMGCS1; CDH13; CD81; NPC1; CD36; SREBF2; LDLR; ABCA1; CD9	0 Gray	N0	Hyper-Variable
GO:0071404	8.3e-09	cellular response to low-density lipoprotein particle stimulus	ITGB1; HMGCS1; CDH13; CD81; NPC1; CD36; SREBF2; LDLR; ABCA1; CD9	0 Gray	N0	Hyper-Variable
GO:1901699	0.017063	cellular response to nitrogen compound	PCK2; PCSK9; SESN3; EGFR; NAMPT; CD36; SH3BP4; SOX9; TRIB3; COL3A1; ASS1; LPIN1; CAV2; EGR1; FYN; INHBB; KLF4; KLF2; ICAM1; COLEC12; SLIT2; IGF2; PDGFD; AQP1; ITGA4; ENPP1; COL5A2; COL4A1; IGFBP5; COL16A1; ZEB1; SHMT2; SFRP1; SOCS3; RARRES2; IRS2; AHR; SREBF1; EIF4EBP1; MARS; ATF4; MMP2; MMP3	0 Gray	N0	Hyper-Variable
GO:0031670	0.0197515	cellular response to nutrient	CDKN2B; PTN; SFRP1; HMOX1; FYN; POSTN; TNC; ATP2B1; GAS6	0 Gray	N0	Hyper-Variable
GO:0031669	0.00686871	cellular response to nutrient levels	PCSK9; SESN3; NAMPT; ATP2B1; GLUL; PTN; FYN; INHBB; ICAM1; CDKN2B; SLC38A2; POSTN; TNC; FADS1; SFRP1; HMOX1; ASNS; SLC2A1; SREBF2; SREBF1; MARS; ATF4; GAS6	0 Gray	N0	Hyper-Variable
GO:0071310	9.3e-13	cellular response to organic substance	PCK2; PCSK9; TIMP3; PDGFRB; CD36; IL6ST; SULF1; CHI3L1; THBS1; CAV2; AXL; GSN; DCN; NDST1; RBPJ; CRLF1; THRB; ADRA2A; FSTL1; DDIT4; INHBA; INHBB; FMOD; LBH; IRAK1; SLIT2; CDKN2B; CTSL; AQP1; HK2; CTSB; ENPP1; POSTN; HMGCR; EDEM1; ATP2B1; CXCL12; SHMT2; BRINP1; NFAT5; SOCS3; CNN2; LITAF; PTPN14; AHR; RUNX1; COLEC12; FAT4; STC2; CD109; PXDN; LGR4; IL20RB; STMN2; ITGA3; ITGA4; ASNS; TNFRSF14; GREM1;…	0 Gray	N0	Hyper-Variable
GO:0071417	0.0114459	cellular response to organonitrogen compound	PCK2; PCSK9; SESN3; EGFR; NAMPT; CD36; SH3BP4; SOX9; TRIB3; COL3A1; ASS1; LPIN1; CAV2; EGR1; FYN; INHBB; KLF4; KLF2; ICAM1; SLIT2; IGF2; PDGFD; AQP1; ITGA4; ENPP1; COL5A2; COL4A1; IGFBP5; COL16A1; ZEB1; SHMT2; SFRP1; SOCS3; RARRES2; IRS2; AHR; SREBF1; EIF4EBP1; MARS; ATF4; MMP2	0 Gray	N0	Hyper-Variable
GO:0034599	0.00172654	cellular response to oxidative stress	EGFR; CD36; PDGFD; PYCR1; AXL; CYP1B1; NFE2L1; FOS; FYN; TPM1; KLF4; KLF2; LONP1; SOD2; SOD3; AQP1; PLA2R1; FBLN5; MSRB3; HGF; RHOB; PAWR; EPAS1; G6PD; HMOX1; MET; GPX3; ATF4; MMP3	0 Gray	N0	Hyper-Variable
GO:0071453	0.000288966	cellular response to oxygen levels	NAMPT; SLC29A1; PTN; TWIST1; RBPJ; EGR1; NOP53; ICAM1; CITED2; IRAK1; AQP1; PTGIS; ENO1; PPARD; VEGFA; EPAS1; SFRP1; HMOX1; EIF4EBP1; RGCC; ATF4; STC2; LPAR1	0 Gray	N0	Hyper-Variable
GO:1901701	7.94e-07	cellular response to oxygen-containing compound	PCK2; PCSK9; CD36; PYCR1; CAV2; FBLN5; ADRA2A; INHBA; INHBB; IRAK1; KLF2; DDIT4; SOD3; AQP1; ENPP1; HMGCR; ATP2B1; SHMT2; BRINP1; SOCS3; LITAF; AHR; COLEC12; ITGA4; SLC29A1; TRIB3; COL3A1; SERPINE1; PTN; ASS1; EGR1; AXL; IGF2; FOS; ABCA1; PPARD; COL4A1; INSIG1; RHOB; COL16A1; ZEB1; TNFRSF1B; EIF4EBP1; FBXO32; WNT5A; GAS6; PTGFR; SESN3; IGFBP5; NAMPT; SH3BP4; AKR1C1; AKR1C2; CYP1B1; FZD7; TPM1; IC…	0 Gray	N0	Hyper-Variable
GO:0036120	0.00275436	cellular response to platelet-derived growth factor stimulus	PDGFRB; PDGFD; PTN; FYN; MARS; HAS2	0 Gray	N0	Hyper-Variable
GO:0034614	0.00218708	cellular response to reactive oxygen species	PYCR1; CYP1B1; SOD3; AQP1; FOS; EGFR; CD36; FBLN5; SOD2; MET; KLF4; TPM1; HGF; RHOB; PAWR; PDGFD; MMP3; AXL; KLF2	0 Gray	N0	Hyper-Variable
GO:0071300	0.00642772	cellular response to retinoic acid	AQP1; WNT2; FZD7; KLF4; SOX9; SERPINF1; TNC; ABCA1; WNT5A; BRINP1	0 Gray	N0	Hyper-Variable
GO:0051716	1.42e-14	cellular response to stimulus	PCSK9; WLS; CPE; IL6ST; MFAP4; ASS1; SMG1; IRAK1; NPR3; SLC38A2; CXCL12; COL15A1; LITAF; AHR; COLEC12; LGR4; ITGA1; ITGA3; ITGA4; MX1; COL3A1; IFIT3; DHRS3; SERPINE2; APOD; UACA; WSB2; ABCA1; PPARD; VEGFA; COL4A2; COL4A1; INSIG1; GRN; ZEB1; PLXNC1; RPS6KA2; F10; ITGAV; GPX3; FBXO32; FLNB; KRT19; SESN3; RCAN2; FOXM1; HTRA1; GPRC5B; MDK; ASPM; ASPN; SPARC; S100A4; LAMA1; MAGI1; GJA1; TCEA1; LDLR; N…	0 Gray	N0	Hyper-Variable
GO:0097237	0.000535648	cellular response to toxic substance	PTGS1; CD36; CLIC2; PYCR1; FBLN5; CYGB; CYP1B1; AXL; EGR1; KLF4; KLF2; SOD2; SOD3; AQP1; HGF; RHOB; PAWR; NXN; GSTM3; HMOX1; MET; GPX3; PDGFD; PXDN	0 Gray	N0	Hyper-Variable
GO:0071560	2.34e-08	cellular response to transforming growth factor beta stimulus	TGFBR3; ITGA3; SDCBP; SOX9; COL3A1; CAV2; HTRA1; HTRA3; CLEC3B; ASPN; FYN; LTBP4; THBS1; FMOD; CITED2; CDKN2B; ACVR2A; ACVRL1; PDGFD; LTBP2; LTBP1; FOS; PMEPA1; FERMT2; POSTN; NREP; ITGB1; COL4A2; ZEB1; SFRP1; WNT2; LRRC32; DKK3; LIMS1; WNT5A; CD109	0 Gray	N0	Hyper-Variable
GO:0071466	0.00107454	cellular response to xenobiotic stimulus	PCK2; EPHX1; PTGS1; GSTM3; CYP1B1; FBXO32; AQP1; EGR1; EGFR; AHR; DDIT4; EIF4EBP1; ICAM1; PHGDH; SERPINF1; ASS1; AKR1C1	0 Gray	N0	Hyper-Variable
GO:0097533	0.0117436	cellular stress response to acid chemical	VEGFA; KLF2	0 Gray	N0	Hyper-Variable
GO:0007417	1.5e-09	central nervous system development	WLS; IL6ST; MAFB; PAM; AXL; GSN; NDST1; RBPJ; INHBA; NAV2; CDH2; SFRP2; DDIT4; SLC38A2; CENPF; PHGDH; ATP2B1; CXCL12; SEMA7A; TRNP1; ACSL3; SLC2A1; CDON; FAT4; ALDH3A2; HSPG2; DCLK1; NPTX1; COL3A1; SERPINE2; PTN; APOD; AFF2; NES; SHC3; B4GALT5; PLXDC1; EPHB2; EPHB3; COL4A1; ZEB1; LPAR1; SEMA5A; G6PD; SPOCK1; WNT5A; ACAN; TBX3; TENM4; CD9; MDK; ASPM; S1PR1; HMGCS1; EGFR; LDLR; ADGRL2; CLU; SEMA3A;…	0 Gray	N0	Hyper-Variable
GO:0021954	0.00282302	central nervous system neuron development	CDH11; EPHB2; NFIB; EPHB3; DCLK1; ADARB1; SEMA3A; SLIT2; ATF5; WNT5A; B4GALT5; NRP2	0 Gray	N0	Hyper-Variable
GO:0021953	0.00072878	central nervous system neuron differentiation	CDH11; EPHB2; NFIB; SLIT2; EPHB3; WNT2; DCLK1; ADARB1; SFRP2; INHBA; ATF5; SFRP1; SPOCK1; NRP2; WNT5A; DKK1; B4GALT5; SOX4; SEMA3A	0 Gray	N0	Hyper-Variable
GO:0021987	0.0254829	cerebral cortex development	SEMA3A; MDK; SLC38A2; ASPM; EGFR; SLC2A1; CDON; SLIT2; FAT4; COL3A1; CDH2; NRP2	0 Gray	N0	Hyper-Variable
GO:0048878	2.1e-05	chemical homeostasis	PCK2; PTGFR; CEMIP; SYNPO; STC2; SLC7A8; SESN3; IGFBP5; EGFR; TGM2; CD36; KCNMA1; PCSK9; FABP3; SLC29A1; SOD2; CYBRD1; AKR1C1; SOX4; GPRC5B; DCN; CXCL12; MET; S1PR3; S1PR1; SGCD; FYN; ADRA2A; FTL; NPC2; NPC1; FHL1; RCN3; ICAM1; FTH1; SLC9A9; STEAP3; TMEM97; CLIC2; IRS2; AQP1; HK2; OXTR; CA12; ENPP1; SLC39A8; SLC25A23; LDLR; SERPINF1; HMGCR; ATF4; ATP2B1; ADM; FGF2; TPCN1; EPAS1; BDKRB2; VEGFA; SL…	0 Gray	N0	Hyper-Variable
GO:0006935	7.46e-08	chemotaxis	PDGFRB; CDH13; CAMK1D; SPON2; ITGA1; CH25H; HGF; CHN1; PDLIM7; IRS2; PDGFD; SERPINE1; S1PR1; FYN; GPNMB; THBS1; HSD3B7; SLIT2; NRG1; NTN4; DUSP1; SH3KBP1; GREM1; NEXN; EPHB2; EPHB3; DPYSL4; MATN2; EPHB6; SHC3; UNC5B; ENPP2; NFASC; VEGFA; LGALS3; CXCL12; SEMA7A; FGF2; NRP2; PLXNC1; NFIB; SEMA3C; SEMA3D; SEMA5A; ACKR4; NTN1; CYP19A1; RARRES2; ITGAV; ACKR3; MET; PALLD; SEMA3A; GFRA1; WNT5A; LPAR1; C…	0 Gray	N0	Hyper-Variable
GO:0008203	1.41e-09	cholesterol metabolic process	MSMO1; PCSK9; NSDHL; IDI1; DHCR7; SC5D; SQLE; SCD; NFE2L1; ACAT2; NPC2; NPC1; HSD3B7; FASN; LSS; FDFT1; HMGCS1; PPARD; MVD; HMGCR; INSIG1; DHCR24; FDPS; G6PD; LDLR; SREBF2; SREBF1; ABCA1; CH25H	0 Gray	N0	Hyper-Variable
GO:0010878	0.0270393	cholesterol storage	SREBF2; PPARD; CD36; ABCA1	0 Gray	N0	Hyper-Variable
GO:0002063	5.55e-06	chondrocyte development	SFRP2; SCARA3; MATN2; COL7A1; ACAN; COL14A1; SULF2; ECM1; SOX9; SULF1; COMP; SERPINH1; COL12A1	0 Gray	N0	Hyper-Variable
GO:0003433	0.00396079	chondrocyte development involved in endochondral bone morphogenesis	SCARA3; MATN2; COL7A1; COL14A1; SERPINH1; COL12A1	0 Gray	N0	Hyper-Variable
GO:0002062	3.5e-06	chondrocyte differentiation	SFRP2; NFIB; LOXL2; ACVRL1; COL7A1; GREM1; SCARA3; EFEMP1; ACAN; COL14A1; SULF2; ECM1; MATN2; ADAMTS12; SULF1; COMP; OSR2; TGFBI; SERPINH1; SOX9; COL12A1	0 Gray	N0	Hyper-Variable
GO:0003413	0.00217563	chondrocyte differentiation involved in endochondral bone morphogenesis	SCARA3; MATN2; COL7A1; COL14A1; SOX9; SERPINH1; COL12A1	0 Gray	N0	Hyper-Variable
GO:0030206	0.0244969	chondroitin sulfate biosynthetic process	DCN; CHPF; VCAN; CSPG4; BGN	0 Gray	N0	Hyper-Variable
GO:0030207	0.00971289	chondroitin sulfate catabolic process	DCN; VCAN; CSPG4; BGN	0 Gray	N0	Hyper-Variable
GO:0030204	0.0246012	chondroitin sulfate metabolic process	DCN; DSEL; CSPG4; VCAN; BGN; CHPF	0 Gray	N0	Hyper-Variable
GO:0072359	2.45e-25	circulatory system development	MFGE8; CPE; DHCR7; CHI3L1; PAM; DCN; ADAMTS1; NDST1; RBPJ; DHRS3; MICAL2; CDH2; ADM2; SLIT2; SOD2; AQP1; HK2; ENPP2; NXN; COL15A1; SOCS3; CSPG4; MYLK; PTPN14; AHR; RUNX1; FAT4; ACTA2; HSPB6; NSDHL; PDLIM5; ITGA3; GLUL; COL3A1; TNFRSF12A; SERPINE1; PTN; APOD; EGR1; THBS2; PDPN; THBS1; B4GALT1; PLXDC1; EPHB2; EPHB3; ACVRL1; UNC5B; DSP; PPARD; VEGFA; COL4A2; COL4A1; RHOB; FGF2; EPAS1; TMEM65; TNFRSF…	0 Gray	N0	Hyper-Variable
GO:0003013	3.61e-08	circulatory system process	ACTA2; PTGS1; ACE; ITGA1; EGFR; NAMPT; KCNMA1; SERPING1; ELN; NPR3; CXCL12; SGCD; FYN; ADRA2A; TPM1; SCPEP1; NAV2; SLIT2; ICAM1; ADM2; HSPB7; KCND3; ACVRL1; CLIC2; HEG1; GJA1; COMP; DSP; THRB; CELF2; POSTN; ABR; HMGCR; ATP2B1; ADM; SEMA3A; EPAS1; TMEM65; BDKRB2; SGK1; HMOX1; PPARD; SOD2; F2R; ANK2; SREBF1; OXTR; MME; GAS6	0 Gray	N0	Hyper-Variable
GO:0050817	0.0127263	coagulation	PROS1; CD36; SERPING1; COL3A1; FBLN1; THBS1; A2M; SERPINE2; MYL9; PAPSS2; MYH9; FYN; ADRA2A; PDPN; SERPINE1; AXL; COMP; CD9; THBD; F10; F2R; CSRP1; F2RL2; GAS6	0 Gray	N0	Hyper-Variable
GO:0051186	0.0145091	cofactor metabolic process	GSTM3; NT5E; EGFR; NAMPT; SLC2A1; AKR1C1; AKR1C2; QPRT; PGD; SCD; NFE2L1; FYN; TKT; FASN; PRKG2; HMGCS1; DDIT4; HK2; ACSS2; IDH1; PTGIS; ENO1; MVD; HMGCR; PTGES; SHMT2; DBI; MTHFD2; ACSL3; PFKFB3; G6PD; HMOX1; ACSL4; TCN2; PSAT1; GPX3; NNMT; ALDH1L2; MMP3; PXDN	0 Gray	N0	Hyper-Variable
GO:0106106	0.00824305	cold-induced thermogenesis	ADAMTS5; EPAS1; NPR3; GJA1; LGR4; SCD; RBPJ; LPIN1; CD36; VEGFA; OXTR; ATF4; ARRDC3; CMKLR1; ALDH1A1	0 Gray	N0	Hyper-Variable
GO:0032964	0.00132708	collagen biosynthetic process	PDGFRB; CYGB; RCN3; F2R; PPARD; COL5A1; P3H4; RGCC; SERPINH1	0 Gray	N0	Hyper-Variable
GO:0030574	7.02e-06	collagen catabolic process	ITGB1; COL15A1; CTSK; CTSL; ADAMTS2; CTSB; CTSD; COL13A1; MMP2; MMP3; MMP1	0 Gray	N0	Hyper-Variable
GO:0030199	1.35e-16	collagen fibril organization	DPT; ACAN; P4HA1; COL3A1; LOX; LUM; LOXL2; LOXL3; CYP1B1; ADAMTS2; PLOD2; PLOD1; TNXB; P3H4; FMOD; GREM1; COMP; COL5A2; COL5A3; COL5A1; LOXL4; SFRP2; COL14A1; SERPINH1; COL12A1	0 Gray	N0	Hyper-Variable
GO:0032963	2.48e-11	collagen metabolic process	PDGFRB; MFAP4; RCN3; CYGB; ADAMTS2; PLOD2; PLOD1; TNXB; P3H4; P3H1; ITGB1; CTSK; CTSL; CTSB; CTSD; PPARD; COL5A1; COL15A1; F2R; COL13A1; RGCC; SERPINH1; MMP2; MMP3; MMP1	0 Gray	N0	Hyper-Variable
GO:0006956	2.05e-07	complement activation	SCARA3; CFH; CD81; CFD; RGCC; PROS1; MASP1; C3; SERPING1; CLU; C1S; C1R; A2M	0 Gray	N0	Hyper-Variable
GO:0006957	0.00729921	complement activation, alternative pathway	C3; CFD; CFH	0 Gray	N0	Hyper-Variable
GO:0006958	0.00704978	complement activation, classical pathway	C1S; C1R; SERPING1; CLU; C3	0 Gray	N0	Hyper-Variable
GO:0001867	0.00098143	complement activation, lectin pathway	SCARA3; SERPING1; A2M; MASP1	0 Gray	N0	Hyper-Variable
GO:0061448	2.09e-09	connective tissue development	ACTA2; PDGFRB; HAND2; ACAN; NAMPT; ECM1; ACVRL1; CHI3L1; SOX9; LUM; SCARA3; LOXL2; EGR1; SULF2; SULF1; CD44; MATN2; CTSK; PDGFD; EFEMP1; COMP; OSR2; PPARD; COL5A1; ARRDC3; ZEB1; FGF2; ARID5B; SFRP2; NFIB; WNT5A; COL7A1; ADAMTS12; GREM1; COL14A1; MGP; SH3PXD2B; TGFBI; SERPINH1; COL12A1	0 Gray	N0	Hyper-Variable
GO:0030038	0.0049016	contractile actin filament bundle assembly	ITGB1; FHOD1; SFRP1; ELN; RGCC; CD47; LIMK1; TPM1; MET; LIMCH1; SH3PXD2B; S100A10; LPAR1; S1PR1	0 Gray	N0	Hyper-Variable
GO:0060976	0.0124376	coronary vasculature development	TGFBR3; PDGFRB; LTBP1; NDST1; SGCD; VEGFA; HAND2; TBX5	0 Gray	N0	Hyper-Variable
GO:0060977	0.00130509	coronary vasculature morphogenesis	TGFBR3; PDGFRB; SGCD; VEGFA; HAND2; TBX5	0 Gray	N0	Hyper-Variable
GO:0021545	0.00252604	cranial nerve development	EPHB2; SEMA3A; ADARB1; NAV2; MAFB; LPAR1; NRP2; SLC1A3	0 Gray	N0	Hyper-Variable
GO:0021602	0.015329	cranial nerve morphogenesis	EPHB2; SEMA3A; MAFB; NRP2; ADARB1	0 Gray	N0	Hyper-Variable
GO:0019935	0.0318661	cyclic-nucleotide-mediated signaling	LGR4; PTGFR; LPAR1; AQP1; ARRDC3; ADRA2A; CD36; THBS1; AHR; SOX9; ADGRL2; ADGRD1; ABCA1; ADM; ADM2	0 Gray	N0	Hyper-Variable
GO:0042089	0.00930538	cytokine biosynthetic process	EGR1; HMOX1; ZFP36; THBS1; INHBA; INHBB; KLF4; TRIB2; IL1RAP; PAWR; WNT5A	0 Gray	N0	Hyper-Variable
GO:0042107	0.00750081	cytokine metabolic process	EGR1; HMOX1; ZFP36; THBS1; INHBA; INHBB; KLF4; TRIB2; IL1RAP; PAWR; WNT5A	0 Gray	N0	Hyper-Variable
GO:0001816	8.32e-08	cytokine production	LGR4; IL20RB; TRIB2; SPON2; IL1RAP; CD36; IL6ST; TNFRSF14; NOP53; CHI3L1; SULF2; THBS1; LUM; AXL; GPRC5B; APOD; CYP1B1; SSC5D; S1PR3; RBPJ; EGR1; ADRA2A; SULF1; SERPINE1; INHBA; INHBB; KLF4; IL1R1; C3; HEG1; IRAK1; MBP; KLF2; LIPA; TRIL; TWIST1; ANXA4; LTBP1; CCBE1; PLA2R1; CD47; RGCC; POSTN; SARS; HGF; CLU; PAWR; SEMA7A; NFAT5; TNFRSF1B; LRRC32; LITAF; HMOX1; ITGAV; F2R; ZFP36; RUNX1; GPNMB; ABC…	0 Gray	N0	Hyper-Variable
GO:0002367	0.00933277	cytokine production involved in immune response	TRIL; TNFRSF1B; SPON2; HMOX1; CD36; TNFRSF14; WNT5A; GPRC5B; SEMA7A; IL1R1; GAS6	0 Gray	N0	Hyper-Variable
GO:0050663	0.00288122	cytokine secretion	LGR4; TNFRSF1B; ANXA4; IL1RAP; POSTN; TWIST1; LRRC32; RGCC; CD36; F2R; TNFRSF14; ITGAV; CHI3L1; ABCA1; SSC5D; WNT5A; MBP; RBPJ; GAS6	0 Gray	N0	Hyper-Variable
GO:0019221	0.000102109	cytokine-mediated signaling pathway	GREM2; IL20RB; CRLF1; JUNB; CD36; IL6ST; TNFRSF14; LIMS1; IFIT3; IL1R1; CXCL12; CEBPD; TWIST1; TNFRSF12A; S1PR1; EGR1; FYN; KLF6; OAS3; AXL; ICAM1; IRAK1; SLIT2; ITGB1; SOD2; FOS; CD44; VEGFA; ECM1; TNFRSF11B; IL1RAP; HGF; SAMHD1; MX1; ZEB1; FGF2; IL13RA2; IL17RD; TNFRSF1B; SOCS3; CNN2; ACKR4; MMP2; HMOX1; IRS2; ACKR3; RUNX1; SDC1; PTPRN; WNT5A; MMP1; CMKLR1; MMP3; PXDN; GAS6	0 Gray	N0	Hyper-Variable
GO:0046697	0.0125505	decidualization	PPARD; JUNB; CTSB; STC2; PTGIS	0 Gray	N0	Hyper-Variable
GO:0006952	8.78e-08	defense response	TGM2; PTGS1; CD36; IL6ST; CHI3L1; ASS1; AXL; GSN; ADAMTS5; NDST1; RBPJ; INHBA; OAS3; IRAK1; LIPA; DDIT4; CXCL12; SEMA7A; SHMT2; BRINP1; SOCS3; MASP1; F2R; ADAMTS12; COLEC12; LGR4; IL20RB; HSPG2; PROS1; MX1; TNFRSF14; IFIT3; SERPINE1; IL1R1; APOD; EGR1; NT5E; THBS1; B4GALT1; FOS; PPARD; PTGES; TNFRSF1B; SDC1; CYP19A1; HMOX1; S1PR3; HTRA1; WNT5A; NFE2L1; PTGFR; NAMPT; SERPING1; A2M; GPRC5B; MDK; PV…	0 Gray	N0	Hyper-Variable
GO:0097187	0.000992717	dentinogenesis	FAM20C; SERPINE1; HTRA1	0 Gray	N0	Hyper-Variable
GO:0030208	0.000812564	dermatan sulfate biosynthetic process	DCN; DSEL; VCAN; CSPG4; BGN	0 Gray	N0	Hyper-Variable
GO:0030205	0.00083342	dermatan sulfate metabolic process	DCN; DSEL; VCAN; CSPG4; BGN	0 Gray	N0	Hyper-Variable
GO:0046545	0.00415098	development of primary female sexual characteristics	PTX3; ADAMTS1; ARID5B; IDH1; CYP19A1; INHBA; INHBB; SFRP1; VEGFA; SLIT2; ICAM1; PTPRN; LHFPL2	0 Gray	N0	Hyper-Variable
GO:0046546	0.00223605	development of primary male sexual characteristics	SFRP2; ACVR2A; SFRP1; ARID5B; PDGFRB; SDC1; FSTL3; HMGCS1; INHBA; SOX9; ICAM1; ASPM; CITED2; WNT5A; LHFPL2; SEMA3A	0 Gray	N0	Hyper-Variable
GO:0045137	5.81e-05	development of primary sexual characteristics	PDGFRB; HMGCS1; SOX9; LHFPL2; ADAMTS1; ASPM; PTX3; FSTL3; INHBA; INHBB; SLIT2; ICAM1; CITED2; ACVR2A; IDH1; VEGFA; SFRP2; SFRP1; ARID5B; SDC1; CYP19A1; BASP1; SEMA3A; RDH10; PTPRN; WNT5A	0 Gray	N0	Hyper-Variable
GO:0048588	0.00296957	developmental cell growth	LIMK1; DCLK1; SOX9; TNFRSF12A; CRABP2; SLIT2; ITGB1; PDLIM5; MAP1B; ITGA4; POSTN; VEGFA; CXCL12; SEMA7A; NRP2; SEMA3A; SEMA3C; SEMA3D; SEMA5A; NTN1; G6PD; WNT5A	0 Gray	N0	Hyper-Variable
GO:0048589	5.24e-07	developmental growth	PDGFRB; CYP19A1; STC2; PDLIM5; LIMK1; ITGA4; ECM1; DHCR7; SOX9; TBX5; TNFRSF12A; GSN; TGFBR3; SCARA3; APOD; CXCL12; CRABP2; FZD7; ASPM; S1PR1; PTX3; ITGB1; KLF2; SLIT2; IGF2; SEMA3A; MAP1B; MATN2; HEG1; LARGE1; COMP; SEMA3C; POSTN; PPARD; VEGFA; KIF26B; TNC; ADM; SEMA7A; FGF2; NRP2; ARID5B; SFRP2; SEMA3D; DCLK1; SFRP1; COL7A1; SEMA5A; WNT2; G6PD; COL14A1; ADARB1; TENM4; BASP1; ATF5; RDH10; NTN1; …	0 Gray	N0	Hyper-Variable
GO:0060560	0.000334953	developmental growth involved in morphogenesis	LIMK1; DCLK1; KIF26B; SOX9; TNFRSF12A; CRABP2; S1PR1; SLIT2; ITGB1; SEMA3A; MAP1B; ITGA4; POSTN; VEGFA; TNC; CXCL12; SEMA7A; NRP2; SFRP2; SEMA3C; SFRP1; SEMA3D; SEMA5A; NTN1; RDH10; WNT5A	0 Gray	N0	Hyper-Variable
GO:0021700	0.0233052	developmental maturation	EPAS1; ACVRL1; VEGFA; GLDN; CDC25B; S1PR1; G6PD; NTN4; GREM1; NFASC; B4GALT5; PALM; KLF2; FAT4; PTPRN; WNT5A; FAM20C; MMP2; RBPJ; AXL	0 Gray	N0	Hyper-Variable
GO:0003006	2.29e-05	developmental process involved in reproduction	PDGFRB; NSDHL; HMGCS1; JUNB; EGFR; TBX3; SOX9; ADAM19; HTRA1; AXL; DCN; ADAMTS1; LGR4; ASPM; RBPJ; PTX3; FSTL3; SULF1; INHBA; INHBB; SERPINE2; ICAM1; B4GALT1; CITED2; CTSB; SLIT2; IGF2; ACVR2A; CDC25B; IDH1; PTGIS; PPARD; SERPINF1; TNC; ADM; STC2; SFRP2; EPAS1; SFRP1; VEGFA; ARID5B; SOCS3; SDC1; CYP19A1; BASP1; SEMA3A; RDH10; LHFPL2; WNT2; MME; PTPRN; WNT5A; KRT19	0 Gray	N0	Hyper-Variable
GO:0007586	0.000424673	digestion	TJP2; NPR3; SGK1; AQP1; ADRA2A; CD36; LDLR; SOX9; ADM2; OXTR; AKR1C1; AKR1C2	0 Gray	N0	Hyper-Variable
GO:0055123	0.0248028	digestive system development	IGF2; EPHB3; SFRP1; LGR4; RARRES2; FAT4; EGFR; WLS; SFRP2; OXTR; COL3A1; WNT5A; ASS1	0 Gray	N0	Hyper-Variable
GO:0022600	0.0024498	digestive system process	TJP2; NPR3; SGK1; AQP1; ADRA2A; CD36; LDLR; SOX9; OXTR; AKR1C1	0 Gray	N0	Hyper-Variable
GO:0036072	0.0113009	direct ossification	MN1; CTSK; MMP2	0 Gray	N0	Hyper-Variable
GO:0046351	0.0330287	disaccharide biosynthetic process	B4GALT1; SLC2A1	0 Gray	N0	Hyper-Variable
GO:0071542	0.0109135	dopaminergic neuron differentiation	SFRP2; SFRP1; WNT2; DKK1; VEGFA; WNT5A	0 Gray	N0	Hyper-Variable
GO:0017144	0.00255518	drug metabolic process	PCK2; AOX1; PTX3; ALDH3A2; NT5E; EGFR; CD36; DKK3; MOXD1; PYCR1; ASS1; AKR1C1; AKR1C2; DCN; QPRT; FADS2; CYP1B1; EGR1; FYN; ALDH1A1; KLF4; KLF2; ICAM1; ACSS2; IDH1; DSEL; DDIT4; HK2; VCAN; CD47; PTGIS; ENPP1; ENO1; BGN; PHGDH; FADS1; CLU; ADM; SHMT2; MTHFD2; CSPG4; SLC25A23; ALDH1L2; PFKFB3; FAM20C; ASNS; AK5; TCN2; PSAT1; GPX3; SQOR; ADH1B; MMP3; PXDN	0 Gray	N0	Hyper-Variable
GO:0043583	0.0278497	ear development	EPHB2; PDGFRB; CEBPD; TWIST1; NTN1; RBPJ; FAT4; SPARC; OSR2; ABR; SOX9; RDH10; INSIG1; WNT5A; ZEB1; MAFB; ALDH1A3	0 Gray	N0	Hyper-Variable
GO:0042471	0.026096	ear morphogenesis	EPHB2; TWIST1; NTN1; OSR2; ABR; SOX9; INSIG1; WNT5A; ZEB1; MAFB; ALDH1A3	0 Gray	N0	Hyper-Variable
GO:0048251	0.000473748	elastic fiber assembly	LOX; MFAP4; TNXB; THSD4; FBLN5	0 Gray	N0	Hyper-Variable
GO:0009790	1.78e-06	embryo development	IGF2; HAND2; NSDHL; LAMA1; KLF2; ITGA3; EGFR; ZNF358; HOXC6; WLS; TBX3; SOX9; ITGAV; JUNB; TBX5; SULF2; MAFB; NES; SOX4; ALDH1A3; LOXL3; CRABP2; FZD7; TWIST1; NDST1; RBPJ; MYH9; CDON; TPM1; INHBA; MICAL2; KLF4; TBX15; SULF1; TBX18; CITED2; MBP; GREM1; TOP2A; EPHB2; ACVR2A; COL8A1; ACVRL1; FRAS1; HEG1; EFEMP1; ITGA4; OSR2; COL5A2; ABR; COL5A1; VEGFA; COL4A2; PHGDH; INSIG1; ITGB1; ADM; ZEB1; FGF2; …	0 Gray	N0	Hyper-Variable
GO:0035113	0.0272533	embryonic appendage morphogenesis	SFRP2; GREM1; FRAS1; CRABP2; TWIST1; OSR2; DKK1; TBX3; RDH10; HAND2; TBX5; WNT5A; ZNF358	0 Gray	N0	Hyper-Variable
GO:0030326	0.0330287	embryonic limb morphogenesis	SFRP2; GREM1; FRAS1; CRABP2; TWIST1; OSR2; DKK1; TBX3; RDH10; HAND2; TBX5; WNT5A; ZNF358	0 Gray	N0	Hyper-Variable
GO:0048598	1.1e-05	embryonic morphogenesis	IGF2; ITGA3; ITGA4; TBX3; SOX9; ZNF358; HAND2; TBX5; MAFB; SOX4; ALDH1A3; CRABP2; FZD7; TWIST1; NDST1; SULF1; INHBA; MICAL2; KLF4; TBX15; MBP; GREM1; EPHB2; ACVR2A; COL8A1; WLS; FRAS1; EFEMP1; OSR2; COL5A2; ABR; COL5A1; ITGB1; COL4A2; INSIG1; ADM; ZEB1; FGF2; SFRP2; SFRP1; GREM2; COL7A1; SOCS3; WNT2; ITGAV; DKK1; TENM4; CDON; RDH10; NTN1; WNT5A; MMP2; COL12A1	0 Gray	N0	Hyper-Variable
GO:0048568	0.00395862	embryonic organ development	IGF2; NSDHL; JUNB; EGFR; TBX3; SOX9; HAND2; MAFB; NES; ALDH1A3; TWIST1; NDST1; RBPJ; MICAL2; TBX15; CITED2; EPHB2; EFEMP1; OSR2; COL5A2; ABR; VEGFA; INSIG1; ADM; ZEB1; EPAS1; SOCS3; WNT2; RARRES2; ID3; RDH10; NTN1; WNT5A; KRT19	0 Gray	N0	Hyper-Variable
GO:0001892	0.021104	embryonic placenta development	IGF2; EPAS1; NSDHL; SOCS3; WNT2; RBPJ; JUNB; EGFR; ADM; KRT19	0 Gray	N0	Hyper-Variable
GO:0003416	0.0124927	endochondral bone growth	SCARA3; MATN2; COL7A1; COMP; COL14A1; ECM1; COL12A1	0 Gray	N0	Hyper-Variable
GO:0060350	0.0322856	endochondral bone morphogenesis	SCARA3; MATN2; COL7A1; COMP; COL14A1; COL13A1; SERPINH1; SOX9; COL12A1	0 Gray	N0	Hyper-Variable
GO:0006897	1.72e-06	endocytosis	ITGB1; CDH13; PTX3; CAMK1D; MFGE8; SNX9; HSPG2; ITGA4; TGM2; CD36; MASP1; SH3BP4; PDLIM7; DNM1; ACKR4; THBS1; CAV2; CD9; AXL; GSN; SCARA3; LOXL2; LOXL3; LOXL4; SCARA5; CD81; MYH9; FYN; SPARC; SERPINE1; NPC1; C3; SH3KBP1; GREM1; SDCBP; SPON2; LIMK1; SSC5D; PLA2R1; CD47; PRSS12; ENPP2; ENPP1; LGALS3BP; LDLR; VEGFA; DKK1; LGALS3; CLU; ADM; PCSK9; ACKR3; EEA1; ABR; ITGAV; SRPX; MET; ANK2; SYT7; COLEC…	0 Gray	N0	Hyper-Variable
GO:0007492	0.00310271	endoderm development	COL8A1; COL7A1; ITGA4; ITGAV; DKK1; COL5A2; INHBA; COL5A1; COL4A2; MMP2; COL12A1	0 Gray	N0	Hyper-Variable
GO:0001706	0.000162709	endoderm formation	COL8A1; COL7A1; ITGA4; ITGAV; DKK1; COL5A2; INHBA; COL5A1; COL4A2; MMP2; COL12A1	0 Gray	N0	Hyper-Variable
GO:0035987	8.2e-05	endodermal cell differentiation	COL8A1; COL7A1; ITGA4; ITGAV; DKK1; COL5A2; INHBA; COL5A1; COL4A2; MMP2; COL12A1	0 Gray	N0	Hyper-Variable
GO:0045446	0.00524158	endothelial cell differentiation	TJP2; PTN; ACVRL1; HEG1; S1PR3; S1PR1; GSTM3; PDPN; MET; FASN; ICAM1; NRG1; ZEB1; RBPJ	0 Gray	N0	Hyper-Variable
GO:0001935	0.000440351	endothelial cell proliferation	CDH13; ACVRL1; JCAD; SEMA5A; ITGA4; RGCC; HMOX1; LOXL2; ECM1; THBS1; SPARC; VEGFA; SULF1; WNT2; WNT5A; CXCL12; CAV2; FGF2; NRP2	0 Gray	N0	Hyper-Variable
GO:0003158	0.00105454	endothelium development	TJP2; PTN; ACVRL1; SLC40A1; S1PR3; S1PR1; GSTM3; PDPN; MET; ADAMTS12; FASN; ICAM1; NRG1; RHOB; ZEB1; RBPJ; HEG1	0 Gray	N0	Hyper-Variable
GO:0051806	0.000119563	entry into cell of other organism involved in symbiotic interaction	ITGB1; PVR; RPSA; CD81; CAV2; CTSB; PTX3; EGFR; NPC1; ITGAV; MET; LDLR; TNFRSF14; ICAM1; SLC1A5; GSN; DPP4; AXL; GAS6	0 Gray	N0	Hyper-Variable
GO:0044409	0.000119563	entry into host	ITGB1; PVR; RPSA; CD81; CAV2; CTSB; PTX3; EGFR; NPC1; ITGAV; MET; LDLR; TNFRSF14; ICAM1; SLC1A5; GSN; DPP4; AXL; GAS6	0 Gray	N0	Hyper-Variable
GO:0051828	5.87e-05	entry into other organism involved in symbiotic interaction	ITGB1; PVR; RPSA; CD81; CAV2; CTSB; PTX3; EGFR; NPC1; ITGAV; MET; LDLR; TNFRSF14; ICAM1; SLC1A5; GSN; DPP4; AXL; GAS6	0 Gray	N0	Hyper-Variable
GO:0007167	6.78e-15	enzyme linked receptor protein signaling pathway	IL6ST; CHN1; CAV2; AXL; DCN; NDST1; RBPJ; FSTL3; FSTL1; INHBA; INHBB; FMOD; IRAK1; CDKN2B; DDIT4; SHC3; ENPP1; BDKRB2; PDGFRL; CSPG4; SOCS3; GFRA1; FAT4; CD109; IGF2; ITGA1; RASSF2; GREM1; DNM1; COL3A1; PTN; APOD; EGR1; THBS1; EPHB2; EPHB3; ACVRL1; EPHB6; FOS; EFEMP1; PMEPA1; IGFBP2; IGFBP3; VEGFA; COL4A2; COL4A1; IGFBP5; ZEB1; FGF2; GREM2; SDC2; RBPMS; ITGAV; EIF4EBP1; IGFBP6; WNT5A; GAS6; PDGFR…	0 Gray	N0	Hyper-Variable
GO:0008544	0.000553684	epidermis development	LGR4; NSDHL; ALDH3A2; EGFR; SOX9; TXNIP; APCDD1; PERP; CRABP2; RBPJ; PLOD1; ZFP36; PPL; INHBA; KLF4; CTSK; CTSL; DSP; PPARD; IGFBP5; FLNB; COL7A1; CD109; DKK1; PALLD; RUNX1; WNT5A; KRT19	0 Gray	N0	Hyper-Variable
GO:0002064	0.0142604	epithelial cell development	ACTA2; TJP2; HEG1; ADAMTSL4; S1PR3; SDC1; GSTM3; PALLD; PODXL; MET; FAT1; SOX9; FASN; ICAM1; B4GALT1; FLNB; FRMD6; WNT5A	0 Gray	N0	Hyper-Variable
GO:0030855	2.8e-09	epithelial cell differentiation	ACTA2; PCK2; FAM20C; PODXL; TBX3; ACVRL1; TXNIP; PPL; SOX9; AKR1C1; AKR1C2; HEG1; PTN; ADAMTSL4; FZD7; S1PR3; RBPJ; THRB; PALLD; PDPN; SERPINE1; KLF4; FASN; SOX4; ICAM1; NRG1; LBH; CDH2; ZFP36; GREM1; KLF2; LAMA1; CTSK; CTSL; ANXA4; CTSB; DSP; B4GALT1; MTSS1; VEGFA; COL4A1; LGALS3; FRMD6; ZEB1; WNT5A; TAGLN; TJP2; NFIB; SDC1; CD109; GSTM3; ID3; PERP; MET; FAT1; RUNX1; FAT4; FLNB; S1PR1; KRT19; BA…	0 Gray	N0	Hyper-Variable
GO:0035850	0.0330287	epithelial cell differentiation involved in kidney development	ACTA2; GREM1; PODXL; BASP1; MTSS1; FAT4	0 Gray	N0	Hyper-Variable
GO:0010631	0.000255995	epithelial cell migration	CDH13; ITGA3; GLUL; SOX9; DCN; LOXL2; CYP1B1; MYH9; THBS1; SPARC; KLF4; SLIT2; DPP4; HAS2; ITGB1; JCAD; ACVRL1; ANLN; ENPP2; PPARD; VEGFA; RHOB; FGF2; NRP2; SEMA3A; SEMA5A; GREM1; HMOX1; MET; RGCC; SERPINF1; WNT5A	0 Gray	N0	Hyper-Variable
GO:0050673	1.83e-10	epithelial cell proliferation	TGFBR3; CDH13; COL8A2; EGFR; LGR4; ECM1; LIMS2; GLUL; LIMS1; CAV2; HTRA1; PTN; LOXL2; FZD7; TWIST1; SULF2; SULF1; THBS1; SPARC; B4GALT1; JCAD; HAS2; CDKN2B; ACVR2A; COL8A1; ACVRL1; ITGA4; RGCC; OSR2; IGFBP3; PPARD; MTSS1; SERPINF1; IGFBP5; CXCL12; FGF2; NRP2; SFRP2; NFIB; SFRP1; VEGFA; SEMA5A; WNT2; CD109; HMOX1; ZFP36; SOX9; MAGED1; PTPRN; WNT5A	0 Gray	N0	Hyper-Variable
GO:0001837	0.000159629	epithelial to mesenchymal transition	SFRP2; TGFBR3; LOXL2; ACVRL1; RGCC; TWIST1; WNT2; RBPJ; SFRP1; GREM1; PDPN; SDCBP; LIMS1; TBX5; HGF; S100A4; WNT5A; SOX9; LOXL3; HAS2	0 Gray	N0	Hyper-Variable
GO:0060562	0.000535648	epithelial tube morphogenesis	LGR4; TNC; MAGED1; KIF26B; PODXL; TBX3; SOX9; HAND2; SOX4; TWIST1; RBPJ; MICAL2; SLIT2; GREM1; LAMA1; ACVRL1; FAT4; MTSS1; VEGFA; COL4A1; RHOB; ADM; FGF2; SFRP2; SFRP1; WNT2; MET; ADAMTS12; RDH10; NTN1; WNT5A	0 Gray	N0	Hyper-Variable
GO:0060429	1.42e-13	epithelium development	PCK2; TGM2; CRLF1; PODXL; APCDD1; BHLHE40; RBPJ; THRB; INHBA; MICAL2; PERP; LBH; CDH2; SLIT2; SFRP2; CTSK; CTSL; CTSB; PHGDH; SOCS3; MAGED1; FAT1; RUNX1; FAT4; ACTA2; LGR4; FAM20C; NSDHL; KIF26B; RCN3; SERPINE1; SERPINE2; HEG1; PTN; ADAMTSL4; ZFP36; PDPN; B4GALT1; WNT2; ACVRL1; FRAS1; DSP; VEGFA; COL4A1; IGFBP5; RHOB; FRMD6; ZEB1; FGF2; SDC1; WNT5A; ZNF358; BASP1; KRT19; SEMA3A; GPC6; TBX3; ADAMT…	0 Gray	N0	Hyper-Variable
GO:0090132	0.000123731	epithelium migration	CDH13; ITGA3; GLUL; SOX9; DCN; LOXL2; CYP1B1; MYH9; THBS1; SPARC; KLF4; SLIT2; DPP4; HAS2; ITGB1; JCAD; ACVRL1; ANLN; ENPP2; PPARD; VEGFA; RHOB; FGF2; NRP2; SEMA3A; SEMA5A; GREM1; HMOX1; MET; RGCC; SERPINF1; WNT5A	0 Gray	N0	Hyper-Variable
GO:0070371	0.00110956	ERK1 and ERK2 cascade	PDGFRB; TIMP3; HAND2; EGFR; CD36; MAP2K2; SOX9; CHI3L1; FBLN1; TGFBR3; GPNMB; KLF4; ICAM1; DUSP1; EPHB2; PDGFD; CD44; PLA2G2A; HMGCR; SEMA7A; FGF2; ITGAV; ACKR3; F2R; OXTR; CAMK2N1; GAS6	0 Gray	N0	Hyper-Variable
GO:0051234	0.0064355	establishment of localization	PROS1; PCSK9; TIMP3; SLC6A6; MFGE8; GNPTAB; SLC6A9; WLS; CPE; CD36; SLC9A9; RPS4X; CHI3L1; S100A10; APLP2; THBS1; CAV2; PAM; AXL; GSN; TOMM7; KIF20A; SMG1; SELENBP1; SLC43A3; RBPJ; ADRA2A; ADAMTS8; INHBA; INHBB; GOLGA3; P3H1; CDH2; SLC7A1; METTL7A; STEAP4; CRISPLD2; NPR3; AQP1; HK2; CENPF; IDH1; CTSC; CTSD; ENPP1; ARRDC4; POSTN; SFRP1; HMGCR; EDEM1; ATP2B1; CXCL12; CNIH3; VAT1; ZC3H11A; COL7A1; C…	0 Gray	N0	Hyper-Variable
GO:0044849	0.0125278	estrous cycle	PTN; EGR1; HAS2; OXTR	0 Gray	N0	Hyper-Variable
GO:0035272	4.05e-05	exocrine system development	IGF2; NFIB; TGM2; LAMA1; NTN4; WLS; EGFR; SEMA3C; SOX9; HGF; SEMA3A	0 Gray	N0	Hyper-Variable
GO:0006887	0.000744443	exocytosis	LGALS3; SELENOP; TIMP3; CREG1; RARRES2; PROS1; CD36; SDCBP; STOM; SERPING1; CTSB; CHI3L1; APLP2; THBS1; CD9; LHFPL2; GSN; PLEKHO2; HGF; ASAH1; CLEC3B; PTX3; ADRA2A; IMPDH2; A2M; SERPINE1; NPC2; SPARC; C3; FTH1; IDH1; IGF2; CRISPLD2; SLC44A2; PRSS12; METTL7A; CD44; CD47; CTSC; CTSD; DSP; LGALS3BP; B4GALT1; ABR; VEGFA; ECM1; GRN; CLU; SYT7; FTL; IL13RA2; VAT1; TNFRSF1B; CNN2; SDC1; CFD; HMOX1; NFAS…	0 Gray	N0	Hyper-Variable
GO:0085029	8.32e-06	extracellular matrix assembly	THSD4; TNXB; MFAP4; HAS2; RGCC; LOX; SOX9; FBLN5; GAS6	0 Gray	N0	Hyper-Variable
GO:0022617	5.96e-06	extracellular matrix disassembly	ADAMTS5; SCUBE3; CTSK; CTSL; MMP1; CD44; MMP2; PDPN; MMP3; HTRA1; SH3PXD2B; CAPG; DPP4; A2M; GSN	0 Gray	N0	Hyper-Variable
GO:0030198	1.44e-43	extracellular matrix organization	LUM; BGN; MFAP5; MFAP4; FBLN1; FBLN5; GSN; ADAMTS5; ADAMTS2; P3H4; FMOD; CRISPLD2; CTSK; CTSL; POSTN; COL15A1; COL7A1; P4HA1; PXDN; ITGA1; ITGA3; ITGA4; ITGA11; COL3A1; SERPINE1; ADAMTSL4; TNXB; PDPN; THBS1; NID2; B4GALT1; DCN; THSD4; COL4A2; COL4A1; COL16A1; CAPG; FGF2; SCUBE3; OLFML2A; TNFRSF1B; ITGAV; HTRA1; COL12A1; GAS6; TNFRSF11B; ACAN; A2M; CYP1B1; PTX3; SPARC; ICAM1; HAS2; LAMA1; HSPG2; E…	0 Gray	N0	Hyper-Variable
GO:1900115	0.0143702	extracellular regulation of signal transduction	GREM2; DKK2; DKK3; LTBP1; DKK1	0 Gray	N0	Hyper-Variable
GO:0043062	1.6e-45	extracellular structure organization	LUM; BGN; MFAP5; MFAP4; FBLN1; FBLN5; GSN; DCN; ADAMTS2; P3H4; FMOD; CRISPLD2; CTSK; CTSL; POSTN; CD36; COL15A1; COL7A1; ACSL3; P4HA1; PLTP; PXDN; ITGA1; ITGA3; ITGA4; ITGA11; COL3A1; SERPINE1; ADAMTSL4; TNXB; PDPN; THBS1; NID2; B4GALT1; ADAMTS5; THSD4; COL4A2; COL4A1; COL16A1; CAPG; FGF2; SCUBE3; OLFML2A; TNFRSF1B; SDC1; ITGAV; HTRA1; COL12A1; GAS6; TNFRSF11B; ACAN; SDCBP; A2M; CYP1B1; PTX3; SPA…	0 Gray	N0	Hyper-Variable
GO:0001654	4.66e-05	eye development	PDGFRB; LAMA1; EGFR; TENM3; SOX9; MITF; NES; ALDH1A3; PTN; CYP1B1; TWIST1; THRB; CDON; IMPDH2; INHBA; KLF4; EPHB2; COL8A2; COL8A1; ACVRL1; EFEMP1; CRYAB; OSR2; COL5A2; COL5A1; SERPINF1; COL4A1; ATP2B1; ZEB1; WNT2; FAT1; RDH10; SH3PXD2B; VEGFA; WNT5A	0 Gray	N0	Hyper-Variable
GO:0048592	0.000370454	eye morphogenesis	EPHB2; COL8A2; COL8A1; PTN; EFEMP1; ZEB1; THRB; CDON; COL5A2; TWIST1; FAT1; COL5A1; VEGFA; WNT2; WNT5A; SOX9; TENM3; ALDH1A3	0 Gray	N0	Hyper-Variable
GO:0061029	0.0159898	eyelid development in camera-type eye	TWIST1; INHBA; EGFR; OSR2	0 Gray	N0	Hyper-Variable
GO:0045337	0.0330287	farnesyl diphosphate biosynthetic process	FDPS; HMGCS1	0 Gray	N0	Hyper-Variable
GO:0045338	0.00500033	farnesyl diphosphate metabolic process	FDPS; FDFT1; HMGCS1	0 Gray	N0	Hyper-Variable
GO:0045444	0.00379066	fat cell differentiation	TRIB2; TRIB3; CEBPD; ZNF385A; INHBB; KLF4; MEDAG; ENPP1; SH3PXD2B; PPARD; INSIG1; SFRP2; SFRP1; ARID5B; RARRES2; STEAP4; ZFP36; SREBF1; ATF5; WNT5A; CMKLR1; CCDC85B	0 Gray	N0	Hyper-Variable
GO:0006633	0.0150385	fatty acid biosynthetic process	PTGS1; SCD; ACSL3; TRIB3; MGLL; PTGIS; FASN; INSIG1; FADS1; PTGDS; PTGES; FADS2; THNSL2; ACSS2	0 Gray	N0	Hyper-Variable
GO:1901570	0.0272533	fatty acid derivative biosynthetic process	PTGS1; ACSL3; ACSL4; FASN; PTGIS; SCD; FADS1; PTGDS; PTGES	0 Gray	N0	Hyper-Variable
GO:0006631	0.00146545	fatty acid metabolic process	PCK2; MSMO1; PTGS1; ALDH3A2; MGLL; CD36; FABP3; TRIB3; PTGDS; PAM; AKR1C2; CYGB; CYP1B1; LPIN1; TWIST1; SCD; ACAT2; FASN; C3; IRS2; ACSS2; PTGIS; PPARD; INSIG1; FADS1; PTGES; FADS2; THNSL2; ACSL3; ACSL4; SREBF1	0 Gray	N0	Hyper-Variable
GO:0030540	0.0330287	female genitalia development	TBX3; WNT5A; CYP19A1; AXL	0 Gray	N0	Hyper-Variable
GO:0008585	0.0108306	female gonad development	PTX3; ADAMTS1; ARID5B; IDH1; CYP19A1; INHBA; INHBB; SFRP1; VEGFA; SLIT2; ICAM1; PTPRN	0 Gray	N0	Hyper-Variable
GO:0007565	8.9e-05	female pregnancy	JUNB; NAMPT; ACSL4; FBLN1; PAM; COL16A1; SLC38A2; ITGA3; FOS; CTSB; PTGIS; PAPPA; IGFBP2; PPARD; IGFBP7; IGFBP5; THBD; ADM; SLC2A1; OXTR; STC2; PSG5; MMP2	0 Gray	N0	Hyper-Variable
GO:0046660	0.000671793	female sex differentiation	PTX3; ADAMTS1; ARID5B; TBX3; IDH1; CYP19A1; INHBA; INHBB; SFRP1; VEGFA; LHFPL2; ICAM1; PTPRN; WNT5A; AXL; SLIT2	0 Gray	N0	Hyper-Variable
GO:0030900	0.000149173	forebrain development	EGFR; TBX3; COL3A1; PTN; DKK1; ASPM; AXL; ALDH1A3; MDK; NDST1; RBPJ; SLC38A2; FYN; INHBA; SLIT2; NRG1; CDH2; EPHB2; EPHB3; AQP1; DCLK1; FAT4; CXCL12; SEMA7A; NRP2; SEMA3A; NFIB; SEMA5A; SLC2A1; NOTCH3; CDON; OXTR; ATF5; WNT5A; LPAR1	0 Gray	N0	Hyper-Variable
GO:0035136	0.0143702	forelimb morphogenesis	CRABP2; TWIST1; OSR2; TBX3; RDH10; TBX5; ZNF358	0 Gray	N0	Hyper-Variable
GO:0001704	7.75e-05	formation of primary germ layer	SFRP2; ITGB1; COL8A1; WLS; COL7A1; FZD7; ITGA3; ITGA4; KLF4; ITGAV; DKK1; COL5A2; INHBA; COL5A1; COL4A2; WNT5A; MMP2; COL12A1	0 Gray	N0	Hyper-Variable
GO:0007186	0.0103479	G protein-coupled receptor signaling pathway	PDGFRB; PTGFR; RASD1; LGR4; SORCS2; ARRDC3; MGLL; CPE; PDGFRL; TGM2; AKAP12; APLP2; CAV2; AKR1C2; GPRC5B; CXCL12; F2R; S1PR3; S1PR1; ADRA2A; C3; ADM2; NPR3; ABCA1; MRGPRF; ADGRD1; ABR; PALM; ATF4; RHOB; ADM; ARHGEF3; BDKRB2; ACKR4; FZD7; ACKR3; MET; OXTR; ADGRL2; F2RL2; WNT5A; LPAR1; CMKLR1; PDE1A	0 Gray	N0	Hyper-Variable
GO:0007187	0.0253383	G protein-coupled receptor signaling pathway, coupled to cyclic nucleotide second messenger	LGR4; PTGFR; ADM; S1PR3; S1PR1; ARRDC3; ADRA2A; ADGRD1; NPR3; PALM; ABCA1; ADGRL2; AKAP12; LPAR1; ADM2	0 Gray	N0	Hyper-Variable
GO:0007369	0.000247387	gastrulation	ITGA3; ITGA4; TENM4; FZD7; INHBA; KLF4; MBP; ITGB1; ACVR2A; COL8A1; WLS; COL5A2; COL5A1; COL4A2; SFRP2; SFRP1; COL7A1; ITGAV; DKK1; WNT5A; MMP2; COL12A1	0 Gray	N0	Hyper-Variable
GO:0048699	6.61e-08	generation of neurons	PCSK9; IL6ST; CHN1; AXL; NTNG1; BHLHE40; RBPJ; THRB; NAV1; INHBA; NEXN; P3H1; CDH2; SEMA3A; DDIT4; SHC3; ZNF521; NEGR1; POSTN; PHGDH; CXCL12; SEMA7A; BRINP1; ACSL4; CDON; RUNX1; GFRA1; NTN1; HOXC8; EPHB3; ITGA1; ITGA3; ITGA4; MAP1B; NPTX1; COL3A1; TNFRSF12A; SERPINE2; PTN; APOD; GLDN; IGSF10; B4GALT5; EPHB2; PDLIM5; DPYSL4; PDLIM7; EPHB6; UNC5B; FAT4; NFASC; VEGFA; ZEB1; PLXNC1; SEMA5A; SDC2; ITM…	0 Gray	N0	Hyper-Variable
GO:0048732	7.42e-10	gland development	PCK2; EPHX1; TGM2; PCSK9; HAND2; HMGCS1; NTN4; WLS; EGFR; SULF2; LIMS2; TBX3; SOX9; SLC29A1; MAFB; DKK3; ASS1; PAM; SERPINE2; ALDH1A3; TGFBR3; MDK; RBPJ; THRB; FSTL3; SULF1; FASN; NRG1; CITED2; IGF2; EPHB3; PTN; HK2; SERPINF1; TNC; IGFBP5; HGF; NTN1; SEMA3A; NFIB; SEMA3C; SFRP1; ARID5B; LBH; WNT2; CYP19A1; HMOX1; ASNS; IRS2; MET; OXTR; VEGFA; WNT5A; LAMA1	0 Gray	N0	Hyper-Variable
GO:0022612	2.98e-05	gland morphogenesis	SEMA3A; NFIB; TGM2; SFRP1; PTN; NTN1; EGFR; SEMA3C; SULF1; SULF2; LIMS2; TBX3; SOX9; TNC; IGFBP5; HGF; NTN4; WNT5A; LAMA1	0 Gray	N0	Hyper-Variable
GO:0021782	0.0260197	glial cell development	EGFR; LDLR; PHGDH; TENM4; NRG1; CLU; LPAR1; B4GALT5; CD9; SOX4; GSN	0 Gray	N0	Hyper-Variable
GO:0072110	0.0241704	glomerular mesangial cell proliferation	PDGFRB; EGR1; PDGFD	0 Gray	N0	Hyper-Variable
GO:0072109	0.016801	glomerular mesangium development	ACTA2; PDGFRB; EGR1; PDGFD	0 Gray	N0	Hyper-Variable
GO:0032835	0.000643479	glomerulus development	ACTA2; PDGFRB; PDGFD; LGR4; EGR1; SULF2; SULF1; NOTCH3; PODXL; BASP1; MTSS1	0 Gray	N0	Hyper-Variable
GO:0072102	0.0241704	glomerulus morphogenesis	PDGFRB; MTSS1; NOTCH3	0 Gray	N0	Hyper-Variable
GO:0072012	0.0197515	glomerulus vasculature development	ACTA2; PDGFRB; EGR1; PDGFD; NOTCH3	0 Gray	N0	Hyper-Variable
GO:0009101	0.0242309	glycoprotein biosynthetic process	ACAN; VCAN; BGN; PHLDA1; DCN; PLOD2; NDST1; PLOD1; GALNT1; NPC1; B4GALT1; B4GALT5; DSEL; LARGE1; MAN1C1; MVD; GALNT5; PAWR; MAN1A1; GALNT16; GALNT15; GALNT10; CSPG4; ITM2C; TMTC1; CHPF	0 Gray	N0	Hyper-Variable
GO:0009100	0.00395862	glycoprotein metabolic process	PLOD1; GNPTAB; ACAN; VCAN; BGN; ADAMTS12; PHLDA1; DCN; PLOD2; NDST1; PTX3; SULF2; SULF1; GALNT1; NPC1; B4GALT1; B4GALT5; DSEL; LARGE1; PPARD; MAN1C1; MVD; EDEM1; GALNT5; PAWR; MAN1A1; GALNT16; GALNT15; GALNT10; CSPG4; ITM2C; TMTC1; CHPF	0 Gray	N0	Hyper-Variable
GO:0030203	1.02e-06	glycosaminoglycan metabolic process	PDGFRB; CEMIP; ACAN; HSPG2; VCAN; BGN; LUM; DCN; NDST1; FMOD; B4GALT1; PRELP; B4GALT5; HAS2; DSEL; CD44; GPC4; GPC6; HGF; GALNT5; FGF2; CSPG4; SDC1; SDC2; CHPF	0 Gray	N0	Hyper-Variable
GO:0008406	0.000114821	gonad development	PDGFRB; HMGCS1; SOX9; ADAMTS1; ASPM; PTX3; FSTL3; INHBA; INHBB; SLIT2; ICAM1; CITED2; ACVR2A; IDH1; VEGFA; SFRP2; SFRP1; ARID5B; SDC1; CYP19A1; BASP1; SEMA3A; RDH10; PTPRN; WNT5A	0 Gray	N0	Hyper-Variable
GO:0021828	0.0330287	gonadotrophin-releasing hormone neuronal migration to the hypothalamus	SEMA3A; NRP2	0 Gray	N0	Hyper-Variable
GO:0036230	0.0197515	granulocyte activation	CREG1; CD36; SDCBP; STOM; CTSB; CHI3L1; GSN; ASAH1; PTX3; IMPDH2; NPC2; C3; FTH1; IDH1; CRISPLD2; SLC44A2; CD44; CD47; CTSC; CTSD; DSP; B4GALT1; ABR; LGALS3; PLEKHO2; GRN; FTL; VAT1; TNFRSF1B; CNN2; CFD; NFASC; ITGAV; METTL7A; MME	0 Gray	N0	Hyper-Variable
GO:0003417	0.0205666	growth plate cartilage development	SCARA3; MATN2; COL7A1; COMP; COL14A1; COL12A1	0 Gray	N0	Hyper-Variable
GO:0003422	0.00736204	growth plate cartilage morphogenesis	SCARA3; MATN2; COL14A1; COL7A1; COL12A1	0 Gray	N0	Hyper-Variable
GO:0042633	0.0226932	hair cycle	LGR4; NSDHL; RBPJ; EGFR; DKK1; INHBA; SOX9; IGFBP5; APCDD1; WNT5A; CD109	0 Gray	N0	Hyper-Variable
GO:0022405	0.00933277	hair cycle process	LGR4; NSDHL; RBPJ; EGFR; DKK1; INHBA; SOX9; IGFBP5; APCDD1; WNT5A; CD109	0 Gray	N0	Hyper-Variable
GO:0001942	0.00836646	hair follicle development	LGR4; NSDHL; RBPJ; EGFR; DKK1; INHBA; SOX9; IGFBP5; APCDD1; WNT5A; CD109	0 Gray	N0	Hyper-Variable
GO:0060322	2.11e-07	head development	SEMA3A; PTN; PHGDH; HMGCS1; WLS; EGFR; SLC38A2; TBX3; SOX9; IRS2; AMIGO2; COL3A1; MAFB; DKK1; CD9; AXL; ALDH1A3; MDK; APOD; SLIT2; NDST1; S1PR1; SELENOP; FYN; AFF2; NES; INHBA; SERPINE2; CRISPLD2; NRG1; TRNP1; CDH2; MBP; WNT2; EPHB2; EPHB3; HSPG2; DDIT4; AQP1; CENPF; FAT4; OSR2; ABR; ITGB1; COL4A1; ATP2B1; CXCL12; SEMA7A; NRP2; SFRP2; NFIB; DCLK1; SFRP1; ARID5B; SEMA5A; ACSL3; PFKFB3; G6PD; SLC2A…	0 Gray	N0	Hyper-Variable
GO:0007507	2.24e-09	heart development	PDGFRB; MICAL2; HSPB7; ACAN; ITGA3; EGFR; CPE; TBX3; SOX9; HAND2; TBX5; COL3A1; LOX; PAM; SOX4; PTN; ADAMTS1; FZD7; TWIST1; NDST1; S1PR1; SGCD; DHRS3; TPM1; FHL2; SPARC; ITGB1; SLIT2; NRG1; CITED2; HAS2; TGFBR3; PDLIM5; ACVRL1; ELN; HEG1; LTBP1; GREM1; FAT4; TMEM65; DSP; PPARD; COL5A1; VEGFA; ADM; FGF2; NRP2; SFRP2; GJA1; SEMA3C; TNFRSF1B; WNT2; G6PD; ID3; DKK1; TENM4; ANK2; OXTR; SH3PXD2B; WNT5A…	0 Gray	N0	Hyper-Variable
GO:0060419	0.00778557	heart growth	TGFBR3; PDLIM5; HEG1; WNT2; RBPJ; G6PD; FGF2; TENM4; BASP1; TBX5; S1PR1	0 Gray	N0	Hyper-Variable
GO:0003007	1.56e-06	heart morphogenesis	CPE; TBX3; SOX9; HAND2; TBX5; SOX4; ADAMTS1; TWIST1; S1PR1; DHRS3; TPM1; FHL2; MICAL2; SLIT2; NRG1; CITED2; HAS2; TGFBR3; ACVRL1; ELN; HEG1; DSP; COL5A1; VEGFA; NRP2; SFRP2; SEMA3C; WNT2; DKK1; FAT4; WNT5A; RBPJ	0 Gray	N0	Hyper-Variable
GO:0061384	0.00223605	heart trabecula morphogenesis	TGFBR3; ADAMTS1; HEG1; S1PR1; FHL2; NRG1; RBPJ	0 Gray	N0	Hyper-Variable
GO:0003170	0.0226407	heart valve development	TNFRSF1B; TWIST1; RBPJ; SOX9; SLIT2; TBX5; ELN; SOX4	0 Gray	N0	Hyper-Variable
GO:0048534	0.0148401	hematopoietic or lymphoid organ development	PDGFRB; MYH9; ACE; EPHB3; KLF2; JUNB; ITGA4; ITGB1; KLF6; MFAP5; HAND2; MITF; MAFB; FAM20C; AXL; MYL9; TGFBR3; LOXL3; CEBPD; RBPJ; EGR1; FSTL3; PDPN; THBS1; INHBA; ITPKB; FASN; SOX4; CITED2; ZNF385A; TOP2A; CDKN2B; ACVR2A; RASSF2; FOS; ANLN; KLF4; FZD7; VEGFA; LGALS3; ZEB1; SFRP2; EPAS1; SFRP1; SLC40A1; SH3PXD2A; CD109; G6PD; ZFP36; RUNX1; WNT5A; CRIP2; NFE2L1; GAS6	0 Gray	N0	Hyper-Variable
GO:0007599	0.0102559	hemostasis	PROS1; CD36; SERPING1; COL3A1; FBLN1; THBS1; A2M; SERPINE2; MYL9; PAPSS2; ZNF385A; MYH9; FYN; ADRA2A; PDPN; SERPINE1; AXL; COMP; CD9; THBD; F10; F2R; CSRP1; F2RL2; GAS6	0 Gray	N0	Hyper-Variable
GO:0061008	0.00172631	hepaticobiliary system development	PCK2; HMGCS1; PCSK9; TGFBR3; ARID5B; EPHX1; HMOX1; EGFR; ASNS; SULF2; LIMS2; MET; SOX9; CITED2; HGF; PTN; ASS1	0 Gray	N0	Hyper-Variable
GO:0007157	0.00016072	heterophilic cell-cell adhesion via plasma membrane cell adhesion molecules	PVR; AMIGO2; TENM4; TENM3; TENM2; ICAM1; FAT4; HMCN1; CDH2	0 Gray	N0	Hyper-Variable
GO:0034113	8.2e-05	heterotypic cell-cell adhesion	ITGB1; PERP; GLDN; CD44; CD47; ITGA4; ITGAV; NFASC; KLF4; DSP; MBP	0 Gray	N0	Hyper-Variable
GO:0048872	0.0188355	homeostasis of number of cells	LIPA; ACVR2A; RASSF2; INHBA; EPAS1; LGR4; TGFBR3; NFE2L1; G6PD; HMOX1; F2R; ZFP36; ITPKB; VEGFA; KLF2; IL20RB; MAFB; CDH2; SOX9; AXL; SLC40A1	0 Gray	N0	Hyper-Variable
GO:0042592	0.000797622	homeostatic process	PCK2; TGM2; PCSK9; SYNPO; CD36; SLC9A9; MAFB; AXL; ADAMTS5; NXN; SMG1; NFE2L1; ADRA2A; CYBRD1; INHBA; CDH2; LIPA; NPR3; SOD2; AQP1; HK2; ENPP1; SLC25A23; HMGCR; ARRDC3; ATP2B1; CXCL12; F2R; STC2; LGR4; IL20RB; SLC7A8; RASSF2; SLC29A1; NEK7; SCD; EGR1; KCNMA1; NPC2; NPC1; ITPKB; DCN; RCN3; LARGE1; ABCA1; TMEM97; SLC39A8; VEGFA; IGFBP5; FTL; GJA1; SH3BGRL3; G6PD; HMOX1; ITGAV; WNT5A; RBPJ; GAS6; PT…	0 Gray	N0	Hyper-Variable
GO:0007156	0.0238365	homophilic cell adhesion via plasma membrane adhesion molecules	CDH11; ITGB1; CDH13; PVR; AMIGO2; PALLD; PCDHGA12; PCDH7; TENM3; FAT1; PCDHGC3; NEXN; FAT4; HMCN1; CDH2	0 Gray	N0	Hyper-Variable
GO:0034109	0.00189268	homotypic cell-cell adhesion	PLPP3; COMP; MYH9; PTPRU; DSP; PDPN; CSRP1; MYL9; CD9; SERPINE2; GAS6	0 Gray	N0	Hyper-Variable
GO:0042445	0.00347593	hormone metabolic process	EGR1; CYP1B1; ACE; CRABP2; DHCR7; CYP19A1; DHRS3; CPE; AKR1C1; SCPEP1; RDH10; ADH1B; DKK3; MME; STC2; ADM; ALDH1A1; AKR1C2; ALDH1A3	0 Gray	N0	Hyper-Variable
GO:0006959	0.000147686	humoral immune response	SPON2; RBPJ; CFH; SCARA3; CD81; RARRES2; CFD; RGCC; PROS1; MASP1; PLA2G2A; C3; SERPING1; CLU; C1S; C1R; A2M	0 Gray	N0	Hyper-Variable
GO:0002455	0.00559291	humoral immune response mediated by circulating immunoglobulin	CD81; C3; SERPING1; CLU; C1S; C1R	0 Gray	N0	Hyper-Variable
GO:0046947	0.0330287	hydroxylysine biosynthetic process	PLOD2; PLOD1	0 Gray	N0	Hyper-Variable
GO:0046946	0.0272533	hydroxylysine metabolic process	PLOD2; PLOD1	0 Gray	N0	Hyper-Variable
GO:0021855	0.0272533	hypothalamus cell migration	SEMA3A; NRP2	0 Gray	N0	Hyper-Variable
GO:0002252	0.00206495	immune effector process	LGALS3; IL20RB; CREG1; ACE; SPON2; LIMK1; PROS1; CD36; MX1; MME; STOM; TNFRSF14; SERPING1; CTSB; NOP53; CHI3L1; IFIT3; A2M; IL1R1; GSN; PLEKHO2; SCARA3; PVR; CRISPLD2; ASAH1; CD81; PTX3; FYN; SAMHD1; IMPDH2; HTRA1; GPRC5B; NPC2; OAS3; ICAM1; C3; FTH1; IDH1; TRIL; SLC44A2; DDIT4; CD44; CD47; CTSC; CTSD; DSP; B4GALT1; ABR; LOXL3; GRN; CLU; SDCBP; SEMA7A; FTL; IL13RA2; VAT1; TNFRSF1B; CFH; CNN2; NFA…	0 Gray	N0	Hyper-Variable
GO:0006955	0.00127699	immune response	CD36; IL6ST; NOP53; CHI3L1; ASS1; AXL; GSN; RBPJ; OAS3; IRAK1; METTL7A; CRISPLD2; CTSL; CTSB; CTSC; CTSD; ENPP1; CXCL12; SEMA7A; SHMT2; VAT1; SOCS3; CNN2; MASP1; RUNX1; COLEC12; PXDN; LGR4; IL20RB; PROS1; MX1; TNFRSF14; COL3A1; IFIT3; IL1R1; EGR1; THBS1; NPC2; B4GALT1; FOS; DSP; NFASC; GRN; ZEB1; FTL; ENPP2; IL13RA2; TNFRSF1B; HMOX1; ITGAV; SECTM1; WNT5A; GAS6; SDCBP; STOM; SERPING1; A2M; GPRC5B;…	0 Gray	N0	Hyper-Variable
GO:0002520	0.0233052	immune system development	PDGFRB; EGR1; ACE; EPHB3; KLF2; JUNB; ITGA4; ITGB1; KLF6; MFAP5; HAND2; MITF; MAFB; FAM20C; AXL; MYL9; TGFBR3; LOXL3; CEBPD; RBPJ; MYH9; FSTL3; PDPN; THBS1; INHBA; KLF4; FASN; SOX4; CITED2; ZNF385A; TOP2A; CDKN2B; ACVR2A; RASSF2; FOS; ANLN; FZD7; VEGFA; ITPKB; LGALS3; ZEB1; SFRP2; EPAS1; SFRP1; SAMHD1; SLC40A1; SH3PXD2A; CD109; G6PD; ZFP36; RUNX1; WNT5A; CRIP2; NFE2L1; GAS6	0 Gray	N0	Hyper-Variable
GO:0098657	6.76e-08	import into cell	ITGB1; CDH13; PTX3; CAMK1D; MFGE8; SNX9; LIMK1; ITGA4; TGM2; CD36; MASP1; SH3BP4; GLUL; PCSK9; DNM1; ACKR4; SLC29A1; THBS1; CAV2; CD9; AXL; GSN; SCARA3; LOXL2; SLC9A9; LOXL4; SCARA5; CD81; MYH9; FYN; SPARC; SERPINE1; NPC1; SLC1A3; C3; SLC7A1; SH3KBP1; GREM1; SDCBP; SPON2; PDLIM7; SSC5D; PLA2R1; CD47; PRSS12; ENPP2; ENPP1; LGALS3BP; LDLR; LOXL3; VEGFA; RAB3B; DKK1; LGALS3; CLU; ADM; HSPG2; SLC39A8…	0 Gray	N0	Hyper-Variable
GO:0006954	6.13e-10	inflammatory response	PROS1; IL20RB; MGLL; RARRES2; HSPG2; EGFR; PTGFR; CD36; S1PR3; TGM2; SERPING1; CHI3L1; THBS1; ASS1; A2M; AXL; GPRC5B; APOD; LOXL3; CD81; NDST1; RBPJ; PTX3; NT5E; SERPINE1; KLF4; IL1R1; ICAM1; C3; LIPA; TRIL; NFE2L1; FOS; CAMK1D; CD44; CD47; PTGIS; NAMPT; PLA2G2A; B4GALT1; ABR; SERPINF1; ECM1; IL1RAP; HGF; CLU; PTGES; IL6ST; SEMA7A; BDKRB2; TNFRSF1B; SOCS3; CFH; PPARD; SDC1; CYP19A1; HMOX1; LDLR; …	0 Gray	N0	Hyper-Variable
GO:0060384	0.000644864	innervation	SEMA3A; ITGA4; SULF2; SULF1; ADARB1; NPTX1; SERPINE2	0 Gray	N0	Hyper-Variable
GO:0048017	0.00736446	inositol lipid-mediated signaling	DCN; PDGFRB; NPR3; PDGFD; TWIST1; EGFR; FYN; KLF4; IRS2; F2R; PPARD; SOX9; NOP53; HGF; UNC5B; SERPINE2; GSN	0 Gray	N0	Hyper-Variable
GO:0007320	0.0169443	insemination	ACVR2A; SERPINE2; OXTR	0 Gray	N0	Hyper-Variable
GO:0007229	4.22e-05	integrin-mediated signaling pathway	ITGB1; FERMT2; MYH9; ADAMTS1; LOXL3; ITGA1; CD47; ITGA3; ITGA4; ITGAV; LIMS2; ITGA11; COL3A1; COL16A1; SEMA7A; FBLN1; ITGBL1	0 Gray	N0	Hyper-Variable
GO:0051701	0.0156976	interaction with host	ITGB1; PVR; RPSA; CD81; CAV2; CTSB; PTX3; EGFR; NPC1; ITGAV; MET; LDLR; TNFRSF14; ICAM1; SLC1A5; GSN; DPP4; AXL; GAS6	0 Gray	N0	Hyper-Variable
GO:0050892	0.00899327	intestinal absorption	TJP2; LDLR; ADRA2A; CD36; AKR1C1	0 Gray	N0	Hyper-Variable
GO:0098856	0.0153263	intestinal lipid absorption	LDLR; AKR1C1; CD36	0 Gray	N0	Hyper-Variable
GO:0032365	0.0215741	intracellular lipid transport	PCSK9; NPC1; SYT7; NPC2; LDLR; ABCA1	0 Gray	N0	Hyper-Variable
GO:0006880	0.0257432	intracellular sequestering of iron ion	FTH1; FTL	0 Gray	N0	Hyper-Variable
GO:0035556	9.76e-05	intracellular signal transduction	TGM2; TIMP3; CRLF1; WLS; LGR4; CD36; IL6ST; CHN1; UACA; CHI3L1; FBLN1; CAV2; AXL; GSN; DCN; TPX2; NDST1; GADD45B; ADRA2A; ARHGEF3; PSD3; INHBA; INHBB; PERP; CDH2; ADM2; TJP2; NPR3; SOD2; AQP1; SFRP1; HMGCR; ARRDC3; CXCL12; SEMA7A; NFAT5; SOCS3; CSPG4; MAGED1; LITAF; SECTM1; AHR; F2R; CDON; GFRA1; FAT4; AKAP12; EPHB2; RASD1; ITGA1; ITGA3; DCLK1; TRIB2; TRIB3; COL3A1; SERPINE2; BDKRB2; PDPN; THBS1;…	0 Gray	N0	Hyper-Variable
GO:0001957	0.0119019	intramembranous ossification	MN1; CTSK; MMP2	0 Gray	N0	Hyper-Variable
GO:0050801	0.00215895	ion homeostasis	PTGFR; CEMIP; SYNPO; STC2; SLC7A8; EGFR; TGM2; CD36; SLC9A9; FABP3; RCN3; CYBRD1; DCN; CXCL12; SCARA5; S1PR3; S1PR1; SGCD; FYN; KCNMA1; FGF2; FHL1; FTH1; CLIC2; OXTR; CA12; ENPP1; SLC39A8; SLC25A23; ATF4; ATP2B1; ADM; FTL; TPCN1; EPAS1; BDKRB2; SLC40A1; ACKR4; FAM20A; HMOX1; ITGAV; ACKR3; F2R; ANK2; ABCA1; F2RL2; WNT5A; LPAR1; CMKLR1; STEAP4; STEAP3	0 Gray	N0	Hyper-Variable
GO:0006811	0.00559291	ion transport	PCSK9; SLC6A6; SLC6A9; CD36; SLC9A9; PLIN2; ADAMTS8; SLC38A2; ENPP1; SLC25A23; ATP2B1; CXCL12; ACSL3; MYLK; SLC2A1; SYT7; F2R; PLTP; STC2; SLC7A8; SLC7A5; KCND3; SLC7A1; ACSL4; SERPINE2; KCNMA1; PDPN; THBS1; NPC2; PRKG2; EPHB2; SLC39A8; PPARD; FTL; GJA1; G6PD; ITGAV; TCN2; GAS6; PDGFRB; ACE; ADRA2A; SH3BP4; STOM; FABP3; GLS; AKR1C1; FGF2; FHL1; ICAM1; FTH1; CLIC2; PLA2R1; PLA2G2A; LDLR; LGALS3; B…	0 Gray	N0	Hyper-Variable
GO:0008299	7.9e-05	isoprenoid biosynthetic process	HMGCS1; FDPS; IDI1; MVD; HMGCR; RDH10; FDFT1; ALDH1A3	0 Gray	N0	Hyper-Variable
GO:0006720	1.14e-10	isoprenoid metabolic process	HMGCR; ALDH3A2; IDI1; HSPG2; EGFR; AKR1C1; ALDH1A3; CYP1B1; CRABP2; DHRS3; ALDH1A1; SCPEP1; NPC2; FDFT1; HMGCS1; PPARD; GPC4; GPC6; FDPS; SDC1; SDC2; RARRES2; RDH10; ADH1B; MVD	0 Gray	N0	Hyper-Variable
GO:0018146	0.0109135	keratan sulfate biosynthetic process	ACAN; FMOD; B4GALT1; PRELP; B4GALT5; LUM	0 Gray	N0	Hyper-Variable
GO:0042340	0.0131833	keratan sulfate catabolic process	ACAN; PRELP; LUM; FMOD	0 Gray	N0	Hyper-Variable
GO:0042339	0.0187918	keratan sulfate metabolic process	ACAN; FMOD; B4GALT1; PRELP; B4GALT5; LUM	0 Gray	N0	Hyper-Variable
GO:0001822	2.58e-09	kidney development	ACTA2; PDGFRB; PCSK9; ACE; CRLF1; GLIS2; ITGA3; KIF26B; SULF2; PODXL; SOX9; FRAS1; ASS1; ODC1; SOX4; DCN; ADAMTS1; LGR4; EGR1; FSTL3; SULF1; SLIT2; HAS2; GREM1; PDGFD; CENPF; FAT4; OSR2; MTSS1; SERPINF1; FGF2; SFRP1; ARID5B; MAGED1; ID3; NOTCH3; BASP1; RDH10; SDC1; MME; VEGFA	0 Gray	N0	Hyper-Variable
GO:0072073	0.00882072	kidney epithelium development	LGR4; SFRP1; CRLF1; SDC1; FAT4; GREM1; KIF26B; PODXL; BASP1; SOX9; VEGFA; SLIT2; MAGED1; FGF2; MTSS1	0 Gray	N0	Hyper-Variable
GO:0060993	0.00504218	kidney morphogenesis	PDGFRB; GREM1; FRAS1; LGR4; MAGED1; KIF26B; BASP1; SOX9; VEGFA; FAT4; FGF2; SOX4	0 Gray	N0	Hyper-Variable
GO:0005988	0.0152603	lactose metabolic process	B4GALT1; SLC2A1	0 Gray	N0	Hyper-Variable
GO:0007611	0.015945	learning or memory	EPHB2; MDK; SYNPO; SGK1; FOS; EGFR; ZNF385A; ITGA3; FYN; AFF2; DKK1; LDLR; ITGB1; SERPINF1; HMGCR; OXTR; MME; PTN; SHC3; BRINP1	0 Gray	N0	Hyper-Variable
GO:0045321	0.00208206	leukocyte activation	LGALS3; ITGB1; MYH9; CREG1; ITGA4; NAMPT; CD36; IL6ST; STOM; TNFRSF14; IL20RB; CTSB; IRS2; CHI3L1; PTX3; MAFB; AXL; GSN; PLEKHO2; LOXL3; ASAH1; INHBA; CD81; RBPJ; EGR1; FYN; GPNMB; IMPDH2; THBS1; KLF6; ITPKB; SOX4; ICAM1; C3; FTH1; DPP4; IDH1; IGF2; CRISPLD2; SLC44A2; CD44; CD47; CTSC; CTSD; DSP; IGFBP2; B4GALT1; ABR; GRN; CLU; PAWR; SDCBP; ZEB1; FTL; IL13RA2; VAT1; SFRP1; TNFRSF1B; CNN2; NFASC; …	0 Gray	N0	Hyper-Variable
GO:0061756	0.00217563	leukocyte adhesion to vascular endothelial cell	ITGB1; NFAT5; IRAK1; ITGA4; KLF4; ICAM1; CXCL12	0 Gray	N0	Hyper-Variable
GO:0007159	0.00219712	leukocyte cell-cell adhesion	ITGB1; IL20RB; NT5E; ITGA4; IL6ST; TNFRSF14; ASS1; LOXL3; FYN; GPNMB; KLF4; ICAM1; IRAK1; DPP4; HAS2; IGF2; CD44; CD47; IGFBP2; ITPKB; LGALS3; PAWR; CXCL12; NFAT5; LRRC32; RUNX1	0 Gray	N0	Hyper-Variable
GO:0030595	0.00314333	leukocyte chemotaxis	GREM1; CAMK1D; ITGA1; S1PR1; CYP19A1; RARRES2; CMKLR1; THBS1; HSD3B7; VEGFA; SLIT2; LGALS3; CH25H; WNT5A; CXCL12; DUSP1; SERPINE1; GAS6	0 Gray	N0	Hyper-Variable
GO:0043299	0.01508	leukocyte degranulation	LGALS3; CREG1; CD36; SDCBP; STOM; CTSB; CHI3L1; GSN; ASAH1; PTX3; IMPDH2; NPC2; C3; FTH1; IDH1; CRISPLD2; SLC44A2; CD44; CD47; CTSC; CTSD; DSP; B4GALT1; ABR; GRN; PLEKHO2; FTL; IL13RA2; VAT1; TNFRSF1B; CNN2; CFD; HMOX1; NFASC; ITGAV; METTL7A; MME	0 Gray	N0	Hyper-Variable
GO:0002443	0.0115945	leukocyte mediated immunity	LGALS3; IL20RB; CREG1; ACE; CRISPLD2; CD36; SDCBP; MME; STOM; SERPING1; CTSB; CHI3L1; IL1R1; GSN; PLEKHO2; PVR; ASAH1; CD81; PTX3; IMPDH2; NPC2; ICAM1; C3; FTH1; IDH1; SPON2; SLC44A2; CD44; CD47; CTSC; CTSD; DSP; B4GALT1; ABR; GRN; CLU; FTL; IL13RA2; VAT1; TNFRSF1B; CNN2; CFD; HMOX1; NFASC; ITGAV; METTL7A; C1S; C1R	0 Gray	N0	Hyper-Variable
GO:0050900	2.36e-08	leukocyte migration	PROS1; CAMK1D; SLC7A8; ITGA1; ITGA3; ITGA4; ECM1; TNFRSF14; GREM1; SERPINE1; IL1R1; APOD; CXCL12; S1PR1; MYH9; FYN; THBS1; HSD3B7; SLIT2; ICAM1; B4GALT1; DUSP1; ITGB1; SLC7A5; PDGFD; CD44; CD47; ABR; VEGFA; LGALS3; CH25H; GYPC; SDC1; SDC2; CYP19A1; HMOX1; ITGAV; RARRES2; WNT5A; GAS6; CMKLR1; SLC16A3; MMP1	0 Gray	N0	Hyper-Variable
GO:0070661	0.0193254	leukocyte proliferation	IGF2; IGFBP2; NPR3; TNFRSF1B; ACE; CD81; LRRC32; FYN; GPNMB; IMPDH2; IL6ST; AHR; TNFRSF14; GREM1; IL20RB; IRS2; LGALS3; CLU; PAWR	0 Gray	N0	Hyper-Variable
GO:0060173	0.00536954	limb development	SFRP2; SEMA3C; GREM1; FRAS1; CRABP2; TWIST1; COMP; OSR2; DKK1; TBX3; SOX9; RDH10; HAND2; TBX5; KREMEN1; WNT5A; ZNF358; PAM; SOX4	0 Gray	N0	Hyper-Variable
GO:0035108	0.0100032	limb morphogenesis	SFRP2; SEMA3C; GREM1; FRAS1; CRABP2; TWIST1; OSR2; DKK1; TBX3; SOX9; RDH10; HAND2; TBX5; WNT5A; ZNF358; SOX4	0 Gray	N0	Hyper-Variable
GO:0008610	4.52e-06	lipid biosynthetic process	PCK2; MSMO1; PTGS1; CYP19A1; NSDHL; ALDH3A2; IDI1; MGLL; SLC44A2; DHCR7; SC5D; FABP3; TRIB3; PTGDS; DKK3; SQLE; ALDH1A3; SREBF2; FADS2; ASAH1; LPIN1; SCD; EGR1; THNSL2; ACAT2; HSD3B7; FASN; LSS; C3; PLEKHA4; FDFT1; HMGCS1; PLPP3; MBOAT2; IRS2; LARGE1; ACSS2; IDH1; PCYT2; PTGIS; PLA2G2A; LDLR; MVD; IGFBP7; HMGCR; INSIG1; FADS1; PTGES; ADM; FGF2; DHCR24; FDPS; KDSR; B4GALT5; ACSL3; G6PD; PPARD; ACS…	0 Gray	N0	Hyper-Variable
GO:0044241	0.0113009	lipid digestion	LDLR; AKR1C1; CD36	0 Gray	N0	Hyper-Variable
GO:0055088	0.0260071	lipid homeostasis	PCSK9; RCN3; ABCA1; NPC1; IRS2; TMEM97; SREBF2; NPC2; LDLR; FABP3; INSIG1; AKR1C1	0 Gray	N0	Hyper-Variable
GO:0010876	0.000186653	lipid localization	PCSK9; ACE; CD36; FABP3; PLIN2; AKR1C1; ABCA6; APOD; NPC2; THBS1; INHBA; NPC1; C3; IRS2; PLA2R1; ATP10A; ENPP1; PLA2G2A; PPARD; CLU; BDKRB2; ACSL3; CYP19A1; LDLR; ACSL4; SYT7; SREBF2; ITGAV; PLTP; ABCA1; VPS51; ABCA9; ABCA8; ABCC3	0 Gray	N0	Hyper-Variable
GO:0006629	4.53e-07	lipid metabolic process	PCK2; PTGS1; PCSK9; IDI1; CD36; DHCR7; PLIN2; PAM; ADM; SMG1; NFE2L1; DHRS3; LIPA; IDH1; PCYT2; ENPP2; HMGCR; DBI; FDPS; SOCS3; MBOAT2; FDFT1; ACSL4; PLEKHA4; HSD3B7; PLTP; ACSL3; CH25H; NSDHL; ALDH3A2; HSPG2; SERINC2; TRIB3; PTGDS; APOD; CYGB; SCD; EGR1; SQLE; NPC2; NPC1; LSS; B4GALT5; LARGE1; PPARD; IGFBP7; INSIG1; PTGES; FGF2; KDSR; SDC1; SDC2; G6PD; CYP27A1; MSMO1; PDGFRB; ADRA2A; SC5D; FABP3…	0 Gray	N0	Hyper-Variable
GO:0006869	0.000341168	lipid transport	PCSK9; ACE; CD36; IRS2; PLIN2; AKR1C1; ABCA6; APOD; NPC2; THBS1; INHBA; NPC1; ABCA9; PLA2R1; ATP10A; PLA2G2A; PPARD; CLU; BDKRB2; ACSL3; CYP19A1; LDLR; ACSL4; SYT7; SREBF2; ITGAV; PLTP; ABCA1; VPS51; ABCC3; ABCA8; FABP3	0 Gray	N0	Hyper-Variable
GO:0055095	0.011203	lipoprotein particle mediated signaling	CDH13; CD36	0 Gray	N0	Hyper-Variable
GO:0001889	0.00204492	liver development	PCK2; HMGCS1; PCSK9; TGFBR3; ARID5B; EPHX1; HMOX1; EGFR; ASNS; SULF2; LIMS2; MET; SOX9; CITED2; HGF; PTN; ASS1	0 Gray	N0	Hyper-Variable
GO:0051674	1.49e-19	localization of cell	PODXL; PDPN; APCDD1; FBLN1; AXL; DCN; GYPC; ADAMTS1; ADRA2A; NAV1; NEXN; CDH2; SLIT2; SEMA3A; SOD2; GREM1; ENPP2; POSTN; CXCL12; SEMA7A; SEMA3D; CSPG4; MYLK; F2R; FAT1; HSD3B7; PLTP; CH25H; SLC7A8; ITGA1; ITGA3; ITGA4; GLUL; ITGA11; COL3A1; TNFRSF12A; SERPINE1; IL1R1; PTN; APOD; CYGB; LIMCH1; TNS3; IGSF10; THBS1; B4GALT1; EPHB3; MAP1B; ACVRL1; PODN; IGFBP3; PPARD; VEGFA; IGFBP5; GRN; RHOB; F10; F…	0 Gray	N0	Hyper-Variable
GO:0001676	0.00987311	long-chain fatty acid metabolic process	PTGS1; CYP1B1; ACSL3; MGLL; ACSL4; PTGIS; FADS1; PTGDS; PTGES; FADS2; PAM	0 Gray	N0	Hyper-Variable
GO:0034383	0.00251817	low-density lipoprotein particle clearance	LIPA; PCSK9; HMOX1; NPC1; CD36; NPC2; LDLR	0 Gray	N0	Hyper-Variable
GO:0055096	0.0117436	low-density lipoprotein particle mediated signaling	CDH13; CD36	0 Gray	N0	Hyper-Variable
GO:0060479	0.00395862	lung cell differentiation	NFIB; RBPJ; SOX9; THRB; KLF2	0 Gray	N0	Hyper-Variable
GO:0030324	5.53e-11	lung development	PDGFRB; LAMA1; ITGA3; EGFR; DHCR7; SOX9; CHI3L1; TBX5; LOX; PTN; LOXL3; ADAMTS2; RBPJ; THRB; FSTL3; PDPN; SPARC; KLF2; TNS3; RDH10; LIPA; CRISPLD2; RCN3; HEG1; NFIB; VEGFA; TNC; IGFBP5; EPAS1; WNT2; SREBF1; EIF4EBP1; MME; WNT5A	0 Gray	N0	Hyper-Variable
GO:0060487	0.00407473	lung epithelial cell differentiation	NFIB; RBPJ; SOX9; THRB; KLF2	0 Gray	N0	Hyper-Variable
GO:0060428	0.00402764	lung epithelium development	NFIB; RCN3; WNT2; RBPJ; THRB; SOX9; KLF2	0 Gray	N0	Hyper-Variable
GO:0001945	0.00400361	lymph vessel development	ACVRL1; HEG1; CCBE1; PDPN; PTPN14; VEGFA	0 Gray	N0	Hyper-Variable
GO:0036303	0.00640281	lymph vessel morphogenesis	CCBE1; ACVRL1; VEGFA; PDPN; PTPN14	0 Gray	N0	Hyper-Variable
GO:0001946	0.0159898	lymphangiogenesis	CCBE1; ACVRL1; PDPN; PTPN14	0 Gray	N0	Hyper-Variable
GO:0072676	0.00276469	lymphocyte migration	APOD; S1PR1; CH25H; ITGA4; ECM1; TNFRSF14; HSD3B7; ICAM1; WNT5A; CXCL12; GAS6	0 Gray	N0	Hyper-Variable
GO:0010934	0.000888167	macrophage cytokine production	SPON2; CD36; WNT5A; GAS6; SEMA7A; GPRC5B	0 Gray	N0	Hyper-Variable
GO:0008584	0.00702926	male gonad development	SFRP2; ACVR2A; SFRP1; ARID5B; PDGFRB; SDC1; FSTL3; HMGCS1; INHBA; SOX9; ICAM1; ASPM; CITED2; WNT5A; SEMA3A	0 Gray	N0	Hyper-Variable
GO:0046661	0.00106161	male sex differentiation	SFRP2; ACVR2A; SFRP1; ARID5B; PDGFRB; LGR4; SDC1; TBX3; FSTL3; HMGCS1; INHBA; SOX9; ICAM1; ASPM; CITED2; WNT5A; LHFPL2; SEMA3A	0 Gray	N0	Hyper-Variable
GO:0030879	0.00987311	mammary gland development	OXTR; LBH; HK2; WNT2; CYP19A1; IRS2; TBX3; SOX9; FASN; SLC29A1; IGFBP5; NRG1; VEGFA; WNT5A; PAM; NTN1	0 Gray	N0	Hyper-Variable
GO:0000165	9.88e-06	MAPK cascade	IGF2; TIMP3; HAND2; PDGFRB; ITGA1; RASSF2; CRYAB; CD36; SDCBP; MAP2K2; SOX9; FOXM1; IRS2; CHI3L1; TRIB3; IL17RD; FBLN1; KLF4; CAV2; TGFBR3; MET; CD81; NDST1; GADD45B; FYN; ADRA2A; TRIB2; THBS1; INHBA; INHBB; ITPKB; CDON; ICAM1; NRG1; CDH2; DUSP1; EPHB2; SEMA3A; JCAD; GREM1; PDGFD; SHC3; CD44; WNT5A; PLA2G2A; IGFBP3; SFRP1; VEGFA; HMGCR; HGF; UCHL1; FGF2; SFRP2; CAMK2N1; IRAK1; CSPG4; ACKR3; MBP; …	0 Gray	N0	Hyper-Variable
GO:0014031	0.0117436	mesenchymal cell development	SEMA3A; SEMA3C; SEMA3D; SEMA5A; TWIST1; SOX9; RDH10; HAND2; NRG1; SEMA7A; NRP2	0 Gray	N0	Hyper-Variable
GO:0048762	6.03e-06	mesenchymal cell differentiation	SDCBP; LIMS1; HAND2; TBX5; LOXL2; LOXL3; TWIST1; RBPJ; PDPN; NRG1; S100A4; HAS2; TGFBR3; SEMA3A; ACVRL1; GREM1; HGF; SEMA7A; NRP2; SFRP2; SEMA3C; SFRP1; SEMA3D; SEMA5A; WNT2; SOX9; RDH10; RGCC; WNT5A	0 Gray	N0	Hyper-Variable
GO:0010463	0.000298771	mesenchymal cell proliferation	NFIB; PTN; WNT2; IRS2; SOX9; VEGFA; HAND2; FAT4; WNT5A; ZEB1	0 Gray	N0	Hyper-Variable
GO:0060638	0.0241704	mesenchymal-epithelial cell signaling	HGF; WNT5A; TNC	0 Gray	N0	Hyper-Variable
GO:0060485	4.95e-06	mesenchyme development	ACTA2; PDGFRB; SDCBP; LIMS1; HAND2; TBX5; LOXL2; LOXL3; TWIST1; RBPJ; PDPN; NRG1; S100A4; HAS2; TGFBR3; SEMA3A; ACVRL1; GREM1; CITED2; HGF; SEMA7A; NRP2; SFRP2; SEMA3C; SFRP1; SEMA3D; SEMA5A; WNT2; BASP1; SOX9; RDH10; RGCC; WNT5A	0 Gray	N0	Hyper-Variable
GO:0007498	0.0109327	mesoderm development	SFRP2; ACVR2A; WLS; INHBA; ITGA3; SECTM1; DKK1; ITGB1; TBX3; KLF4; VEGFA; CITED2; WNT5A	0 Gray	N0	Hyper-Variable
GO:0048332	0.023659	mesoderm morphogenesis	SFRP2; ITGB1; WLS; TBX3; ITGA3; DKK1; INHBA; KLF4; WNT5A	0 Gray	N0	Hyper-Variable
GO:0048333	0.0100593	mesodermal cell differentiation	SFRP2; ITGB1; ITGA3; DKK1; INHBA; KLF4	0 Gray	N0	Hyper-Variable
GO:0072164	0.00223605	mesonephric tubule development	LGR4; SFRP1; CRLF1; SDC1; FAT4; KIF26B; BASP1; SOX9; VEGFA; SLIT2; MAGED1; FGF2; GREM1	0 Gray	N0	Hyper-Variable
GO:0001823	0.00180716	mesonephros development	LGR4; SFRP1; CRLF1; SDC1; FAT4; KIF26B; BASP1; SOX9; VEGFA; OSR2; MAGED1; FGF2; GREM1; SLIT2	0 Gray	N0	Hyper-Variable
GO:0072262	0.0117436	metanephric glomerular mesangial cell proliferation involved in metanephros development	PDGFRB; EGR1	0 Gray	N0	Hyper-Variable
GO:0072210	0.0215741	metanephric nephron development	PDGFRB; GREM1; LGR4; EGR1; KIF26B; SOX9	0 Gray	N0	Hyper-Variable
GO:0072273	0.0132621	metanephric nephron morphogenesis	PDGFRB; SOX9; GREM1; KIF26B; LGR4	0 Gray	N0	Hyper-Variable
GO:0001656	0.00282302	metanephros development	PDGFRB; GREM1; FRAS1; LGR4; EGR1; ID3; KIF26B; BASP1; SOX9; RDH10; OSR2; FAT4	0 Gray	N0	Hyper-Variable
GO:0003338	0.00217563	metanephros morphogenesis	PDGFRB; GREM1; FRAS1; LGR4; KIF26B; BASP1; SOX9	0 Gray	N0	Hyper-Variable
GO:0030901	0.0226932	midbrain development	SFRP2; SFRP1; NDST1; G6PD; DKK1; WLS; BASP1; WNT2; WNT5A; MBP	0 Gray	N0	Hyper-Variable
GO:0042303	0.0207114	molting cycle	LGR4; NSDHL; RBPJ; EGFR; DKK1; INHBA; SOX9; IGFBP5; APCDD1; WNT5A; CD109	0 Gray	N0	Hyper-Variable
GO:0022404	0.00766833	molting cycle process	LGR4; NSDHL; RBPJ; EGFR; DKK1; INHBA; SOX9; IGFBP5; APCDD1; WNT5A; CD109	0 Gray	N0	Hyper-Variable
GO:0002548	0.0246012	monocyte chemotaxis	GREM1; SLIT2; LGALS3; CXCL12; DUSP1; SERPINE1	0 Gray	N0	Hyper-Variable
GO:0071674	0.00045522	mononuclear cell migration	GREM1; PDGFD; CMKLR1; CD47; RARRES2; THBS1; SLIT2; LGALS3; CXCL12; DUSP1; SERPINE1	0 Gray	N0	Hyper-Variable
GO:0061138	2.52e-06	morphogenesis of a branching epithelium	LGR4; TGM2; TNC; MAGED1; TBX3; SOX9; SULF1; SLIT2; SEMA3A; GREM1; VEGFA; COL4A1; HGF; ADM; FGF2; SFRP2; SEMA3C; SFRP1; SOCS3; WNT2; NTN4; LAMA1; MET; RDH10; FAT4; WNT5A	0 Gray	N0	Hyper-Variable
GO:0001763	2.08e-06	morphogenesis of a branching structure	LGR4; TGM2; TNC; MAGED1; TBX3; SOX9; SULF1; SLIT2; SEMA3A; GREM1; VEGFA; COL4A1; HGF; ADM; FGF2; SFRP2; SEMA3C; SFRP1; SOCS3; WNT2; NTN4; LAMA1; MET; COL13A1; RDH10; FAT4; WNT5A	0 Gray	N0	Hyper-Variable
GO:0003159	0.0273558	morphogenesis of an endothelium	ADAMTS12; RHOB; RBPJ; ACVRL1	0 Gray	N0	Hyper-Variable
GO:0060571	0.0115356	morphogenesis of an epithelial fold	WNT2; WNT5A; EGFR; RDH10; SULF1	0 Gray	N0	Hyper-Variable
GO:0002009	1.06e-06	morphogenesis of an epithelium	LGR4; TGM2; COL4A1; MAGED1; EGFR; KIF26B; PODXL; TBX3; SOX9; PDPN; HAND2; TBX5; GPC6; SOX4; ALDH1A3; FZD7; TWIST1; RBPJ; SULF1; MICAL2; KLF4; SLIT2; GREM1; SEMA3A; ACVRL1; FRAS1; CD44; FAT4; COL5A1; GPC4; TNC; IGFBP5; HGF; RHOB; ADM; FGF2; SFRP2; SEMA3C; SFRP1; SOCS3; ADAMTS12; WNT2; NTN4; LAMA1; DKK1; MET; MTSS1; RDH10; NTN1; VEGFA; WNT5A	0 Gray	N0	Hyper-Variable
GO:0006928	6.07e-18	movement of cell or subcellular component	PODXL; CHN1; PDPN; APCDD1; FBLN1; AXL; DCN; CXCL12; ADAMTS1; ADRA2A; NAV1; NEXN; NTN4; CDH2; SLIT2; SEMA3A; SOD2; SHC3; ENPP2; POSTN; GYPC; SEMA7A; SEMA3D; MYL6; CSPG4; MYLK; F2R; FAT1; HSD3B7; PLTP; CH25H; SLC7A8; ITGA1; ITGA3; ITGA4; DPYSL4; KIF26B; GLUL; ITGA11; COL3A1; TNFRSF12A; SERPINE1; SERPINE2; PTN; APOD; CYGB; LIMCH1; TNS3; IGSF10; THBS1; B4GALT1; GFRA1; EPHB2; EPHB3; MAP1B; ACVRL1; EPH…	0 Gray	N0	Hyper-Variable
GO:0007275	2.27e-40	multicellular organism development	PCSK9; MFGE8; WLS; CPE; IL6ST; MFAP5; ASS1; NTNG1; NPR3; SLC38A2; CXCL12; COL15A1; COL7A1; EDIL3; AHR; ANGPTL2; FAM20A; ACTA2; LGR4; ALDH3A2; ITGA1; ITGA3; ITGA4; COL3A1; LIMS1; SERPINE1; SERPINE2; APOD; COL13A1; PDLIM5; PDLIM7; FRAS1; DSP; PPARD; VEGFA; COL4A2; COL4A1; INSIG1; ZEB1; PLXNC1; KCTD15; ITGAV; FLNB; ZNF358; BASP1; KRT19; CRIP2; NRN1; HTRA1; LHFPL2; GPRC5B; MDK; ASPM; ASPN; PTX3; SPAR…	0 Gray	N0	Hyper-Variable
GO:0044706	1.34e-06	multi-multicellular organism process	PTGFR; JUNB; NAMPT; ACSL4; FBLN1; PAM; SERPINE2; COL16A1; SLC38A2; B4GALT1; ACVR2A; ITGA3; FOS; CTSB; PTGIS; PAPPA; IGFBP2; PPARD; IGFBP7; IGFBP5; THBD; ADM; SLC2A1; OXTR; SH3PXD2B; STC2; PSG5; MMP2	0 Gray	N0	Hyper-Variable
GO:0044703	0.0233052	multi-organism reproductive process	LGR4; PTGFR; SELENOP; MFGE8; SPATA20; JUNB; NAMPT; CLGN; SOX9; SLC2A1; FBLN1; CD9; AXL; ADAMTS1; ACE; ADAMTS2; ASPM; PTX3; THRB; FSTL3; LHFPL2; PAM; INHBA; INHBB; GOLGA3; SERPINE2; B4GALT1; TOP2A; ITGB1; ACVR2A; PLPP3; ITGA3; FOS; CDC25B; CTSB; PTGIS; PAPPA; IGFBP2; PPARD; IGFBP7; IGFBP5; THBD; COL16A1; ADM; GJA1; SLC38A2; ACSL4; OXTR; SH3PXD2B; STC2; PSG5; MMP2; CCNI	0 Gray	N0	Hyper-Variable
GO:0055001	0.0100032	muscle cell development	ITGB1; PDGFRB; SGCD; PDLIM5; COMP; G6PD; TPM1; FHL2; TBX3; ANK2; VEGFA; SDC1; UCHL1; ADM; CAV2; KRT19	0 Gray	N0	Hyper-Variable
GO:0042692	0.000581786	muscle cell differentiation	PDGFRB; MYH9; TBX3; ADAM12; SOX9; TBX5; CAV2; FZD7; UCHL1; RBPJ; SGCD; CDON; TPM1; FHL2; ITGB1; NRG1; CDH2; IGF2; PDLIM5; GREM1; SOD2; COMP; VEGFA; IGFBP5; ADM; ZEB1; OLFM2; SDC1; G6PD; DKK1; ANK2; KRT19	0 Gray	N0	Hyper-Variable
GO:0042693	0.0259188	muscle cell fate commitment	TBX3; RBPJ; DKK1	0 Gray	N0	Hyper-Variable
GO:0014812	0.00146545	muscle cell migration	PDGFRB; ADAMTS1; ACE; POSTN; TPM1; IGFBP3; PPARD; SLIT2; IGFBP5; PDGFD; LPAR1; SERPINE1; HAS2	0 Gray	N0	Hyper-Variable
GO:0033002	7.51e-08	muscle cell proliferation	PDGFRB; CDH13; TENM4; EGFR; TGM2; TBX5; PDGFD; APOD; ADAMTS1; RBPJ; TPM1; THBS1; KLF4; IRAK1; TGFBR3; NPR3; SOD2; NAMPT; IGFBP3; PPARD; HMGCR; IGFBP5; FGF2; CNN1; WNT2; HMOX1; NOTCH3; MMP2; S1PR1; PDE1A	0 Gray	N0	Hyper-Variable
GO:0006936	0.00587916	muscle contraction	ACTA2; ITGA1; CRYAB; ADRA2A; MYL6; KCNMA1; SULF1; SULF2; MYL9; SGCD; TPM2; TPM1; HSPB6; KCND3; CLIC2; COMP; DSP; ENO1; CALD1; GJA1; BDKRB2; CNN1; MYLK; F2R; ANK2; OXTR	0 Gray	N0	Hyper-Variable
GO:0014900	0.0257432	muscle hyperplasia	KLF4; HMOX1	0 Gray	N0	Hyper-Variable
GO:0007517	5.29e-06	muscle organ development	SGCD; SVIL; WNT5A; CRYAB; MYLK; MYL6; ITGA11; TBX5; COL3A1; DKK1; ASS1; MKX; DCN; FZD7; TWIST1; CAV2; S1PR1; EGR1; CDON; TPM1; FHL1; NRG1; TGFBR3; GREM1; ELN; HEG1; FOS; LARGE1; CENPF; DSP; HMGCR; FGF2; TAGLN; ARID5B; WNT2; G6PD; ID3; ADARB1; BASP1; FLNB; RBPJ	0 Gray	N0	Hyper-Variable
GO:0048644	0.000257047	muscle organ morphogenesis	TGFBR3; ARID5B; WNT2; S1PR1; MYLK; DSP; ADARB1; TPM1; NRG1; COL3A1; WNT5A; RBPJ; HEG1	0 Gray	N0	Hyper-Variable
GO:0061061	4.37e-09	muscle structure development	PDGFRB; MYH9; SVIL; SGCD; CRYAB; MYLK; MYL6; TBX3; ADAM12; ITGA11; TBX5; COL3A1; DKK1; ASS1; MKX; DCN; FZD7; TWIST1; CAV2; S1PR1; EGR1; BASP1; TPM1; FHL2; FHL1; COMP; NRG1; CDH2; IGF2; PDLIM5; GREM1; ELN; HEG1; FOS; LARGE1; CENPF; DSP; IGFBP3; PPARD; VEGFA; HMGCR; IGFBP5; ITGB1; ADM; ZEB1; FGF2; TAGLN; EPAS1; WNT5A; TGFBR3; ARID5B; OLFM2; SDC1; G6PD; ID3; ADARB1; SOD2; ANK2; SOX9; CDON; WNT2; UCH…	0 Gray	N0	Hyper-Variable
GO:0003012	0.000334953	muscle system process	ACTA2; ITGA1; CRYAB; IL6ST; MYL6; KCNMA1; SULF1; HAND2; SULF2; GSN; SGCD; ADRA2A; TPM1; LMCD1; KLF4; MYL9; HSPB6; PDLIM5; KCND3; CLIC2; COMP; DSP; ENO1; IGFBP5; TNFRSF1B; CALD1; GJA1; BDKRB2; CNN1; TPM2; G6PD; HMOX1; MYLK; F2R; ANK2; OXTR	0 Gray	N0	Hyper-Variable
GO:0060537	9.12e-06	muscle tissue development	PDGFRB; SGCD; SVIL; WNT5A; TENM4; MYL6; TBX3; SOX9; TBX5; COL3A1; CAV2; DCN; FZD7; TWIST1; S1PR1; EGR1; TPM1; FHL2; ITGB1; NRG1; TGFBR3; PDLIM5; GREM1; ELN; HEG1; FOS; CENPF; DSP; VEGFA; HMGCR; IGFBP5; FGF2; SEMA3C; WNT2; G6PD; MYLK; DKK1; CDON; FLNB; RBPJ	0 Gray	N0	Hyper-Variable
GO:0060415	0.000444527	muscle tissue morphogenesis	TGFBR3; HEG1; WNT2; S1PR1; MYLK; DSP; ADARB1; TPM1; NRG1; COL3A1; WNT5A; RBPJ	0 Gray	N0	Hyper-Variable
GO:0002275	0.0195497	myeloid cell activation involved in immune response	LGALS3; CREG1; CD36; SDCBP; STOM; CTSB; CHI3L1; GSN; ASAH1; PTX3; IMPDH2; NPC2; C3; FTH1; IDH1; CRISPLD2; SLC44A2; CD44; CD47; CTSC; CTSD; DSP; B4GALT1; ABR; GRN; PLEKHO2; FTL; IL13RA2; VAT1; TNFRSF1B; CNN2; CFD; HMOX1; NFASC; ITGAV; METTL7A; MME	0 Gray	N0	Hyper-Variable
GO:0030099	0.0253043	myeloid cell differentiation	TGFBR3; FAM20C; JUNB; MITF; MAFB; ZNF385A; MYL9; RBPJ; MYH9; FSTL3; THBS1; INHBA; ITPKB; FASN; KLF2; CDKN2B; ACVR2A; RASSF2; FOS; VEGFA; LGALS3; EPAS1; SFRP1; CD109; G6PD; ZFP36; RUNX1; SH3PXD2A; NFE2L1	0 Gray	N0	Hyper-Variable
GO:0002274	0.0115995	myeloid leukocyte activation	LGALS3; CREG1; NAMPT; CD36; SDCBP; STOM; CTSB; CHI3L1; GSN; PLEKHO2; ASAH1; RBPJ; PTX3; IMPDH2; THBS1; NPC2; B4GALT1; FTH1; IDH1; CRISPLD2; SLC44A2; CD44; CD47; CTSC; CTSD; DSP; C3; ABR; GRN; CLU; FTL; IL13RA2; VAT1; TNFRSF1B; CNN2; NFASC; CFD; HMOX1; LDLR; ITGAV; METTL7A; MME; WNT5A	0 Gray	N0	Hyper-Variable
GO:0061082	0.00415098	myeloid leukocyte cytokine production	SPON2; HMOX1; CD36; WNT5A; GPRC5B; SEMA7A; GAS6	0 Gray	N0	Hyper-Variable
GO:0002444	0.0112362	myeloid leukocyte mediated immunity	LGALS3; CREG1; ACE; CRISPLD2; CD36; SDCBP; STOM; CTSB; CHI3L1; GSN; ASAH1; PTX3; IMPDH2; NPC2; C3; FTH1; IDH1; SPON2; SLC44A2; CD44; CD47; CTSC; CTSD; DSP; B4GALT1; ABR; GRN; PLEKHO2; FTL; IL13RA2; VAT1; TNFRSF1B; CNN2; CFD; HMOX1; NFASC; ITGAV; METTL7A; MME	0 Gray	N0	Hyper-Variable
GO:0097529	0.00982602	myeloid leukocyte migration	GREM1; PDGFD; CAMK1D; CMKLR1; CD47; CYP19A1; RARRES2; THBS1; VEGFA; SLIT2; ITGA1; LGALS3; CXCL12; DUSP1; SERPINE1; IL1R1	0 Gray	N0	Hyper-Variable
GO:0045445	0.00147965	myoblast differentiation	EPAS1; GREM1; TBX3; SDC1; RBPJ; ID3; IGFBP3; PPARD; SOX9; CDON; HMGCR; NRG1	0 Gray	N0	Hyper-Variable
GO:0006740	0.0257432	NADPH regeneration	IDH1; G6PD	0 Gray	N0	Hyper-Variable
GO:0050919	0.000217251	negative chemotaxis	SEMA3A; SEMA3C; SEMA3D; SEMA5A; ITGAV; SLIT2; NRG1; WNT5A; SEMA7A; NRP2	0 Gray	N0	Hyper-Variable
GO:0048519	4.16e-08	negative regulation of biological process	PCSK9; TIMP3; RETREG1; CRLF1; THBS2; LGR4; CD36; IL6ST; PODXL; KCNMA1; NOP53; APCDD1; APLP2; THBS1; ASS1; AXL; GSN; DCN; SREBF2; NXN; SMG1; BHLHE40; RBPJ; SESN3; THRB; ADRA2A; ADAMTS8; INHBA; INHBB; ITPKB; P3H1; LBH; CDH2; SLIT2; CDKN2B; SEMA3A; PTGES; CTSK; SOD2; AQP1; HK2; CENPF; ENPP1; POSTN; SFRP1; PALM; HMGCR; ARRDC3; PTX3; CXCL12; SEMA7A; ELFN1; BRINP1; TPCN1; VAT1; NFIB; CNN1; COL7A1; SOCS…	0 Gray	N0	Hyper-Variable
GO:0070168	0.0143702	negative regulation of biomineral tissue development	GREM1; ASPN; SOX9; ECM1; GAS6	0 Gray	N0	Hyper-Variable
GO:0030195	0.0125181	negative regulation of blood coagulation	PROS1; SERPINE1; SERPING1; THBD; THBS1; CD9; SERPINE2	0 Gray	N0	Hyper-Variable
GO:2000181	0.0023435	negative regulation of blood vessel morphogenesis	DCN; PTN; HSPG2; THBS2; SULF1; THBS1; SPARC; KLF4; SERPINF1; COL4A2; RGCC; SARS; SERPINE1; KLF2	0 Gray	N0	Hyper-Variable
GO:0043086	0.000304196	negative regulation of catalytic activity	EPHB2; PROS1; TIMP3; LIMK1; CRYAB; ECM1; SH3BP4; HGF; SERPING1; TRIB2; TRIB3; TXNIP; APLP2; THBS1; A2M; SERPINE2; HEG1; PTN; NES; GADD45B; PTX3; SERPINE1; KLF4; SLIT2; C3; DUSP1; CDKN2B; NPR3; ANXA4; AQP1; PLA2R1; CD44; WARS; PALM; HMGCR; LGALS3; DEPTOR; UCHL1; CAMK2N1; ELFN1; DHCR24; SFRP2; SFRP1; VEGFA; COL7A1; SOCS3; SLC7A14; PI16; CD109; PKIG; IRS2; ADARB1; ZFP36; SPOCK1; SERPINF1; SERPINH1; …	0 Gray	N0	Hyper-Variable
GO:0050866	0.00105454	negative regulation of cell activation	IL13RA2; SFRP1; CYGB; TNFRSF14; LOXL3; LRRC32; THBD; HMOX1; LDLR; GPNMB; INHBA; ABR; RUNX1; IL20RB; SERPINE2; LGALS3; PAWR; CD9; AXL	0 Gray	N0	Hyper-Variable
GO:0007162	6.72e-06	negative regulation of cell adhesion	CDH13; IL20RB; PODXL; TNFRSF14; FBLN1; ASS1; SERPINE1; SERPINE2; APOD; LOXL3; CYP1B1; FZD7; GPNMB; THBS1; KLF4; DUSP1; ACVRL1; POSTN; CD9; TNC; LGALS3; PAWR; CXCL12; PLXNC1; SEMA5A; MBP; LRRC32; RUNX1; SPOCK1; RGCC; TGFBI	0 Gray	N0	Hyper-Variable
GO:0010648	8.85e-07	negative regulation of cell communication	TIMP3; SULF1; APCDD1; FBLN1; ZNF385A; CAV2; DCN; NXN; DHRS3; INHBA; INHBB; LBH; CDH2; SOD2; ENPP1; BDKRB2; PALM; HMGCR; ARRDC3; CXCL12; SOCS3; LITAF; PXDN; LGR4; GLIS2; ITGA1; RASSF2; DNM1; TRIB3; KREMEN1; SERPINE1; SERPINE2; APOD; EGR1; THBS1; EPHB2; UNC5B; PMEPA1; IGFBP2; IGFBP3; IGFBP6; INSIG1; GREM2; HMOX1; ITGAV; DEPTOR; WNT5A; FSTL3; GAS6; SESN3; IGFBP5; ADRA2A; SH3BP4; ADAMTS12; FOXM1; HTR…	0 Gray	N0	Hyper-Variable
GO:0060548	0.000154222	negative regulation of cell death	PDGFRB; PTGFR; RETREG1; CRLF1; WNT5A; CRYAB; IL6ST; LIMS2; LGALS3; SOX9; IRS2; HAND2; MITF; PYCR1; SLC40A1; IFIT3; SERPINE1; AXL; CAMK1D; MDK; NES; MET; TWIST1; ZNF385A; FYN; GPNMB; PDPN; THBS1; FHL2; IRAK1; NPC1; ITPKB; SOX4; ICAM1; COMP; CITED2; FTH1; DUSP1; ITGB1; GREM1; SOD2; ANXA4; AQP1; UNC5B; CD44; KLF4; ENO1; PPARD; SFRP1; SERPINF1; HMGCR; HGF; CLU; CXCL12; FGF2; DHCR24; SFRP2; BDKRB2; VE…	0 Gray	N0	Hyper-Variable
GO:0045596	2.26e-06	negative regulation of cell differentiation	ITGB1; TRIB2; STMN2; IGFBP5; EGFR; TBX3; SOX9; HAND2; TBX5; COL3A1; FBLN1; DKK1; MAFB; PTN; LOXL3; FZD7; S1PR3; SEMA7A; RBPJ; THRB; FSTL3; INHBA; ITPKB; SLIT2; NRG1; LBH; GREM1; ASPM; EPHB2; SEMA3A; ADAMTS12; ACVRL1; EFEMP1; TRIB3; ENPP1; COL5A2; POSTN; LDLR; COL5A1; INSIG1; ZEB1; BRINP1; SFRP2; SEMA3C; SFRP1; SEMA3D; SEMA5A; PPARD; NTN1; G6PD; ID3; ITGAV; NOTCH3; ITM2C; TWIST1; ZFP36; RUNX1; SPO…	0 Gray	N0	Hyper-Variable
GO:0030308	0.000159629	negative regulation of cell growth	CRYAB; SH3BP4; GREM1; SERPINE2; INHBA; FHL1; SLIT2; SEMA3A; ACVRL1; GJA1; ENPP1; ENO1; PPARD; SEMA7A; SFRP2; DCBLD2; SEMA3C; SFRP1; SEMA3D; SEMA5A; NTN1; G6PD; WNT5A; CCDC85B	0 Gray	N0	Hyper-Variable
GO:0008285	2.07e-10	negative regulation of cell proliferation	TGFBR3; CDH13; DPT; ITGA1; ADAMTS8; LIMS2; TNFRSF14; NPR3; IL20RB; FABP3; TBX5; SRPX; FBLN1; PTPN14; IFIT3; CD9; SERPINE2; PTN; APOD; CYP1B1; CAV2; RBPJ; CAMK2N1; GPNMB; TPM1; THBS1; INHBA; SPARC; KLF4; PDPN; SOX4; P3H1; SULF1; B4GALT1; FTH1; DUSP1; PODN; SH3BP4; CDKN2B; PTPRU; ACVRL1; SOD2; GREM1; PTGES; WARS; HMGA1; IGFBP3; PPARD; MTSS1; IGFBP6; IGFBP7; IGFBP5; ADAMTS1; PAWR; ADM; ZEB1; ZNF503;…	0 Gray	N0	Hyper-Variable
GO:0022408	0.00570978	negative regulation of cell-cell adhesion	LOXL3; ASS1; LRRC32; KLF4; GPNMB; PODXL; TNFRSF14; RUNX1; IL20RB; RGCC; LGALS3; PAWR; CXCL12; MBP; CD9; SERPINE2	0 Gray	N0	Hyper-Variable
GO:0051271	3.61e-09	negative regulation of cellular component movement	GREM1; SULF1; TBX5; MITF; COL3A1; FBLN1; THBS1; SERPINE1; DCN; PTN; APOD; CYGB; CYP1B1; LIMCH1; TPM1; CD9; KLF4; SLIT2; NRG1; CITED2; DUSP1; TGFBR3; SEMA3A; ACVRL1; PODN; SEMA3C; IGFBP3; PPARD; SERPINF1; IGFBP5; RHOB; CXCL12; SEMA7A; FGF2; SFRP2; PTPRU; SFRP1; SEMA3D; SEMA5A; CYP19A1; HMOX1; ABR; ADARB1; RGCC; WNT5A	0 Gray	N0	Hyper-Variable
GO:0031324	0.0242309	negative regulation of cellular metabolic process	PCSK9; TIMP3; CD36; APLP2; BHLHE40; RBPJ; THRB; INHBA; INHBB; P3H1; SLIT2; CDKN2B; DDIT4; AQP1; HK2; CENPF; ENPP1; BDKRB2; HMGCR; NXN; ELFN1; COL7A1; SOCS3; TENM2; MAGED1; PKIG; AHR; RUNX1; HOXC8; RASD1; GLIS2; RASSF2; PROS1; HOXC6; TRIB2; TRIB3; IGF2; SERPINE1; SERPINE2; PTN; APOD; EGR1; BASP1; THBS1; NPC1; SREBF1; EPHB2; ACVRL1; TSHZ2; PMEPA1; IGFBP3; PPARD; VEGFA; OSR2; INSIG1; ZEB1; DEPTOR; G…	0 Gray	N0	Hyper-Variable
GO:0048523	1.49e-08	negative regulation of cellular process	PCSK9; TIMP3; RETREG1; CRLF1; LGR4; CD36; IL6ST; PODXL; NOP53; APCDD1; APLP2; THBS1; ASS1; AXL; GSN; DCN; NXN; ADAMTS1; BHLHE40; RBPJ; SESN3; THRB; ADRA2A; ADAMTS8; INHBA; INHBB; P3H1; LBH; CDH2; SLIT2; CDKN2B; SEMA3A; PTGES; NPR3; SOD2; AQP1; HK2; CENPF; ENPP1; POSTN; SFRP1; PALM; HMGCR; ARRDC3; CXCL12; SEMA7A; ELFN1; BRINP1; TPCN1; VAT1; NFIB; CNN1; COL7A1; SOCS3; TENM2; MBP; LITAF; HTRA3; PTPN…	0 Gray	N0	Hyper-Variable
GO:0090288	8.05e-05	negative regulation of cellular response to growth factor stimulus	DCN; SFRP2; SFRP1; GREM2; LTBP1; TGFBR3; CD109; PMEPA1; FSTL3; SULF1; THBS1; ADAMTS12; SLIT2; DKK1; SULF2; WNT5A; ASPN; CAV2; HTRA1; GREM1; HTRA3	0 Gray	N0	Hyper-Variable
GO:0050819	0.0143702	negative regulation of coagulation	PROS1; SERPINE1; SERPING1; THBD; THBS1; CD9; SERPINE2	0 Gray	N0	Hyper-Variable
GO:0001818	0.00878446	negative regulation of cytokine production	LGR4; IL20RB; TRIB2; AXL; APOD; TWIST1; GPNMB; THBS1; INHBA; INHBB; KLF4; KLF2; ANXA4; SSC5D; HGF; LRRC32; HMOX1; ZFP36; RGCC; SARS; CMKLR1; GAS6	0 Gray	N0	Hyper-Variable
GO:0031348	0.0109708	negative regulation of defense response	APOD; IL20RB; TNFRSF1B; SOCS3; PPARD; CYP19A1; NT5E; LDLR; PTGIS; HTRA1; ABR; SERPING1; SERPINF1; HGF; SAMHD1; KLF4; A2M	0 Gray	N0	Hyper-Variable
GO:0048640	0.0228979	negative regulation of developmental growth	SFRP2; SEMA3A; SEMA3C; SFRP1; SEMA3D; SEMA5A; NTN1; G6PD; TBX5; WNT5A; SEMA7A; STC2	0 Gray	N0	Hyper-Variable
GO:0051093	1.33e-10	negative regulation of developmental process	FBLN1; DCN; RBPJ; THRB; FSTL3; INHBA; LBH; SLIT2; SFRP2; MAFB; CTSK; ENPP1; POSTN; SEMA7A; BRINP1; VAT1; RUNX1; STC2; STMN2; HSPG2; TRIB2; TRIB3; COL3A1; SERPINE1; PTN; THBS2; THBS1; ITPKB; EPHB2; ACVRL1; EFEMP1; PPARD; COL4A2; INSIG1; ZEB1; SEMA5A; G6PD; ITGAV; ITM2C; SPOCK1; WNT5A; GAS6; IGFBP5; NAMPT; TBX3; ADAMTS12; FOXM1; TBX5; FZD7; S1PR3; ASPM; ASPN; SPARC; TBX18; COL5A2; LDLR; COL5A1; SER…	0 Gray	N0	Hyper-Variable
GO:0045992	0.00217563	negative regulation of embryonic development	SFRP2; FZD7; SULF1; DKK1; COL5A2; COL5A1; WNT5A	0 Gray	N0	Hyper-Variable
GO:0010633	0.0206305	negative regulation of epithelial cell migration	DCN; SEMA3A; ACVRL1; THBS1; KLF4; SERPINF1; SLIT2; RGCC; FGF2	0 Gray	N0	Hyper-Variable
GO:1904950	0.0159855	negative regulation of establishment of protein localization	LGR4; APOD; SFRP1; PKIG; ANXA4; SSC5D; LRRC32; RGCC; ADRA2A; CD36; F2R; INHBB; SREBF1; HMGCR; INSIG1; GAS6	0 Gray	N0	Hyper-Variable
GO:0051918	0.00729921	negative regulation of fibrinolysis	THBD; SERPINE1; THBS1	0 Gray	N0	Hyper-Variable
GO:0045926	0.000231529	negative regulation of growth	CRYAB; CD36; SH3BP4; GREM1; TBX5; SERPINE2; INHBA; FHL1; SLIT2; SEMA3A; ACVRL1; GJA1; ENPP1; ENO1; PPARD; IGFBP5; SEMA7A; STC2; SFRP2; DCBLD2; SEMA3C; SFRP1; SEMA3D; SEMA5A; NTN1; G6PD; WNT5A; CCDC85B	0 Gray	N0	Hyper-Variable
GO:1900047	0.00304796	negative regulation of hemostasis	COMP; PROS1; SERPINE1; SERPING1; THBD; THBS1; CD9; SERPINE2	0 Gray	N0	Hyper-Variable
GO:0051346	0.00282302	negative regulation of hydrolase activity	TIMP3; PROS1; ECM1; SH3BP4; HGF; SERPING1; APLP2; THBS1; A2M; SERPINE2; PTN; PTX3; SERPINE1; KLF4; SLIT2; C3; PI16; AQP1; PLA2R1; CD44; SERPINF1; LGALS3; ELFN1; DHCR24; SFRP2; COL7A1; SLC7A14; CD109; CRYAB; SPOCK1; VEGFA; SERPINH1; CRIM1; GAS6	0 Gray	N0	Hyper-Variable
GO:0002683	0.00149346	negative regulation of immune system process	LGR4; IL20RB; GPNMB; TNFRSF14; SERPING1; COL3A1; MAFB; THBS1; HTRA1; AXL; APOD; LOXL3; FSTL3; A2M; INHBA; RUNX1; SLIT2; DUSP1; GREM1; CD47; ABR; ITPKB; LGALS3; PAWR; CXCL12; IL13RA2; SFRP1; SAMHD1; LRRC32; CYP19A1; HMOX1; LDLR; ZFP36; SOX9	0 Gray	N0	Hyper-Variable
GO:0002695	0.00822184	negative regulation of leukocyte activation	IL13RA2; SFRP1; TNFRSF14; LRRC32; HMOX1; LDLR; GPNMB; INHBA; ABR; RUNX1; IL20RB; LGALS3; PAWR; LOXL3; AXL	0 Gray	N0	Hyper-Variable
GO:0002686	0.00369177	negative regulation of leukocyte migration	APOD; GREM1; CYP19A1; HMOX1; ABR; SLIT2; CXCL12; DUSP1	0 Gray	N0	Hyper-Variable
GO:1905953	0.00146499	negative regulation of lipid localization	PCSK9; PLA2R1; IRS2; THBS1; SREBF2; PPARD; ITGAV; ABCA1	0 Gray	N0	Hyper-Variable
GO:0040013	7.36e-09	negative regulation of locomotion	ARRDC3; GREM1; SULF1; TBX5; MITF; COL3A1; FBLN1; SERPINE1; DCN; PTN; APOD; CYGB; CYP1B1; LIMCH1; TPM1; THBS1; KLF4; SLIT2; NRG1; CITED2; DUSP1; SEMA3A; ACVRL1; PODN; SEMA3C; IGFBP3; PPARD; SERPINF1; IGFBP5; RHOB; CXCL12; SEMA7A; FGF2; SFRP2; PTPRU; SFRP1; SEMA3D; SEMA5A; CYP19A1; HMOX1; ABR; ADARB1; RGCC; WNT5A	0 Gray	N0	Hyper-Variable
GO:0044092	0.000115425	negative regulation of molecular function	EPHB2; PROS1; PCSK9; TIMP3; TRIB2; ACE; GLIS2; LIMK1; CRYAB; ECM1; ID3; SH3BP4; LGALS3; SERPING1; HAND2; BHLHE40; TXNIP; APLP2; THBS1; A2M; SERPINE2; HEG1; PTN; CYP1B1; NES; PTPRF; TWIST1; GADD45B; PTX3; ADRA2A; SERPINE1; KLF4; SLIT2; C3; IRAK1; DUSP1; ZFP36; CDKN2B; LY6E; NPR3; CLIC2; ANXA4; AQP1; PLA2R1; CD44; TRIB3; WARS; PTGIS; PALM; HMGCR; DKK1; HGF; DEPTOR; UCHL1; CAMK2N1; ELFN1; DHCR24; SF…	0 Gray	N0	Hyper-Variable
GO:0051241	2.49e-10	negative regulation of multicellular organismal process	PCSK9; MAFB; AXL; DCN; RBPJ; THRB; FSTL3; INHBA; INHBB; SLIT2; SFRP2; CTSK; HMGCR; ARRDC3; SEMA7A; BRINP1; F2R; RUNX1; STC2; LGR4; IL20RB; STMN2; HSPG2; PROS1; TRIB2; COL3A1; KREMEN1; SERPINE1; SERPINE2; PTN; APOD; THBS2; KCNMA1; THBS1; ITPKB; EPHB2; ADAMTS5; ACVRL1; SSC5D; EFEMP1; COL4A2; IGFBP5; THBD; FGF2; TNFRSF1B; SEMA5A; G6PD; HMOX1; ITM2C; SPOCK1; WNT5A; GAS6; SERPING1; TBX5; CD9; NPR3; FZ…	0 Gray	N0	Hyper-Variable
GO:0051172	0.0218189	negative regulation of nitrogen compound metabolic process	TIMP3; CD36; APLP2; BHLHE40; RBPJ; THRB; INHBA; INHBB; P3H1; SLIT2; CDKN2B; DDIT4; AQP1; CENPF; ENPP1; BDKRB2; HMGCR; NXN; ELFN1; COL7A1; SOCS3; TENM2; MAGED1; PKIG; AHR; RUNX1; HOXC8; RASD1; GLIS2; RASSF2; PROS1; HOXC6; TRIB2; TRIB3; IGF2; SERPINE1; SERPINE2; PTN; APOD; EGR1; BASP1; THBS1; EPHB2; ACVRL1; TSHZ2; PMEPA1; IGFBP3; PPARD; VEGFA; OSR2; IGFBP5; ZEB1; DEPTOR; G6PD; ITGAV; ITM2C; EIF4EBP…	0 Gray	N0	Hyper-Variable
GO:0030279	0.00195182	negative regulation of ossification	SFRP1; TWIST1; RBPJ; ID3; ECM1; DKK1; SOX9; HAND2; IGFBP5; KREMEN1; GREM1	0 Gray	N0	Hyper-Variable
GO:0032102	5.59e-05	negative regulation of response to external stimulus	IL20RB; CD9; PROS1; SERPING1; THBS1; HTRA1; SERPINE2; APOD; NT5E; SERPINE1; KLF4; SLIT2; DUSP1; GREM1; PTGIS; PPARD; SERPINF1; HMGCR; HGF; THBD; SEMA7A; FGF2; SEMA3D; SEMA3A; SEMA3C; TNFRSF1B; SEMA5A; SOCS3; CD109; CYP19A1; LDLR; ABR; WNT5A	0 Gray	N0	Hyper-Variable
GO:0048585	1.78e-09	negative regulation of response to stimulus	TIMP3; NOP53; APCDD1; PYCR1; ZNF385A; CAV2; DCN; NXN; ADRA2A; LBH; CDH2; SEMA3A; SOD2; ENPP1; BDKRB2; PALM; HMGCR; ARRDC3; CXCL12; SEMA7A; SOCS3; LITAF; ADAMTS12; FOXM1; PXDN; LGR4; IL20RB; GLIS2; ITGA1; ITGA3; PROS1; DNM1; TRIB3; COL3A1; KREMEN1; FBLN1; SERPINE2; APOD; EGR1; NT5E; THBS1; EPHB2; UNC5B; PMEPA1; IGFBP2; IGFBP3; PPARD; IGFBP6; IGFBP5; THBD; FGF2; IL13RA2; TNFRSF1B; SEMA5A; CYP19A1; …	0 Gray	N0	Hyper-Variable
GO:1903035	0.0116824	negative regulation of response to wounding	FGF2; CD109; PROS1; CD9; SERPING1; HMGCR; THBD; THBS1; SERPINE1; SERPINE2	0 Gray	N0	Hyper-Variable
GO:0009968	4.57e-07	negative regulation of signal transduction	TIMP3; SULF1; APCDD1; FBLN1; CAV2; DCN; NXN; FSTL3; LBH; CDH2; SOD2; ENPP1; BDKRB2; PALM; HMGCR; ARRDC3; CXCL12; SOCS3; LITAF; PXDN; LGR4; GLIS2; ITGA1; RASSF2; DNM1; TRIB3; KREMEN1; SERPINE1; SERPINE2; APOD; EGR1; THBS1; EPHB2; UNC5B; PMEPA1; IGFBP2; IGFBP3; IGFBP6; INSIG1; GREM2; HMOX1; ITGAV; DEPTOR; WNT5A; ZNF385A; GAS6; SESN3; IGFBP5; DHRS3; SH3BP4; ADAMTS12; FOXM1; HTRA1; HTRA3; ASPN; FHL2;…	0 Gray	N0	Hyper-Variable
GO:0023057	2.07e-07	negative regulation of signaling	PCSK9; TIMP3; SULF1; APCDD1; FBLN1; ZNF385A; CAV2; DCN; NXN; DHRS3; INHBA; INHBB; LBH; CDH2; SOD2; ENPP1; BDKRB2; PALM; HMGCR; ARRDC3; CXCL12; SOCS3; LITAF; PXDN; LGR4; GLIS2; ITGA1; RASSF2; DNM1; TRIB3; KREMEN1; SERPINE1; SERPINE2; APOD; EGR1; THBS1; EPHB2; UNC5B; PMEPA1; IGFBP2; IGFBP3; IGFBP6; INSIG1; GREM2; HMOX1; ITGAV; DEPTOR; WNT5A; FSTL3; GAS6; SESN3; IGFBP5; ADRA2A; SH3BP4; ADAMTS12; FOX…	0 Gray	N0	Hyper-Variable
GO:0034104	0.0273558	negative regulation of tissue remodeling	GREM1; ABR; SFRP1; TNFRSF11B	0 Gray	N0	Hyper-Variable
GO:0051051	8.02e-05	negative regulation of transport	LGR4; PCSK9; CRYAB; CD36; SDCBP; IRS2; SERPINE2; APOD; TWIST1; ADRA2A; THBS1; INHBA; INHBB; ICAM1; PRKG2; NRG1; EPHB2; MAP1B; CLIC2; ANXA4; SSC5D; PLA2R1; CD47; RGCC; ENPP1; ABR; HMGCR; INSIG1; LGALS3; IL13RA2; SFRP1; TNFRSF1B; LRRC32; PKIG; HMOX1; ITGAV; SREBF2; F2R; SREBF1; OXTR; ATF4; GAS6	0 Gray	N0	Hyper-Variable
GO:1901343	0.00524158	negative regulation of vasculature development	DCN; PTN; HSPG2; THBS2; SULF1; THBS1; SPARC; KLF4; SERPINF1; COL4A2; RGCC; SARS; SERPINE1; KLF2	0 Gray	N0	Hyper-Variable
GO:0072006	0.000122472	nephron development	ACTA2; PDGFRB; ITGA3; PDGFD; GREM1; LGR4; MAGED1; EGR1; SULF2; SULF1; NOTCH3; PODXL; BASP1; SOX9; VEGFA; KIF26B; FAT4; FGF2; MTSS1	0 Gray	N0	Hyper-Variable
GO:0072028	0.022204	nephron morphogenesis	PDGFRB; GREM1; LGR4; MAGED1; KIF26B; SOX9; VEGFA; FAT4; FGF2	0 Gray	N0	Hyper-Variable
GO:0021675	0.000134638	nerve development	EPHB2; SEMA3A; ITGA4; SULF2; SULF1; ADARB1; NAV2; NRP2; NPTX1; MAFB; LPAR1; SERPINE2; SLC1A3	0 Gray	N0	Hyper-Variable
GO:0007399	1.76e-11	nervous system development	PCSK9; WLS; IL6ST; CHN1; APCDD1; MAFB; PAM; AXL; GSN; NTNG1; BHLHE40; NDST1; RBPJ; THRB; NAV1; INHBA; NAV2; NEXN; P3H1; CDH2; SEMA3A; DDIT4; AQP1; CENPF; ZNF521; NEGR1; POSTN; PALM; PHGDH; ATP2B1; CXCL12; SEMA7A; BRINP1; TRNP1; CSPG4; TENM2; ACSL3; ACSL4; CDON; RUNX1; GFRA1; LSAMP; NTN1; HOXC8; PDLIM5; ALDH3A2; ITGA1; ITGA3; ITGA4; DPYSL4; SLC2A1; NPTX1; COL3A1; TNFRSF12A; SERPINE2; PTN; APOD; GL…	0 Gray	N0	Hyper-Variable
GO:0050877	0.000508737	nervous system process	ITGB1; USP53; TIMP3; NPTX1; RETREG1; THRB; ITGA3; EGFR; CD36; DHRS3; OLFM2; CEMIP; SLC29A1; TENM4; PTN; GLS; LUM; SERPINE2; ALDH1A3; MDK; CYP1B1; S1PR1; SHC3; FYN; AFF2; NAV2; ICAM1; MBP; EPHB2; SOD2; FOS; EFEMP1; COMP; MGLL; SLC1A4; ABR; SERPINF1; HMGCR; DKK1; HGF; HMCN1; CXCL12; UCHL1; BRINP1; EPAS1; SGK1; NFASC; LDLR; ADARB1; F2R; RDH10; OXTR; MME; TGFBI; ZNF385A; SYNPO; SLC1A3	0 Gray	N0	Hyper-Variable
GO:0014032	0.0109135	neural crest cell development	SEMA3A; SEMA3C; SEMA3D; SEMA5A; TWIST1; SOX9; RDH10; HAND2; NRG1; SEMA7A; NRP2	0 Gray	N0	Hyper-Variable
GO:0014033	0.00841904	neural crest cell differentiation	SEMA3A; SEMA3C; SFRP1; SEMA3D; SEMA5A; TWIST1; SOX9; RDH10; HAND2; NRG1; SEMA7A; NRP2	0 Gray	N0	Hyper-Variable
GO:0014034	0.0330287	neural crest cell fate commitment	SFRP1; SOX9	0 Gray	N0	Hyper-Variable
GO:0001755	0.0226394	neural crest cell migration	SEMA3A; SEMA3C; SEMA3D; SEMA5A; TWIST1; HAND2; SEMA7A; NRP2	0 Gray	N0	Hyper-Variable
GO:0022008	2.11e-08	neurogenesis	PCSK9; IL6ST; CHN1; APCDD1; AXL; GSN; NTNG1; BHLHE40; RBPJ; THRB; NAV1; INHBA; NAV2; NEXN; P3H1; CDH2; SEMA3A; DDIT4; SHC3; ZNF521; NEGR1; POSTN; PHGDH; CXCL12; SEMA7A; BRINP1; CSPG4; ACSL4; CDON; RUNX1; GFRA1; NTN1; HOXC8; PDLIM5; ITGA1; ITGA3; ITGA4; DPYSL4; NPTX1; COL3A1; TNFRSF12A; SERPINE2; PTN; APOD; GLDN; IGSF10; B4GALT5; EPHB2; EPHB3; MAP1B; PDLIM7; EPHB6; UNC5B; FAT4; NFASC; VEGFA; ZEB1;…	0 Gray	N0	Hyper-Variable
GO:0070997	0.00612208	neuron death	PCSK9; CRLF1; THRB; NAMPT; USP53; CIT; DDIT4; DKK1; NES; AXL; MDK; EGR1; FYN; GPNMB; ITGA1; DPYSL4; SOD2; FOS; UNC5B; SERPINF1; CLU; DHCR24; G6PD; HMOX1; RETREG1; ADARB1; F2R; ATF4; WNT5A	0 Gray	N0	Hyper-Variable
GO:0048666	1.14e-05	neuron development	CDH11; SEMA3A; HAND2; SPON2; PDLIM7; ITGA1; ITGA3; EGFR; PLXNC1; ITGB1; PDLIM5; CHN1; MATN2; IRS2; NPTX1; TENM4; TNFRSF12A; LAMA1; TENM3; GPRC5B; DPYSL4; PTN; APOD; CXCL12; NTNG1; CRABP2; GLDN; SEMA7A; STMN2; FYN; UNC5B; KLF4; SLIT2; P3H1; PHGDH; NTM; CDH2; B4GALT5; SH3KBP1; NEXN; EPHB2; EPHB3; MAP1B; LIMK1; EPHB6; SHC3; CAMK1D; ITGA4; SEMA3C; THRB; NEGR1; POSTN; NFASC; NREP; SERPINF1; TNC; HGF; …	0 Gray	N0	Hyper-Variable
GO:0030182	1.33e-07	neuron differentiation	PCSK9; CHN1; NTNG1; RBPJ; THRB; INHBA; NEXN; P3H1; CDH2; SEMA3A; DDIT4; SHC3; ZNF521; NEGR1; POSTN; PHGDH; CXCL12; SEMA7A; BRINP1; ACSL4; CDON; RUNX1; GFRA1; FAT4; HOXC8; EPHB3; ITGA1; ITGA3; ITGA4; MAP1B; NPTX1; TNFRSF12A; PTN; APOD; GLDN; B4GALT5; EPHB2; PDLIM5; DPYSL4; PDLIM7; EPHB6; UNC5B; NFASC; VEGFA; ZEB1; PLXNC1; SEMA5A; SDC2; ITM2C; SPOCK1; WNT5A; TENM3; TENM2; TENM4; GPRC5B; FZD7; ASPM;…	0 Gray	N0	Hyper-Variable
GO:0001764	0.000143669	neuron migration	SEMA3A; MAP1B; MATN2; DDIT4; NRP2; TWIST1; DCLK1; ITGA3; FYN; IGSF10; NAV1; VEGFA; SPOCK1; NTN1; NRG1; COL3A1; CXCL12; ASPM; AXL; GAS6	0 Gray	N0	Hyper-Variable
GO:0031175	0.000117131	neuron projection development	CDH11; SEMA3A; CAMK1D; SPON2; PDLIM7; ITGA1; ITGA3; EGFR; PLXNC1; ITGB1; PDLIM5; CHN1; MATN2; IRS2; NPTX1; TNFRSF12A; LAMA1; TENM3; GPRC5B; DPYSL4; PTN; APOD; CXCL12; NTNG1; CRABP2; SEMA7A; STMN2; FYN; KLF4; SLIT2; P3H1; PHGDH; CDH2; B4GALT5; SH3KBP1; NEXN; EPHB2; EPHB3; MAP1B; LIMK1; EPHB6; SHC3; UNC5B; ITGA4; SEMA3C; NEGR1; POSTN; NFASC; NREP; SERPINF1; TNC; HGF; ADM; UCHL1; NRP2; SEMA3D; SFRP2…	0 Gray	N0	Hyper-Variable
GO:1990138	0.00444596	neuron projection extension	SEMA3A; ITGB1; MAP1B; SEMA3D; SEMA5A; DCLK1; LIMK1; ITGA4; SEMA3C; POSTN; TNFRSF12A; VEGFA; SLIT2; NTN1; WNT5A; CXCL12; SEMA7A; NRP2	0 Gray	N0	Hyper-Variable
GO:1902284	0.000184248	neuron projection extension involved in neuron projection guidance	SEMA3A; SEMA3C; SEMA3D; SEMA5A; VEGFA; SLIT2; WNT5A; CXCL12; SEMA7A; NRP2	0 Gray	N0	Hyper-Variable
GO:0097485	1.32e-05	neuron projection guidance	SEMA3A; SPON2; CHN1; PDLIM7; FYN; SLIT2; SH3KBP1; NEXN; EPHB2; EPHB3; DPYSL4; MATN2; EPHB6; SHC3; UNC5B; NFASC; VEGFA; CXCL12; SEMA7A; NRP2; PLXNC1; NFIB; SEMA3C; SEMA3D; SEMA5A; NTN1; NTN4; IRS2; PALLD; GFRA1; WNT5A	0 Gray	N0	Hyper-Variable
GO:0031102	0.0177614	neuron projection regeneration	APOD; MATN2; NREP; PTPRF; KLF4; TNC; HGF; ADM	0 Gray	N0	Hyper-Variable
GO:0008038	0.0171001	neuron recognition	EPHB2; EPHB3; SEMA5A; PALLD; SEMA3A; NTM; NEXN	0 Gray	N0	Hyper-Variable
GO:0042136	0.000358412	neurotransmitter biosynthetic process	CYP1B1; KLF2; CD47; PTX3; CD36; KLF4; PTGIS; ICAM1; MOXD1; CLU; ASS1; SHMT2; SLC1A3	0 Gray	N0	Hyper-Variable
GO:0042133	0.00891414	neurotransmitter metabolic process	CYP1B1; PHGDH; KLF2; CD47; PTX3; CD36; KLF4; PTGIS; ICAM1; MOXD1; CLU; ASS1; SHMT2; SLC1A3	0 Gray	N0	Hyper-Variable
GO:0046460	0.0187918	neutral lipid biosynthetic process	PCK2; LPIN1; ACSL4; LDLR; SREBF1; C3	0 Gray	N0	Hyper-Variable
GO:0043312	0.0133176	neutrophil degranulation	CREG1; CD36; SDCBP; STOM; CTSB; CHI3L1; GSN; ASAH1; PTX3; IMPDH2; NPC2; C3; FTH1; IDH1; CRISPLD2; SLC44A2; CD44; CD47; CTSC; CTSD; DSP; B4GALT1; ABR; LGALS3; PLEKHO2; GRN; FTL; VAT1; TNFRSF1B; CNN2; CFD; NFASC; ITGAV; METTL7A; MME	0 Gray	N0	Hyper-Variable
GO:0002446	0.0157445	neutrophil mediated immunity	LGALS3; CREG1; ACE; CD36; SDCBP; STOM; CTSB; CHI3L1; GSN; ASAH1; PTX3; IMPDH2; NPC2; C3; FTH1; IDH1; CRISPLD2; SLC44A2; CD44; CD47; CTSC; CTSD; DSP; B4GALT1; ABR; GRN; PLEKHO2; FTL; VAT1; TNFRSF1B; CNN2; CFD; NFASC; ITGAV; METTL7A; MME	0 Gray	N0	Hyper-Variable
GO:0006809	0.00359674	nitric oxide biosynthetic process	CYP1B1; CD47; PTX3; CD36; KLF4; PTGIS; ICAM1; CLU; ASS1; KLF2	0 Gray	N0	Hyper-Variable
GO:0007263	0.00947764	nitric oxide mediated signal transduction	VEGFA; EGFR; RASD1; CD36; THBS1	0 Gray	N0	Hyper-Variable
GO:0046209	0.00582673	nitric oxide metabolic process	CYP1B1; CD47; PTX3; CD36; KLF4; PTGIS; ICAM1; CLU; ASS1; KLF2	0 Gray	N0	Hyper-Variable
GO:0003357	0.0330287	noradrenergic neuron differentiation	HAND2; SOX4	0 Gray	N0	Hyper-Variable
GO:0042415	0.02332	norepinephrine metabolic process	MOXD1; EPAS1; HAND2	0 Gray	N0	Hyper-Variable
GO:0030903	0.0273558	notochord development	COL5A2; WNT5A; SOX9; ID3	0 Gray	N0	Hyper-Variable
GO:0042476	5.15e-05	odontogenesis	ADAMTS5; TNC; HAND2; AQP1; TWIST1; SDC1; ASPN; FAM20C; ID3; OSR2; PAM; INHBA; PERP; HTRA1; TNFRSF11B; FAM20A; ADM; SERPINE1	0 Gray	N0	Hyper-Variable
GO:0042475	0.0293124	odontogenesis of dentin-containing tooth	TNFRSF11B; FAM20A; FAM20C; SERPINE1; PERP; HAND2; TNC; ADM; HTRA1	0 Gray	N0	Hyper-Variable
GO:0014003	0.0307957	oligodendrocyte development	TENM4; CLU; LPAR1; B4GALT5; CD9; GSN	0 Gray	N0	Hyper-Variable
GO:0008228	0.0113009	opsonization	SPON2; CD47; PTX3	0 Gray	N0	Hyper-Variable
GO:0021554	0.02332	optic nerve development	EPHB2; NAV2; LPAR1	0 Gray	N0	Hyper-Variable
GO:0035265	0.000290954	organ growth	TGFBR3; PDGFRB; G6PD; COL7A1; PDLIM5; SCARA3; COMP; S1PR1; CYP19A1; COL14A1; ECM1; TENM4; BASP1; RBPJ; TBX5; MATN2; HEG1; SOX9; FGF2; COL12A1; WNT2	0 Gray	N0	Hyper-Variable
GO:0016053	5.29e-06	organic acid biosynthetic process	PTGS1; CEMIP; VCAN; BGN; GLUL; TRIB3; PTGDS; PYCR1; GLS; ASS1; ALDH1A3; DCN; PSAT1; PLOD2; SCD; PLOD1; THNSL2; FASN; ACSS2; HAS2; DSEL; DDIT4; HK2; MGLL; PTGIS; ENO1; PHGDH; INSIG1; FADS1; PTGES; FADS2; SHMT2; CSPG4; ACSL3; PFKFB3; ASNS; CYP27A1; HSD3B7; RDH10; CH25H; SLC1A3	0 Gray	N0	Hyper-Variable
GO:0006082	6.04e-10	organic acid metabolic process	PCK2; PTGS1; SLC6A6; CD36; P4HA2; P4HA1; PYCR1; ASS1; PAM; DCN; NDST1; FMOD; IARS; DDIT4; HK2; IDH1; ENPP1; BGN; PHGDH; SHMT2; CSPG4; ACSL3; SLC2A1; HSD3B7; ALDH1L2; CH25H; SLC7A8; ALDH3A2; SLC7A5; GLUL; ACSL4; TRIB3; PTGDS; CYGB; SCD; AKR1C1; NPC1; B4GALT1; B4GALT5; DSEL; PPARD; INSIG1; PTGES; GARS; MTHFD2; CYP27A1; MSMO1; ACAN; FABP3; GLS; LUM; AKR1C2; QPRT; CYP1B1; FGF2; SCPEP1; ACAT2; FASN; C…	0 Gray	N0	Hyper-Variable
GO:1903825	0.0157293	organic acid transmembrane transport	SLC6A6; SLC7A8; SLC38A2; SLC6A9; SLC7A5; IRS2; SLC7A1; PDPN; SLC1A4; SLC1A5; THBS1; SLC16A3; SLC1A3	0 Gray	N0	Hyper-Variable
GO:0015849	0.000471809	organic acid transport	SLC6A6; ACE; SLC6A9; SLC7A5; CD36; SLC7A1; SH3BP4; ACSL4; GLS; PLIN2; AKR1C1; SLC7A8; PDPN; THBS1; SLC1A3; SLC38A2; PLA2R1; PLA2G2A; PPARD; BDKRB2; SLC7A14; ACSL3; SLC16A3; IRS2; SLC1A4; SLC1A5; ABCC3; FABP3	0 Gray	N0	Hyper-Variable
GO:0015711	0.00046953	organic anion transport	SLC6A6; ACE; SLC6A9; SLC7A5; CD36; SLC7A1; SH3BP4; SLC2A1; GLS; PLIN2; AKR1C1; SLC7A8; SLC38A2; PDPN; THBS1; NPC2; IRS2; AQP1; PLA2R1; ATP10A; CA12; PLA2G2A; SLC25A23; PPARD; ABCC3; BDKRB2; SLC7A14; ACSL3; SLC16A3; LDLR; ACSL4; PLTP; ABCA1; SLC1A4; SLC1A5; SLC1A3; FABP3	0 Gray	N0	Hyper-Variable
GO:1901617	1.66e-08	organic hydroxy compound biosynthetic process	PCK2; EPHX1; CYP19A1; NSDHL; IDI1; DHCR7; SC5D; HSD3B7; PSAT1; HAND2; MOXD1; SQLE; SREBF2; ASAH1; SCD; MSMO1; ACAT2; ITPKB; FASN; LSS; FDFT1; HMGCS1; MVD; HMGCR; INSIG1; FGF2; DHCR24; FDPS; G6PD; DKK3; CYP27A1; SREBF1; PLTP; WNT5A; CH25H	0 Gray	N0	Hyper-Variable
GO:1901615	1.16e-08	organic hydroxy compound metabolic process	PCK2; EPHX1; G6PD; NSDHL; ALDH3A2; IDI1; DHRS3; SC5D; SLC5A3; PSAT1; HAND2; MOXD1; DKK3; AKR1C1; AKR1C2; ALDH1A3; SREBF2; CYP1B1; ASAH1; SCD; NFE2L1; NPC1; MSMO1; ALDH1A1; NPC2; ACAT2; HSD3B7; FASN; LSS; RDH10; FDFT1; LIPA; HMGCS1; FDPS; ACSS2; LDLR; MVD; ITPKB; HMGCR; INSIG1; DHCR7; FGF2; DHCR24; PCSK9; EPAS1; CYP19A1; SQLE; PPARD; CYP27A1; SREBF1; PLTP; ADH1B; ABCA1; WNT5A; CH25H	0 Gray	N0	Hyper-Variable
GO:0015850	0.00500033	organic hydroxy compound transport	PCSK9; OXTR; AQP1; SLC16A3; CYP19A1; ADRA2A; CD36; SYT7; SREBF2; NPC2; LDLR; SLC5A3; PLTP; NPC1; ABCA1; CLU; CXCL12; AKR1C1; ABCC3; RAB3B	0 Gray	N0	Hyper-Variable
GO:1901564	0.000735162	organonitrogen compound metabolic process	PCSK9; MFGE8; CPE; IL6ST; P4HA2; P4HA1; ASS1; SMG1; IRAK1; SFRP2; PAPPA; GALNT15; CD36; COL7A1; ALDH3A2; ITGA1; COL3A1; ADARB1; PHLDA1; SERPINE1; SERPINE2; APOD; WSB2; DSEL; ALPK2; THSD4; OXTR; DSP; PPARD; VEGFA; GARS; RPS6KA2; ITGAV; TCN2; FBXO32; RCAN2; MBOAT2; FOXM1; GLS; HTRA1; GPRC5B; RPSA; PTX3; LAMA1; STK32B; LDLR; MVD; BDKRB2; ARID5B; FAM20A; FAM20C; AK5; LMO7; MARS; MME; SARS; EGFR; USP5…	0 Gray	N0	Hyper-Variable
GO:0001503	3.74e-12	ossification	CDH11; LGR4; RASSF2; ANKH; JUNB; VCAN; ECM1; IL6ST; CTSK; HAND2; KREMEN1; SOX9; FSTL3; PTN; ITGA11; PDLIM7; CEBPD; CLEC3B; S1PR1; DHRS3; IGSF10; FHL2; SPARC; MGP; FASN; MN1; ASPN; GREM1; IGF2; ACVR2A; IARS; COMP; OSR2; ENPP1; COL5A2; IGFBP3; TNC; IGFBP5; HGF; SEMA7A; WNT5A; SFRP2; SFRP1; FAM20C; ID3; DKK1; TWIST1; COL13A1; GPNMB; FAT4; SH3PXD2B; EGFR; MMP2; RBPJ	0 Gray	N0	Hyper-Variable
GO:0001649	2.98e-05	osteoblast differentiation	LGR4; RASSF2; JUNB; IL6ST; PDLIM7; HAND2; CEBPD; TWIST1; GPNMB; FHL2; FASN; GREM1; IGF2; ACVR2A; IARS; VCAN; IGFBP3; TNC; IGFBP5; HGF; SEMA7A; SFRP2; SFRP1; FAM20C; ID3; ITGA11; SH3PXD2B	0 Gray	N0	Hyper-Variable
GO:0033687	0.00307823	osteoblast proliferation	SFRP1; JUNB; OSR2; NPR3; ITGAV; GREM1	0 Gray	N0	Hyper-Variable
GO:0003151	0.000473858	outflow tract morphogenesis	SFRP2; TGFBR3; SEMA3C; ELN; TWIST1; RBPJ; DHRS3; TBX3; VEGFA; HAND2; CITED2; WNT5A; NRP2	0 Gray	N0	Hyper-Variable
GO:0042698	3.56e-05	ovulation cycle	PTN; PTX3; ADAMTS1; EGR1; EGFR; INHBA; SERPINF1; HAS2; OXTR; PTPRN; PAM; AXL; SLIT2	0 Gray	N0	Hyper-Variable
GO:0055114	3.26e-07	oxidation-reduction process	MSMO1; AOX1; PTGS1; CYP19A1; PHGDH; NSDHL; SESN3; ALDH3A2; CH25H; PAM; SHMT2; IL6ST; P4HA2; SC5D; P4HA1; FABP3; SELENBP1; MOXD1; SQLE; LOX; CYBRD1; AKR1C1; AKR1C2; ALDH1A3; APOD; CYGB; CYP1B1; PLOD2; SCD; PLOD1; DHRS3; IMPDH2; ALDH1A1; ACAT2; SQOR; FASN; P3H1; PGD; FTH1; LOXL4; IGF2; SOD2; SOD3; HK2; ACSS2; IDH1; LOXL2; PTGIS; ENPP1; NOP53; ENO1; PPARD; MICAL2; VAT1; HMGCR; FADS1; PPP1R3C; PTGES;…	0 Gray	N0	Hyper-Variable
GO:0043436	8.66e-10	oxoacid metabolic process	PCK2; PTGS1; SLC6A6; CD36; P4HA2; P4HA1; PYCR1; ASS1; PAM; DCN; NDST1; FMOD; IARS; DDIT4; HK2; IDH1; ENPP1; BGN; PHGDH; SHMT2; CSPG4; ACSL3; SLC2A1; HSD3B7; ALDH1L2; CH25H; SLC7A8; ALDH3A2; SLC7A5; GLUL; ACSL4; TRIB3; PTGDS; CYGB; SCD; AKR1C1; NPC1; B4GALT1; B4GALT5; DSEL; PPARD; INSIG1; PTGES; GARS; MTHFD2; CYP27A1; MSMO1; ACAN; FABP3; GLS; LUM; AKR1C2; QPRT; CYP1B1; FGF2; SCPEP1; ACAT2; FASN; C…	0 Gray	N0	Hyper-Variable
GO:0030913	0.0119019	paranodal junction assembly	NFASC; ANK2; CD9	0 Gray	N0	Hyper-Variable
GO:0048486	0.0270393	parasympathetic nervous system development	SEMA3A; NAV2; NRP2; ADARB1	0 Gray	N0	Hyper-Variable
GO:0019322	0.00500033	pentose biosynthetic process	PGD; G6PD; TKT	0 Gray	N0	Hyper-Variable
GO:0009051	0.0330287	pentose-phosphate shunt, oxidative branch	PGD; G6PD	0 Gray	N0	Hyper-Variable
GO:0002790	0.000503517	peptide secretion	LGR4; GNPTAB; WLS; EGFR; CPE; CD36; OLFM2; GLUL; SLC2A1; CHI3L1; PAM; SOX4; LTBP2; IRS2; TWIST1; RBPJ; ADRA2A; INHBB; P3H1; MBP; LTBP4; RCN3; ANXA4; SSC5D; COMP; RGCC; POSTN; PPARD; RAB3B; HMGCR; IL1RAP; STEAP3; SFRP1; TNFRSF1B; DPP4; LRRC32; TNFRSF14; ITGAV; SYT7; F2R; SREBF1; ABCA1; PTPRN; WNT5A; GAS6	0 Gray	N0	Hyper-Variable
GO:0018057	0.000380595	peptidyl-lysine oxidation	LOX; LOXL3; LOXL4; LOXL2	0 Gray	N0	Hyper-Variable
GO:0060039	0.0330287	pericardium development	WNT5A; HEG1; HAND2; TBX5	0 Gray	N0	Hyper-Variable
GO:0006796	0.00144599	phosphate-containing compound metabolic process	PCSK9; TIMP3; CRLF1; GNPTAB; IDI1; CD36; IL6ST; FADS1; NOP53; CHI3L1; FBLN1; CAV2; AXL; TPX2; PPP1R3C; NDST1; GADD45B; ADRA2A; ELFN1; INHBA; INHBB; CDH2; ADM2; CDKN2B; TJP2; DDIT4; SHC3; HK2; IDH1; PCYT2; ENPP2; ENPP1; SLC25A23; BDKRB2; HMGCR; SEMA7A; SHMT2; DBI; FDPS; SOCS3; CSPG4; MBOAT2; ACSL3; PKIG; MYLK; ACSL4; PTPN14; PLEKHA4; F2R; CDON; GFRA1; MAGED1; NT5DC2; CCNI; IGF2; ITGA1; SNX9; RASSF…	0 Gray	N0	Hyper-Variable
GO:0046470	0.0144288	phosphatidylcholine metabolic process	DBI; SLC44A2; LPIN1; ACSL3; ENPP2; PLA2G2A; MBOAT2; LDLR; FABP3	0 Gray	N0	Hyper-Variable
GO:0048015	0.00822184	phosphatidylinositol-mediated signaling	DCN; PDGFRB; NPR3; PDGFD; TWIST1; EGFR; FYN; KLF4; IRS2; F2R; PPARD; SOX9; NOP53; HGF; UNC5B; SERPINE2; GSN	0 Gray	N0	Hyper-Variable
GO:0007200	0.0262678	phospholipase C-activating G protein-coupled receptor signaling pathway	TGM2; NPR3; S1PR1; ADRA2A; F2R; F2RL2; LPAR1; CMKLR1	0 Gray	N0	Hyper-Variable
GO:0006644	0.0208348	phospholipid metabolic process	PDGFRB; PCSK9; IDI1; EGFR; SLC44A2; SERINC2; HGF; FABP3; SMG1; LPIN1; CD81; FYN; KLF4; NRG1; FDFT1; HMGCS1; PLPP3; IDH1; PCYT2; ENPP2; PLA2G2A; PPARD; MVD; FADS1; FGF2; DBI; FDPS; SOCS3; MBOAT2; ACSL3; LDLR; IRS2; PLEKHA4; MET	0 Gray	N0	Hyper-Variable
GO:0006793	0.00139797	phosphorus metabolic process	PCSK9; TIMP3; CRLF1; GNPTAB; IDI1; CD36; IL6ST; FADS1; NOP53; CHI3L1; FBLN1; CAV2; AXL; TPX2; PPP1R3C; NDST1; GADD45B; ADRA2A; ELFN1; INHBA; INHBB; CDH2; ADM2; CDKN2B; TJP2; DDIT4; SHC3; HK2; IDH1; PCYT2; ENPP2; ENPP1; SLC25A23; BDKRB2; HMGCR; SEMA7A; SHMT2; DBI; FDPS; SOCS3; CSPG4; MBOAT2; ACSL3; PKIG; MYLK; ACSL4; PTPN14; PLEKHA4; F2R; CDON; GFRA1; MAGED1; NT5DC2; CCNI; IGF2; ITGA1; SNX9; RASSF…	0 Gray	N0	Hyper-Variable
GO:0016310	0.007545	phosphorylation	TIMP3; CRLF1; GNPTAB; CD36; IL6ST; CHI3L1; FBLN1; CAV2; AXL; TPX2; SMG1; NDST1; GADD45B; ADRA2A; INHBA; INHBB; CDH2; ADM2; CDKN2B; SEMA3A; DDIT4; SHC3; HK2; ENPP2; ENPP1; SLC25A23; SFRP1; HMGCR; SEMA7A; SHMT2; SOCS3; CSPG4; MAGED1; PKIG; MYLK; F2R; CDON; GFRA1; CCNI; IGF2; ITGA1; SNX9; RASSF2; DCLK1; TNFRSF14; ALPK2; AK5; TRIB2; TRIB3; NEK7; LIMCH1; EGR1; THBS1; ITPKB; PRKG2; EPHB2; EPHB3; ACVRL1…	0 Gray	N0	Hyper-Variable
GO:0016129	0.0330287	phytosteroid biosynthetic process	FDFT1; DHCR7	0 Gray	N0	Hyper-Variable
GO:0016128	0.0272533	phytosteroid metabolic process	FDFT1; DHCR7	0 Gray	N0	Hyper-Variable
GO:0001890	0.00142401	placenta development	DCN; EPAS1; NSDHL; SOCS3; WNT2; RBPJ; JUNB; EGFR; PTGIS; PPARD; CTSB; MME; ADAM19; STC2; ADM; IGF2; HTRA1; KRT19	0 Gray	N0	Hyper-Variable
GO:0034381	0.0134427	plasma lipoprotein particle clearance	LIPA; PCSK9; HMOX1; NPC1; CD36; NPC2; LDLR	0 Gray	N0	Hyper-Variable
GO:0120036	0.00475767	plasma membrane bounded cell projection organization	PODXL; CHN1; GSN; NTNG1; NEXN; P3H1; CDH2; SFRP2; SHC3; EPHB3; ENPP2; NEGR1; POSTN; PALM; PHGDH; CXCL12; SEMA7A; MYLK; ACSL4; GFRA1; FAT4; PDLIM5; ITGA1; ITGA3; DCLK1; MAP1B; NPTX1; TNFRSF12A; PTN; APOD; GLDN; PDPN; B4GALT5; EPHB2; TBC1D2B; DPYSL4; PDLIM7; EPHB6; UNC5B; NFASC; VEGFA; PLXNC1; SEMA5A; SDC2; ITM2C; SPOCK1; WNT5A; TBC1D2; SDCBP; TENM3; TENM2; GPRC5B; S1PR1; MYH9; TPM1; ICAM1; LAMA1; …	0 Gray	N0	Hyper-Variable
GO:0099024	0.0157929	plasma membrane invagination	MFGE8; SNX9; MYH9; CD36; THBS1; ABCA1; C3; GSN	0 Gray	N0	Hyper-Variable
GO:0007009	0.0165556	plasma membrane organization	SNX9; DMKN; SYT7; ANK2; COL5A1; FAT4; CLU; AHNAK2; CAV2; MTSS1; GSN	0 Gray	N0	Hyper-Variable
GO:0030168	0.00933277	platelet activation	COMP; MYH9; FYN; ADRA2A; PDPN; F2R; SERPINE2; F2RL2; CSRP1; COL3A1; THBD; MYL9; CD9; AXL; GAS6	0 Gray	N0	Hyper-Variable
GO:0070527	0.017857	platelet aggregation	COMP; MYH9; PDPN; CSRP1; MYL9; CD9; SERPINE2; GAS6	0 Gray	N0	Hyper-Variable
GO:0050918	0.000534226	positive chemotaxis	CDH13; SEMA5A; MET; S1PR1; GPNMB; LGALS3; VEGFA; HGF; WNT5A; CXCL12; FGF2	0 Gray	N0	Hyper-Variable
GO:0032233	0.000887419	positive regulation of actin filament bundle assembly	FHOD1; SFRP1; SYNPO2; CD47; LIMK1; TPM1; RGCC; SH3PXD2B; S100A10; LPAR1; LIMCH1; SYNPO	0 Gray	N0	Hyper-Variable
GO:0048518	3.97e-13	positive regulation of biological process	PCSK9; SYNPO; MFGE8; WLS; IL6ST; ASS1; MEDAG; IRAK1; NPR3; CXCL12; ARID5B; EDIL3; LITAF; AHR; PLTP; FAM20A; ACTA2; LGR4; ITGA1; ITGA3; ITGA4; COL3A1; ADARB1; SERPINE1; SERPINE2; KCNMA1; PDLIM7; ABCA1; PPARD; VEGFA; INSIG1; GRN; THBD; ZEB1; PLXNC1; RPS6KA2; ITGAV; HTRA1; CRIP2; SESN3; AKAP12; F10; LHFPL2; GPRC5B; MDK; ASPM; PTX3; SPARC; S100A4; GJA1; TCEA1; LDLR; MVD; TPCN1; NTN1; FAM20C; LMO7; MA…	0 Gray	N0	Hyper-Variable
GO:0030194	0.00307195	positive regulation of blood coagulation	PDPN; THBS1; F2R; CD36; THBD; SERPINE1	0 Gray	N0	Hyper-Variable
GO:0045785	3.35e-07	positive regulation of cell adhesion	CDH13; ITGA3; ITGA4; TGM2; CD36; IL6ST; PODXL; TNFRSF14; LIMS1; PDPN; ADAM19; S100A10; PTN; FYN; FSTL3; TPM1; ITPKB; ICAM1; CITED2; IRAK1; DPP4; HAS2; IGF2; COL8A1; CD44; CD47; IGFBP2; VEGFA; KIF26B; ABI3BP; COL16A1; CXCL12; PLPP3; SFRP2; NFAT5; PTPRU; SFRP1; EMILIN2; EDIL3; ITGAV; RUNX1; WNT5A; MYO10	0 Gray	N0	Hyper-Variable
GO:0010647	6.89e-06	positive regulation of cell communication	TGM2; TIMP3; CRLF1; WLS; CD36; IL6ST; CHN1; CHI3L1; CAV2; AXL; GSN; DCN; NDST1; RBPJ; ADRA2A; INHBA; INHBB; CDH2; CDKN2B; SEMA3A; CTSC; HMGCR; SEMA7A; NFAT5; CSPG4; SOCS3; MAGED1; LITAF; SECTM1; SRPX; F2R; CDON; IGF2; ITGA1; RASSF2; GLUL; COL3A1; SYT7; TNFRSF12A; IL1R1; PTN; THBS1; ITPKB; EPHB2; ACVRL1; UNC5B; IGFBP3; PPARD; VEGFA; IGFBP5; F10; FGF2; GJA1; SEMA5A; CYP19A1; HMOX1; RBPMS; ITM2C; WN…	0 Gray	N0	Hyper-Variable
GO:0010942	0.000154222	positive regulation of cell death	PDGFRB; TGM2; PCSK9; TIMP3; CAMK1D; ITGA1; RASSF2; ITGA4; CD36; ARHGEF3; RHOB; TXNIP; DDIT4; DKK1; TNFRSF12A; SOX4; GSN; PTN; CYP1B1; ADAMTSL4; GADD45B; EGR1; FYN; KCNMA1; THBS1; INHBA; INHBB; SLIT2; B4GALT1; ALDH1A3; DUSP1; TOP2A; ITGB1; SOD2; FOS; CTSC; PTGIS; IGFBP3; ABR; HMGCR; CLU; PAWR; ADM; SFRP2; RPS6KA2; SFRP1; TNFRSF1B; MAGED1; HMOX1; ID3; SRPX; ITM2C; F2R; RGCC; ATF4; WNT5A; LPAR1; MMP3	0 Gray	N0	Hyper-Variable
GO:0045597	8.07e-07	positive regulation of cell differentiation	SEMA3A; CAMK1D; STMN2; ITGA3; JUNB; JUND; CD36; IL6ST; TENM3; LGALS3; LIMS1; PDLIM7; ASPM; TBX5; S100A10; SOX9; SERPINE1; AXL; GPRC5B; PTN; LOXL2; CXCL12; CRABP2; CEBPD; TWIST1; SEMA7A; RBPJ; FYN; CDON; PDPN; INHBA; ITPKB; SERPINE2; P3H1; MEDAG; NRG1; PLXNC1; CDH2; LIMK1; SDCBP; HAS2; SLIT2; EPHB2; ACVR2A; MAP1B; ACVRL1; SOD2; FOS; TNFRSF12A; SH3PXD2B; PLA2G2A; IGFBP3; PPARD; SERPINF1; HGF; ADM; …	0 Gray	N0	Hyper-Variable
GO:0051781	0.00971289	positive regulation of cell division	IGF2; PTN; SVIL; LBH; MDK; CDC25B; VEGFA; CIT; PDGFD; FGF2	0 Gray	N0	Hyper-Variable
GO:0008284	2.07e-10	positive regulation of cell proliferation	TGM2; CRLF1; IL6ST; CAV2; ADAMTS1; RBPJ; ADRA2A; LBH; IRAK1; AQP1; B4GALT1; HMGCR; CXCL12; SHMT2; TBX3; F2R; CDON; NTN1; CCNI; ITGA4; GLUL; PTN; EGR1; THBS1; TNS3; IGF2; ACVRL1; CDC25B; IGFBP2; PPARD; VEGFA; IGFBP5; FGF2; SEMA5A; HMOX1; ITGAV; S1PR3; HTRA1; WNT5A; GAS6; PDGFRB; PTGFR; NAMPT; SDCBP; CCNG1; FOXM1; TBX5; NES; AKR1C2; FZD7; CD81; ASPM; S1PR1; CCPG1; HAS2; TGFBR3; JCAD; COMP; MVD; RPS…	0 Gray	N0	Hyper-Variable
GO:0022409	0.000177068	positive regulation of cell-cell adhesion	ITGA4; KIF26B; IL6ST; PODXL; TNFRSF14; ADAM19; FYN; FSTL3; PDPN; ITPKB; ICAM1; CITED2; IRAK1; DPP4; HAS2; IGF2; PLPP3; CD44; CD47; IGFBP2; NFAT5; PTPRU; RUNX1; WNT5A; MYO10	0 Gray	N0	Hyper-Variable
GO:0010811	0.00935656	positive regulation of cell-substrate adhesion	PTN; CDH13; SFRP1; EMILIN2; EDIL3; ITGA3; COL8A1; CD36; LIMS1; VEGFA; ABI3BP; S100A10; COL16A1; HAS2	0 Gray	N0	Hyper-Variable
GO:0044089	0.0138061	positive regulation of cellular component biogenesis	SYNPO; SNX9; LIMK1; CD36; SDCBP; TENM2; LIMS1; AMIGO2; MITF; S100A10; GSN; TWIST1; LIMCH1; THBS2; TPM1; ICAM1; EPHB2; EPHB3; ANLN; SYNPO2; CDC42EP3; CD47; RGCC; WARS; PALM; IL1RAP; CLU; COL16A1; CAPG; FHOD1; SFRP1; SDC1; MET; SOX9; OXTR; SH3PXD2B; VEGFA; LPAR1; MMP3; MMP1	0 Gray	N0	Hyper-Variable
GO:0051272	1.72e-07	positive regulation of cellular component movement	PDGFRB; CDH13; CEMIP; CAMK1D; RARRES2; ITGA3; EGFR; JCAD; SDCBP; PODXL; HGF; TNFRSF14; SOX9; IRS2; PDGFD; SERPINE1; IL1R1; ADAMTS1; MET; TWIST1; SEMA7A; S1PR1; ADRA2A; PDPN; THBS1; SPARC; ICAM1; HAS2; PLPP3; SOD2; ITGA4; ENPP2; POSTN; VEGFA; IGFBP5; LGALS3; RHOB; F10; CXCL12; GRN; FGF2; NRP2; SEMA3A; SEMA3C; SEMA3D; SEMA5A; NTN1; LRRC15; HMOX1; MYLK; ITGAV; ACKR3; F2R; GPNMB; WNT5A; LPAR1; CMKLR1…	0 Gray	N0	Hyper-Variable
GO:0051130	0.00307195	positive regulation of cellular component organization	PCSK9; SYNPO; MFGE8; CD36; S100A10; AXL; GSN; DCN; TOMM7; P3H1; HK2; ENPP2; NEGR1; PALM; CXCL12; SEMA7A; SYT7; SYNPO2; EPHB2; STMN2; SNX9; ITGA3; DNM1; TNFRSF12A; SERPINE1; NEK7; LIMCH1; THBS2; PDPN; IGF2; EPHB3; MAP1B; VEGFA; COL16A1; CAPG; PLXNC1; LPAR1; SEMA5A; SDC1; ITGAV; WNT5A; GAS6; PDGFRB; SDCBP; TENM3; TENM2; SOX9; NES; GPRC5B; PTX3; TPM1; ICAM1; C3; HAS2; SERPINF1; CLU; FHOD1; SFRP1; NT…	0 Gray	N0	Hyper-Variable
GO:0048522	4.87e-10	positive regulation of cellular process	TGM2; PCSK9; TIMP3; MFGE8; CRLF1; WLS; LGR4; CD36; IL6ST; PODXL; RPS4X; CHN1; SULF1; CHI3L1; S100A10; FBLN1; THBS1; CAV2; AXL; GSN; DCN; TOMM7; TPX2; ADAMTS1; CITED2; NDST1; RBPJ; SESN3; THRB; ADRA2A; ARHGEF3; INHBA; INHBB; PERP; P3H1; MEDAG; LBH; CDH2; KLF2; CDKN2B; SEMA3A; MAFB; SERPINF1; SOD2; AQP1; HK2; SLIT2; CREB5; CTSC; ENPP2; NOP53; POSTN; SFRP1; PALM; HMGCR; ARRDC3; NEGR1; CXCL12; SEMA7A…	0 Gray	N0	Hyper-Variable
GO:0050820	0.00396079	positive regulation of coagulation	PDPN; THBS1; F2R; CD36; THBD; SERPINE1	0 Gray	N0	Hyper-Variable
GO:0001819	0.00282302	positive regulation of cytokine production	IL20RB; LUM; CD36; IL6ST; TNFRSF14; NOP53; SULF2; SERPINE1; IL1R1; GPRC5B; CYP1B1; TWIST1; EGR1; ADRA2A; SULF1; THBS1; C3; IRAK1; MBP; SPON2; HEG1; CCBE1; POSTN; IL1RAP; HGF; CLU; SEMA7A; HMOX1; F2R; RUNX1; RGCC; ATF4; WNT5A	0 Gray	N0	Hyper-Variable
GO:0048639	0.00671702	positive regulation of developmental growth	IGF2; TGFBR3; MAP1B; SEMA5A; CRABP2; TNFRSF12A; WNT2; RBPJ; LIMK1; BASP1; PPARD; VEGFA; TBX5; SH3PXD2B; CXCL12; SEMA7A; FGF2; NTN1	0 Gray	N0	Hyper-Variable
GO:0051094	3.06e-13	positive regulation of developmental process	CD36; IL6ST; CHI3L1; S100A10; AXL; DCN; RBPJ; INHBA; P3H1; MEDAG; LBH; CDH2; ADM2; SEMA3A; SOD2; AQP1; HK2; ENPP2; NEGR1; HMGCR; CXCL12; SEMA7A; BRINP1; SOCS3; MAGED1; TENM4; CDON; RUNX1; NTN1; EPHB2; STMN2; ITGA3; ACVRL1; TNFRSF12A; SERPINE1; SERPINE2; PTN; EGR1; THBS2; BASP1; PDPN; THBS1; ITPKB; B4GALT5; IGF2; EPHB3; MAP1B; PDLIM7; FOS; IGFBP3; PPARD; VEGFA; OSR2; RHOB; ZEB1; FGF2; PLXNC1; AMIG…	0 Gray	N0	Hyper-Variable
GO:0010634	0.0143702	positive regulation of epithelial cell migration	PLPP3; SEMA5A; HMOX1; ITGA3; ENPP2; JCAD; THBS1; MET; SPARC; SOX9; VEGFA; HAS2; RHOB; WNT5A; FGF2; NRP2	0 Gray	N0	Hyper-Variable
GO:1905941	0.0153263	positive regulation of gonad development	SEMA3A; CITED2; SOX9	0 Gray	N0	Hyper-Variable
GO:0045927	0.0129127	positive regulation of growth	TGFBR3; LIMK1; EGFR; SDCBP; TBX5; TNFRSF12A; CRABP2; RBPJ; IGF2; MAP1B; PPARD; VEGFA; CXCL12; SEMA7A; FGF2; SFRP2; SFRP1; SEMA5A; NTN1; BASP1; WNT2; SH3PXD2B	0 Gray	N0	Hyper-Variable
GO:1900048	0.0021021	positive regulation of hemostasis	PDPN; THBS1; F2R; CD36; THBD; SERPINE1	0 Gray	N0	Hyper-Variable
GO:0002684	0.0145923	positive regulation of immune system process	LGR4; CAMK1D; TRIL; RARRES2; LIMK1; ITGA4; CD36; IL6ST; TNFRSF14; SERPING1; THBS1; A2M; AXL; GPRC5B; SCARA3; PVR; CD81; FYN; NOP53; SERPINE1; INHBA; ITPKB; IL1R1; ICAM1; C3; IRAK1; DPP4; IGF2; ACVR2A; PDGFD; FOS; PROS1; CD47; IGFBP2; VEGFA; LGALS3; CLU; PAWR; CXCL12; SEMA7A; IL13RA2; CFH; CFD; HMOX1; MASP1; IRS2; SPON2; RUNX1; COLEC12; RGCC; C1S; C1R; WNT5A; MYO10; CMKLR1; GAS6	0 Gray	N0	Hyper-Variable
GO:0090184	0.000471809	positive regulation of kidney development	PDGFRB; GREM1; PDGFD; LGR4; MAGED1; EGR1; BASP1; SOX9; VEGFA	0 Gray	N0	Hyper-Variable
GO:0002687	0.00151186	positive regulation of leukocyte migration	PDGFD; CAMK1D; RARRES2; ITGA4; THBS1; TNFRSF14; VEGFA; ICAM1; LGALS3; WNT5A; CXCL12; CMKLR1; SERPINE1; IL1R1; GAS6	0 Gray	N0	Hyper-Variable
GO:0040017	2.28e-08	positive regulation of locomotion	LGALS3; PDGFRB; CDH13; CEMIP; CAMK1D; RARRES2; ITGA3; EGFR; JCAD; SDCBP; PODXL; GRN; TNFRSF14; SOX9; IRS2; PDGFD; CAV2; SERPINE1; IL1R1; ADAMTS1; MET; TWIST1; S1PR1; ADRA2A; PDPN; THBS1; SPARC; SLIT2; ICAM1; HAS2; PLPP3; SOD2; ITGA4; ENPP2; POSTN; VEGFA; IGFBP5; HGF; RHOB; F10; CXCL12; SEMA7A; FGF2; NRP2; SEMA3A; SEMA3C; SEMA3D; SEMA5A; NTN1; LRRC15; HMOX1; MYLK; ITGAV; ACKR3; F2R; GPNMB; WNT5A; …	0 Gray	N0	Hyper-Variable
GO:0009893	0.0129127	positive regulation of metabolic process	PCSK9; CRLF1; EDEM1; LGR4; CD36; IL6ST; CHI3L1; FBLN1; CAV2; GSN; DCN; TOMM7; TPX2; NDST1; RBPJ; THRB; ADRA2A; INHBA; INHBB; PERP; LBH; CDH2; ADM2; CDKN2B; SEMA3A; MAFB; NPR3; HK2; CREB5; CTSC; ENPP2; ARRDC4; SFRP1; HMGCR; ARRDC3; SEMA7A; TPCN1; NFAT5; SOCS3; CSPG4; ACSL3; LITAF; AHR; F2R; CDON; RUNX1; MAGED1; ACTA2; IGF2; GLIS2; ITGA1; SNX9; ITGA3; HOXC6; TNFRSF14; FSTL3; TRIB2; TRIB3; SERPINE1;…	0 Gray	N0	Hyper-Variable
GO:0051240	9.77e-11	positive regulation of multicellular organismal process	CD36; IL6ST; NOP53; CHI3L1; AXL; RBPJ; ADRA2A; INHBA; INHBB; P3H1; LBH; IRAK1; ADM2; SLIT2; SEMA3A; SOD2; AQP1; HK2; ENPP2; NEGR1; POSTN; HMGCR; CXCL12; SEMA7A; BRINP1; MAGED1; TENM4; F2R; CDON; RUNX1; NTN1; EPHB2; IL20RB; STMN2; ITGA3; TNFRSF14; PDLIM7; TNFRSF12A; SERPINE1; IL1R1; PTN; SCD; EGR1; THBS2; PDPN; THBS1; ITPKB; B4GALT5; IGF2; EPHB3; MAP1B; ACVRL1; FOS; SH3PXD2B; VEGFA; OSR2; RHOB; TH…	0 Gray	N0	Hyper-Variable
GO:0048636	0.0227853	positive regulation of muscle organ development	TGFBR3; GREM1; WNT2; RBPJ; CDON; HMGCR; TBX5; NRG1; FGF2	0 Gray	N0	Hyper-Variable
GO:1901863	0.0244969	positive regulation of muscle tissue development	TGFBR3; GREM1; WNT2; RBPJ; CDON; HMGCR; TBX5; NRG1; FGF2	0 Gray	N0	Hyper-Variable
GO:0051962	0.00678589	positive regulation of nervous system development	SEMA3A; CAMK1D; STMN2; FYN; LIMK1; IL6ST; TENM3; TENM4; TNFRSF12A; ASPM; SERPINE2; GPRC5B; PTN; CRABP2; ZEB1; THBS2; SLIT2; P3H1; EPHB2; EPHB3; MAP1B; ITGA3; NEGR1; SERPINF1; IL1RAP; HGF; CXCL12; SEMA7A; BRINP1; PLXNC1; AMIGO2; SEMA5A; NTN1; DKK1; CDON; OXTR; MME; VEGFA; WNT5A; LPAR1	0 Gray	N0	Hyper-Variable
GO:0045429	0.00697742	positive regulation of nitric oxide biosynthetic process	PTX3; CD36; KLF4; KLF2; ICAM1; CLU; ASS1	0 Gray	N0	Hyper-Variable
GO:1904407	0.00502909	positive regulation of nitric oxide metabolic process	PTX3; CD36; KLF4; KLF2; ICAM1; CLU; ASS1	0 Gray	N0	Hyper-Variable
GO:0060279	0.0152603	positive regulation of ovulation	INHBA; INHBB	0 Gray	N0	Hyper-Variable
GO:2000243	0.00455109	positive regulation of reproductive process	SEMA3A; CDC25B; INHBA; INHBB; SOX9; OXTR; CITED2; WNT5A; LHFPL2	0 Gray	N0	Hyper-Variable
GO:0032103	0.000503517	positive regulation of response to external stimulus	PDGFRB; CDH13; CAMK1D; EGFR; TGM2; IL6ST; SERPINE1; GPRC5B; S1PR1; THBS1; SLIT2; C3; PDGFD; CD47; PLA2G2A; LDLR; VEGFA; THBD; CXCL12; FGF2; SEMA5A; RARRES2; MET; WNT5A; LPAR1; CMKLR1; GAS6	0 Gray	N0	Hyper-Variable
GO:0048584	3.3e-08	positive regulation of response to stimulus	TGM2; TIMP3; CRLF1; WLS; CD36; IL6ST; CHN1; NOP53; CHI3L1; ZNF385A; CAV2; AXL; GSN; DCN; NDST1; GADD45B; ADRA2A; INHBA; INHBB; CDH2; CDKN2B; SEMA3A; CTSC; SFRP1; HMGCR; EDEM1; CXCL12; SEMA7A; NFAT5; SOCS3; CSPG4; MAGED1; LITAF; MASP1; SRPX; F2R; CDON; RUNX1; COLEC12; AKAP12; IGF2; ITGA1; RASSF2; PROS1; MYLK; TNFRSF14; COL3A1; TNFRSF12A; SERPINE1; IL1R1; PDPN; THBS1; ITPKB; EPHB2; ACVRL1; UNC5B; I…	0 Gray	N0	Hyper-Variable
GO:1903036	0.00204492	positive regulation of response to wounding	PLPP3; ADRA2A; CD36; MYLK; F2R; PPARD; PDPN; THBD; THBS1; SERPINE1	0 Gray	N0	Hyper-Variable
GO:0009967	8.09e-06	positive regulation of signal transduction	TGM2; TIMP3; CRLF1; WLS; CD36; IL6ST; CHN1; CHI3L1; CAV2; AXL; GSN; DCN; NDST1; RBPJ; ADRA2A; INHBA; INHBB; CDH2; CDKN2B; SEMA3A; CTSC; HMGCR; SEMA7A; NFAT5; CSPG4; SOCS3; MAGED1; LITAF; SECTM1; SRPX; F2R; CDON; IGF2; ITGA1; RASSF2; COL3A1; TNFRSF12A; IL1R1; THBS1; ITPKB; EPHB2; ACVRL1; UNC5B; IGFBP3; PPARD; VEGFA; IGFBP5; F10; FGF2; GJA1; SEMA5A; HMOX1; RBPMS; ITM2C; WNT5A; GADD45B; GAS6; PDGFRB…	0 Gray	N0	Hyper-Variable
GO:0023056	3.86e-06	positive regulation of signaling	TGM2; TIMP3; CRLF1; WLS; CD36; IL6ST; CHN1; CHI3L1; CAV2; AXL; GSN; DCN; NDST1; RBPJ; ADRA2A; INHBA; INHBB; CDH2; CDKN2B; SEMA3A; CTSC; HMGCR; SEMA7A; NFAT5; CSPG4; SOCS3; MAGED1; LITAF; SECTM1; SRPX; F2R; CDON; IGF2; ITGA1; RASSF2; GLUL; COL3A1; SYT7; TNFRSF12A; IL1R1; PTN; THBS1; ITPKB; EPHB2; ACVRL1; UNC5B; IGFBP3; PPARD; VEGFA; IGFBP5; F10; FGF2; GJA1; SEMA5A; CYP19A1; HMOX1; RBPMS; ITM2C; WN…	0 Gray	N0	Hyper-Variable
GO:0051050	0.00705824	positive regulation of transport	PDGFRB; CYP19A1; CAMK1D; MFGE8; TNFRSF14; EDEM1; WLS; EGFR; CD36; SDCBP; STOM; GLUL; CEMIP; DNM1; IRS2; SERPINE1; AXL; TOMM7; TWIST1; PTX3; FYN; ADRA2A; INHBA; INHBB; FHL1; SOX4; C3; CDH2; MBP; EPHB2; GREM1; AQP1; PLA2R1; CD47; OXTR; POSTN; ABR; VEGFA; RAB3B; IL1RAP; LGALS3; CLU; CXCL12; PCSK9; SDC1; SGK1; PPARD; ACSL3; G6PD; MYLK; ITGAV; SYT7; SREBF2; F2R; ANK2; PLTP; RGCC; ABCA1; ATF4; WNT5A; G…	0 Gray	N0	Hyper-Variable
GO:1904018	3.31e-08	positive regulation of vasculature development	HSPB6; ECM1; ADAM12; GREM1; CHI3L1; PDGFD; SERPINE1; CYP1B1; TWIST1; EGR1; THBS1; KLF4; C3; ADM2; ITGB1; JCAD; ACVRL1; SOD2; AQP1; HK2; PTGIS; VEGFA; HGF; RHOB; ADM; FGF2; SFRP2; SEMA5A; HMOX1; RUNX1; WNT5A	0 Gray	N0	Hyper-Variable
GO:0021783	0.0220223	preganglionic parasympathetic fiber development	SEMA3A; NAV2; NRP2; ADARB1	0 Gray	N0	Hyper-Variable
GO:0034308	0.00211384	primary alcohol metabolic process	CYP1B1; ALDH3A2; ACSS2; DHRS3; ALDH1A1; RDH10; ADH1B; DKK3; AKR1C1; AKR1C2; ALDH1A3	0 Gray	N0	Hyper-Variable
GO:0042448	0.0102229	progesterone metabolic process	ADM; EGR1; AKR1C1; AKR1C2	0 Gray	N0	Hyper-Variable
GO:0012501	2.9e-06	programmed cell death	TGM2; PCSK9; TIMP3; RETREG1; CRLF1; IL6ST; UACA; CHI3L1; AXL; GSN; TPX2; GADD45B; THRB; ARHGEF3; DDIT4; INHBA; INHBB; PERP; IRAK1; SEMA3A; CTSL; AQP1; HK2; CTSB; CTSC; NOP53; PHLDA1; BDKRB2; HMGCR; CXCL12; SOCS3; MAGED1; SRPX; AHR; F2R; HSPB6; ITGA1; RASSF2; ITGA4; MX1; TRIB3; KREMEN1; IFIT3; SERPINE1; PTN; ADAMTSL4; EGR1; KCNMA1; PDPN; THBS1; ITPKB; ASNS; B4GALT1; TOP2A; UNC5B; DSP; IGFBP3; PPAR…	0 Gray	N0	Hyper-Variable
GO:0019541	0.0330287	propionate metabolic process	PCK2; ACSS2	0 Gray	N0	Hyper-Variable
GO:0030850	0.0212162	prostate gland development	SFRP1; CYP19A1; SULF1; SOX9; SERPINF1; TNC; WNT5A	0 Gray	N0	Hyper-Variable
GO:0060740	0.0180797	prostate gland epithelium morphogenesis	WNT5A; SFRP1; SOX9; SULF1; TNC	0 Gray	N0	Hyper-Variable
GO:0060512	0.022058	prostate gland morphogenesis	WNT5A; SFRP1; SOX9; SULF1; TNC	0 Gray	N0	Hyper-Variable
GO:0072376	6.14e-08	protein activation cascade	SCARA3; FBLN1; CFH; CD81; CFD; RGCC; PROS1; MASP1; C3; SERPING1; CLU; C1S; C1R; F10; A2M	0 Gray	N0	Hyper-Variable
GO:0043491	0.001027	protein kinase B signaling	PDGFRB; SESN3; EGFR; SOX9; CHI3L1; TRIB3; AXL; FYN; NOP53; THBS1; KLF4; AKR1C2; NRG1; IGF2; RCN3; ITGB1; IGFBP5; HGF; F10; FGF2; SEMA5A; IRS2; MET; GAS6	0 Gray	N0	Hyper-Variable
GO:0051604	0.00063984	protein maturation	CPXM2; C1S; ACE; PROS1; CPE; SERPING1; A2M; SERPINE1; SOX4; GSN; ADAMTS2; CLEC3B; MYH9; CPXM1; THBS1; PERP; SERPINE2; C3; SPON1; CCBE1; COMP; PRSS12; ENO1; CLU; PCSK9; CFH; CD81; MME; C1R; SERPINH1	0 Gray	N0	Hyper-Variable
GO:0019538	0.00885258	protein metabolic process	TGM2; PCSK9; TIMP3; MFGE8; CRLF1; GNPTAB; EDEM1; CPE; CD36; IL6ST; P4HA2; RPS4X; P4HA1; NOP53; CHI3L1; APLP2; THBS1; CAV2; PAM; AXL; GSN; DCN; TPX2; PPP1R3C; ADAMTS2; NDST1; GADD45B; ADRA2A; ADAMTS8; SHMT2; DDIT4; INHBA; INHBB; P3H4; RCN3; P3H1; CDH2; ADM2; SLIT2; CDKN2B; SEMA3A; IARS; CTSL; DSEL; AQP1; CTSB; CTSC; CTSD; CTSF; PAPPA; ARRDC4; SFRP1; BGN; HMGCR; ARRDC3; NXN; SEMA7A; MAN1A1; DBI; CO…	0 Gray	N0	Hyper-Variable
GO:0018158	0.0159898	protein oxidation	LOX; LOXL3; LOXL4; LOXL2	0 Gray	N0	Hyper-Variable
GO:0016485	8.05e-05	protein processing	CPXM2; C1S; ACE; PROS1; CPE; SERPING1; A2M; SERPINE1; SERPINE2; GSN; ADAMTS2; CLEC3B; MYH9; CPXM1; THBS1; PERP; C3; SPON1; CCBE1; COMP; PRSS12; ENO1; CLU; PCSK9; CFH; CD81; MME; C1R	0 Gray	N0	Hyper-Variable
GO:0009306	0.000316545	protein secretion	LGR4; GNPTAB; WLS; EGFR; CD36; OLFM2; GLUL; SLC2A1; CHI3L1; PAM; SOX4; LTBP2; IRS2; TWIST1; RBPJ; ADRA2A; INHBB; P3H1; MBP; RCN3; ANXA4; SSC5D; COMP; RGCC; POSTN; PPARD; RAB3B; HMGCR; IL1RAP; STEAP3; SFRP1; TNFRSF1B; DPP4; LRRC32; TNFRSF14; ITGAV; SYT7; F2R; SREBF1; ABCA1; PTPRN; WNT5A; GAS6	0 Gray	N0	Hyper-Variable
GO:0006029	0.00388736	proteoglycan metabolic process	DCN; DSEL; CSPG4; ACAN; VCAN; SULF2; BGN; PPARD; ADAMTS12; SULF1; NDST1; CHPF	0 Gray	N0	Hyper-Variable
GO:0006508	0.0167517	proteolysis	PCSK9; TIMP3; CPE; APLP2; GSN; ADAMTS5; ADAMTS1; ADAMTS2; ADAMTS8; PERP; CTSK; CTSL; AQP1; CTSB; CTSC; CTSD; CTSF; PAPPA; EDEM1; SHMT2; COL7A1; MBP; MASP1; F2R; ADAMTS12; PRSS23; PAPPA2; XPNPEP2; SNX9; PROS1; LONP1; TRIB2; TRIB3; FBLN1; SERPINE2; ADAMTSL1; ADAMTSL4; THBS1; RCN3; THSD4; VEGFA; F10; TNFRSF1B; USP53; CPXM1; HTRA1; SPOCK1; GAS6; CPXM2; ACE; ACAN; SDCBP; SERPING1; ADAMTS15; ADAM33; A2…	0 Gray	N0	Hyper-Variable
GO:0072524	0.022647	pyridine-containing compound metabolic process	AOX1; PGD; DDIT4; QPRT; HK2; IDH1; G6PD; NT5E; NAMPT; PTGIS; PSAT1; ENO1; TKT; NNMT; PFKFB3	0 Gray	N0	Hyper-Variable
GO:2001057	0.00604384	reactive nitrogen species metabolic process	CYP1B1; CD47; PTX3; CD36; KLF4; PTGIS; ICAM1; CLU; ASS1; KLF2	0 Gray	N0	Hyper-Variable
GO:1903409	0.0154114	reactive oxygen species biosynthetic process	CYP1B1; CD47; PTX3; FYN; CD36; KLF4; PTGIS; ICAM1; CLU; ASS1; KLF2	0 Gray	N0	Hyper-Variable
GO:0072593	7.15e-05	reactive oxygen species metabolic process	PDGFRB; EGFR; CD36; FOXM1; DDIT4; ASS1; FBLN5; CYP1B1; PTX3; FYN; THBS1; PLA2R1; KLF4; KLF2; ICAM1; SOD2; SOD3; HK2; CRYAB; CD47; PTGIS; CLU; G6PD; GPX3; SH3PXD2B; SH3PXD2A; MMP3; PXDN	0 Gray	N0	Hyper-Variable
GO:0031623	0.016644	receptor internalization	ITGB1; PCSK9; ACKR3; CD81; CD36; SDCBP; GREM1; DNM1; DKK1; VEGFA; ADM; CD9	0 Gray	N0	Hyper-Variable
GO:0046813	0.000177068	receptor-mediated virion attachment to host cell	CD81; LRRC15; ICAM1; GAS6	0 Gray	N0	Hyper-Variable
GO:0031099	8.9e-05	regeneration	EGFR; AXL; GSN; APOD; ADM; FZD7; SULF2; KLF4; TGFBR3; MATN2; LARGE1; POSTN; PPARD; NREP; TNC; HGF; CXCL12; PTPRU; LPIN1; HMOX1; PTPRF; NNMT; GAS6	0 Gray	N0	Hyper-Variable
GO:0045055	0.000109002	regulated exocytosis	LGALS3; SELENOP; TIMP3; CREG1; RARRES2; PROS1; CD36; SDCBP; STOM; SERPING1; CTSB; CHI3L1; APLP2; THBS1; CD9; LHFPL2; GSN; PLEKHO2; HGF; ASAH1; CLEC3B; PTX3; ADRA2A; IMPDH2; A2M; SERPINE1; NPC2; SPARC; C3; FTH1; IDH1; IGF2; CRISPLD2; SLC44A2; METTL7A; CD44; CD47; CTSC; CTSD; DSP; LGALS3BP; B4GALT1; ABR; VEGFA; ECM1; GRN; CLU; SYT7; FTL; IL13RA2; VAT1; TNFRSF1B; CNN2; CFD; HMOX1; NFASC; ITGAV; PCDH…	0 Gray	N0	Hyper-Variable
GO:0032231	0.0021021	regulation of actin filament bundle assembly	FHOD1; SFRP1; SYNPO2; RGCC; CD47; LIMK1; TPM1; MET; LIMCH1; SH3PXD2B; S100A10; LPAR1; S1PR1; SYNPO	0 Gray	N0	Hyper-Variable
GO:0032970	0.00581986	regulation of actin filament-based process	PDGFRB; SYNPO; LIMK1; PDPN; CIT; S100A10; PAM; GSN; CAPG; LIMCH1; MYH9; TPM1; SLIT2; ICAM1; ELN; CDC42EP3; CD47; SYNPO2; DSP; RHOB; FRMD6; CXCL12; FHOD1; SFRP1; SEMA5A; CNN2; MET; ANK2; RND3; RGCC; SH3PXD2B; LPAR1; S1PR1	0 Gray	N0	Hyper-Variable
GO:1903391	0.0183525	regulation of adherens junction organization	APOD; ACVRL1; LIMCH1; SFRP1; THBS1; LIMS1; VEGFA; S100A10; COL16A1; GREM1	0 Gray	N0	Hyper-Variable
GO:1902930	4.03e-05	regulation of alcohol biosynthetic process	HMGCS1; FDPS; IDI1; DKK3; DHCR7; SREBF2; SC5D; SREBF1; FASN; LSS; HMGCR; SCD; MVD; FDFT1; SQLE	0 Gray	N0	Hyper-Variable
GO:0022603	8.39e-16	regulation of anatomical structure morphogenesis	CD36; CHN1; CHI3L1; S100A10; FBLN1; DCN; SYNE3; RBPJ; THRB; CDH2; ADM2; SLIT2; SFRP2; AQP1; HK2; ENPP2; POSTN; PALM; CXCL12; SEMA7A; VAT1; MAGED1; TENM4; RUNX1; NTN1; LGR4; PDLIM5; HSPG2; GLUL; TNFRSF12A; SERPINE1; PTN; THBS2; PDPN; THBS1; ATP10A; EPHB2; EPHB3; MAP1B; ACVRL1; VEGFA; COL4A2; RHOB; FGF2; PLXNC1; TNFRSF1B; SEMA5A; SDC2; HMOX1; WNT5A; GPC6; ADAMTS12; TBX5; CYP1B1; FZD7; ASPN; MYH9; G…	0 Gray	N0	Hyper-Variable
GO:0090066	0.00354818	regulation of anatomical structure size	ACTA2; ACE; ITGA1; LIMK1; EGFR; KCNMA1; CIT; SOD2; TNFRSF12A; GSN; ADM; CRABP2; ADRA2A; SCPEP1; SLIT2; ICAM1; MAP1B; ELN; AQP1; CDC42EP3; COMP; PPARD; VEGFA; RAB3B; HMGCR; CAPG; SEMA7A; SEMA3A; SEMA3C; BDKRB2; DEPTOR; SEMA3D; SEMA5A; NTN1; HMOX1; F2R; CXCL12; OXTR; WNT5A	0 Gray	N0	Hyper-Variable
GO:0045765	1.99e-10	regulation of angiogenesis	HSPB6; HSPG2; ECM1; GLUL; GREM1; CHI3L1; TNFRSF12A; SERPINE1; DCN; PTN; CYP1B1; TWIST1; THBS2; GPNMB; SULF1; THBS1; SPARC; KLF4; KLF2; C3; ADM2; ITGB1; JCAD; ACVRL1; AQP1; HK2; ENPP2; WARS; PTGIS; SERPINF1; COL4A2; HGF; RHOB; ADM; FGF2; SFRP2; SFRP1; VEGFA; SEMA5A; HMOX1; ADAM12; RUNX1; RGCC; SARS; WNT5A	0 Gray	N0	Hyper-Variable
GO:2000027	1.42e-06	regulation of animal organ morphogenesis	LGR4; TNFRSF11B; LIMS2; SOX9; HAND2; TBX5; PTN; FZD7; TWIST1; RBPJ; THRB; SULF2; SULF1; CITED2; GREM1; GPC4; GPC6; HGF; SFRP2; NFIB; SEMA3C; SFRP1; WNT2; NTN4; DKK1; BASP1; MAGED1; VEGFA; WNT5A; ASPN	0 Gray	N0	Hyper-Variable
GO:0050789	9.65e-13	regulation of biological process	PCSK9; SYNPO; MFGE8; WLS; CPE; IL6ST; MFAP4; ASS1; SQLE; SMG1; NTNG1; MEDAG; IRAK1; NPR3; CXCL12; TPCN1; COL15A1; COL7A1; EDIL3; LITAF; AHR; PLTP; FAM20A; ACTA2; LGR4; ITGA1; ITGA3; ITGA4; CELF2; MX1; COL3A1; ADARB1; IFIT3; SERPINE1; SERPINE2; APOD; ADGRL2; KCNMA1; UACA; LSS; WSB2; CDC25B; TBC1D2B; PDLIM7; ABCA1; DSP; PPARD; VEGFA; COL4A2; COL4A1; INSIG1; GRN; THBD; ZEB1; PLXNC1; RPS6KA2; TP53I11…	0 Gray	N0	Hyper-Variable
GO:0065008	5.35e-09	regulation of biological quality	PCK2; PTGS1; PCSK9; SYNPO; PHGDH; SLC6A9; CPE; CD36; DHCR7; FBLN1; THBS1; PLIN2; PAM; AXL; GSN; DCN; TOMM7; SYNE3; SMG1; TPCN1; RBPJ; THRB; ADRA2A; CYBRD1; INHBA; INHBB; NAV2; P3H1; CDH2; ADM2; SLIT2; LIPA; SEMA3A; MAFB; IARS; SOD2; AQP1; HK2; ENPP1; POSTN; SFRP1; PALM; HMGCR; ARRDC3; ATP2B1; CXCL12; SEMA7A; SHMT2; CNIH3; IL1RAP; MBP; SLC2A1; SYT7; F2R; FAM20A; CSRP1; STC2; ACTA2; LGR4; IL20RB; S…	0 Gray	N0	Hyper-Variable
GO:0070167	5.59e-05	regulation of biomineral tissue development	ACVR2A; GREM1; TWIST1; COMP; S1PR1; FAM20C; ECM1; ENPP1; ANKH; MGP; OSR2; ATF4; SOX9; ASPN; GAS6	0 Gray	N0	Hyper-Variable
GO:1903522	0.00292673	regulation of blood circulation	ACE; EGFR; CELF2; THRB; ADRA2A; TPM1; ICAM1; HSPB7; KCND3; CLIC2; GJA1; DSP; ATP2B1; ADM; SEMA3A; EPAS1; TMEM65; BDKRB2; F2R; ANK2; SREBF1; OXTR	0 Gray	N0	Hyper-Variable
GO:0030193	0.00359674	regulation of blood coagulation	PROS1; CD36; SERPINE1; F2R; SERPING1; PDPN; THBD; THBS1; CD9; SERPINE2	0 Gray	N0	Hyper-Variable
GO:0008217	0.000169376	regulation of blood pressure	ACTA2; PTGS1; ACVRL1; SOD2; ACE; SGK1; POSTN; HMOX1; NAMPT; TPM1; SCPEP1; F2R; NPR3; OXTR; MME; ADM; NAV2; ADM2; GAS6	0 Gray	N0	Hyper-Variable
GO:0050880	0.0001184	regulation of blood vessel size	ACTA2; BDKRB2; SOD2; HMOX1; ACE; ICAM1; COMP; OXTR; EGFR; ADRA2A; KCNMA1; SCPEP1; F2R; PPARD; HMGCR; ITGA1; ADM	0 Gray	N0	Hyper-Variable
GO:0050878	0.001703	regulation of body fluid levels	PROS1; PAM; CD36; SERPING1; SLC29A1; COL3A1; FBLN1; THBS1; CD9; AXL; MYL9; PAPSS2; F2R; ZNF385A; MYH9; FYN; ADRA2A; PDPN; A2M; SERPINE1; SERPINE2; HAS2; EPHB2; NPR3; HEG1; AQP1; HK2; COMP; VEGFA; THBD; F10; ADM; MET; OXTR; CSRP1; F2RL2; GAS6	0 Gray	N0	Hyper-Variable
GO:0030500	0.000643349	regulation of bone mineralization	ACVR2A; GREM1; TWIST1; COMP; S1PR1; FAM20C; ECM1; ENPP1; ANKH; MGP; OSR2; SOX9	0 Gray	N0	Hyper-Variable
GO:1905207	0.00417628	regulation of cardiocyte differentiation	SEMA3C; GREM1; FZD7; RBPJ; G6PD; EGFR; DKK1; TBX5; NRG1	0 Gray	N0	Hyper-Variable
GO:0050790	0.010702	regulation of catalytic activity	TIMP3; CHN1; CHI3L1; S100A10; APLP2; CAV2; GSN; TPX2; PPP1R3C; GADD45B; ADRA2A; OAS3; PERP; IRAK1; CDKN2B; NPR3; SOD3; AQP1; CTSB; ARRDC4; PALM; HMGCR; ARRDC3; ELFN1; COL7A1; SOCS3; MAGED1; PKIG; F2R; CCNI; IGF2; TBC1D2B; ITGA1; SNX9; RASSF2; PROS1; SERINC2; TRIB2; TRIB3; FBLN1; SERPINE2; HEG1; PTN; CYGB; EGR1; THBS1; EPHB2; EPHB3; RCN3; CDC25B; IGFBP3; VEGFA; FGF2; PLXNC1; SH3PXD2A; DEPTOR; CSPG…	0 Gray	N0	Hyper-Variable
GO:0050865	0.00275436	regulation of cell activation	PDGFRB; IL20RB; IL6ST; TNFRSF14; CD9; AXL; GSN; CYGB; CD81; FYN; GPNMB; PDPN; THBS1; INHBA; ITPKB; SERPINE2; DPP4; IGF2; CD47; THBD; IGFBP2; ABR; LOXL3; LGALS3; PAWR; ZEB1; IL13RA2; SFRP1; TNFRSF1B; LRRC32; HMOX1; LDLR; IRS2; AHR; RUNX1; WNT5A; GAS6	0 Gray	N0	Hyper-Variable
GO:0030155	5.12e-14	regulation of cell adhesion	CDH13; IL20RB; LAMA1; ITGA3; ITGA4; TGM2; CD36; IL6ST; PODXL; TNFRSF14; LIMS1; EDIL3; PDPN; ADAM19; S100A10; FBLN1; THBS1; ASS1; CD9; SERPINE2; GSN; PTN; APOD; LOXL3; CYP1B1; FZD7; S1PR1; FYN; FSTL3; TPM1; SERPINE1; KLF4; ICAM1; PLXNC1; IRAK1; DUSP1; HAS2; IGF2; EPHB3; COL8A1; ACVRL1; GREM1; CD44; CD47; IGFBP2; POSTN; VEGFA; KIF26B; TNC; CITED2; LGALS3; ABI3BP; COL16A1; CXCL12; PLPP3; EMILIN2; SF…	0 Gray	N0	Hyper-Variable
GO:0010646	5.93e-10	regulation of cell communication	TGM2; PCSK9; TIMP3; CRLF1; SLC6A9; WLS; LGR4; CD36; IL6ST; CHN1; NOP53; CHI3L1; SYNPO; FBLN1; THBS1; CAV2; AXL; GSN; DCN; TPX2; NXN; NTNG1; NDST1; RBPJ; ADRA2A; ARHGEF3; PSD3; INHBA; INHBB; LBH; CDH2; ADM2; SLIT2; CDKN2B; SEMA3A; RCAN2; SOD2; CTSC; ENPP1; POSTN; BDKRB2; PALM; HMGCR; ARRDC3; CXCL12; SEMA7A; NFAT5; SOCS3; CSPG4; MAGED1; LITAF; SECTM1; SLC2A1; SRPX; F2R; CDON; RUNX1; NTN1; AKAP12; S…	0 Gray	N0	Hyper-Variable
GO:0010941	1.16e-07	regulation of cell death	TGM2; PCSK9; TIMP3; RETREG1; CRLF1; CD36; IL6ST; PYCR1; AXL; GSN; GADD45B; ARHGEF3; INHBA; INHBB; PERP; IRAK1; SOD2; AQP1; CTSB; CTSC; BDKRB2; HMGCR; CXCL12; SOCS3; MAGED1; SRPX; F2R; HSPB6; ITGA1; RASSF2; ITGA4; ASNS; IFIT3; SERPINE1; PTN; ADAMTSL4; EGR1; KCNMA1; PDPN; THBS1; NPC1; ITPKB; B4GALT1; TOP2A; FOS; UNC5B; IGFBP3; PPARD; VEGFA; RHOB; FGF2; RPS6KA2; AMIGO2; TNFRSF1B; SEMA5A; G6PD; HMOX1…	0 Gray	N0	Hyper-Variable
GO:0060284	0.00193561	regulation of cell development	SEMA3A; CAMK1D; PDLIM5; THRB; ITGA3; PLXNC1; IL6ST; TENM3; CHN1; LIMS1; PDPN; S100A10; COL3A1; FBLN1; DKK1; TNFRSF12A; SERPINE2; GPRC5B; PTN; CRABP2; S1PR3; SEMA7A; STMN2; FYN; CDON; IGSF10; KLF4; SLIT2; P3H1; NRG1; CDH2; HAS2; EPHB2; EPHB3; MAP1B; LIMK1; NEGR1; POSTN; LDLR; NREP; SERPINF1; HGF; CXCL12; ZEB1; BRINP1; SFRP2; SEMA3C; SFRP1; SEMA3D; SEMA5A; NTN1; SDC2; G6PD; ID3; TENM4; NOTCH3; ITM2…	0 Gray	N0	Hyper-Variable
GO:0045595	1.78e-09	regulation of cell differentiation	CD36; IL6ST; FADS1; CHN1; PDPN; S100A10; FBLN1; AXL; MYL9; BHLHE40; RBPJ; THRB; FSTL3; INHBA; P3H1; MEDAG; LBH; CDH2; SEMA3A; MAFB; CTSK; CTSL; GREM1; ENPP1; NEGR1; POSTN; CXCL12; SEMA7A; BRINP1; SOCS3; OLFM2; TENM4; CDON; RUNX1; FAT4; EPHB2; RASSF2; PDLIM5; ITGA3; PDLIM7; TRIB2; TRIB3; COL3A1; TNFRSF12A; SERPINE1; SERPINE2; PTN; IGSF10; THBS1; ITPKB; IGF2; EPHB3; MAP1B; ACVRL1; FOS; EFEMP1; IGFB…	0 Gray	N0	Hyper-Variable
GO:0051302	0.0202341	regulation of cell division	IGF2; PTN; SVIL; LBH; MDK; CDC25B; SFRP2; VEGFA; ASPM; CIT; TXNIP; PDGFD; PRC1; FGF2; KIF20A	0 Gray	N0	Hyper-Variable
GO:0010453	0.0018445	regulation of cell fate commitment	SFRP2; LOXL3; FZD7; RBPJ; DKK1; FGF2	0 Gray	N0	Hyper-Variable
GO:0001558	5.15e-05	regulation of cell growth	LIMK1; CRYAB; SDCBP; SH3BP4; LTBP4; TNFRSF12A; SERPINE2; CRABP2; INHBA; FHL1; FBLN5; GREM1; SLIT2; SEMA3A; MAP1B; ACVRL1; GJA1; EGFR; TMEM97; ENPP1; ENO1; PPARD; VEGFA; IGFBP7; IGFBP5; CXCL12; SEMA7A; SEMA3D; SFRP2; DCBLD2; SEMA3C; SFRP1; SEMA5A; SGK1; IGFBP3; NTN1; PAPPA2; G6PD; SPOCK1; WNT5A; CCDC85B	0 Gray	N0	Hyper-Variable
GO:1901888	0.0098833	regulation of cell junction assembly	APOD; ACVRL1; ACE; LIMCH1; SFRP1; THBS1; LIMS1; VEGFA; S100A10; COL16A1; RUNX1; GREM1	0 Gray	N0	Hyper-Variable
GO:0022604	0.000370454	regulation of cell morphogenesis	SEMA3A; PDLIM5; LIMK1; CHN1; LIMS1; PDPN; S100A10; FBLN1; TNFRSF12A; PTN; SYNE3; CRABP2; MYH9; FYN; TPM1; SPARC; SLIT2; ICAM1; ATP10A; CDH2; SH3KBP1; HAS2; EPHB2; EPHB3; MAP1B; CDC42EP3; CD44; ENPP2; FERMT2; POSTN; PALM; RHOB; CXCL12; SEMA7A; PLXNC1; SEMA3C; SEMA3D; SEMA5A; NTN1; SDC2; RND3; VEGFA; WNT5A; LPAR1; MYO10	0 Gray	N0	Hyper-Variable
GO:2000145	1.72e-14	regulation of cell motility	PODXL; PDPN; FBLN1; DCN; ADAMTS1; ADRA2A; NEXN; SLIT2; SFRP2; SOD2; ENPP2; POSTN; CXCL12; SEMA7A; MYLK; F2R; CYP19A1; ITGA3; ITGA4; GLUL; COL3A1; SERPINE1; IL1R1; PTN; APOD; CYGB; LIMCH1; IGSF10; THBS1; ACVRL1; IGFBP3; PPARD; VEGFA; IGFBP5; GRN; RHOB; F10; FGF2; PLXNC1; SEMA5A; LRRC15; HMOX1; ITGAV; WNT5A; GAS6; PDGFRB; ACE; SDCBP; CEMIP; TBX5; PODN; CYP1B1; CD81; S1PR1; GPNMB; TPM1; SPARC; ICAM1…	0 Gray	N0	Hyper-Variable
GO:0031344	0.00826928	regulation of cell projection organization	SEMA3A; CAMK1D; TBC1D2B; ITGA3; PLXNC1; PODXL; PDLIM5; CHN1; TNFRSF12A; GPRC5B; PTN; CRABP2; TBC1D2; STMN2; FYN; PDPN; KLF4; SLIT2; ICAM1; CDH2; EPHB2; EPHB3; MAP1B; LIMK1; P3H1; CDC42EP3; CD44; ANLN; ENPP2; NEGR1; PALM; HGF; CXCL12; SEMA7A; SFRP2; TENM3; SEMA3C; SFRP1; VEGFA; SEMA3D; SEMA5A; TENM2; NTN1; SDC2; ITM2C; PTPRF; SPOCK1; SERPINF1; WNT5A; LPAR1; MYO10	0 Gray	N0	Hyper-Variable
GO:0042127	4.97e-21	regulation of cell proliferation	PTGS1; CRLF1; DHCR7; TGM2; IL6ST; LGALS3; FBLN1; THBS1; CAV2; ADAMTS1; RBPJ; ADRA2A; ADAMTS8; INHBA; P3H1; LBH; CDH2; CDKN2B; NPR3; SOD2; AQP1; TNS3; SFRP1; HMGCR; CXCL12; SHMT2; TRNP1; CNN1; TBX3; MAGED1; PTPN14; AHR; F2R; CDON; NTN1; LRRC32; IL20RB; ITGA1; ITGA4; GLUL; SRPX; IFIT3; SERPINE2; PTN; APOD; EGR1; PDPN; HTRA1; B4GALT1; IGF2; ACVRL1; CDC25B; IGFBP2; IGFBP3; PPARD; IGFBP6; IGFBP7; IGFB…	0 Gray	N0	Hyper-Variable
GO:0008360	0.00201609	regulation of cell shape	PLXNC1; PTN; SYNE3; VEGFA; CDC42EP3; ATP10A; MYH9; FYN; TPM1; FERMT2; RND3; PALM; PDPN; ICAM1; RHOB; LPAR1; SH3KBP1; MYO10	0 Gray	N0	Hyper-Variable
GO:0022407	4.61e-07	regulation of cell-cell adhesion	IL20RB; ITGA4; KIF26B; IL6ST; PODXL; TNFRSF14; ADAM19; ASS1; CD9; SERPINE2; LOXL3; FYN; FSTL3; PDPN; ITPKB; ICAM1; CITED2; IRAK1; DPP4; HAS2; IGF2; EPHB3; PLPP3; CD44; CD47; KLF4; IGFBP2; TENM3; LGALS3; PAWR; CXCL12; NFAT5; PTPRU; MBP; LRRC32; RUNX1; GPNMB; RGCC; WNT5A; MYO10	0 Gray	N0	Hyper-Variable
GO:2000047	0.00971289	regulation of cell-cell adhesion mediated by cadherin	ADAM19; WNT5A; PTPRU; RGCC	0 Gray	N0	Hyper-Variable
GO:0001952	0.0113704	regulation of cell-matrix adhesion	APOD; ACVRL1; LIMCH1; SFRP1; CDH13; CD36; THBS1; POSTN; LIMS1; VEGFA; S100A10; COL16A1; SERPINE1; GREM1	0 Gray	N0	Hyper-Variable
GO:0010810	0.000240417	regulation of cell-substrate adhesion	CDH13; ITGA3; CD36; LIMS1; S100A10; FBLN1; SERPINE1; PTN; APOD; FZD7; LIMCH1; PDPN; THBS1; HAS2; COL8A1; ACVRL1; POSTN; VEGFA; ABI3BP; COL16A1; SFRP1; EMILIN2; GREM1; EDIL3; SPOCK1	0 Gray	N0	Hyper-Variable
GO:0090109	0.0108306	regulation of cell-substrate junction assembly	APOD; ACVRL1; LIMCH1; SFRP1; THBS1; LIMS1; VEGFA; S100A10; COL16A1; GREM1	0 Gray	N0	Hyper-Variable
GO:0044087	0.0125796	regulation of cellular component biogenesis	SYNPO; ACE; TBC1D2B; SYNPO2; SNX9; LIMK1; CRYAB; CD36; SDCBP; PODXL; TENM2; LIMS1; NOP53; AMIGO2; MITF; S100A10; DKK1; SOX9; GSN; MYO10; APOD; TWIST1; LIMCH1; TBC1D2; THBS2; TPM1; THBS1; SLIT2; ICAM1; HAS2; EPHB2; EPHB3; ACVRL1; ELN; RGCC; CDC42EP3; CD47; OXTR; STMN2; WARS; PMEPA1; GPC4; INSIG1; CLU; COL16A1; CAPG; NTN1; FHOD1; SFRP1; VEGFA; IL1RAP; SDC1; PDLIM5; GREM1; MMP3; MET; ANLN; RUNX1; EI…	0 Gray	N0	Hyper-Variable
GO:0051270	4.87e-14	regulation of cellular component movement	PODXL; PDPN; FBLN1; DCN; ADAMTS1; ADRA2A; NEXN; SLIT2; SFRP2; SOD2; ENPP2; POSTN; CXCL12; SEMA7A; MYLK; F2R; ITGA3; ITGA4; GLUL; COL3A1; SERPINE1; IL1R1; PTN; APOD; CYGB; LIMCH1; IGSF10; THBS1; ACVRL1; DSP; IGFBP3; PPARD; VEGFA; IGFBP5; GRN; RHOB; F10; FGF2; PLXNC1; SEMA5A; LRRC15; HMOX1; ITGAV; WNT5A; GAS6; PDGFRB; ACE; SDCBP; AMOTL2; TBX5; CD9; PODN; CYP1B1; CD81; S1PR1; GPNMB; TPM1; SPARC; ICA…	0 Gray	N0	Hyper-Variable
GO:0051128	7.23e-06	regulation of cellular component organization	PCSK9; SYNPO; MFGE8; CD36; PODXL; CHN1; S100A10; FBLN1; CAV2; PAM; AXL; GSN; DCN; TOMM7; TPX2; SMG1; PAPPA2; INHBA; NEXN; P3H1; CDH2; SEMA3A; HK2; CENPF; ENPP2; ENPP1; NEGR1; POSTN; PALM; CXCL12; SEMA7A; SH3BP4; VAT1; TENM2; SYT7; RUNX1; SYNPO2; CCNI; EPHB2; TBC1D2B; SNX9; ITGA3; GREM1; DNM1; TNFRSF12A; SERPINE1; SERPINE2; PTN; APOD; LIMCH1; THBS2; PDPN; THBS1; SREBF1; FBLN5; ATP10A; TOP2A; IGF2;…	0 Gray	N0	Hyper-Variable
GO:0002691	0.00396079	regulation of cellular extravasation	PDGFD; ITGA4; ABR; ICAM1; CXCL12; IL1R1	0 Gray	N0	Hyper-Variable
GO:0050794	2.55e-07	regulation of cellular process	PCSK9; SYNPO; MFGE8; WLS; CPE; IL6ST; ASS1; SMG1; NTNG1; MEDAG; IRAK1; NPR3; CXCL12; TPCN1; COL15A1; COL7A1; LITAF; AHR; COLEC12; FAM20A; ACTA2; LGR4; ITGA1; ITGA3; ITGA4; CELF2; MX1; COL3A1; ADARB1; IFIT3; SERPINE1; SERPINE2; APOD; ADGRL2; KCNMA1; UACA; WSB2; CDC25B; TBC1D2B; PDLIM7; ABCA1; DSP; PPARD; VEGFA; COL4A2; COL4A1; INSIG1; GRN; THBD; ZEB1; PLXNC1; RPS6KA2; TP53I11; ITGAV; HTRA1; FLNB; …	0 Gray	N0	Hyper-Variable
[truncated: 12,518 more rows]
